# Supplementary material for: Altered succinylation of mitochondrial proteins, APP and tau in Alzheimer’s disease
Source: Nat Commun. 2022 Jan 10;13:159. doi: 10.1038/s41467-021-27572-2 (PMC8748865; doi:10.1038/s41467-021-27572-2)
Supplement: Supplementary file 5 — Supplementary Data 2 [file 41467_2021_27572_MOESM5_ESM.xlsx]

## Sheet: S Data 2
Supplementary Data 2. Subcellular distribution of 314 succinylated proteins with the number of succinylated site in human brains, related to Figure 2a and 2c. 21 proteins with over 10 independent succinylated lysines are labeled in red.
Database identifier	GI Number	UniProtKB	Proetin Name	Gene Name	Number of SucciK site	cytoskeleton (27)	cytosol (95)	endoplasmic reticulum (7)	endosome (6)	extracellular (25)	golgi apparatus (4)	lysosome (1)	mitochondrion (229)	nucleus (73)	peroxisome (9)	plasma membrane (32)
ENSP00000284981	112927	P05067	Amyloid-beta A4 protein (ABPP) (APPI) (APP) (Alzheimer disease amyloid protein) (Amyloid precursor protein) (Amyloid-beta precursor protein) (Cerebral vascular amyloid peptide) (CVAP) (PreA4) (Protease nexin-II) (PN-II) [Cleaved into: N-APP; Soluble APP-alpha (S-APP-alpha); Soluble APP-beta (S-APP-beta); C99 (Beta-secretase C-terminal fragment) (Beta-CTF); Amyloid-beta protein 42 (Abeta42) (Beta-…	APP	1		cytosol	endoplasmic reticulum	endosome	extracellular	golgi apparatus			nucleus		plasma membrane
ENSP00000336927	113606	P04075	Fructose-bisphosphate aldolase A (EC 4.1.2.13) (Lung cancer antigen NY-LU-1) (Muscle-type aldolase)	ALDOA	1	cytoskeleton	cytosol
ENSP00000226253	113613	P09972	Fructose-bisphosphate aldolase C (EC 4.1.2.13) (Brain-type aldolase)	ALDOC	1		cytosol
ENSP00000367309	113980	P27338	Amine oxidase [flavin-containing] B (EC 1.4.3.4) (Monoamine oxidase type B) (MAO-B)	MAOB	1								mitochondrion
ENSP00000252486	114039	P02649	Apolipoprotein E (Apo-E)	APOE	1			endoplasmic reticulum	endosome	extracellular	golgi apparatus					plasma membrane
ENSP00000354632	114443	P00846	ATP synthase subunit a (F-ATPase protein 6)	MT-ATP6	1								mitochondrion
ENSP00000355265	114483	P03928	ATP synthase protein 8 (A6L) (F-ATPase subunit 8)	MT-ATP8	1								mitochondrion
ENSP00000359098	117121	P14406	Cytochrome c oxidase subunit 7A2, mitochondrial (Cytochrome c oxidase subunit VIIa-liver/heart) (Cytochrome c oxidase subunit VIIa-L) (Cytochrome c oxidase subunit VIIaL)	COX7A2	1								mitochondrion
ENSP00000247655	117127	P15954	Cytochrome c oxidase subunit 7C, mitochondrial (Cytochrome c oxidase polypeptide VIIc)	COX7C	1								mitochondrion
ENSP00000418397	125051	P26440	Isovaleryl-CoA dehydrogenase, mitochondrial (IVD) (EC 1.3.8.4)	IVD	1								mitochondrion
ENSP00000318351	129034	P21953	2-oxoisovalerate dehydrogenase subunit beta, mitochondrial (EC 1.2.4.4) (Branched-chain alpha-keto acid dehydrogenase E1 component beta chain) (BCKDE1B) (BCKDH E1-beta)	BCKDHB	1								mitochondrion
ENSP00000225174	231968	P30405	Peptidyl-prolyl cis-trans isomerase F, mitochondrial (PPIase F) (EC 5.2.1.8) (Cyclophilin D) (CyP-D) (CypD) (Cyclophilin F) (Mitochondrial cyclophilin) (CyP-M) (Rotamase F)	PPIF	1								mitochondrion
ENSP00000360541	416836	P23786	Carnitine O-palmitoyltransferase 2, mitochondrial (EC 2.3.1.21) (Carnitine palmitoyltransferase II) (CPT II)	CPT2	1								mitochondrion	nucleus
ENSP00000265304	417811	Q04837	Single-stranded DNA-binding protein, mitochondrial (Mt-SSB) (MtSSB) (PWP1-interacting protein 17)	SSBP1	1								mitochondrion
ENSP00000346173	585110	P38117	Electron transfer flavoprotein subunit beta (Beta-ETF)	ETFB	1								mitochondrion
ENSP00000215754	1170955	P14174	Macrophage migration inhibitory factor (MIF) (EC 5.3.2.1) (Glycosylation-inhibiting factor) (GIF) (L-dopachrome isomerase) (L-dopachrome tautomerase) (EC 5.3.3.12) (Phenylpyruvate tautomerase)	MIF	1		cytosol			extracellular				nucleus
ENSP00000300161	1345590	P31946	14-3-3 protein beta/alpha (Protein 1054) (Protein kinase C inhibitor protein 1) (KCIP-1) [Cleaved into: 14-3-3 protein beta/alpha, N-terminally processed]	YWHAB	1		cytosol
ENSP00000248975	1345593	Q04917	14-3-3 protein eta (Protein AS1)	YWHAH	1		cytosol
ENSP00000370517	1346355	Q01813	ATP-dependent 6-phosphofructokinase, platelet type (ATP-PFK) (PFK-P) (EC 2.7.1.11) (6-phosphofructokinase type C) (Phosphofructo-1-kinase isozyme C) (PFK-C) (Phosphohexokinase)	PFKP	1		cytosol
ENSP00000230771	1351156	P49590	Probable histidine--tRNA ligase, mitochondrial (EC 6.1.1.21) (Histidine--tRNA ligase-like) (Histidyl-tRNA synthetase) (HisRS)	HARS2	1								mitochondrion
ENSP00000261313	1352726	P30086	Phosphatidylethanolamine-binding protein 1 (PEBP-1) (HCNPpp) (Neuropolypeptide h3) (Prostatic-binding protein) (Raf kinase inhibitor protein) (RKIP) [Cleaved into: Hippocampal cholinergic neurostimulating peptide (HCNP)]	PEBP1	1		cytosol
ENSP00000269122	1705916	Q00610	Clathrin heavy chain 1 (Clathrin heavy chain on chromosome 17) (CLH-17)	CLTC	1	cytoskeleton	cytosol		endosome		golgi apparatus
ENSP00000322439	1706611	P49411	Elongation factor Tu, mitochondrial (EF-Tu) (P43)	TUFM	1								mitochondrion
ENSP00000342087	1706794	P49789	Bis(5'-adenosyl)-triphosphatase (EC 3.6.1.29) (AP3A hydrolase) (AP3Aase) (Diadenosine 5',5'''-P1,P3-triphosphate hydrolase) (Dinucleosidetriphosphatase) (Fragile histidine triad protein)	FHIT	1		cytosol						mitochondrion	nucleus		plasma membrane
ENSP00000222214	2492631	Q92947	Glutaryl-CoA dehydrogenase, mitochondrial (GCD) (EC 1.3.8.6)	GCDH	1								mitochondrion
ENSP00000325660	2497301	Q12860	Contactin-1 (Glycoprotein gp135) (Neural cell surface protein F3)	CNTN1	1											plasma membrane
ENSP00000215773	2828192	P30046	D-dopachrome decarboxylase (EC 4.1.1.84) (D-dopachrome tautomerase) (Phenylpyruvate tautomerase II)	DDT	1					extracellular
ENSP00000243997	3023354	P56381	ATP synthase subunit epsilon, mitochondrial (ATPase subunit epsilon)	ATP5E	1								mitochondrion
ENSP00000321606	3122031	Q14194	Dihydropyrimidinase-related protein 1 (DRP-1) (Collapsin response mediator protein 1) (CRMP-1) (Unc-33-like phosphoprotein 3) (ULIP-3)	CRMP1	1	cytoskeleton	cytosol
ENSP00000309539	3122051	Q16555	Dihydropyrimidinase-related protein 2 (DRP-2) (Collapsin response mediator protein 2) (CRMP-2) (N2A3) (Unc-33-like phosphoprotein 2) (ULIP-2)	DPYSL2	1		cytosol									plasma membrane
ENSP00000249042	3122965	Q16762	Thiosulfate sulfurtransferase (EC 2.8.1.1) (Rhodanese)	TST	1								mitochondrion
ENSP00000369176	6093474	O95139	NADH dehydrogenase [ubiquinone] 1 beta subcomplex subunit 6 (Complex I-B17) (CI-B17) (NADH-ubiquinone oxidoreductase B17 subunit)	NDUFB6	1								mitochondrion	nucleus
ENSP00000265500	6093504	O43677	NADH dehydrogenase [ubiquinone] 1 subunit C1, mitochondrial (Complex I-KFYI) (CI-KFYI) (NADH-ubiquinone oxidoreductase KFYI subunit)	NDUFC1	1								mitochondrion
ENSP00000263774	6166589	O75489	NADH dehydrogenase [ubiquinone] iron-sulfur protein 3, mitochondrial (EC 1.6.5.3) (EC 1.6.99.3) (Complex I-30kD) (CI-30kD) (NADH-ubiquinone oxidoreductase 30 kDa subunit)	NDUFS3	1								mitochondrion
ENSP00000333667	6226865	P34897	Serine hydroxymethyltransferase, mitochondrial (SHMT) (EC 2.1.2.1) (Glycine hydroxymethyltransferase) (Serine methylase)	SHMT2	1	cytoskeleton							mitochondrion	nucleus
ENSP00000356859	7387731	O14880	Microsomal glutathione S-transferase 3 (Microsomal GST-3) (EC 2.5.1.18) (Microsomal GST-III)	MGST3	1			endoplasmic reticulum
ENSP00000292475	7404340	P56134	ATP synthase subunit f, mitochondrial	ATP5J2	1								mitochondrion
ENSP00000314099	8928041	Q9Y2D0	Carbonic anhydrase 5B, mitochondrial (EC 4.2.1.1) (Carbonate dehydratase VB) (Carbonic anhydrase VB) (CA-VB)	CA5B	1								mitochondrion
ENSP00000333551	12230426	O94903	Pyridoxal phosphate homeostasis protein (PLP homeostasis protein) (Proline synthase co-transcribed bacterial homolog protein) (Pyridoxal phosphate-binding protein)	PROSC	1		cytosol
ENSP00000333326	12585376	Q9NY65	Tubulin alpha-8 chain (Alpha-tubulin 8) (Tubulin alpha chain-like 2)	TUBA8	1	cytoskeleton
ENSP00000431049	12643338	Q9Y2Q3	Glutathione S-transferase kappa 1 (EC 2.5.1.18) (GST 13-13) (GST class-kappa) (GSTK1-1) (hGSTK1) (Glutathione S-transferase subunit 13)	GSTK1	1		cytosol						mitochondrion		peroxisome
ENSP00000363794	12643402	Q92506	Estradiol 17-beta-dehydrogenase 8 (EC 1.1.1.62) (17-beta-hydroxysteroid dehydrogenase 8) (17-beta-HSD 8) (3-ketoacyl-[acyl-carrier-protein] reductase alpha subunit) (KAR alpha subunit) (3-oxoacyl-[acyl-carrier-protein] reductase) (EC 1.1.1.-) (Protein Ke6) (Ke-6) (Really interesting new gene 2 protein) (Short chain dehydrogenase/reductase family 30C member 1) (Testosterone 17-beta-dehydrogenase 8…	HSD17B8	1								mitochondrion
ENSP00000350352	12643821	Q9NXH9	tRNA (guanine(26)-N(2))-dimethyltransferase (EC 2.1.1.216) (tRNA 2,2-dimethylguanosine-26 methyltransferase) (tRNA(guanine-26,N(2)-N(2)) methyltransferase) (tRNA(m(2,2)G26)dimethyltransferase)	TRMT1	1								mitochondrion	nucleus
ENSP00000363894	17380145	Q9BS92	Protein NipSnap homolog 3B (NipSnap3B) (SNAP1)	NIPSNAP3B	1								mitochondrion
ENSP00000316905	20140250	Q9H9B4	Sideroflexin-1 (Tricarboxylate carrier protein) (TCC)	SFXN1	1								mitochondrion
ENSP00000367934	20141846	O14949	Cytochrome b-c1 complex subunit 8 (Complex III subunit 8) (Complex III subunit VIII) (Ubiquinol-cytochrome c reductase complex 9.5 kDa protein) (Ubiquinol-cytochrome c reductase complex ubiquinone-binding protein QP-C)	UQCRQ	1								mitochondrion
ENSP00000215882	20141931	P53007	Tricarboxylate transport protein, mitochondrial (Citrate transport protein) (CTP) (Solute carrier family 25 member 1) (Tricarboxylate carrier protein)	SLC25A1	1								mitochondrion
ENSP00000325448	20178333	Q15046	Lysine--tRNA ligase (EC 2.7.7.-) (EC 6.1.1.6) (Lysyl-tRNA synthetase) (LysRS)	KARS	1		cytosol			extracellular			mitochondrion	nucleus
ENSP00000309565	20455515	P07919	Cytochrome b-c1 complex subunit 6, mitochondrial (Complex III subunit 6) (Complex III subunit VIII) (Cytochrome c1 non-heme 11 kDa protein) (Mitochondrial hinge protein) (Ubiquinol-cytochrome c reductase complex 11 kDa protein)	UQCRH	1								mitochondrion
ENSP00000451560	20455526	Q13509	Tubulin beta-3 chain (Tubulin beta-4 chain) (Tubulin beta-III)	TUBB3	1	cytoskeleton
ENSP00000235521	21362967	Q9UGM6	Tryptophan--tRNA ligase, mitochondrial (EC 6.1.1.2) ((Mt)TrpRS) (Tryptophanyl-tRNA synthetase) (TrpRS)	WARS2	1								mitochondrion
ENSP00000289316	21542074	P58876	Histone H2B type 1-D (HIRA-interacting protein 2) (Histone H2B.1 B) (Histone H2B.b) (H2B/b)	HIST1H2BD	1									nucleus
ENSP00000007516	21903370	O14561	Acyl carrier protein, mitochondrial (ACP) (CI-SDAP) (NADH-ubiquinone oxidoreductase 9.6 kDa subunit)	NDUFAB1	1								mitochondrion	nucleus
ENSP00000363614	24418852	P35914	Hydroxymethylglutaryl-CoA lyase, mitochondrial (HL) (HMG-CoA lyase) (EC 4.1.3.4) (3-hydroxy-3-methylglutarate-CoA lyase)	HMGCL	1		cytosol						mitochondrion		peroxisome
ENSP00000260324	27151704	Q9Y6N5	Sulfide:quinone oxidoreductase, mitochondrial (SQOR) (EC 1.8.5.-) (Sulfide dehydrogenase-like) (Sulfide quinone oxidoreductase)	SQRDL	1								mitochondrion
ENSP00000296805	28201798	Q969S9	Ribosome-releasing factor 2, mitochondrial (RRF2mt) (Elongation factor G 2, mitochondrial) (EF-G2mt) (mEF-G 2) (Elongation factor G2) (hEFG2)	GFM2	1								mitochondrion
ENSP00000225573	37082126	Q9NVS9	Pyridoxine-5'-phosphate oxidase (EC 1.4.3.5) (Pyridoxamine-phosphate oxidase)	PNPO	1		cytosol							nucleus
ENSP00000245552	38258193	Q8TCD5	5'(3')-deoxyribonucleotidase, cytosolic type (EC 3.1.3.-) (Cytosolic 5',3'-pyrimidine nucleotidase) (Deoxy-5'-nucleotidase 1) (dNT-1)	NT5C	1		cytosol							nucleus
ENSP00000445920	38258221	Q96EY8	Cob(I)yrinic acid a,c-diamide adenosyltransferase, mitochondrial (EC 2.5.1.17) (Cob(I)alamin adenosyltransferase) (Methylmalonic aciduria type B protein)	MMAB	1								mitochondrion
ENSP00000235835	38372871	O43488	Aflatoxin B1 aldehyde reductase member 2 (EC 1.1.1.n11) (AFB1 aldehyde reductase 1) (AFB1-AR 1) (Aldoketoreductase 7) (Succinic semialdehyde reductase) (SSA reductase)	AKR7A2	1		cytosol
ENSP00000318852	46395636	O95861	3'(2'),5'-bisphosphate nucleotidase 1 (EC 3.1.3.7) (Bisphosphate 3'-nucleotidase 1) (PAP-inositol 1,4-phosphatase) (PIP)	BPNT1	1		cytosol
ENSP00000226840	46395904	Q8N5Z0	Kynurenine/alpha-aminoadipate aminotransferase, mitochondrial (KAT/AadAT) (2-aminoadipate aminotransferase) (2-aminoadipate transaminase) (EC 2.6.1.39) (Alpha-aminoadipate aminotransferase) (AadAT) (Kynurenine aminotransferase II) (Kynurenine--oxoglutarate aminotransferase II) (Kynurenine--oxoglutarate transaminase 2) (EC 2.6.1.7) (Kynurenine--oxoglutarate transaminase II)	AADAT	1								mitochondrion
ENSP00000377040	46396032	Q9UDR5	Alpha-aminoadipic semialdehyde synthase, mitochondrial (LKR/SDH) [Includes: Lysine ketoglutarate reductase (LKR) (LOR) (EC 1.5.1.8); Saccharopine dehydrogenase (SDH) (EC 1.5.1.9)]	AASS	1								mitochondrion
ENSP00000313432	47116943	Q9UBQ7	Glyoxylate reductase/hydroxypyruvate reductase (EC 1.1.1.79) (EC 1.1.1.81)	GRHPR	1										peroxisome
ENSP00000306330	48428721	P61981	14-3-3 protein gamma (Protein kinase C inhibitor protein 1) (KCIP-1) [Cleaved into: 14-3-3 protein gamma, N-terminally processed]	YWHAG	1		cytosol
ENSP00000303356	50400451	Q7Z4W1	L-xylulose reductase (XR) (EC 1.1.1.10) (Carbonyl reductase II) (Dicarbonyl/L-xylulose reductase) (Kidney dicarbonyl reductase) (kiDCR) (Short chain dehydrogenase/reductase family 20C member 1) (Sperm surface protein P34H)	DCXR	1	cytoskeleton										plasma membrane
ENSP00000244217	50401130	Q96PE7	Methylmalonyl-CoA epimerase, mitochondrial (EC 5.1.99.1) (DL-methylmalonyl-CoA racemase)	MCEE	1								mitochondrion
ENSP00000320658	50401709	Q9Y2Z4	Tyrosine--tRNA ligase, mitochondrial (EC 6.1.1.1) (Tyrosyl-tRNA synthetase) (TyrRS)	YARS2	1								mitochondrion	nucleus
ENSP00000320324	51704228	P55786	Puromycin-sensitive aminopeptidase (PSA) (EC 3.4.11.14) (Cytosol alanyl aminopeptidase) (AAP-S)	NPEPPS	1		cytosol
ENSP00000356988	51704324	Q86X76	Deaminated glutathione amidase (dGSH amidase) (EC 3.5.1.-) (Nitrilase homolog 1)	NIT1	1								mitochondrion
ENSP00000355778	55977062	P84243	Histone H3.3	H3F3A	1									nucleus
ENSP00000248437	55977476	P68366	Tubulin alpha-4A chain (Alpha-tubulin 1) (Testis-specific alpha-tubulin) (Tubulin H2-alpha) (Tubulin alpha-1 chain)	TUBA4A	1	cytoskeleton	cytosol
ENSP00000341289	55977480	P68371	Tubulin beta-4B chain (Tubulin beta-2 chain) (Tubulin beta-2C chain)	TUBB4B	1	cytoskeleton	cytosol
ENSP00000365534	62511212	Q8IYQ7	Threonine synthase-like 1 (TSH1)	THNSL1	1		cytosol						mitochondrion	nucleus
ENSP00000246957	67477458	Q12931	Heat shock protein 75 kDa, mitochondrial (HSP 75) (TNFR-associated protein 1) (Tumor necrosis factor type 1 receptor-associated protein) (TRAP-1)	TRAP1	1								mitochondrion	nucleus
ENSP00000331210	68067899	Q96GW7	Brevican core protein (Brain-enriched hyaluronan-binding protein) (BEHAB) (Chondroitin sulfate proteoglycan 7)	BCAN	1					extracellular		lysosome
ENSP00000318697	68776070	Q9BUF5	Tubulin beta-6 chain (Tubulin beta class V)	TUBB6	1	cytoskeleton
ENSP00000347924	71153761	Q6P4A7	Sideroflexin-4 (Breast cancer resistance marker 1)	SFXN4	1								mitochondrion
ENSP00000376615	74727508	Q86UY8	5'-nucleotidase domain-containing protein 3 (EC 3.1.3.-) (GRP94-neighboring nucleotidase)	NT5DC3	1								mitochondrion
ENSP00000311984	74728128	Q8IW45	ATP-dependent (S)-NAD(P)H-hydrate dehydratase (EC 4.2.1.93) (ATP-dependent NAD(P)HX dehydratase) (Carbohydrate kinase domain-containing protein) (NAD(P)HX dehydratase)	CARKD	1								mitochondrion
ENSP00000085068	74731104	Q96AB3	Isochorismatase domain-containing protein 2	ISOC2	1									nucleus
ENSP00000300605	74733528	Q9H0R4	Haloacid dehalogenase-like hydrolase domain-containing protein 2	HDHD2	1		cytosol							nucleus
ENSP00000273359	74734347	Q9NUJ1	Mycophenolic acid acyl-glucuronide esterase, mitochondrial (EC 3.1.1.93) (Alpha/beta hydrolase domain-containing protein 10) (Abhydrolase domain-containing protein 10)	ABHD10	1		cytosol						mitochondrion
ENSP00000262055	74737159	Q6P1Q0	LETM1 domain-containing protein 1 (Cervical cancer 1 proto-oncogene protein p40) (Cervical cancer proto-oncogene 2 protein) (HCCR-1) (HCRR-2)	LETMD1	1								mitochondrion	nucleus
ENSP00000357804	74744451	Q5T1C6	Acyl-coenzyme A thioesterase THEM4 (Acyl-CoA thioesterase THEM4) (EC 3.1.2.2) (Carboxyl-terminal modulator protein) (Thioesterase superfamily member 4)	THEM4	1		cytosol						mitochondrion			plasma membrane
ENSP00000355672	74744873	Q5T440	Putative transferase CAF17, mitochondrial (EC 2.1.-.-) (Iron-sulfur cluster assembly factor homolog)	IBA57	1								mitochondrion
ENSP00000418661	74750555	Q86Y79	Probable peptidyl-tRNA hydrolase (PTH) (EC 3.1.1.29)	PTRH1	1								mitochondrion
ENSP00000222800	74751292	Q8NFV4	Protein ABHD11 (EC 3.-.-.-) (Alpha/beta hydrolase domain-containing protein 11) (Abhydrolase domain-containing protein 11) (Williams-Beuren syndrome chromosomal region 21 protein)	ABHD11	1								mitochondrion
ENSP00000368468	74751750	Q96AQ8	Mitochondrial calcium uniporter regulator 1 (MCU regulator 1) (Coiled-coil domain-containing protein 90A, mitochondrial)	CCDC90A	1								mitochondrion
ENSP00000238379	74752302	Q9BSH5	Haloacid dehalogenase-like hydrolase domain-containing protein 3	HDHD3	1									nucleus
ENSP00000292199	74759406	Q86UT6	NLR family member X1 (Caterpiller protein 11.3) (CLR11.3) (Nucleotide-binding oligomerization domain protein 26) (Nucleotide-binding oligomerization domain protein 5) (Nucleotide-binding oligomerization domain protein 9)	NLRX1	1								mitochondrion			plasma membrane
ENSP00000352678	74759699	Q8IYB8	ATP-dependent RNA helicase SUPV3L1, mitochondrial (EC 3.6.4.13) (Suppressor of var1 3-like protein 1) (SUV3-like protein 1)	SUPV3L1	1								mitochondrion	nucleus
ENSP00000257347	74761587	Q9HA77	Probable cysteine--tRNA ligase, mitochondrial (EC 6.1.1.16) (Cysteinyl-tRNA synthetase) (CysRS)	CARS2	1								mitochondrion
ENSP00000344786	83304988	O94856	Neurofascin	NFASC	1											plasma membrane
ENSP00000264071	93141323	P04350	Tubulin beta-4A chain (Tubulin 5 beta) (Tubulin beta-4 chain)	TUBB4A	1	cytoskeleton	cytosol
ENSP00000361824	94730425	Q13813	Spectrin alpha chain, non-erythrocytic 1 (Alpha-II spectrin) (Fodrin alpha chain) (Spectrin, non-erythroid alpha subunit)	SPTAN1	1	cytoskeleton	cytosol
ENSP00000281081	116242683	Q8TB37	Iron-sulfur protein NUBPL (IND1 homolog) (Nucleotide-binding protein-like) (huInd1)	NUBPL	1								mitochondrion
ENSP00000265881	116242694	Q9Y3B8	Oligoribonuclease, mitochondrial (EC 3.1.-.-) (RNA exonuclease 2 homolog) (Small fragment nuclease)	REXO2	1								mitochondrion	nucleus
ENSP00000259791	124028530	P04908	Histone H2A type 1-B/E (Histone H2A.2) (Histone H2A/a) (Histone H2A/m)	HIST1H2AB	1									nucleus
ENSP00000364979	125987809	P02462	Collagen alpha-1(IV) chain [Cleaved into: Arresten]	COL4A1	1			endoplasmic reticulum		extracellular
ENSP00000260665	156632706	P42704	Leucine-rich PPR motif-containing protein, mitochondrial (130 kDa leucine-rich protein) (LRP 130) (GP130)	LRPPRC	1	cytoskeleton							mitochondrion	nucleus
ENSP00000276692	166227295	Q6P1N9	Putative deoxyribonuclease TATDN1 (EC 3.1.21.-) (Hepatocarcinoma high expression protein)	TATDN1	1									nucleus
ENSP00000361331	172045564	O43414	ERI1 exoribonuclease 3 (EC 3.1.-.-) (Prion interactor 1) (Prion protein-interacting protein)	ERI3	1		cytosol							nucleus
ENSP00000416706	172046825	Q562R1	Beta-actin-like protein 2 (Kappa-actin)	ACTBL2	1	cytoskeleton
ENSP00000368612	205831273	A3KMH1	von Willebrand factor A domain-containing protein 8	VWA8	1								mitochondrion
ENSP00000349078	215274250	P14324	Farnesyl pyrophosphate synthase (FPP synthase) (FPS) (EC 2.5.1.10) ((2E,6E)-farnesyl diphosphate synthase) (Dimethylallyltranstransferase) (EC 2.5.1.1) (Farnesyl diphosphate synthase) (Geranyltranstransferase)	FDPS	1		cytosol							nucleus
ENSP00000252244	238054406	P04264	Keratin, type II cytoskeletal 1 (67 kDa cytokeratin) (Cytokeratin-1) (CK-1) (Hair alpha protein) (Keratin-1) (K1) (Type-II keratin Kb1)	KRT1	1	cytoskeleton	cytosol			extracellular						plasma membrane
ENSP00000382327	269849556	Q9NRG7	Epimerase family protein SDR39U1 (EC 1.1.1.-) (Short-chain dehydrogenase/reductase family 39U member 1)	SDR39U1	1		cytosol						mitochondrion	nucleus
ENSP00000238651	269849771	P49753	Acyl-coenzyme A thioesterase 2, mitochondrial (Acyl-CoA thioesterase 2) (EC 3.1.2.2) (Acyl-coenzyme A thioester hydrolase 2a) (CTE-Ia) (Long-chain acyl-CoA thioesterase 2) (ZAP128)	ACOT2	1		cytosol						mitochondrion		peroxisome
ENSP00000426638	292495008	Q16134	Electron transfer flavoprotein-ubiquinone oxidoreductase, mitochondrial (ETF-QO) (ETF-ubiquinone oxidoreductase) (EC 1.5.5.1) (Electron-transferring-flavoprotein dehydrogenase) (ETF dehydrogenase)	ETFDH	1								mitochondrion
ENSP00000434724	294862420	Q9GZT6	Coiled-coil domain-containing protein 90B, mitochondrial	CCDC90B	1								mitochondrion
ENSP00000263035	296434477	Q96HY7	Probable 2-oxoglutarate dehydrogenase E1 component DHKTD1, mitochondrial (EC 1.2.4.2) (Dehydrogenase E1 and transketolase domain-containing protein 1)	DHTKD1	1								mitochondrion
ENSP00000395340	296439356	Q8N0U4	Protein FAM185A	FAM185A	1		cytosol
ENSP00000251607	296452848	Q96Q11	CCA tRNA nucleotidyltransferase 1, mitochondrial (EC 2.7.7.72) (Mitochondrial tRNA nucleotidyl transferase, CCA-adding) (mt CCA-adding enzyme) (mt tRNA CCA-diphosphorylase) (mt tRNA CCA-pyrophosphorylase) (mt tRNA adenylyltransferase)	TRNT1	1								mitochondrion
ENSP00000224807	308153497	Q9BWM7	Sideroflexin-3	SFXN3	1								mitochondrion
ENSP00000319531	311033385	P23434	Glycine cleavage system H protein, mitochondrial (Lipoic acid-containing protein)	GCSH	1								mitochondrion
ENSP00000317159	311033458	P08574	Cytochrome c1, heme protein, mitochondrial (Complex III subunit 4) (Complex III subunit IV) (Cytochrome b-c1 complex subunit 4) (Ubiquinol-cytochrome-c reductase complex cytochrome c1 subunit) (Cytochrome c-1)	CYC1	1								mitochondrion
ENSP00000366927	311033472	P30837	Aldehyde dehydrogenase X, mitochondrial (EC 1.2.1.3) (Aldehyde dehydrogenase 5) (Aldehyde dehydrogenase family 1 member B1)	ALDH1B1	1								mitochondrion	nucleus
ENSP00000006658	311033529	Q8TB22	Spermatogenesis-associated protein 20 (Sperm-specific protein 411) (Ssp411)	SPATA20	1					extracellular				nucleus
ENSP00000366095	317373391	Q16653	Myelin-oligodendrocyte glycoprotein	MOG	1											plasma membrane
ENSP00000267436	317373422	Q9H9P8	L-2-hydroxyglutarate dehydrogenase, mitochondrial (EC 1.1.99.2) (Duranin)	L2HGDH	1								mitochondrion
ENSP00000274813	317373575	P22033	Methylmalonyl-CoA mutase, mitochondrial (MCM) (EC 5.4.99.2) (Methylmalonyl-CoA isomerase)	MUT	1								mitochondrion
ENSP00000370376	347595814	P33316	Deoxyuridine 5'-triphosphate nucleotidohydrolase, mitochondrial (dUTPase) (EC 3.6.1.23) (dUTP pyrophosphatase)	DUT	1								mitochondrion	nucleus
ENSP00000229270	353526311	P60174	Triosephosphate isomerase (TIM) (EC 5.3.1.1) (Triose-phosphate isomerase)	TPI1	1		cytosol
ENSP00000379108	353526325	Q9H903	Probable bifunctional methylenetetrahydrofolate dehydrogenase/cyclohydrolase 2 (NADP-dependent methylenetetrahydrofolate dehydrogenase 2-like protein) (MTHFD2-like) [Includes: NAD-dependent methylenetetrahydrofolate dehydrogenase (EC 1.5.1.15); Methenyltetrahydrofolate cyclohydrolase (EC 3.5.4.9)]	MTHFD2L	1								mitochondrion
ENSP00000285930	113596	P15121	Aldose reductase (AR) (EC 1.1.1.21) (Aldehyde reductase) (Aldo-keto reductase family 1 member B1)	AKR1B1	2		cytosol			extracellular				nucleus
ENSP00000356789	114392	P05026	Sodium/potassium-transporting ATPase subunit beta-1 (Sodium/potassium-dependent ATPase subunit beta-1)	ATP1B1	2											plasma membrane
ENSP00000389649	114688	P18859	ATP synthase-coupling factor 6, mitochondrial (ATPase subunit F6)	ATP5J	2								mitochondrion
ENSP00000234590	119339	P06733	Alpha-enolase (EC 4.2.1.11) (2-phospho-D-glycerate hydro-lyase) (C-myc promoter-binding protein) (Enolase 1) (MBP-1) (MPB-1) (Non-neural enolase) (NNE) (Phosphopyruvate hydratase) (Plasminogen-binding protein)	ENO1	2		cytosol							nucleus		plasma membrane
ENSP00000253408	121135	P14136	Glial fibrillary acidic protein (GFAP)	GFAP	2	cytoskeleton	cytosol
ENSP00000369654	122713	P02042	Hemoglobin subunit delta (Delta-globin) (Hemoglobin delta chain)	HBD	2		cytosol
ENSP00000386284	122833	P13716	Delta-aminolevulinic acid dehydratase (ALADH) (EC 4.2.1.24) (Porphobilinogen synthase)	ALAD	2		cytosol			extracellular
ENSP00000322175	125157	P27144	Adenylate kinase 4, mitochondrial (AK 4) (EC 2.7.4.10) (EC 2.7.4.6) (Adenylate kinase 3-like) (GTP:AMP phosphotransferase AK4)	AK4	2								mitochondrion
ENSP00000009180	231724	P21926	CD9 antigen (5H9 antigen) (Cell growth-inhibiting gene 2 protein) (Leukocyte antigen MIC3) (Motility-related protein) (MRP-1) (Tetraspanin-29) (Tspan-29) (p24) (CD antigen CD9)	CD9	2					extracellular						plasma membrane
ENSP00000262493	232133	P09471	Guanine nucleotide-binding protein G(o) subunit alpha	GNAO1	2											plasma membrane
ENSP00000215375	584812	P30049	ATP synthase subunit delta, mitochondrial (F-ATPase delta subunit)	ATP5D	2								mitochondrion
ENSP00000228318	730052	Q00325	Phosphate carrier protein, mitochondrial (Phosphate transport protein) (PTP) (Solute carrier family 25 member 3)	SLC25A3	2								mitochondrion			plasma membrane
ENSP00000301729	1169204	P42126	Enoyl-CoA delta isomerase 1, mitochondrial (EC 5.3.3.8) (3,2-trans-enoyl-CoA isomerase) (Delta(3),Delta(2)-enoyl-CoA isomerase) (D3,D2-enoyl-CoA isomerase) (Dodecenoyl-CoA isomerase)	ECI1	2								mitochondrion
ENSP00000377527	1709947	P11498	Pyruvate carboxylase, mitochondrial (EC 6.4.1.1) (Pyruvic carboxylase) (PCB)	PC	2		cytosol						mitochondrion
ENSP00000168216	2492759	Q99714	3-hydroxyacyl-CoA dehydrogenase type-2 (EC 1.1.1.35) (17-beta-hydroxysteroid dehydrogenase 10) (17-beta-HSD 10) (EC 1.1.1.51) (2-methyl-3-hydroxybutyryl-CoA dehydrogenase) (MHBD) (3-hydroxy-2-methylbutyryl-CoA dehydrogenase) (EC 1.1.1.178) (3-hydroxyacyl-CoA dehydrogenase type II) (Endoplasmic reticulum-associated amyloid beta-peptide-binding protein) (Mitochondrial ribonuclease P protein 2) (Mit…	HSD17B10	2								mitochondrion
ENSP00000298510	2507171	P30048	Thioredoxin-dependent peroxide reductase, mitochondrial (EC 1.11.1.15) (Antioxidant protein 1) (AOP-1) (HBC189) (Peroxiredoxin III) (Prx-III) (Peroxiredoxin-3) (Protein MER5 homolog)	PRDX3	2		cytosol		endosome				mitochondrion
ENSP00000401770	3023202	P56378	6.8 kDa mitochondrial proteolipid	C14orf2	2								mitochondrion
ENSP00000387536	3183119	Q15120	[Pyruvate dehydrogenase (acetyl-transferring)] kinase isozyme 3, mitochondrial (EC 2.7.11.2) (Pyruvate dehydrogenase kinase isoform 3)	PDK3	2								mitochondrion	nucleus
ENSP00000253577	8928549	O75027	ATP-binding cassette sub-family B member 7, mitochondrial (ATP-binding cassette transporter 7) (ABC transporter 7 protein)	ABCB7	2								mitochondrion
ENSP00000428845	12643945	Q9Y277	Voltage-dependent anion-selective channel protein 3 (VDAC-3) (hVDAC3) (Outer mitochondrial membrane protein porin 3)	VDAC3	2								mitochondrion
ENSP00000353826	12644239	P36776	Lon protease homolog, mitochondrial (EC 3.4.21.53) (LONHs) (Lon protease-like protein) (LONP) (Mitochondrial ATP-dependent protease Lon) (Serine protease 15)	LONP1	2		cytosol						mitochondrion	nucleus
ENSP00000372025	17378805	P02686	Myelin basic protein (MBP) (Myelin A1 protein) (Myelin membrane encephalitogenic protein)	MBP	2	cytoskeleton								nucleus		plasma membrane
ENSP00000343657	20138731	Q9HCC0	Methylcrotonoyl-CoA carboxylase beta chain, mitochondrial (MCCase subunit beta) (EC 6.4.1.4) (3-methylcrotonyl-CoA carboxylase 2) (3-methylcrotonyl-CoA carboxylase non-biotin-containing subunit) (3-methylcrotonyl-CoA:carbon dioxide ligase subunit beta)	MCCC2	2								mitochondrion
ENSP00000255039	20177844	Q9GZV7	Hyaluronan and proteoglycan link protein 2 (Brain link protein 1)	HAPLN2	2					extracellular
ENSP00000322991	20455470	O15382	Branched-chain-amino-acid aminotransferase, mitochondrial (BCAT(m)) (EC 2.6.1.42) (Placental protein 18) (PP18)	BCAT2	2								mitochondrion
ENSP00000229277	20981682	P09104	Gamma-enolase (EC 4.2.1.11) (2-phospho-D-glycerate hydro-lyase) (Enolase 2) (Neural enolase) (Neuron-specific enolase) (NSE)	ENO2	2		cytosol									plasma membrane
ENSP00000219794	21431746	O14874	[3-methyl-2-oxobutanoate dehydrogenase [lipoamide]] kinase, mitochondrial (EC 2.7.11.4) (Branched-chain alpha-ketoacid dehydrogenase kinase) (BCKD-kinase) (BCKDHKIN)	BCKDK	2								mitochondrion
ENSP00000335261	21542295	Q9NVH6	Trimethyllysine dioxygenase, mitochondrial (EC 1.14.11.8) (Epsilon-trimethyllysine 2-oxoglutarate dioxygenase) (Epsilon-trimethyllysine hydroxylase) (TML hydroxylase) (TML-alpha-ketoglutarate dioxygenase) (TML dioxygenase) (TMLD)	TMLHE	2								mitochondrion
ENSP00000264093	23503050	Q16854	Deoxyguanosine kinase, mitochondrial (dGK) (EC 2.7.1.113)	DGUOK	2								mitochondrion
ENSP00000367086	28381347	O00154	Cytosolic acyl coenzyme A thioester hydrolase (EC 3.1.2.2) (Acyl-CoA thioesterase 7) (Brain acyl-CoA hydrolase) (BACH) (CTE-IIa) (CTE-II) (Long chain acyl-CoA thioester hydrolase)	ACOT7	2		cytosol						mitochondrion	nucleus
ENSP00000362282	30913216	Q9NZB8	Molybdenum cofactor biosynthesis protein 1 (Cell migration-inducing gene 11 protein) (Molybdenum cofactor synthesis-step 1 protein A-B) [Includes: GTP 3',8-cyclase (EC 4.1.99.22) (Molybdenum cofactor biosynthesis protein A); Cyclic pyranopterin monophosphate synthase (EC 4.6.1.17) (Molybdenum cofactor biosynthesis protein C)]	MOCS1	2		cytosol							nucleus
ENSP00000322020	34222632	Q9H936	Mitochondrial glutamate carrier 1 (GC-1) (Glutamate/H(+) symporter 1) (Solute carrier family 25 member 22)	SLC25A22	2								mitochondrion
ENSP00000369739	39931107	Q86WA6	Valacyclovir hydrolase (VACVase) (Valacyclovirase) (EC 3.1.-.-) (Biphenyl hydrolase-like protein) (Biphenyl hydrolase-related protein) (Bph-rp) (Breast epithelial mucin-associated antigen) (MCNAA)	BPHL	2								mitochondrion
ENSP00000305152	41393531	P60201	Myelin proteolipid protein (PLP) (Lipophilin)	PLP1	2											plasma membrane
ENSP00000307786	42560196	P99999	Cytochrome c	CYCS	2		cytosol						mitochondrion	nucleus
ENSP00000352980	51317339	P62805	Histone H4	HIST1H4A	2					extracellular				nucleus
ENSP00000301071	55977864	Q71U36	Tubulin alpha-1A chain (Alpha-tubulin 3) (Tubulin B-alpha-1) (Tubulin alpha-3 chain) [Cleaved into: Detyrosinated tubulin alpha-1A chain]	TUBA1A	2	cytoskeleton	cytosol		endosome
ENSP00000322421	57013850	P69905	Hemoglobin subunit alpha (Alpha-globin) (Hemoglobin alpha chain)	HBA1	2		cytosol			extracellular
ENSP00000348886	60415944	Q9UJZ1	Stomatin-like protein 2, mitochondrial (SLP-2) (EPB72-like protein 2) (Paraprotein target 7) (Paratarg-7)	STOML2	2								mitochondrion			plasma membrane
*	62511894	P07196	Neurofilament light polypeptide (NF-L) (68 kDa neurofilament protein) (Neurofilament triplet L protein)	NEFL	2	cytoskeleton	cytosol
ENSP00000362144	74730222	Q8NE86	Calcium uniporter protein, mitochondrial (HsMCU) (Coiled-coil domain-containing protein 109A)	MCU	2								mitochondrion
ENSP00000233379	74731835	Q96GK7	Fumarylacetoacetate hydrolase domain-containing protein 2A (EC 3.-.-.-)	FAHD2A	2								mitochondrion
ENSP00000282541	74750945	Q8N335	Glycerol-3-phosphate dehydrogenase 1-like protein (GPD1-L) (EC 1.1.1.8)	GPD1L	2		cytosol
ENSP00000441875	74752151	Q99623	Prohibitin-2 (B-cell receptor-associated protein BAP37) (D-prohibitin) (Repressor of estrogen receptor activity)	PHB2	2								mitochondrion	nucleus
ENSP00000369703	74762137	Q13885	Tubulin beta-2A chain (Tubulin beta class IIa)	TUBB2A	2	cytoskeleton
ENSP00000282276	85541638	Q96GW9	Methionine--tRNA ligase, mitochondrial (EC 6.1.1.10) (Methionyl-tRNA synthetase 2) (Mitochondrial methionyl-tRNA synthetase) (MtMetRS)	MARS2	2								mitochondrion
ENSP00000315351	91208273	Q8N465	D-2-hydroxyglutarate dehydrogenase, mitochondrial (EC 1.1.99.-)	D2HGDH	2								mitochondrion
ENSP00000367923	94730427	Q9P2R7	Succinate--CoA ligase [ADP-forming] subunit beta, mitochondrial (EC 6.2.1.5) (ATP-specific succinyl-CoA synthetase subunit beta) (A-SCS) (Succinyl-CoA synthetase beta-A chain) (SCS-betaA)	SUCLA2	2								mitochondrion
ENSP00000436585	124007138	Q9NTX5	Ethylmalonyl-CoA decarboxylase (EC 4.1.1.94) (Enoyl-CoA hydratase domain-containing protein 1) (Methylmalonyl-CoA decarboxylase) (MMCD) (EC 4.1.1.41)	ECHDC1	2		cytosol
ENSP00000269143	126302516	Q9Y4W6	AFG3-like protein 2 (EC 3.4.24.-) (Paraplegin-like protein)	AFG3L2	2								mitochondrion
ENSP00000352706	146324905	Q6NVY1	3-hydroxyisobutyryl-CoA hydrolase, mitochondrial (EC 3.1.2.4) (3-hydroxyisobutyryl-coenzyme A hydrolase) (HIB-CoA hydrolase) (HIBYL-CoA-H)	HIBCH	2								mitochondrion
ENSP00000363216	160419019	Q9ULD0	2-oxoglutarate dehydrogenase-like, mitochondrial (EC 1.2.4.-) (2-oxoglutarate dehydrogenase complex component E1-like) (OGDC-E1-like) (Alpha-ketoglutarate dehydrogenase-like)	OGDHL	2								mitochondrion
ENSP00000300441	166198367	Q96CM8	Acyl-CoA synthetase family member 2, mitochondrial (EC 6.2.1.-)	ACSF2	2								mitochondrion
ENSP00000457733	167016554	Q6NUK1	Calcium-binding mitochondrial carrier protein SCaMC-1 (Mitochondrial ATP-Mg/Pi carrier protein 1) (Mitochondrial Ca(2+)-dependent solute carrier protein 1) (Small calcium-binding mitochondrial carrier protein 1) (Solute carrier family 25 member 24)	SLC25A24	2								mitochondrion
ENSP00000288050	182668644	Q8NCN5	Pyruvate dehydrogenase phosphatase regulatory subunit, mitochondrial (PDPr)	PDPR	2								mitochondrion
ENSP00000383365	182705230	Q9NNW7	Thioredoxin reductase 2, mitochondrial (EC 1.8.1.9) (Selenoprotein Z) (SelZ) (TR-beta) (Thioredoxin reductase TR3)	TXNRD2	2		cytosol						mitochondrion
ENSP00000318472	205830665	P13591	Neural cell adhesion molecule 1 (N-CAM-1) (NCAM-1) (CD antigen CD56)	NCAM1	2		cytosol			extracellular						plasma membrane
ENSP00000369461	257051079	O75521	Enoyl-CoA delta isomerase 2, mitochondrial (EC 5.3.3.8) (DRS-1) (Delta(3),delta(2)-enoyl-CoA isomerase) (D3,D2-enoyl-CoA isomerase) (Diazepam-binding inhibitor-related protein 1) (DBI-related protein 1) (Dodecenoyl-CoA isomerase) (Hepatocellular carcinoma-associated antigen 88) (Peroxisomal 3,2-trans-enoyl-CoA isomerase) (pECI) (Renal carcinoma antigen NY-REN-1)	ECI2	2		cytosol						mitochondrion	nucleus	peroxisome
ENSP00000281038	296452944	Q96I59	Probable asparagine--tRNA ligase, mitochondrial (EC 6.1.1.22) (Asparaginyl-tRNA synthetase) (AsnRS)	NARS2	2		cytosol						mitochondrion	nucleus
ENSP00000263702	334302832	Q9BV79	Enoyl-[acyl-carrier-protein] reductase, mitochondrial (EC 1.3.1.104) (2-enoyl thioester reductase) (Nuclear receptor-binding factor 1) (HsNrbf-1) (NRBF-1)	MECR	2								mitochondrion
ENSP00000340820	334302961	P10636	Microtubule-associated protein tau (Neurofibrillary tangle protein) (Paired helical filament-tau) (PHF-tau)	MAPT	2	cytoskeleton	cytosol			extracellular			mitochondrion	nucleus		plasma membrane
ENSP00000349467	1191692486	P0DP23	Calmodulin-1	CALM1	2	cytoskeleton	cytosol	endoplasmic reticulum		extracellular				nucleus		plasma membrane
ENSP00000409612	113017	P11310	Medium-chain specific acyl-CoA dehydrogenase, mitochondrial (MCAD) (EC 1.3.8.7)	ACADM	3								mitochondrion	nucleus
ENSP00000242592	113019	P16219	Short-chain specific acyl-CoA dehydrogenase, mitochondrial (SCAD) (EC 1.3.8.1) (Butyryl-CoA dehydrogenase)	ACADS	3								mitochondrion	nucleus
ENSP00000261733	118504	P05091	Aldehyde dehydrogenase, mitochondrial (EC 1.2.1.3) (ALDH class 2) (ALDH-E2) (ALDHI)	ALDH2	3								mitochondrion
ENSP00000300408	464371	P35232	Prohibitin	PHB	3				endosome				mitochondrion	nucleus		plasma membrane
ENSP00000269980	548403	P12694	2-oxoisovalerate dehydrogenase subunit alpha, mitochondrial (EC 1.2.4.4) (Branched-chain alpha-keto acid dehydrogenase E1 component alpha chain) (BCKDE1A) (BCKDH E1-alpha)	BCKDHA	3								mitochondrion
ENSP00000377470	1705945	P09543	2',3'-cyclic-nucleotide 3'-phosphodiesterase (CNP) (CNPase) (EC 3.1.4.37)	CNP	3	cytoskeleton	cytosol							nucleus
ENSP00000217901	1708404	P51553	Isocitrate dehydrogenase [NAD] subunit gamma, mitochondrial (Isocitric dehydrogenase subunit gamma) (NAD(+)-specific ICDH subunit gamma)	IDH3G	3								mitochondrion	nucleus
ENSP00000379895	1730201	P50440	Glycine amidinotransferase, mitochondrial (EC 2.1.4.1) (L-arginine:glycine amidinotransferase) (Transamidinase)	GATM	3								mitochondrion
ENSP00000237889	6093472	O43676	NADH dehydrogenase [ubiquinone] 1 beta subcomplex subunit 3 (Complex I-B12) (CI-B12) (NADH-ubiquinone oxidoreductase B12 subunit)	NDUFB3	3								mitochondrion
ENSP00000313050	17380133	O75323	Protein NipSnap homolog 2 (NipSnap2) (Glioblastoma-amplified sequence)	GBAS	3								mitochondrion
ENSP00000258424	20141332	P10606	Cytochrome c oxidase subunit 5B, mitochondrial (Cytochrome c oxidase polypeptide Vb)	COX5B	3								mitochondrion
ENSP00000327268	20455499	P19404	NADH dehydrogenase [ubiquinone] flavoprotein 2, mitochondrial (EC 1.6.5.3) (EC 1.6.99.3) (NADH-ubiquinone oxidoreductase 24 kDa subunit)	NDUFV2	3								mitochondrion
ENSP00000371230	23831297	Q9UIJ7	GTP:AMP phosphotransferase AK3, mitochondrial (EC 2.7.4.10) (Adenylate kinase 3) (AK 3) (Adenylate kinase 3 alpha-like 1)	AK3	3								mitochondrion
ENSP00000363041	25453105	Q9NZ45	CDGSH iron-sulfur domain-containing protein 1 (MitoNEET)	CISD1	3								mitochondrion
ENSP00000281182	26006699	Q9UKU7	Isobutyryl-CoA dehydrogenase, mitochondrial (EC 1.3.99.-) (Activator-recruited cofactor 42 kDa component) (ARC42) (Acyl-CoA dehydrogenase family member 8) (ACAD-8)	ACAD8	3								mitochondrion
ENSP00000309503	52000887	P63104	14-3-3 protein zeta/delta (Protein kinase C inhibitor protein 1) (KCIP-1)	YWHAZ	3		cytosol							nucleus
ENSP00000290378	54036697	P68032	Actin, alpha cardiac muscle 1 (Alpha-cardiac actin) [Cleaved into: Actin, alpha cardiac muscle 1, intermediate form]	ACTC1	3	cytoskeleton	cytosol
ENSP00000300688	62906882	O75964	ATP synthase subunit g, mitochondrial (ATPase subunit g)	ATP5L	3								mitochondrion
ENSP00000372112	68566321	Q6P587	Acylpyruvase FAHD1, mitochondrial (EC 3.7.1.5) (Fumarylacetoacetate hydrolase domain-containing protein 1) (FAH domain-containing protein 1) (Oxaloacetate decarboxylase) (OAA decarboxylase) (EC 4.1.1.3) (YisK-like protein)	FAHD1	3		cytosol						mitochondrion	nucleus
ENSP00000280701	74753030	Q9NWU1	3-oxoacyl-[acyl-carrier-protein] synthase, mitochondrial (EC 2.3.1.41) (Beta-ketoacyl-ACP synthase)	OXSM	3		cytosol						mitochondrion
ENSP00000355086	74758347	Q6PI48	Aspartate--tRNA ligase, mitochondrial (EC 6.1.1.12) (Aspartyl-tRNA synthetase) (AspRS)	DARS2	3								mitochondrion	nucleus
ENSP00000265594	108861983	Q96RQ3	Methylcrotonoyl-CoA carboxylase subunit alpha, mitochondrial (MCCase subunit alpha) (EC 6.4.1.4) (3-methylcrotonyl-CoA carboxylase 1) (3-methylcrotonyl-CoA carboxylase biotin-containing subunit) (3-methylcrotonyl-CoA:carbon dioxide ligase subunit alpha)	MCCC1	3		cytosol						mitochondrion
ENSP00000419027	124106304	P05166	Propionyl-CoA carboxylase beta chain, mitochondrial (PCCase subunit beta) (EC 6.4.1.3) (Propanoyl-CoA:carbon dioxide ligase subunit beta)	PCCB	3								mitochondrion
ENSP00000307241	134044259	P11177	Pyruvate dehydrogenase E1 component subunit beta, mitochondrial (PDHE1-B) (EC 1.2.4.1)	PDHB	3								mitochondrion	nucleus
ENSP00000370223	146345439	O43837	Isocitrate dehydrogenase [NAD] subunit beta, mitochondrial (Isocitric dehydrogenase subunit beta) (NAD(+)-specific ICDH subunit beta)	IDH3B	3								mitochondrion
ENSP00000357218	150438841	Q8NCW5	NAD(P)H-hydrate epimerase (EC 5.1.99.6) (Apolipoprotein A-I-binding protein) (AI-BP) (NAD(P)HX epimerase) (YjeF N-terminal domain-containing protein 1) (YjeF_N1)	APOA1BP	3		cytosol			extracellular			mitochondrion	nucleus
ENSP00000388658	206729858	O75746	Calcium-binding mitochondrial carrier protein Aralar1 (Mitochondrial aspartate glutamate carrier 1) (Solute carrier family 25 member 12)	SLC25A12	3								mitochondrion
ENSP00000317780	218511986	P20674	Cytochrome c oxidase subunit 5A, mitochondrial (Cytochrome c oxidase polypeptide Va)	COX5A	3								mitochondrion
ENSP00000216465	269849671	O43708	Maleylacetoacetate isomerase (MAAI) (EC 5.2.1.2) (GSTZ1-1) (Glutathione S-transferase zeta 1) (EC 2.5.1.18)	GSTZ1	3		cytosol						mitochondrion
ENSP00000263525	311033534	Q92752	Tenascin-R (TN-R) (Janusin) (Restrictin)	TNR	3					extracellular
ENSP00000335304	317373578	P36957	Dihydrolipoyllysine-residue succinyltransferase component of 2-oxoglutarate dehydrogenase complex, mitochondrial (EC 2.3.1.61) (2-oxoglutarate dehydrogenase complex component E2) (OGDC-E2) (Dihydrolipoamide succinyltransferase component of 2-oxoglutarate dehydrogenase complex) (E2K)	DLST	3								mitochondrion	nucleus
ENSP00000253452	117086	P13073	Cytochrome c oxidase subunit 4 isoform 1, mitochondrial (Cytochrome c oxidase polypeptide IV) (Cytochrome c oxidase subunit IV isoform 1) (COX IV-1)	COX4I1	4								mitochondrion	nucleus
ENSP00000406577	125315	P12532	Creatine kinase U-type, mitochondrial (EC 2.7.3.2) (Acidic-type mitochondrial creatine kinase) (Mia-CK) (Ubiquitous mitochondrial creatine kinase) (U-MtCK)	CKMT1A	4								mitochondrion
ENSP00000321070	126733	P23368	NAD-dependent malic enzyme, mitochondrial (NAD-ME) (EC 1.1.1.38) (Malic enzyme 2)	ME2	4								mitochondrion
ENSP00000274341	130310	P10915	Hyaluronan and proteoglycan link protein 1 (Cartilage-linking protein 1) (Cartilage-link protein) (Proteoglycan link protein)	HAPLN1	4					extracellular
ENSP00000359151	400668	P11182	Lipoamide acyltransferase component of branched-chain alpha-keto acid dehydrogenase complex, mitochondrial (EC 2.3.1.168) (52 kDa mitochondrial autoantigen of primary biliary cirrhosis) (Branched chain 2-oxo-acid dehydrogenase complex component E2) (BCOADC-E2) (Branched-chain alpha-keto acid dehydrogenase complex component E2) (BCKAD-E2) (BCKADE2) (Dihydrolipoamide acetyltransferase component of …	DBT	4								mitochondrion
ENSP00000299518	1708399	P50213	Isocitrate dehydrogenase [NAD] subunit alpha, mitochondrial (EC 1.1.1.41) (Isocitric dehydrogenase subunit alpha) (NAD(+)-specific ICDH subunit alpha)	IDH3A	4								mitochondrion
ENSP00000220764	3913456	Q16698	2,4-dienoyl-CoA reductase, mitochondrial (EC 1.3.1.34) (2,4-dienoyl-CoA reductase [NADPH]) (4-enoyl-CoA reductase [NADPH]) (Short chain dehydrogenase/reductase family 18C member 1)	DECR1	4		cytosol						mitochondrion	nucleus
ENSP00000276689	8134589	Q9Y6M9	NADH dehydrogenase [ubiquinone] 1 beta subcomplex subunit 9 (Complex I-B22) (CI-B22) (LYR motif-containing protein 3) (NADH-ubiquinone oxidoreductase B22 subunit)	NDUFB9	4								mitochondrion
ENSP00000317379	12643334	O94925	Glutaminase kidney isoform, mitochondrial (GLS) (EC 3.5.1.2) (K-glutaminase) (L-glutamine amidohydrolase)	GLS	4		cytosol						mitochondrion
ENSP00000363899	18203499	Q9UFN0	Protein NipSnap homolog 3A (NipSnap3A) (Protein NipSnap homolog 4) (NipSnap4) (Target for Salmonella secreted protein C) (TassC)	NIPSNAP3A	4								mitochondrion
ENSP00000322450	20455501	P49821	NADH dehydrogenase [ubiquinone] flavoprotein 1, mitochondrial (EC 1.6.5.3) (EC 1.6.99.3) (Complex I-51kD) (CI-51kD) (NADH dehydrogenase flavoprotein 1) (NADH-ubiquinone oxidoreductase 51 kDa subunit)	NDUFV1	4								mitochondrion
ENSP00000349960	46397333	P60709	Actin, cytoplasmic 1 (Beta-actin) [Cleaved into: Actin, cytoplasmic 1, N-terminally processed]	ACTB	4	cytoskeleton	cytosol							nucleus
ENSP00000340278	56404943	Q99497	Protein/nucleic acid deglycase DJ-1 (EC 3.1.2.-) (EC 3.5.1.-) (EC 3.5.1.124) (Maillard deglycase) (Oncogene DJ1) (Parkinson disease protein 7) (Parkinsonism-associated deglycase) (Protein DJ-1) (DJ-1)	PARK7	4		cytosol						mitochondrion	nucleus
ENSP00000363205	62512153	Q9Y697	Cysteine desulfurase, mitochondrial (EC 2.8.1.7)	NFS1	4		cytosol						mitochondrion	nucleus
ENSP00000357535	62906863	P30084	Enoyl-CoA hydratase, mitochondrial (EC 4.2.1.17) (Enoyl-CoA hydratase 1) (Short-chain enoyl-CoA hydratase) (SCEH)	ECHS1	4								mitochondrion
ENSP00000260508	74710502	Q6YP21	Kynurenine--oxoglutarate transaminase 3 (EC 2.6.1.7) (Cysteine-S-conjugate beta-lyase 2) (EC 4.4.1.13) (Kynurenine aminotransferase 3) (Kynurenine aminotransferase III) (KATIII) (Kynurenine--glyoxylate transaminase) (EC 2.6.1.63) (Kynurenine--oxoglutarate transaminase III)	CCBL2	4		cytosol						mitochondrion
ENSP00000384774	116242516	P19367	Hexokinase-1 (EC 2.7.1.1) (Brain form hexokinase) (Hexokinase type I) (HK I)	HK1	4		cytosol						mitochondrion
ENSP00000361635	158518391	P45880	Voltage-dependent anion-selective channel protein 2 (VDAC-2) (hVDAC2) (Outer mitochondrial membrane protein porin 2)	VDAC2	4								mitochondrion
ENSP00000222673	160332299	Q02218	2-oxoglutarate dehydrogenase, mitochondrial (EC 1.2.4.2) (2-oxoglutarate dehydrogenase complex component E1) (OGDC-E1) (Alpha-ketoglutarate dehydrogenase)	OGDH	4								mitochondrion	nucleus
ENSP00000377446	223634731	P53597	Succinate--CoA ligase [ADP/GDP-forming] subunit alpha, mitochondrial (EC 6.2.1.4) (EC 6.2.1.5) (Succinyl-CoA synthetase subunit alpha) (SCS-alpha)	SUCLG1	4		cytosol						mitochondrion			plasma membrane
ENSP00000265462	317373539	P30044	Peroxiredoxin-5, mitochondrial (EC 1.11.1.15) (Alu corepressor 1) (Antioxidant enzyme B166) (AOEB166) (Liver tissue 2D-page spot 71B) (PLP) (Peroxiredoxin V) (Prx-V) (Peroxisomal antioxidant enzyme) (TPx type VI) (Thioredoxin peroxidase PMP20)	PRDX5	4		cytosol						mitochondrion	nucleus	peroxisome
ENSP00000370377	485956568	Q5JRX3	Presequence protease, mitochondrial (hPreP) (EC 3.4.24.-) (Pitrilysin metalloproteinase 1) (Metalloprotease 1) (hMP1)	PITRM1	4								mitochondrion
ENSP00000295897	113576	P02768	Serum albumin	ALB	5			endoplasmic reticulum		extracellular	golgi apparatus
ENSP00000265838	135755	P24752	Acetyl-CoA acetyltransferase, mitochondrial (EC 2.3.1.9) (Acetoacetyl-CoA thiolase) (T2)	ACAT1	5								mitochondrion
ENSP00000339399	585013	Q08257	Quinone oxidoreductase (EC 1.6.5.5) (NADPH:quinone reductase) (Zeta-crystallin)	CRYZ	5		cytosol
ENSP00000349297	1703068	P49748	Very long-chain specific acyl-CoA dehydrogenase, mitochondrial (VLCAD) (EC 1.3.8.9)	ACADVL	5		cytosol						mitochondrion	nucleus
ENSP00000252711	6093592	O95299	NADH dehydrogenase [ubiquinone] 1 alpha subcomplex subunit 10, mitochondrial (Complex I-42kD) (CI-42kD) (NADH-ubiquinone oxidoreductase 42 kDa subunit)	NDUFA10	5								mitochondrion
ENSP00000221130	14916998	P00390	Glutathione reductase, mitochondrial (GR) (GRase) (EC 1.8.1.7)	GSR	5		cytosol						mitochondrion
ENSP00000472847	23822219	Q9NP81	Serine--tRNA ligase, mitochondrial (EC 6.1.1.11) (SerRSmt) (Seryl-tRNA synthetase) (SerRS) (Seryl-tRNA(Ser/Sec) synthetase)	SARS2	5								mitochondrion
ENSP00000333994	56749856	P68871	Hemoglobin subunit beta (Beta-globin) (Hemoglobin beta chain) [Cleaved into: LVV-hemorphin-7; Spinorphin]	HBB	5		cytosol			extracellular
ENSP00000221418	82654933	Q13011	Delta(3,5)-Delta(2,4)-dienoyl-CoA isomerase, mitochondrial (EC 5.3.3.-)	ECH1	5		cytosol						mitochondrion		peroxisome
ENSP00000303279	94730583	Q9NSE4	Isoleucine--tRNA ligase, mitochondrial (EC 6.1.1.5) (Isoleucyl-tRNA synthetase) (IleRS)	IARS2	5		cytosol						mitochondrion
ENSP00000371362	156630863	Q4G0N4	NAD kinase 2, mitochondrial (EC 2.7.1.23) (Mitochondrial NAD kinase) (NAD kinase domain-containing protein 1, mitochondrial)	NADKD1	5								mitochondrion
ENSP00000407375	311033481	P07203	Glutathione peroxidase 1 (GPx-1) (GSHPx-1) (EC 1.11.1.9) (Cellular glutathione peroxidase)	GPX1	5		cytosol						mitochondrion
ENSP00000370808	113463	P12236	ADP/ATP translocase 3 (ADP,ATP carrier protein 3) (ADP,ATP carrier protein, isoform T2) (ANT 2) (Adenine nucleotide translocator 3) (ANT 3) (Solute carrier family 25 member 6) [Cleaved into: ADP/ATP translocase 3, N-terminally processed]	SLC25A6	6								mitochondrion
ENSP00000369134	129063	P08559	Pyruvate dehydrogenase E1 component subunit alpha, somatic form, mitochondrial (EC 1.2.4.1) (PDHE1-A type I)	PDHA1	6								mitochondrion
ENSP00000349142	543875	P36542	ATP synthase subunit gamma, mitochondrial (F-ATPase gamma subunit)	ATP5C1	6								mitochondrion
ENSP00000264932	1169337	P31040	Succinate dehydrogenase [ubiquinone] flavoprotein subunit, mitochondrial (EC 1.3.5.1) (Flavoprotein subunit of complex II) (Fp)	SDHA	6								mitochondrion	nucleus
ENSP00000254878	1717975	P52758	2-iminobutanoate/2-iminopropanoate deaminase (EC 3.5.99.10) (14.5 kDa translational inhibitor protein) (hp14.5) (p14.5) (Heat-responsive protein 12) (Reactive intermediate imine deaminase A homolog) (Translation inhibitor L-PSP ribonuclease) (EC 3.1.-.-) (UK114 antigen homolog)	HRSP12	6		cytosol						mitochondrion	nucleus
ENSP00000347988	2499316	Q16718	NADH dehydrogenase [ubiquinone] 1 alpha subcomplex subunit 5 (Complex I subunit B13) (Complex I-13kD-B) (CI-13kD-B) (NADH-ubiquinone oxidoreductase 13 kDa-B subunit)	NDUFA5	6								mitochondrion
ENSP00000265077	2506816	P13611	Versican core protein (Chondroitin sulfate proteoglycan core protein 2) (Chondroitin sulfate proteoglycan 2) (Glial hyaluronate-binding protein) (GHAP) (Large fibroblast proteoglycan) (PG-M)	VCAN	6					extracellular
ENSP00000266544	2833280	Q16795	NADH dehydrogenase [ubiquinone] 1 alpha subcomplex subunit 9, mitochondrial (Complex I-39kD) (CI-39kD) (NADH-ubiquinone oxidoreductase 39 kDa subunit)	NDUFA9	6								mitochondrion
ENSP00000216121	17380144	Q9BPW8	Protein NipSnap homolog 1 (NipSnap1)	NIPSNAP1	6								mitochondrion
ENSP00000230048	23396822	Q9NPJ3	Acyl-coenzyme A thioesterase 13 (Acyl-CoA thioesterase 13) (EC 3.1.2.-) (Thioesterase superfamily member 2) [Cleaved into: Acyl-coenzyme A thioesterase 13, N-terminally processed]	ACOT13	6		cytosol
ENSP00000233893	47606335	P61604	10 kDa heat shock protein, mitochondrial (Hsp10) (10 kDa chaperonin) (Chaperonin 10) (CPN10) (Early-pregnancy factor) (EPF)	HSPE1	6								mitochondrion
ENSP00000381785	74749521	Q6YN16	Hydroxysteroid dehydrogenase-like protein 2 (EC 1.-.-.-) (Short chain dehydrogenase/reductase family 13C member 1)	HSDL2	6								mitochondrion		peroxisome
ENSP00000393953	115502437	Q8TCS8	Polyribonucleotide nucleotidyltransferase 1, mitochondrial (EC 2.7.7.8) (3'-5' RNA exonuclease OLD35) (PNPase old-35) (Polynucleotide phosphorylase 1) (PNPase 1) (Polynucleotide phosphorylase-like protein)	PNPT1	6		cytosol						mitochondrion
ENSP00000343885	116242592	Q9H2U2	Inorganic pyrophosphatase 2, mitochondrial (EC 3.6.1.1) (Pyrophosphatase SID6-306) (Pyrophosphate phospho-hydrolase 2) (PPase 2)	PPA2	6								mitochondrion
ENSP00000281243	118572639	P09417	Dihydropteridine reductase (EC 1.5.1.34) (HDHPR) (Quinoid dihydropteridine reductase) (Short chain dehydrogenase/reductase family 33C member 1)	QDPR	6		cytosol
ENSP00000280346	215274207	P10515	Dihydrolipoyllysine-residue acetyltransferase component of pyruvate dehydrogenase complex, mitochondrial (EC 2.3.1.12) (70 kDa mitochondrial autoantigen of primary biliary cirrhosis) (PBC) (Dihydrolipoamide acetyltransferase component of pyruvate dehydrogenase complex) (M2 antigen complex 70 kDa subunit) (Pyruvate dehydrogenase complex component E2) (PDC-E2) (PDCE2)	DLAT	6								mitochondrion
ENSP00000315013	215274265	P43155	Carnitine O-acetyltransferase (Carnitine acetylase) (EC 2.3.1.7) (Carnitine acetyltransferase) (CAT) (CrAT)	CRAT	6		cytosol						mitochondrion		peroxisome
ENSP00000368605	224471815	Q9Y305	Acyl-coenzyme A thioesterase 9, mitochondrial (Acyl-CoA thioesterase 9) (EC 3.1.2.-) (Acyl-CoA thioester hydrolase 9)	ACOT9	6								mitochondrion
ENSP00000281456	113455	P12235	ADP/ATP translocase 1 (ADP,ATP carrier protein 1) (ADP,ATP carrier protein, heart/skeletal muscle isoform T1) (Adenine nucleotide translocator 1) (ANT 1) (Solute carrier family 25 member 4)	SLC25A4	7								mitochondrion
ENSP00000452762	119636	P13804	Electron transfer flavoprotein subunit alpha, mitochondrial (Alpha-ETF)	ETFA	7								mitochondrion
ENSP00000229239	120649	P04406	Glyceraldehyde-3-phosphate dehydrogenase (GAPDH) (EC 1.2.1.12) (Peptidyl-cysteine S-nitrosylase GAPDH) (EC 2.6.99.-)	GAPDH	7	cytoskeleton	cytosol							nucleus		plasma membrane
ENSP00000265333	130683	P21796	Voltage-dependent anion-selective channel protein 1 (VDAC-1) (hVDAC1) (Outer mitochondrial membrane protein porin 1) (Plasmalemmal porin) (Porin 31HL) (Porin 31HM)	VDAC1	7								mitochondrion			plasma membrane
ENSP00000287022	136717	P14927	Cytochrome b-c1 complex subunit 7 (Complex III subunit 7) (Complex III subunit VII) (QP-C) (Ubiquinol-cytochrome c reductase complex 14 kDa protein)	UQCRB	7								mitochondrion
ENSP00000358737	20455474	P24539	ATP synthase F(0) complex subunit B1, mitochondrial (ATP synthase proton-transporting mitochondrial F(0) complex subunit B1) (ATP synthase subunit b) (ATPase subunit b)	ATP5F1	7								mitochondrion	nucleus
ENSP00000364883	37076898	Q13825	Methylglutaconyl-CoA hydratase, mitochondrial (EC 4.2.1.18) (AU-specific RNA-binding enoyl-CoA hydratase) (AU-binding protein/enoyl-CoA hydratase) (Itaconyl-CoA hydratase) (EC 4.2.1.56)	AUH	7								mitochondrion
ENSP00000342056	57015285	O75390	Citrate synthase, mitochondrial (EC 2.3.3.1) (Citrate (Si)-synthase)	CS	7								mitochondrion
ENSP00000365462	308153661	P05165	Propionyl-CoA carboxylase alpha chain, mitochondrial (PCCase subunit alpha) (EC 6.4.1.3) (Propanoyl-CoA:carbon dioxide ligase subunit alpha)	PCCA	7		cytosol						mitochondrion
ENSP00000385638	311033442	Q16836	Hydroxyacyl-coenzyme A dehydrogenase, mitochondrial (HCDH) (EC 1.1.1.35) (Medium and short-chain L-3-hydroxyacyl-coenzyme A dehydrogenase) (Short-chain 3-hydroxyacyl-CoA dehydrogenase)	HADH	7								mitochondrion	nucleus
ENSP00000356022	134665	P04179	Superoxide dismutase [Mn], mitochondrial (EC 1.15.1.1)	SOD2	8								mitochondrion
ENSP00000227868	12643417	O00330	Pyruvate dehydrogenase protein X component, mitochondrial (Dihydrolipoamide dehydrogenase-binding protein of pyruvate dehydrogenase complex) (E3-binding protein) (E3BP) (Lipoyl-containing pyruvate dehydrogenase complex component X) (proX)	PDHX	8								mitochondrion
ENSP00000297185	21264428	P38646	Stress-70 protein, mitochondrial (75 kDa glucose-regulated protein) (GRP-75) (Heat shock 70 kDa protein 9) (Mortalin) (MOT) (Peptide-binding protein 74) (PBP74)	HSPA9	8								mitochondrion
ENSP00000268379	21903482	P22695	Cytochrome b-c1 complex subunit 2, mitochondrial (Complex III subunit 2) (Core protein II) (Ubiquinol-cytochrome-c reductase complex core protein 2)	UQCRC2	8								mitochondrion	nucleus
ENSP00000203407	92090651	P31930	Cytochrome b-c1 complex subunit 1, mitochondrial (Complex III subunit 1) (Core protein I) (Ubiquinol-cytochrome-c reductase complex core protein 1)	UQCRC1	8		cytosol						mitochondrion
ENSP00000291577	116241354	P30042	ES1 protein homolog, mitochondrial (Protein GT335) (Protein KNP-I)	C21orf33	8								mitochondrion
ENSP00000352657	215274021	Q16798	NADP-dependent malic enzyme, mitochondrial (NADP-ME) (EC 1.1.1.40) (Malic enzyme 3)	ME3	8								mitochondrion
ENSP00000360671	317373597	P05141	ADP/ATP translocase 2 (ADP,ATP carrier protein 2) (ADP,ATP carrier protein, fibroblast isoform) (Adenine nucleotide translocator 2) (ANT 2) (Solute carrier family 25 member 5) [Cleaved into: ADP/ATP translocase 2, N-terminally processed]	SLC25A5	8	cytoskeleton							mitochondrion
ENSP00000262030	114549	P06576	ATP synthase subunit beta, mitochondrial (EC 3.6.3.14)	ATP5B	9								mitochondrion			plasma membrane
ENSP00000290299	1352049	P48047	ATP synthase subunit O, mitochondrial (Oligomycin sensitivity conferral protein) (OSCP)	ATP5O	9								mitochondrion			plasma membrane
ENSP00000265395	12643395	P31937	3-hydroxyisobutyrate dehydrogenase, mitochondrial (HIBADH) (EC 1.1.1.31)	HIBADH	9								mitochondrion
ENSP00000346827	62511242	P49189	4-trimethylaminobutyraldehyde dehydrogenase (TMABADH) (EC 1.2.1.47) (Aldehyde dehydrogenase E3 isozyme) (Aldehyde dehydrogenase family 9 member A1) (EC 1.2.1.3) (Gamma-aminobutyraldehyde dehydrogenase) (EC 1.2.1.19) (R-aminobutyraldehyde dehydrogenase) [Cleaved into: 4-trimethylaminobutyraldehyde dehydrogenase, N-terminally processed]	ALDH9A1	9		cytosol
ENSP00000325136	116241345	P55084	Trifunctional enzyme subunit beta, mitochondrial (TP-beta) [Includes: 3-ketoacyl-CoA thiolase (EC 2.3.1.16) (Acetyl-CoA acyltransferase) (Beta-ketothiolase)]	HADHB	9			endoplasmic reticulum					mitochondrion
ENSP00000314649	7531278	P51649	Succinate-semialdehyde dehydrogenase, mitochondrial (EC 1.2.1.24) (Aldehyde dehydrogenase family 5 member A1) (NAD(+)-dependent succinic semialdehyde dehydrogenase)	ALDH5A1	10								mitochondrion
ENSP00000355518	1730117	P07954	Fumarate hydratase, mitochondrial (Fumarase) (EC 4.2.1.2)	FH	11								mitochondrion
ENSP00000196371	2492998	P55809	Succinyl-CoA:3-ketoacid coenzyme A transferase 1, mitochondrial (EC 2.8.3.5) (3-oxoacid CoA-transferase 1) (Somatic-type succinyl-CoA:3-oxoacid CoA-transferase) (SCOT-s)	OXCT1	11								mitochondrion
ENSP00000450436	12643424	Q02252	Methylmalonate-semialdehyde dehydrogenase [acylating], mitochondrial (MMSDH) (Malonate-semialdehyde dehydrogenase [acylating]) (EC 1.2.1.18) (EC 1.2.1.27) (Aldehyde dehydrogenase family 6 member A1)	ALDH6A1	11								mitochondrion	nucleus
ENSP00000392709	92090799	P28331	NADH-ubiquinone oxidoreductase 75 kDa subunit, mitochondrial (EC 1.6.5.3) (EC 1.6.99.3) (Complex I-75kD) (CI-75kD)	NDUFS1	11								mitochondrion
ENSP00000387123	294862544	P49419	Alpha-aminoadipic semialdehyde dehydrogenase (Alpha-AASA dehydrogenase) (EC 1.2.1.31) (Aldehyde dehydrogenase family 7 member A1) (EC 1.2.1.3) (Antiquitin-1) (Betaine aldehyde dehydrogenase) (EC 1.2.1.8) (Delta1-piperideine-6-carboxylate dehydrogenase) (P6c dehydrogenase)	ALDH7A1	12		cytosol						mitochondrion
ENSP00000282050	114517	P25705	ATP synthase subunit alpha, mitochondrial	ATP5A1	13								mitochondrion			plasma membrane
ENSP00000327589	13432152	P49448	Glutamate dehydrogenase 2, mitochondrial (GDH 2) (EC 1.4.1.3)	GLUD2	13								mitochondrion
ENSP00000268251	48429239	P80404	4-aminobutyrate aminotransferase, mitochondrial (EC 2.6.1.19) ((S)-3-amino-2-methylpropionate transaminase) (EC 2.6.1.22) (GABA aminotransferase) (GABA-AT) (Gamma-amino-N-butyrate transaminase) (GABA transaminase) (GABA-T) (L-AIBAT)	ABAT	13								mitochondrion
ENSP00000285093	57015371	P42765	3-ketoacyl-CoA thiolase, mitochondrial (EC 2.3.1.16) (Acetyl-CoA acyltransferase) (Beta-ketothiolase) (Mitochondrial 3-oxoacyl-CoA thiolase) (T1)	ACAA2	13								mitochondrion
ENSP00000216254	6686275	Q99798	Aconitate hydratase, mitochondrial (Aconitase) (EC 4.2.1.3) (Citrate hydro-lyase)	ACO2	14								mitochondrion
ENSP00000301587	6831494	O75947	ATP synthase subunit d, mitochondrial (ATPase subunit d)	ATP5H	14								mitochondrion	nucleus
ENSP00000290597	62511241	P30038	Delta-1-pyrroline-5-carboxylate dehydrogenase, mitochondrial (P5C dehydrogenase) (EC 1.2.1.88) (Aldehyde dehydrogenase family 4 member A1) (L-glutamate gamma-semialdehyde dehydrogenase)	ALDH4A1	14								mitochondrion
ENSP00000264663	51338801	Q13423	NAD(P) transhydrogenase, mitochondrial (EC 1.6.1.2) (Nicotinamide nucleotide transhydrogenase) (Pyridine nucleotide transhydrogenase)	NNT	15								mitochondrion
ENSP00000327070	215274114	P40926	Malate dehydrogenase, mitochondrial (EC 1.1.1.37)	MDH2	17								mitochondrion
ENSP00000340019	129379	P10809	60 kDa heat shock protein, mitochondrial (EC 3.6.4.9) (60 kDa chaperonin) (Chaperonin 60) (CPN60) (Heat shock protein 60) (HSP-60) (Hsp60) (HuCHA60) (Mitochondrial matrix protein P1) (P60 lymphocyte protein)	HSPD1	19		cytosol			extracellular			mitochondrion			plasma membrane
ENSP00000277865	118541	P00367	Glutamate dehydrogenase 1, mitochondrial (GDH 1) (EC 1.4.1.3)	GLUD1	20								mitochondrion
ENSP00000331897	20141568	P48735	Isocitrate dehydrogenase [NADP], mitochondrial (IDH) (EC 1.1.1.42) (ICD-M) (IDP) (NADP(+)-specific ICDH) (Oxalosuccinate decarboxylase)	IDH2	21								mitochondrion
ENSP00000205402	269849557	P09622	Dihydrolipoyl dehydrogenase, mitochondrial (EC 1.8.1.4) (Dihydrolipoamide dehydrogenase) (Glycine cleavage system L protein)	DLD	21								mitochondrion	nucleus
ENSP00000370023	20141376	P40939	Trifunctional enzyme subunit alpha, mitochondrial (78 kDa gastrin-binding protein) (TP-alpha) [Includes: Long-chain enoyl-CoA hydratase (EC 4.2.1.17); Long chain 3-hydroxyacyl-CoA dehydrogenase (EC 1.1.1.211)]	HADHA	22								mitochondrion
ENSP00000245206	308153643	P00505	Aspartate aminotransferase, mitochondrial (mAspAT) (EC 2.6.1.1) (EC 2.6.1.7) (Fatty acid-binding protein) (FABP-1) (Glutamate oxaloacetate transaminase 2) (Kynurenine aminotransferase 4) (Kynurenine aminotransferase IV) (Kynurenine--oxoglutarate transaminase 4) (Kynurenine--oxoglutarate transaminase IV) (Plasma membrane-associated fatty acid-binding protein) (FABPpm) (Transaminase A)	GOT2	23								mitochondrion			plasma membrane
