# Supplementary material for: Altered succinylation of mitochondrial proteins, APP and tau in Alzheimer’s disease
Source: Nat Commun. 2022 Jan 10;13:159. doi: 10.1038/s41467-021-27572-2 (PMC8748865; doi:10.1038/s41467-021-27572-2)
Supplement: Supplementary file 6 — Supplementary Data 3 [file 41467_2021_27572_MOESM6_ESM.xlsx]

## Sheet: S Data 3
Supplementary Data 3. Biological process, molecular function and KEGG pathway enrichment analysis of succinylated proteins according to the classification of GO annotation (p-values computed by a two-sided hypergeometric test, with step-down Bonferroni correction, p<0.01 and gene number>5), related to Supplementary Figure 1.
	Rank	GOID	GOTerm	Ontology Source	Term PValue	Term PValue Corrected with Bonferroni step down	GOLevels	% Associated Genes	Nr. Genes	Associated Genes Found
Biological process enrichment	1	GO:0019752	carboxylic acid metabolic process	GO_BiologicalProcess-EBI-QuickGO-GOA_20.11.2017_00h00	4.01075e-73	1.95724e-70	[5]	11.4414	127	[AADAT, AASS, ABAT, ABHD10, ACAA2, ACAD8, ACADM, ACADS, ACADVL, ACAT1, ACO2, ACOT2, ACOT7, ACSF2, ALDH4A1, ALDH5A1, ALDH6A1, ALDH7A1, ALDOA, ALDOC, AUH, BCAN, BCAT2, BCKDHA, BCKDHB, BCKDK, BPHL, CARS2, CKMT1A, CLTC, CPT2, CRAT, CS, D2HGDH, DARS2, DBT, DCXR, DECR1, DHTKD1, DLAT, DLD, DLST, ECH1, ECHDC1, ECHS1, ECI1, ECI2, ENO1, ENO2, ETFA, ETFB, ETFDH, FH, GAPDH, GATM, GCDH, GCSH, GLS, GLUD1, GLUD…
	2	GO:0006082	organic acid metabolic process	GO_BiologicalProcess-EBI-QuickGO-GOA_20.11.2017_00h00	2.53912e-69	1.23655e-66	[3]	10.4032	129	[AADAT, AASS, ABAT, ABHD10, ACAA2, ACAD8, ACADM, ACADS, ACADVL, ACAT1, ACO2, ACOT2, ACOT7, ACSF2, ALDH4A1, ALDH5A1, ALDH6A1, ALDH7A1, ALDOA, ALDOC, AUH, BCAN, BCAT2, BCKDHA, BCKDHB, BCKDK, BPHL, BPNT1, CARS2, CKMT1A, CLTC, CPT2, CRAT, CS, D2HGDH, DARS2, DBT, DCXR, DECR1, DHTKD1, DLAT, DLD, DLST, ECH1, ECHDC1, ECHS1, ECI1, ECI2, ENO1, ENO2, ETFA, ETFB, ETFDH, FH, GAPDH, GATM, GCDH, GCSH, GLS, GLUD…
	3	GO:0043436	oxoacid metabolic process	GO_BiologicalProcess-EBI-QuickGO-GOA_20.11.2017_00h00	4.17328e-69	2.02821e-66	[4]	10.4832	128	[AADAT, AASS, ABAT, ABHD10, ACAA2, ACAD8, ACADM, ACADS, ACADVL, ACAT1, ACO2, ACOT2, ACOT7, ACSF2, ALDH4A1, ALDH5A1, ALDH6A1, ALDH7A1, ALDOA, ALDOC, AUH, BCAN, BCAT2, BCKDHA, BCKDHB, BCKDK, BPHL, BPNT1, CARS2, CKMT1A, CLTC, CPT2, CRAT, CS, D2HGDH, DARS2, DBT, DCXR, DECR1, DHTKD1, DLAT, DLD, DLST, ECH1, ECHDC1, ECHS1, ECI1, ECI2, ENO1, ENO2, ETFA, ETFB, ETFDH, FH, GAPDH, GATM, GCDH, GCSH, GLS, GLUD…
	4	GO:0006091	generation of precursor metabolites and energy	GO_BiologicalProcess-EBI-QuickGO-GOA_20.11.2017_00h00	3.84008e-60	1.86244e-57	[3]	16.8	84	[AASS, ACADVL, ACO2, AKR1B1, AKR7A2, ALDH2, ALDH4A1, ALDH5A1, ALDOA, ALDOC, ATP5B, ATP5C1, ATP5D, CALM1, CISD1, COX4I1, COX5A, COX5B, COX7A2, COX7C, CRAT, CS, CYC1, CYCS, D2HGDH, DHTKD1, DLAT, DLD, DLST, ENO1, ENO2, ETFA, ETFB, ETFDH, FH, GAPDH, GSR, HK1, IDH2, IDH3A, IDH3B, IDH3G, MAOB, MDH2, ME2, ME3, NDUFA10, NDUFA5, NDUFA9, NDUFAB1, NDUFB3, NDUFB6, NDUFB9, NDUFC1, NDUFS1, NDUFS3, NDUFV1, NDUF…
	5	GO:0045333	cellular respiration	GO_BiologicalProcess-EBI-QuickGO-GOA_20.11.2017_00h00	2.76673e-53	1.3391e-50	[4, 5]	29.5699	55	[ACO2, ALDH5A1, CISD1, COX4I1, COX5A, COX5B, COX7C, CRAT, CS, CYC1, CYCS, D2HGDH, DHTKD1, DLAT, DLD, DLST, ETFA, ETFB, ETFDH, FH, IDH2, IDH3A, IDH3B, IDH3G, MDH2, ME3, NDUFA10, NDUFA5, NDUFA9, NDUFAB1, NDUFB3, NDUFB6, NDUFB9, NDUFC1, NDUFS1, NDUFS3, NDUFV1, NDUFV2, NNT, OGDH, OGDHL, PARK7, PDHA1, PDHB, PNPT1, SDHA, SLC25A12, SUCLA2, SUCLG1, TRAP1, UQCRB, UQCRC1, UQCRC2, UQCRH, UQCRQ]
	6	GO:0044282	small molecule catabolic process	GO_BiologicalProcess-EBI-QuickGO-GOA_20.11.2017_00h00	1.22705e-50	5.92664e-48	[3]	16.9048	71	[AADAT, AASS, ABAT, ABHD10, ACAA2, ACAD8, ACADM, ACADS, ACADVL, ACAT1, ALDH1B1, ALDH2, ALDH4A1, ALDH5A1, ALDH6A1, ALDH7A1, ALDOA, ALDOC, APOE, AUH, BCAT2, BCKDHA, BCKDHB, BCKDK, CPT2, CRAT, DBT, DCXR, DECR1, DLD, DLST, ECH1, ECHDC1, ECHS1, ECI1, ECI2, ENO1, ENO2, ETFA, ETFB, ETFDH, GAPDH, GCDH, GCSH, GLS, GLUD1, GLUD2, GOT2, GSTZ1, HADH, HADHA, HADHB, HIBADH, HIBCH, HK1, HMGCL, HSD17B10, IVD, MCC…
	7	GO:0016054	organic acid catabolic process	GO_BiologicalProcess-EBI-QuickGO-GOA_20.11.2017_00h00	1.28159e-47	6.17728e-45	[4]	20.9964	59	[AADAT, AASS, ABAT, ABHD10, ACAA2, ACAD8, ACADM, ACADS, ACADVL, ACAT1, ALDH4A1, ALDH5A1, ALDH6A1, ALDH7A1, AUH, BCAT2, BCKDHA, BCKDHB, BCKDK, CPT2, CRAT, DBT, DCXR, DECR1, DLD, DLST, ECH1, ECHDC1, ECHS1, ECI1, ECI2, ETFA, ETFB, ETFDH, GCDH, GCSH, GLS, GLUD1, GLUD2, GOT2, GSTZ1, HADH, HADHA, HADHB, HIBADH, HIBCH, HMGCL, HSD17B10, IVD, MCCC1, MCCC2, MCEE, MECR, MUT, NDUFAB1, OGDH, PCCA, PCCB, QDPR]
	8	GO:0046395	carboxylic acid catabolic process	GO_BiologicalProcess-EBI-QuickGO-GOA_20.11.2017_00h00	1.28159e-47	6.17728e-45	[5, 6]	20.9964	59	[AADAT, AASS, ABAT, ABHD10, ACAA2, ACAD8, ACADM, ACADS, ACADVL, ACAT1, ALDH4A1, ALDH5A1, ALDH6A1, ALDH7A1, AUH, BCAT2, BCKDHA, BCKDHB, BCKDK, CPT2, CRAT, DBT, DCXR, DECR1, DLD, DLST, ECH1, ECHDC1, ECHS1, ECI1, ECI2, ETFA, ETFB, ETFDH, GCDH, GCSH, GLS, GLUD1, GLUD2, GOT2, GSTZ1, HADH, HADHA, HADHB, HIBADH, HIBCH, HMGCL, HSD17B10, IVD, MCCC1, MCCC2, MCEE, MECR, MUT, NDUFAB1, OGDH, PCCA, PCCB, QDPR]
	9	GO:0009117	nucleotide metabolic process	GO_BiologicalProcess-EBI-QuickGO-GOA_20.11.2017_00h00	3.80383e-45	1.82964e-42	[5, 6, 7]	10.8696	85	[ACAT1, ACOT7, AK3, AK4, ALDOA, ALDOC, APOE, APP, ATP1B1, ATP5A1, ATP5B, ATP5C1, ATP5D, ATP5E, ATP5F1, ATP5H, ATP5J, ATP5J2, ATP5L, ATP5O, BPNT1, CALM1, CNP, COX4I1, COX5A, COX5B, COX7C, CYC1, CYCS, DCXR, DGUOK, DHTKD1, DLD, DUT, ENO1, ENO2, FHIT, GAPDH, GPD1L, GPX1, HK1, IDH2, KARS, MCCC2, MDH2, ME2, MOCS1, MTHFD2L, NADK2, NAXD, NAXE, NDUFA10, NDUFA5, NDUFA9, NDUFAB1, NDUFB3, NDUFB6, NDUFB9, NDU…
	10	GO:0006753	nucleoside phosphate metabolic process	GO_BiologicalProcess-EBI-QuickGO-GOA_20.11.2017_00h00	7.00678e-45	3.36326e-42	[4, 5, 6]	10.7868	85	[ACAT1, ACOT7, AK3, AK4, ALDOA, ALDOC, APOE, APP, ATP1B1, ATP5A1, ATP5B, ATP5C1, ATP5D, ATP5E, ATP5F1, ATP5H, ATP5J, ATP5J2, ATP5L, ATP5O, BPNT1, CALM1, CNP, COX4I1, COX5A, COX5B, COX7C, CYC1, CYCS, DCXR, DGUOK, DHTKD1, DLD, DUT, ENO1, ENO2, FHIT, GAPDH, GPD1L, GPX1, HK1, IDH2, KARS, MCCC2, MDH2, ME2, MOCS1, MTHFD2L, NADK2, NAXD, NAXE, NDUFA10, NDUFA5, NDUFA9, NDUFAB1, NDUFB3, NDUFB6, NDUFB9, NDU…
	11	GO:0015980	energy derivation by oxidation of organic compounds	GO_BiologicalProcess-EBI-QuickGO-GOA_20.11.2017_00h00	1.54155e-44	7.384e-42	[3, 4]	19.8606	57	[ACADVL, ACO2, ALDH5A1, CALM1, CISD1, COX4I1, COX5A, COX5B, COX7C, CRAT, CS, CYC1, CYCS, D2HGDH, DHTKD1, DLAT, DLD, DLST, ETFA, ETFB, ETFDH, FH, IDH2, IDH3A, IDH3B, IDH3G, MDH2, ME3, NDUFA10, NDUFA5, NDUFA9, NDUFAB1, NDUFB3, NDUFB6, NDUFB9, NDUFC1, NDUFS1, NDUFS3, NDUFV1, NDUFV2, NNT, OGDH, OGDHL, PARK7, PDHA1, PDHB, PNPT1, SDHA, SLC25A12, SUCLA2, SUCLG1, TRAP1, UQCRB, UQCRC1, UQCRC2, UQCRH, UQCR…
	12	GO:0055086	nucleobase-containing small molecule metabolic process	GO_BiologicalProcess-EBI-QuickGO-GOA_20.11.2017_00h00	1.57067e-44	7.50781e-42	[3, 4, 5]	10.3448	87	[ACAT1, ACOT7, AK3, AK4, ALDH6A1, ALDOA, ALDOC, APOE, APP, ATP1B1, ATP5A1, ATP5B, ATP5C1, ATP5D, ATP5E, ATP5F1, ATP5H, ATP5J, ATP5J2, ATP5L, ATP5O, BPNT1, CALM1, CNP, COX4I1, COX5A, COX5B, COX7C, CYC1, CYCS, DCXR, DGUOK, DHTKD1, DLD, DUT, ENO1, ENO2, FHIT, GAPDH, GPD1L, GPX1, GSR, HK1, IDH2, KARS, MCCC2, MDH2, ME2, MOCS1, MTHFD2L, NADK2, NAXD, NAXE, NDUFA10, NDUFA5, NDUFA9, NDUFAB1, NDUFB3, NDUFB…
	13	GO:0009144	purine nucleoside triphosphate metabolic process	GO_BiologicalProcess-EBI-QuickGO-GOA_20.11.2017_00h00	4.65901e-41	2.22235e-38	[6, 7, 8]	17.3252	57	[AK3, AK4, ALDOA, ALDOC, ATP1B1, ATP5A1, ATP5B, ATP5C1, ATP5D, ATP5E, ATP5F1, ATP5H, ATP5J, ATP5J2, ATP5L, ATP5O, COX4I1, COX5A, COX5B, COX7C, CYC1, CYCS, DGUOK, DHTKD1, DLD, ENO1, ENO2, GAPDH, HK1, MOCS1, NDUFA10, NDUFA5, NDUFA9, NDUFAB1, NDUFB3, NDUFB6, NDUFB9, NDUFC1, NDUFS1, NDUFS3, NDUFV1, NDUFV2, NFS1, NIPSNAP2, OGDH, OGDHL, PARK7, PFKP, PPIF, SDHA, STOML2, TPI1, UQCRB, UQCRC1, UQCRC2, UQCR…
	14	GO:0009141	nucleoside triphosphate metabolic process	GO_BiologicalProcess-EBI-QuickGO-GOA_20.11.2017_00h00	7.14361e-41	3.40036e-38	[5, 6, 7]	16.7147	58	[AK3, AK4, ALDOA, ALDOC, ATP1B1, ATP5A1, ATP5B, ATP5C1, ATP5D, ATP5E, ATP5F1, ATP5H, ATP5J, ATP5J2, ATP5L, ATP5O, COX4I1, COX5A, COX5B, COX7C, CYC1, CYCS, DGUOK, DHTKD1, DLD, DUT, ENO1, ENO2, GAPDH, HK1, MOCS1, NDUFA10, NDUFA5, NDUFA9, NDUFAB1, NDUFB3, NDUFB6, NDUFB9, NDUFC1, NDUFS1, NDUFS3, NDUFV1, NDUFV2, NFS1, NIPSNAP2, OGDH, OGDHL, PARK7, PFKP, PPIF, SDHA, STOML2, TPI1, UQCRB, UQCRC1, UQCRC2,…
	15	GO:0009205	purine ribonucleoside triphosphate metabolic process	GO_BiologicalProcess-EBI-QuickGO-GOA_20.11.2017_00h00	2.00754e-40	9.53582e-38	[7, 8, 9]	17.3913	56	[AK3, AK4, ALDOA, ALDOC, ATP1B1, ATP5A1, ATP5B, ATP5C1, ATP5D, ATP5E, ATP5F1, ATP5H, ATP5J, ATP5J2, ATP5L, ATP5O, COX4I1, COX5A, COX5B, COX7C, CYC1, CYCS, DHTKD1, DLD, ENO1, ENO2, GAPDH, HK1, MOCS1, NDUFA10, NDUFA5, NDUFA9, NDUFAB1, NDUFB3, NDUFB6, NDUFB9, NDUFC1, NDUFS1, NDUFS3, NDUFV1, NDUFV2, NFS1, NIPSNAP2, OGDH, OGDHL, PARK7, PFKP, PPIF, SDHA, STOML2, TPI1, UQCRB, UQCRC1, UQCRC2, UQCRH, UQCR…
	16	GO:0009199	ribonucleoside triphosphate metabolic process	GO_BiologicalProcess-EBI-QuickGO-GOA_20.11.2017_00h00	4.82043e-40	2.28488e-37	[6, 7, 8]	17.1254	56	[AK3, AK4, ALDOA, ALDOC, ATP1B1, ATP5A1, ATP5B, ATP5C1, ATP5D, ATP5E, ATP5F1, ATP5H, ATP5J, ATP5J2, ATP5L, ATP5O, COX4I1, COX5A, COX5B, COX7C, CYC1, CYCS, DHTKD1, DLD, ENO1, ENO2, GAPDH, HK1, MOCS1, NDUFA10, NDUFA5, NDUFA9, NDUFAB1, NDUFB3, NDUFB6, NDUFB9, NDUFC1, NDUFS1, NDUFS3, NDUFV1, NDUFV2, NFS1, NIPSNAP2, OGDH, OGDHL, PARK7, PFKP, PPIF, SDHA, STOML2, TPI1, UQCRB, UQCRC1, UQCRC2, UQCRH, UQCR…
	17	GO:0046034	ATP metabolic process	GO_BiologicalProcess-EBI-QuickGO-GOA_20.11.2017_00h00	1.43222e-39	6.7744e-37	[7, 8, 9, 10]	18.4028	53	[AK4, ALDOA, ALDOC, ATP1B1, ATP5A1, ATP5B, ATP5C1, ATP5D, ATP5E, ATP5F1, ATP5H, ATP5J, ATP5J2, ATP5L, ATP5O, COX4I1, COX5A, COX5B, COX7C, CYC1, CYCS, DHTKD1, DLD, ENO1, ENO2, GAPDH, HK1, NDUFA10, NDUFA5, NDUFA9, NDUFAB1, NDUFB3, NDUFB6, NDUFB9, NDUFC1, NDUFS1, NDUFS3, NDUFV1, NDUFV2, NIPSNAP2, OGDH, OGDHL, PARK7, PFKP, PPIF, SDHA, STOML2, TPI1, UQCRB, UQCRC1, UQCRC2, UQCRH, UQCRQ]
	18	GO:0032787	monocarboxylic acid metabolic process	GO_BiologicalProcess-EBI-QuickGO-GOA_20.11.2017_00h00	9.95313e-39	4.68792e-36	[6]	11.1801	72	[ABAT, ABHD10, ACAA2, ACADM, ACADS, ACADVL, ACAT1, ACOT2, ACOT7, ACSF2, ALDH4A1, ALDH5A1, ALDOA, ALDOC, AUH, BCAN, CPT2, CRAT, D2HGDH, DCXR, DECR1, DHTKD1, DLAT, DLD, ECH1, ECHDC1, ECHS1, ECI1, ECI2, ENO1, ENO2, ETFA, ETFB, ETFDH, GAPDH, GCDH, GOT2, GPX1, HADH, HADHA, HADHB, HK1, HSD17B8, IDH2, IVD, MCCC1, MCCC2, MCEE, ME2, ME3, MECR, MIF, MUT, NDUFAB1, OGDH, OGDHL, OXSM, PARK7, PC, PCCA, PCCB, P…
	19	GO:0022900	electron transport chain	GO_BiologicalProcess-EBI-QuickGO-GOA_20.11.2017_00h00	1.39217e-38	6.54319e-36	[3, 4]	24.4444	44	[AKR1B1, AKR7A2, ALDH2, ALDH4A1, ALDH5A1, COX4I1, COX5A, COX5B, COX7A2, COX7C, CYC1, CYCS, D2HGDH, DLD, ETFA, ETFB, ETFDH, GSR, IDH3B, MAOB, ME2, NDUFA10, NDUFA5, NDUFA9, NDUFAB1, NDUFB3, NDUFB6, NDUFB9, NDUFC1, NDUFS1, NDUFS3, NDUFV1, NDUFV2, PARK7, QDPR, SDHA, SLC25A12, TXNRD2, UQCRB, UQCRC1, UQCRC2, UQCRH, UQCRQ, VDAC2]
	20	GO:0051186	cofactor metabolic process	GO_BiologicalProcess-EBI-QuickGO-GOA_20.11.2017_00h00	5.33195e-38	2.50068e-35	[3]	13.4783	62	[AADAT, AASS, ACAT1, ACOT13, ACOT2, ACOT7, ACOT9, ACSF2, AKR1B1, AKR7A2, ALAD, ALDOA, ALDOC, DCXR, DHTKD1, DLAT, DLD, DLST, ENO1, ENO2, GAPDH, GCDH, GPD1L, HK1, HMGCL, HSD17B8, HSPA9, IBA57, IDH2, MCCC1, MCCC2, MCEE, MDH2, ME2, MOCS1, MTHFD2L, NADK2, NAXD, NAXE, NDUFA9, NFS1, NNT, OGDH, OGDHL, OXSM, PC, PCCA, PCCB, PDHA1, PDHB, PDHX, PDK3, PDPR, PFKP, PNPO, PRDX5, QDPR, SHMT2, SLC25A1, SUCLA2, TH…
	21	GO:0009123	nucleoside monophosphate metabolic process	GO_BiologicalProcess-EBI-QuickGO-GOA_20.11.2017_00h00	2.32091e-37	1.08618e-34	[5, 6, 7]	15.3425	56	[AK3, AK4, ALDOA, ALDOC, ATP1B1, ATP5A1, ATP5B, ATP5C1, ATP5D, ATP5E, ATP5F1, ATP5H, ATP5J, ATP5J2, ATP5L, ATP5O, COX4I1, COX5A, COX5B, COX7C, CYC1, CYCS, DGUOK, DHTKD1, DLD, DUT, ENO1, ENO2, GAPDH, HK1, NDUFA10, NDUFA5, NDUFA9, NDUFAB1, NDUFB3, NDUFB6, NDUFB9, NDUFC1, NDUFS1, NDUFS3, NDUFV1, NDUFV2, NIPSNAP2, OGDH, OGDHL, PARK7, PFKP, PPIF, SDHA, STOML2, TPI1, UQCRB, UQCRC1, UQCRC2, UQCRH, UQCRQ]
	22	GO:0009167	purine ribonucleoside monophosphate metabolic process	GO_BiologicalProcess-EBI-QuickGO-GOA_20.11.2017_00h00	5.81816e-37	2.71708e-34	[7, 8, 9]	15.9763	54	[AK3, AK4, ALDOA, ALDOC, ATP1B1, ATP5A1, ATP5B, ATP5C1, ATP5D, ATP5E, ATP5F1, ATP5H, ATP5J, ATP5J2, ATP5L, ATP5O, COX4I1, COX5A, COX5B, COX7C, CYC1, CYCS, DHTKD1, DLD, ENO1, ENO2, GAPDH, HK1, NDUFA10, NDUFA5, NDUFA9, NDUFAB1, NDUFB3, NDUFB6, NDUFB9, NDUFC1, NDUFS1, NDUFS3, NDUFV1, NDUFV2, NIPSNAP2, OGDH, OGDHL, PARK7, PFKP, PPIF, SDHA, STOML2, TPI1, UQCRB, UQCRC1, UQCRC2, UQCRH, UQCRQ]
	23	GO:0009126	purine nucleoside monophosphate metabolic process	GO_BiologicalProcess-EBI-QuickGO-GOA_20.11.2017_00h00	6.82407e-37	3.18002e-34	[6, 7, 8]	15.9292	54	[AK3, AK4, ALDOA, ALDOC, ATP1B1, ATP5A1, ATP5B, ATP5C1, ATP5D, ATP5E, ATP5F1, ATP5H, ATP5J, ATP5J2, ATP5L, ATP5O, COX4I1, COX5A, COX5B, COX7C, CYC1, CYCS, DHTKD1, DLD, ENO1, ENO2, GAPDH, HK1, NDUFA10, NDUFA5, NDUFA9, NDUFAB1, NDUFB3, NDUFB6, NDUFB9, NDUFC1, NDUFS1, NDUFS3, NDUFV1, NDUFV2, NIPSNAP2, OGDH, OGDHL, PARK7, PFKP, PPIF, SDHA, STOML2, TPI1, UQCRB, UQCRC1, UQCRC2, UQCRH, UQCRQ]
	24	GO:0009161	ribonucleoside monophosphate metabolic process	GO_BiologicalProcess-EBI-QuickGO-GOA_20.11.2017_00h00	4.43283e-36	2.06127e-33	[6, 7, 8]	15.3846	54	[AK3, AK4, ALDOA, ALDOC, ATP1B1, ATP5A1, ATP5B, ATP5C1, ATP5D, ATP5E, ATP5F1, ATP5H, ATP5J, ATP5J2, ATP5L, ATP5O, COX4I1, COX5A, COX5B, COX7C, CYC1, CYCS, DHTKD1, DLD, ENO1, ENO2, GAPDH, HK1, NDUFA10, NDUFA5, NDUFA9, NDUFAB1, NDUFB3, NDUFB6, NDUFB9, NDUFC1, NDUFS1, NDUFS3, NDUFV1, NDUFV2, NIPSNAP2, OGDH, OGDHL, PARK7, PFKP, PPIF, SDHA, STOML2, TPI1, UQCRB, UQCRC1, UQCRC2, UQCRH, UQCRQ]
	25	GO:0006163	purine nucleotide metabolic process	GO_BiologicalProcess-EBI-QuickGO-GOA_20.11.2017_00h00	5.73982e-35	2.66327e-32	[5, 6, 7, 8]	10.5754	68	[ACAT1, ACOT7, AK3, AK4, ALDOA, ALDOC, APOE, APP, ATP1B1, ATP5A1, ATP5B, ATP5C1, ATP5D, ATP5E, ATP5F1, ATP5H, ATP5J, ATP5J2, ATP5L, ATP5O, BPNT1, CALM1, COX4I1, COX5A, COX5B, COX7C, CYC1, CYCS, DGUOK, DHTKD1, DLD, ENO1, ENO2, FHIT, GAPDH, GPX1, HK1, MCCC2, MOCS1, MTHFD2L, NDUFA10, NDUFA5, NDUFA9, NDUFAB1, NDUFB3, NDUFB6, NDUFB9, NDUFC1, NDUFS1, NDUFS3, NDUFV1, NDUFV2, NFS1, NIPSNAP2, NT5C, OGDH, …
	26	GO:0072521	purine-containing compound metabolic process	GO_BiologicalProcess-EBI-QuickGO-GOA_20.11.2017_00h00	1.92037e-33	8.8913e-31	[4]	10	68	[ACAT1, ACOT7, AK3, AK4, ALDOA, ALDOC, APOE, APP, ATP1B1, ATP5A1, ATP5B, ATP5C1, ATP5D, ATP5E, ATP5F1, ATP5H, ATP5J, ATP5J2, ATP5L, ATP5O, BPNT1, CALM1, COX4I1, COX5A, COX5B, COX7C, CYC1, CYCS, DGUOK, DHTKD1, DLD, ENO1, ENO2, FHIT, GAPDH, GPX1, HK1, MCCC2, MOCS1, MTHFD2L, NDUFA10, NDUFA5, NDUFA9, NDUFAB1, NDUFB3, NDUFB6, NDUFB9, NDUFC1, NDUFS1, NDUFS3, NDUFV1, NDUFV2, NFS1, NIPSNAP2, NT5C, OGDH, …
	27	GO:0006732	coenzyme metabolic process	GO_BiologicalProcess-EBI-QuickGO-GOA_20.11.2017_00h00	8.8494e-33	4.08842e-30	[4]	13.6951	53	[AADAT, AASS, ACAT1, ACOT13, ACOT2, ACOT7, ACOT9, ACSF2, ALDOA, ALDOC, DCXR, DHTKD1, DLAT, DLD, DLST, ENO1, ENO2, GAPDH, GCDH, GPD1L, HK1, HMGCL, HSD17B8, IDH2, MCCC2, MCEE, MDH2, ME2, MOCS1, MTHFD2L, NADK2, NAXD, NAXE, NDUFA9, NFS1, NNT, OGDH, OGDHL, OXSM, PDHA1, PDHB, PDHX, PDK3, PDPR, PFKP, PNPO, PRDX5, QDPR, SHMT2, SLC25A1, SUCLA2, THEM4, TPI1]
	28	GO:0006520	cellular amino acid metabolic process	GO_BiologicalProcess-EBI-QuickGO-GOA_20.11.2017_00h00	1.71169e-32	7.89088e-30	[3, 4, 6]	13.5204	53	[AADAT, AASS, ABAT, ACAD8, ACAT1, ALDH4A1, ALDH5A1, ALDH6A1, ALDH7A1, AUH, BCAT2, BCKDHA, BCKDHB, BCKDK, BPHL, CARS2, CKMT1A, DARS2, DBT, DLD, DLST, GATM, GCDH, GCSH, GLS, GLUD1, GLUD2, GOT2, GSTZ1, HARS2, HIBADH, HIBCH, HMGCL, HSD17B10, IARS2, IVD, KARS, KYAT3, MARS2, MCCC1, MCCC2, MTHFD2L, MUT, NARS2, NFS1, OGDH, PARK7, PPA2, QDPR, SARS2, SHMT2, WARS2, YARS2]
	29	GO:0019637	organophosphate metabolic process	GO_BiologicalProcess-EBI-QuickGO-GOA_20.11.2017_00h00	1.02923e-31	4.73448e-29	[3, 4]	6.83371	90	[ACAT1, ACOT7, AK3, AK4, ALDH5A1, ALDOA, ALDOC, APOE, APP, ATP1B1, ATP5A1, ATP5B, ATP5C1, ATP5D, ATP5E, ATP5F1, ATP5H, ATP5J, ATP5J2, ATP5L, ATP5O, BPNT1, CALM1, CNP, COX4I1, COX5A, COX5B, COX7C, CYC1, CYCS, DCXR, DGUOK, DHTKD1, DLD, DUT, ENO1, ENO2, FDPS, FHIT, GAPDH, GPD1L, GPX1, HADHA, HADHB, HK1, IDH2, KARS, MCCC2, MDH2, ME2, MOCS1, MTHFD2L, NADK2, NAXD, NAXE, NDUFA10, NDUFA5, NDUFA9, NDUFAB1…
	30	GO:0022904	respiratory electron transport chain	GO_BiologicalProcess-EBI-QuickGO-GOA_20.11.2017_00h00	2.45841e-31	1.12841e-28	[4, 5, 6]	29.9065	32	[ALDH5A1, COX4I1, COX5A, COX5B, COX7C, CYC1, CYCS, D2HGDH, DLD, ETFA, ETFB, ETFDH, NDUFA10, NDUFA5, NDUFA9, NDUFAB1, NDUFB3, NDUFB6, NDUFB9, NDUFC1, NDUFS1, NDUFS3, NDUFV1, NDUFV2, PARK7, SDHA, SLC25A12, UQCRB, UQCRC1, UQCRC2, UQCRH, UQCRQ]
	31	GO:0009150	purine ribonucleotide metabolic process	GO_BiologicalProcess-EBI-QuickGO-GOA_20.11.2017_00h00	3.36002e-31	1.53889e-28	[6, 7, 8, 9]	10.1124	63	[ACAT1, ACOT7, AK3, AK4, ALDOA, ALDOC, APOE, APP, ATP1B1, ATP5A1, ATP5B, ATP5C1, ATP5D, ATP5E, ATP5F1, ATP5H, ATP5J, ATP5J2, ATP5L, ATP5O, BPNT1, CALM1, COX4I1, COX5A, COX5B, COX7C, CYC1, CYCS, DHTKD1, DLD, ENO1, ENO2, GAPDH, HK1, MCCC2, MOCS1, NDUFA10, NDUFA5, NDUFA9, NDUFAB1, NDUFB3, NDUFB6, NDUFB9, NDUFC1, NDUFS1, NDUFS3, NDUFV1, NDUFV2, NFS1, NIPSNAP2, OGDH, OGDHL, PARK7, PFKP, PPIF, SDHA, ST…
	32	GO:0009259	ribonucleotide metabolic process	GO_BiologicalProcess-EBI-QuickGO-GOA_20.11.2017_00h00	1.5845e-30	7.24116e-28	[5, 6, 7, 8]	9.84375	63	[ACAT1, ACOT7, AK3, AK4, ALDOA, ALDOC, APOE, APP, ATP1B1, ATP5A1, ATP5B, ATP5C1, ATP5D, ATP5E, ATP5F1, ATP5H, ATP5J, ATP5J2, ATP5L, ATP5O, BPNT1, CALM1, COX4I1, COX5A, COX5B, COX7C, CYC1, CYCS, DHTKD1, DLD, ENO1, ENO2, GAPDH, HK1, MCCC2, MOCS1, NDUFA10, NDUFA5, NDUFA9, NDUFAB1, NDUFB3, NDUFB6, NDUFB9, NDUFC1, NDUFS1, NDUFS3, NDUFV1, NDUFV2, NFS1, NIPSNAP2, OGDH, OGDHL, PARK7, PFKP, PPIF, SDHA, ST…
	33	GO:0019693	ribose phosphate metabolic process	GO_BiologicalProcess-EBI-QuickGO-GOA_20.11.2017_00h00	7.75676e-30	3.53708e-27	[4, 5]	9.57447	63	[ACAT1, ACOT7, AK3, AK4, ALDOA, ALDOC, APOE, APP, ATP1B1, ATP5A1, ATP5B, ATP5C1, ATP5D, ATP5E, ATP5F1, ATP5H, ATP5J, ATP5J2, ATP5L, ATP5O, BPNT1, CALM1, COX4I1, COX5A, COX5B, COX7C, CYC1, CYCS, DHTKD1, DLD, ENO1, ENO2, GAPDH, HK1, MCCC2, MOCS1, NDUFA10, NDUFA5, NDUFA9, NDUFAB1, NDUFB3, NDUFB6, NDUFB9, NDUFC1, NDUFS1, NDUFS3, NDUFV1, NDUFV2, NFS1, NIPSNAP2, OGDH, OGDHL, PARK7, PFKP, PPIF, SDHA, ST…
	34	GO:0009063	cellular amino acid catabolic process	GO_BiologicalProcess-EBI-QuickGO-GOA_20.11.2017_00h00	8.43203e-30	3.83657e-27	[4, 5, 6, 7]	25.5814	33	[AADAT, AASS, ABAT, ACAD8, ACAT1, ALDH4A1, ALDH5A1, ALDH6A1, ALDH7A1, AUH, BCAT2, BCKDHA, BCKDHB, BCKDK, DBT, DLD, DLST, GCDH, GCSH, GLS, GLUD1, GLUD2, GOT2, GSTZ1, HIBADH, HIBCH, HMGCL, HSD17B10, IVD, MCCC1, MCCC2, OGDH, QDPR]
	35	GO:0007005	mitochondrion organization	GO_BiologicalProcess-EBI-QuickGO-GOA_20.11.2017_00h00	8.79923e-30	3.99485e-27	[4]	10.1523	60	[ACAA2, AFG3L2, APP, ATP5A1, ATP5B, ATP5C1, ATP5D, ATP5E, ATP5F1, ATP5H, ATP5J, ATP5J2, ATP5L, ATP5O, CNP, CYCS, GLUD1, GPX1, HMGCL, HSD17B10, HSPD1, IDH2, LONP1, MAPT, NDUFA10, NDUFA5, NDUFA9, NDUFAB1, NDUFB3, NDUFB6, NDUFB9, NDUFC1, NDUFS1, NDUFS3, NDUFV1, NDUFV2, NPEPPS, NUBPL, PARK7, PHB, PHB2, PNPT1, PPIF, PRDX3, REXO2, SLC25A4, SLC25A5, SLC25A6, SOD2, SSBP1, STOML2, SUPV3L1, THEM4, UQCRB, U…
	36	GO:0009060	aerobic respiration	GO_BiologicalProcess-EBI-QuickGO-GOA_20.11.2017_00h00	4.1534e-28	1.88149e-25	[5, 6]	36.1111	26	[ACO2, CRAT, CS, DHTKD1, DLAT, DLD, DLST, FH, IDH2, IDH3A, IDH3B, IDH3G, MDH2, ME3, NNT, OGDH, OGDHL, PDHA1, PDHB, SDHA, SUCLA2, SUCLG1, UQCRB, UQCRC1, UQCRC2, UQCRH]
	37	GO:0006119	oxidative phosphorylation	GO_BiologicalProcess-EBI-QuickGO-GOA_20.11.2017_00h00	4.3288e-28	1.95662e-25	[4, 6, 8, 9, 10, 11]	27.2727	30	[ATP5C1, ATP5D, COX4I1, COX5A, COX5B, COX7C, CYC1, CYCS, DLD, NDUFA10, NDUFA5, NDUFA9, NDUFAB1, NDUFB3, NDUFB6, NDUFB9, NDUFC1, NDUFS1, NDUFS3, NDUFV1, NDUFV2, NIPSNAP2, PARK7, PPIF, SDHA, UQCRB, UQCRC1, UQCRC2, UQCRH, UQCRQ]
	38	GO:0006099	tricarboxylic acid cycle	GO_BiologicalProcess-EBI-QuickGO-GOA_20.11.2017_00h00	2.25414e-27	1.01662e-24	[3, 6, 7, 8]	58.8235	20	[ACO2, CS, DHTKD1, DLAT, DLD, DLST, FH, IDH2, IDH3A, IDH3B, IDH3G, MDH2, NNT, OGDH, OGDHL, PDHA1, PDHB, SDHA, SUCLA2, SUCLG1]
	39	GO:0072329	monocarboxylic acid catabolic process	GO_BiologicalProcess-EBI-QuickGO-GOA_20.11.2017_00h00	1.07559e-26	4.82939e-24	[6, 7]	23.3083	31	[ABAT, ACAA2, ACADM, ACADS, ACADVL, ACAT1, ALDH5A1, AUH, CPT2, CRAT, DCXR, DECR1, ECH1, ECHDC1, ECHS1, ECI1, ECI2, ETFA, ETFB, ETFDH, GCDH, HADH, HADHA, HADHB, IVD, MCEE, MECR, MUT, NDUFAB1, PCCA, PCCB]
	40	GO:0072350	tricarboxylic acid metabolic process	GO_BiologicalProcess-EBI-QuickGO-GOA_20.11.2017_00h00	1.24202e-26	5.56425e-24	[6]	50	21	[ACO2, CS, DHTKD1, DLAT, DLD, DLST, FH, GLUD1, IDH2, IDH3A, IDH3B, IDH3G, MDH2, NNT, OGDH, OGDHL, PDHA1, PDHB, SDHA, SUCLA2, SUCLG1]
	41	GO:0009083	branched-chain amino acid catabolic process	GO_BiologicalProcess-EBI-QuickGO-GOA_20.11.2017_00h00	4.54702e-26	2.03252e-23	[5, 6, 7, 8]	73.913	17	[ACAD8, ACAT1, ALDH6A1, AUH, BCAT2, BCKDHA, BCKDHB, BCKDK, DBT, DLD, HIBADH, HIBCH, HMGCL, HSD17B10, IVD, MCCC1, MCCC2]
	42	GO:0006101	citrate metabolic process	GO_BiologicalProcess-EBI-QuickGO-GOA_20.11.2017_00h00	5.11662e-26	2.28201e-23	[7]	52.6316	20	[ACO2, CS, DHTKD1, DLAT, DLD, DLST, FH, IDH2, IDH3A, IDH3B, IDH3G, MDH2, NNT, OGDH, OGDHL, PDHA1, PDHB, SDHA, SUCLA2, SUCLG1]
	43	GO:0006631	fatty acid metabolic process	GO_BiologicalProcess-EBI-QuickGO-GOA_20.11.2017_00h00	8.17232e-26	3.63668e-23	[4, 5, 7]	11.9171	46	[ACAA2, ACADM, ACADS, ACADVL, ACAT1, ACOT2, ACOT7, ACSF2, ALDH5A1, AUH, CPT2, CRAT, DECR1, DLAT, DLD, ECH1, ECHDC1, ECHS1, ECI1, ECI2, ETFA, ETFB, ETFDH, GCDH, GPX1, HADH, HADHA, HADHB, HSD17B8, IVD, MCEE, MECR, MIF, MUT, NDUFAB1, OXSM, PCCA, PCCB, PDHA1, PDHB, PDHX, PDK3, PDPR, PLP1, THEM4, VDAC2]
	44	GO:0042775	mitochondrial ATP synthesis coupled electron transport	GO_BiologicalProcess-EBI-QuickGO-GOA_20.11.2017_00h00	2.40478e-25	1.06772e-22	[6, 7, 8, 10, 11, 12, 13]	29.2135	26	[COX4I1, COX5A, COX5B, COX7C, CYC1, CYCS, DLD, NDUFA10, NDUFA5, NDUFA9, NDUFAB1, NDUFB3, NDUFB6, NDUFB9, NDUFC1, NDUFS1, NDUFS3, NDUFV1, NDUFV2, PARK7, SDHA, UQCRB, UQCRC1, UQCRC2, UQCRH, UQCRQ]
	45	GO:0009062	fatty acid catabolic process	GO_BiologicalProcess-EBI-QuickGO-GOA_20.11.2017_00h00	3.04566e-25	1.34923e-22	[5, 6, 7, 8]	25.2252	28	[ACAA2, ACADM, ACADS, ACADVL, ACAT1, AUH, CPT2, CRAT, DECR1, ECH1, ECHDC1, ECHS1, ECI1, ECI2, ETFA, ETFB, ETFDH, GCDH, HADH, HADHA, HADHB, IVD, MCEE, MECR, MUT, NDUFAB1, PCCA, PCCB]
	46	GO:0042773	ATP synthesis coupled electron transport	GO_BiologicalProcess-EBI-QuickGO-GOA_20.11.2017_00h00	3.33108e-25	1.47234e-22	[5, 6, 7, 9, 10, 11, 12]	28.8889	26	[COX4I1, COX5A, COX5B, COX7C, CYC1, CYCS, DLD, NDUFA10, NDUFA5, NDUFA9, NDUFAB1, NDUFB3, NDUFB6, NDUFB9, NDUFC1, NDUFS1, NDUFS3, NDUFV1, NDUFV2, PARK7, SDHA, UQCRB, UQCRC1, UQCRC2, UQCRH, UQCRQ]
	47	GO:0006790	sulfur compound metabolic process	GO_BiologicalProcess-EBI-QuickGO-GOA_20.11.2017_00h00	3.80502e-25	1.67801e-22	[3]	11.5	46	[AADAT, AASS, ACAT1, ACOT13, ACOT2, ACOT7, ACOT9, ACSF2, ALDH5A1, BCAN, BPNT1, DLAT, DLD, DLST, GCDH, GPX1, GSR, GSTK1, GSTZ1, HMGCL, HSD17B8, HSPA9, IBA57, MCCC1, MCCC2, MCEE, MGST3, MTHFD2L, MUT, NFS1, OGDH, OXSM, PARK7, PC, PCCA, PCCB, PDHA1, PDHB, PDHX, PDK3, PDPR, SLC25A1, SQOR, SUCLA2, THEM4, VCAN]
	48	GO:0009081	branched-chain amino acid metabolic process	GO_BiologicalProcess-EBI-QuickGO-GOA_20.11.2017_00h00	1.34454e-24	5.88909e-22	[4, 5, 7]	65.3846	17	[ACAD8, ACAT1, ALDH6A1, AUH, BCAT2, BCKDHA, BCKDHB, BCKDK, DBT, DLD, HIBADH, HIBCH, HMGCL, HSD17B10, IVD, MCCC1, MCCC2]
	49	GO:0006635	fatty acid beta-oxidation	GO_BiologicalProcess-EBI-QuickGO-GOA_20.11.2017_00h00	3.03696e-24	1.32715e-21	[5, 6, 7, 8, 9]	31.1688	24	[ACAA2, ACADM, ACADS, ACADVL, ACAT1, AUH, CPT2, CRAT, DECR1, ECH1, ECHDC1, ECHS1, ECI1, ECI2, ETFA, ETFB, ETFDH, GCDH, HADH, HADHA, HADHB, IVD, MECR, NDUFAB1]
	50	GO:1901575	organic substance catabolic process	GO_BiologicalProcess-EBI-QuickGO-GOA_20.11.2017_00h00	1.25356e-23	5.46551e-21	[3]	4.78649	102	[AADAT, AASS, ABAT, ABHD10, ACAA2, ACAD8, ACADM, ACADS, ACADVL, ACAT1, ACOT7, ALAD, ALDH1B1, ALDH2, ALDH4A1, ALDH5A1, ALDH6A1, ALDH7A1, ALDOA, ALDOC, APOE, APP, AUH, BCAN, BCAT2, BCKDHA, BCKDHB, BCKDK, CALM1, CLTC, CNP, CPT2, CRAT, DBT, DCXR, DECR1, DHTKD1, DLD, DLST, DUT, ECH1, ECHDC1, ECHS1, ECI1, ECI2, ENO1, ENO2, ETFA, ETFB, ETFDH, FHIT, GAPDH, GCDH, GCSH, GFAP, GLS, GLUD1, GLUD2, GOT2, GPD1L…
	51	GO:1901606	alpha-amino acid catabolic process	GO_BiologicalProcess-EBI-QuickGO-GOA_20.11.2017_00h00	1.39834e-23	6.08278e-21	[5, 6, 7, 8]	23.6842	27	[AADAT, AASS, ACAD8, ACAT1, ALDH4A1, ALDH5A1, ALDH6A1, ALDH7A1, AUH, BCAT2, DLD, DLST, GCDH, GCSH, GLS, GLUD1, GLUD2, GOT2, GSTZ1, HIBADH, HIBCH, HMGCL, IVD, MCCC1, MCCC2, OGDH, QDPR]
	52	GO:1901605	alpha-amino acid metabolic process	GO_BiologicalProcess-EBI-QuickGO-GOA_20.11.2017_00h00	1.1157e-22	4.84215e-20	[4, 5, 7]	14.5228	35	[AADAT, AASS, ACAD8, ACAT1, ALDH4A1, ALDH5A1, ALDH6A1, ALDH7A1, AUH, BCAT2, CKMT1A, DLD, DLST, GATM, GCDH, GCSH, GLS, GLUD1, GLUD2, GOT2, GSTZ1, HIBADH, HIBCH, HMGCL, IVD, KYAT3, MCCC1, MCCC2, MTHFD2L, MUT, OGDH, PARK7, QDPR, SARS2, SHMT2]
	53	GO:0006637	acyl-CoA metabolic process	GO_BiologicalProcess-EBI-QuickGO-GOA_20.11.2017_00h00	4.35007e-22	1.88358e-19	[4, 5]	24.0385	25	[AADAT, AASS, ACAT1, ACOT13, ACOT2, ACOT7, ACOT9, ACSF2, DLAT, DLD, DLST, GCDH, HMGCL, HSD17B8, MCEE, OGDH, OXSM, PDHA1, PDHB, PDHX, PDK3, PDPR, SLC25A1, SUCLA2, THEM4]
	54	GO:0035383	thioester metabolic process	GO_BiologicalProcess-EBI-QuickGO-GOA_20.11.2017_00h00	4.35007e-22	1.88358e-19	[3, 4]	24.0385	25	[AADAT, AASS, ACAT1, ACOT13, ACOT2, ACOT7, ACOT9, ACSF2, DLAT, DLD, DLST, GCDH, HMGCL, HSD17B8, MCEE, OGDH, OXSM, PDHA1, PDHB, PDHX, PDK3, PDPR, SLC25A1, SUCLA2, THEM4]
	55	GO:0019395	fatty acid oxidation	GO_BiologicalProcess-EBI-QuickGO-GOA_20.11.2017_00h00	7.24905e-22	3.12434e-19	[4, 5, 6, 7, 8]	23.5849	25	[ACAA2, ACADM, ACADS, ACADVL, ACAT1, AUH, CPT2, CRAT, DECR1, ECH1, ECHDC1, ECHS1, ECI1, ECI2, ETFA, ETFB, ETFDH, GCDH, HADH, HADHA, HADHB, IVD, MECR, NDUFAB1, VDAC2]
	56	GO:0042776	mitochondrial ATP synthesis coupled proton transport	GO_BiologicalProcess-EBI-QuickGO-GOA_20.11.2017_00h00	4.17269e-21	1.78591e-18	[5, 6, 9, 10, 11, 12, 13]	70	14	[ATP5A1, ATP5B, ATP5C1, ATP5D, ATP5E, ATP5F1, ATP5H, ATP5J, ATP5J2, ATP5L, ATP5O, COX5B, CYC1, STOML2]
	57	GO:1901135	carbohydrate derivative metabolic process	GO_BiologicalProcess-EBI-QuickGO-GOA_20.11.2017_00h00	3.48871e-20	1.48968e-17	[3]	5.39773	76	[ABHD10, ACAT1, ACOT7, AK3, AK4, AKR1B1, AKR7A2, ALDH5A1, ALDOA, ALDOC, APOE, APP, ATP1B1, ATP5A1, ATP5B, ATP5C1, ATP5D, ATP5E, ATP5F1, ATP5H, ATP5J, ATP5J2, ATP5L, ATP5O, BCAN, BPNT1, CALM1, CLTC, COX4I1, COX5A, COX5B, COX7C, CYC1, CYCS, DCXR, DGUOK, DHTKD1, DLD, DUT, ENO1, ENO2, GAPDH, GPD1L, HK1, LONP1, MCCC2, MOCS1, NDUFA10, NDUFA5, NDUFA9, NDUFAB1, NDUFB3, NDUFB6, NDUFB9, NDUFC1, NDUFS1, NDU…
	58	GO:1902600	hydrogen ion transmembrane transport	GO_BiologicalProcess-EBI-QuickGO-GOA_20.11.2017_00h00	3.55639e-20	1.51502e-17	[6, 8]	21.8182	24	[ATP5A1, ATP5B, ATP5C1, ATP5D, ATP5E, ATP5F1, ATP5H, ATP5J, ATP5J2, ATP5L, ATP5O, COX4I1, COX5A, COX5B, COX7A2, COX7C, CYC1, NNT, SLC25A3, STOML2, UQCRB, UQCRC1, UQCRH, UQCRQ]
	59	GO:0006839	mitochondrial transport	GO_BiologicalProcess-EBI-QuickGO-GOA_20.11.2017_00h00	3.74287e-20	1.59072e-17	[4, 5]	11.3497	37	[ACAA2, ATP5A1, ATP5B, ATP5C1, ATP5D, ATP5E, ATP5F1, ATP5H, ATP5J, ATP5J2, ATP5L, ATP5O, CNP, COX5B, CPT2, CYC1, HSPD1, NPEPPS, PNPT1, PPIF, REXO2, SLC25A1, SLC25A12, SLC25A22, SLC25A24, SLC25A3, SLC25A4, SLC25A5, SLC25A6, STOML2, THEM4, TST, UQCRC2, YWHAB, YWHAG, YWHAH, YWHAZ]
	60	GO:0015992	proton transport	GO_BiologicalProcess-EBI-QuickGO-GOA_20.11.2017_00h00	1.54917e-19	6.56847e-17	[5, 7]	16.9811	27	[ATP5A1, ATP5B, ATP5C1, ATP5D, ATP5E, ATP5F1, ATP5H, ATP5J, ATP5J2, ATP5L, ATP5O, COX4I1, COX5A, COX5B, COX7A2, COX7C, CYC1, NNT, PARK7, PPIF, SLC25A22, SLC25A3, STOML2, UQCRB, UQCRC1, UQCRH, UQCRQ]
	61	GO:0006818	hydrogen transport	GO_BiologicalProcess-EBI-QuickGO-GOA_20.11.2017_00h00	2.56808e-19	1.0863e-16	[4]	16.6667	27	[ATP5A1, ATP5B, ATP5C1, ATP5D, ATP5E, ATP5F1, ATP5H, ATP5J, ATP5J2, ATP5L, ATP5O, COX4I1, COX5A, COX5B, COX7A2, COX7C, CYC1, NNT, PARK7, PPIF, SLC25A22, SLC25A3, STOML2, UQCRB, UQCRC1, UQCRH, UQCRQ]
	62	GO:0044242	cellular lipid catabolic process	GO_BiologicalProcess-EBI-QuickGO-GOA_20.11.2017_00h00	3.97229e-19	1.67631e-16	[4, 5]	14.0187	30	[ACAA2, ACADM, ACADS, ACADVL, ACAT1, APOE, AUH, CPT2, CRAT, DECR1, ECH1, ECHDC1, ECHS1, ECI1, ECI2, ETFA, ETFB, ETFDH, GCDH, HADH, HADHA, HADHB, IVD, MCEE, MECR, MUT, NDUFAB1, PCCA, PCCB, PRDX5]
	63	GO:0044248	cellular catabolic process	GO_BiologicalProcess-EBI-QuickGO-GOA_20.11.2017_00h00	8.22756e-19	3.4638e-16	[3]	4.33394	95	[AADAT, AASS, ABAT, ABHD10, ACAA2, ACAD8, ACADM, ACADS, ACADVL, ACAT1, ACOT7, ALAD, ALDH4A1, ALDH5A1, ALDH6A1, ALDH7A1, APOE, APP, AUH, BCAN, BCAT2, BCKDHA, BCKDHB, BCKDK, CALM1, CLTC, CNP, CPT2, CRAT, CRYZ, DBT, DCXR, DECR1, DLD, DLST, DUT, ECH1, ECHDC1, ECHS1, ECI1, ECI2, ETFA, ETFB, ETFDH, FHIT, GAPDH, GCDH, GCSH, GFAP, GLS, GLUD1, GLUD2, GOT2, GPX1, GSTZ1, HADH, HADHA, HADHB, HBA1, HBB, HIBAD…
	64	GO:0015985	energy coupled proton transport, down electrochemical gradient	GO_BiologicalProcess-EBI-QuickGO-GOA_20.11.2017_00h00	1.94136e-18	8.15372e-16	[7, 9]	51.8519	14	[ATP5A1, ATP5B, ATP5C1, ATP5D, ATP5E, ATP5F1, ATP5H, ATP5J, ATP5J2, ATP5L, ATP5O, COX5B, CYC1, STOML2]
	65	GO:0015986	ATP synthesis coupled proton transport	GO_BiologicalProcess-EBI-QuickGO-GOA_20.11.2017_00h00	1.94136e-18	8.15372e-16	[8, 9, 10, 11, 12]	51.8519	14	[ATP5A1, ATP5B, ATP5C1, ATP5D, ATP5E, ATP5F1, ATP5H, ATP5J, ATP5J2, ATP5L, ATP5O, COX5B, CYC1, STOML2]
	66	GO:0006754	ATP biosynthetic process	GO_BiologicalProcess-EBI-QuickGO-GOA_20.11.2017_00h00	2.93983e-18	1.23179e-15	[8, 9, 10, 11]	34	17	[ALDOA, ATP5A1, ATP5B, ATP5C1, ATP5D, ATP5E, ATP5F1, ATP5H, ATP5J, ATP5J2, ATP5L, ATP5O, COX5B, CYC1, ENO1, NIPSNAP2, STOML2]
	67	GO:0007006	mitochondrial membrane organization	GO_BiologicalProcess-EBI-QuickGO-GOA_20.11.2017_00h00	5.6679e-18	2.36918e-15	[4, 5]	17.7778	24	[ACAA2, AFG3L2, ATP5A1, ATP5B, ATP5C1, ATP5D, ATP5E, ATP5F1, ATP5H, ATP5J, ATP5J2, ATP5L, ATP5O, CNP, PPIF, REXO2, SLC25A4, SLC25A5, SLC25A6, THEM4, YWHAB, YWHAG, YWHAH, YWHAZ]
	68	GO:0043648	dicarboxylic acid metabolic process	GO_BiologicalProcess-EBI-QuickGO-GOA_20.11.2017_00h00	2.2562e-17	9.40835e-15	[6]	19.2982	22	[AADAT, ALDH4A1, ALDH5A1, D2HGDH, DLD, FH, GLS, GLUD1, GLUD2, GOT2, GRHPR, IDH2, KYAT3, L2HGDH, MDH2, ME2, ME3, MTHFD2L, OGDH, SDHA, SHMT2, SUCLA2]
	69	GO:0044283	small molecule biosynthetic process	GO_BiologicalProcess-EBI-QuickGO-GOA_20.11.2017_00h00	1.49531e-16	6.22049e-14	[3]	7.22311	45	[AASS, ABAT, ACAA2, ACADVL, ACAT1, ACOT7, AKR1B1, ALDOA, ALDOC, APOE, BCAN, BCAT2, CLTC, ENO1, ENO2, FDPS, GAPDH, GATM, GLS, GLUD1, GLUD2, GOT2, HMGCL, HSD17B8, MDH2, MECR, MGST3, MIF, MMAB, MTHFD2L, NDUFA9, NDUFAB1, OXSM, PARK7, PC, PLP1, PNPO, QDPR, SHMT2, SLC25A1, SLC25A12, SUCLA2, TPI1, VCAN, VDAC2]
	70	GO:0009206	purine ribonucleoside triphosphate biosynthetic process	GO_BiologicalProcess-EBI-QuickGO-GOA_20.11.2017_00h00	3.32701e-16	1.37738e-13	[8, 9, 10]	26.5625	17	[ALDOA, ATP5A1, ATP5B, ATP5C1, ATP5D, ATP5E, ATP5F1, ATP5H, ATP5J, ATP5J2, ATP5L, ATP5O, COX5B, CYC1, ENO1, NIPSNAP2, STOML2]
	71	GO:0009145	purine nucleoside triphosphate biosynthetic process	GO_BiologicalProcess-EBI-QuickGO-GOA_20.11.2017_00h00	4.43721e-16	1.83257e-13	[7, 8, 9]	26.1538	17	[ALDOA, ATP5A1, ATP5B, ATP5C1, ATP5D, ATP5E, ATP5F1, ATP5H, ATP5J, ATP5J2, ATP5L, ATP5O, COX5B, CYC1, ENO1, NIPSNAP2, STOML2]
	72	GO:0072524	pyridine-containing compound metabolic process	GO_BiologicalProcess-EBI-QuickGO-GOA_20.11.2017_00h00	8.47121e-16	3.48167e-13	[4]	12.8713	26	[ALDOA, ALDOC, DCXR, DHTKD1, DLD, ENO1, ENO2, GAPDH, GPD1L, HK1, IDH2, MDH2, ME2, NADK2, NAXD, NAXE, NNT, OGDH, OGDHL, PDHA1, PDHB, PDHX, PFKP, PNPO, PRDX5, TPI1]
	73	GO:0009142	nucleoside triphosphate biosynthetic process	GO_BiologicalProcess-EBI-QuickGO-GOA_20.11.2017_00h00	1.09137e-15	4.47463e-13	[6, 7, 8]	22.5	18	[AK4, ALDOA, ATP5A1, ATP5B, ATP5C1, ATP5D, ATP5E, ATP5F1, ATP5H, ATP5J, ATP5J2, ATP5L, ATP5O, COX5B, CYC1, ENO1, NIPSNAP2, STOML2]
	74	GO:0009201	ribonucleoside triphosphate biosynthetic process	GO_BiologicalProcess-EBI-QuickGO-GOA_20.11.2017_00h00	1.33316e-15	5.45262e-13	[7, 8, 9]	24.6377	17	[ALDOA, ATP5A1, ATP5B, ATP5C1, ATP5D, ATP5E, ATP5F1, ATP5H, ATP5J, ATP5J2, ATP5L, ATP5O, COX5B, CYC1, ENO1, NIPSNAP2, STOML2]
	75	GO:0051188	cofactor biosynthetic process	GO_BiologicalProcess-EBI-QuickGO-GOA_20.11.2017_00h00	1.61708e-15	6.59769e-13	[4]	13.2275	25	[ACAT1, ACOT7, ALAD, DLAT, DLD, GCDH, HSD17B8, HSPA9, IBA57, IDH2, MOCS1, NADK2, NAXD, NAXE, NDUFA9, NFS1, PDHA1, PDHB, PDHX, PDK3, PDPR, PNPO, QDPR, SLC25A1, SUCLA2]
	76	GO:0009124	nucleoside monophosphate biosynthetic process	GO_BiologicalProcess-EBI-QuickGO-GOA_20.11.2017_00h00	3.27865e-15	1.33441e-12	[6, 7, 8]	19.3878	19	[ALDOA, ATP5A1, ATP5B, ATP5C1, ATP5D, ATP5E, ATP5F1, ATP5H, ATP5J, ATP5J2, ATP5L, ATP5O, COX5B, CYC1, DGUOK, DUT, ENO1, NIPSNAP2, STOML2]
	77	GO:0006733	oxidoreduction coenzyme metabolic process	GO_BiologicalProcess-EBI-QuickGO-GOA_20.11.2017_00h00	3.49446e-15	1.41875e-12	[5]	12.1495	26	[ALDOA, ALDOC, DCXR, DHTKD1, DLD, ENO1, ENO2, GAPDH, GPD1L, HK1, IDH2, MDH2, ME2, NADK2, NAXD, NAXE, NDUFA9, NNT, OGDH, OGDHL, PDHA1, PDHB, PDHX, PFKP, PRDX5, TPI1]
	78	GO:0019362	pyridine nucleotide metabolic process	GO_BiologicalProcess-EBI-QuickGO-GOA_20.11.2017_00h00	4.33301e-15	1.75487e-12	[5, 6, 7, 8]	12.6904	25	[ALDOA, ALDOC, DCXR, DHTKD1, DLD, ENO1, ENO2, GAPDH, GPD1L, HK1, IDH2, MDH2, ME2, NADK2, NAXD, NAXE, NNT, OGDH, OGDHL, PDHA1, PDHB, PDHX, PFKP, PRDX5, TPI1]
	79	GO:0046496	nicotinamide nucleotide metabolic process	GO_BiologicalProcess-EBI-QuickGO-GOA_20.11.2017_00h00	4.33301e-15	1.75487e-12	[6, 7, 8, 9]	12.6904	25	[ALDOA, ALDOC, DCXR, DHTKD1, DLD, ENO1, ENO2, GAPDH, GPD1L, HK1, IDH2, MDH2, ME2, NADK2, NAXD, NAXE, NNT, OGDH, OGDHL, PDHA1, PDHB, PDHX, PFKP, PRDX5, TPI1]
	80	GO:0009127	purine nucleoside monophosphate biosynthetic process	GO_BiologicalProcess-EBI-QuickGO-GOA_20.11.2017_00h00	7.6791e-15	3.10236e-12	[7, 8, 9]	22.3684	17	[ALDOA, ATP5A1, ATP5B, ATP5C1, ATP5D, ATP5E, ATP5F1, ATP5H, ATP5J, ATP5J2, ATP5L, ATP5O, COX5B, CYC1, ENO1, NIPSNAP2, STOML2]
	81	GO:0009168	purine ribonucleoside monophosphate biosynthetic process	GO_BiologicalProcess-EBI-QuickGO-GOA_20.11.2017_00h00	7.6791e-15	3.10236e-12	[8, 9, 10]	22.3684	17	[ALDOA, ATP5A1, ATP5B, ATP5C1, ATP5D, ATP5E, ATP5F1, ATP5H, ATP5J, ATP5J2, ATP5L, ATP5O, COX5B, CYC1, ENO1, NIPSNAP2, STOML2]
	82	GO:0016042	lipid catabolic process	GO_BiologicalProcess-EBI-QuickGO-GOA_20.11.2017_00h00	8.48833e-15	3.4208e-12	[4]	9.45122	31	[ACAA2, ACADM, ACADS, ACADVL, ACAT1, APOE, AUH, CPT2, CRAT, DECR1, ECH1, ECHDC1, ECHS1, ECI1, ECI2, ETFA, ETFB, ETFDH, GCDH, HADH, HADHA, HADHB, IVD, MCEE, MECR, MUT, NDUFAB1, PCCA, PCCB, PRDX5, YWHAH]
	83	GO:0009165	nucleotide biosynthetic process	GO_BiologicalProcess-EBI-QuickGO-GOA_20.11.2017_00h00	2.18312e-14	8.77612e-12	[6, 7, 8]	8.81543	32	[ACAT1, ACOT7, AK3, AK4, ALDOA, APOE, APP, ATP5A1, ATP5B, ATP5C1, ATP5D, ATP5E, ATP5F1, ATP5H, ATP5J, ATP5J2, ATP5L, ATP5O, CALM1, COX5B, CYC1, DGUOK, DUT, ENO1, IDH2, KARS, MTHFD2L, NADK2, NAXD, NAXE, NIPSNAP2, STOML2]
	84	GO:1901293	nucleoside phosphate biosynthetic process	GO_BiologicalProcess-EBI-QuickGO-GOA_20.11.2017_00h00	2.74815e-14	1.10201e-11	[5, 6, 7]	8.74317	32	[ACAT1, ACOT7, AK3, AK4, ALDOA, APOE, APP, ATP5A1, ATP5B, ATP5C1, ATP5D, ATP5E, ATP5F1, ATP5H, ATP5J, ATP5J2, ATP5L, ATP5O, CALM1, COX5B, CYC1, DGUOK, DUT, ENO1, IDH2, KARS, MTHFD2L, NADK2, NAXD, NAXE, NIPSNAP2, STOML2]
	85	GO:0006120	mitochondrial electron transport, NADH to ubiquinone	GO_BiologicalProcess-EBI-QuickGO-GOA_20.11.2017_00h00	4.67793e-14	1.87117e-11	[5, 6, 7, 8, 9, 11, 12, 13, 14]	28.5714	14	[DLD, NDUFA10, NDUFA5, NDUFA9, NDUFAB1, NDUFB3, NDUFB6, NDUFB9, NDUFC1, NDUFS1, NDUFS3, NDUFV1, NDUFV2, PARK7]
	86	GO:0042407	cristae formation	GO_BiologicalProcess-EBI-QuickGO-GOA_20.11.2017_00h00	4.72779e-14	1.88639e-11	[6, 7]	38.7097	12	[AFG3L2, ATP5A1, ATP5B, ATP5C1, ATP5D, ATP5E, ATP5F1, ATP5H, ATP5J, ATP5J2, ATP5L, ATP5O]
	87	GO:0009108	coenzyme biosynthetic process	GO_BiologicalProcess-EBI-QuickGO-GOA_20.11.2017_00h00	5.79635e-14	2.30695e-11	[5]	14.3836	21	[ACAT1, ACOT7, DLAT, DLD, GCDH, HSD17B8, IDH2, MOCS1, NADK2, NAXD, NAXE, NDUFA9, NFS1, PDHA1, PDHB, PDHX, PDK3, PDPR, PNPO, QDPR, SLC25A1]
	88	GO:0009156	ribonucleoside monophosphate biosynthetic process	GO_BiologicalProcess-EBI-QuickGO-GOA_20.11.2017_00h00	1.24909e-13	4.95889e-11	[7, 8, 9]	19.1011	17	[ALDOA, ATP5A1, ATP5B, ATP5C1, ATP5D, ATP5E, ATP5F1, ATP5H, ATP5J, ATP5J2, ATP5L, ATP5O, COX5B, CYC1, ENO1, NIPSNAP2, STOML2]
	89	GO:0006090	pyruvate metabolic process	GO_BiologicalProcess-EBI-QuickGO-GOA_20.11.2017_00h00	5.33172e-13	2.09537e-10	[7]	12.8834	21	[ALDOA, ALDOC, DHTKD1, DLAT, DLD, ENO1, ENO2, GAPDH, HK1, ME2, ME3, OGDH, OGDHL, PC, PDHA1, PDHB, PDHX, PDK3, PDPR, PFKP, TPI1]
	90	GO:0030258	lipid modification	GO_BiologicalProcess-EBI-QuickGO-GOA_20.11.2017_00h00	8.36989e-13	3.27263e-10	[4, 5]	9.24658	27	[ACAA2, ACADM, ACADS, ACADVL, ACAT1, APOE, AUH, BPNT1, CPT2, CRAT, DECR1, ECH1, ECHDC1, ECHS1, ECI1, ECI2, ETFA, ETFB, ETFDH, GCDH, HADH, HADHA, HADHB, IVD, MECR, NDUFAB1, VDAC2]
	91	GO:0007007	inner mitochondrial membrane organization	GO_BiologicalProcess-EBI-QuickGO-GOA_20.11.2017_00h00	2.27477e-12	8.82612e-10	[5, 6]	29.2683	12	[AFG3L2, ATP5A1, ATP5B, ATP5C1, ATP5D, ATP5E, ATP5F1, ATP5H, ATP5J, ATP5J2, ATP5L, ATP5O]
	92	GO:0044255	cellular lipid metabolic process	GO_BiologicalProcess-EBI-QuickGO-GOA_20.11.2017_00h00	1.68816e-11	6.46566e-09	[3, 4]	4.64098	53	[ACAA2, ACADM, ACADS, ACADVL, ACAT1, ACOT2, ACOT7, ACSF2, ALDH5A1, APOE, APP, AUH, BPNT1, CPT2, CRAT, DECR1, DLAT, DLD, ECH1, ECHDC1, ECHS1, ECI1, ECI2, ETFA, ETFB, ETFDH, FDPS, GCDH, GPD1L, GPX1, HADH, HADHA, HADHB, HSD17B8, IVD, MCEE, MECR, MIF, MUT, NDUFAB1, OXSM, PCCA, PCCB, PDHA1, PDHB, PDHX, PDK3, PDPR, PLP1, PRDX5, STOML2, THEM4, VDAC2]
	93	GO:0006734	NADH metabolic process	GO_BiologicalProcess-EBI-QuickGO-GOA_20.11.2017_00h00	1.80494e-11	6.89485e-09	[8, 9, 10, 11]	25	12	[ALDOA, ALDOC, ENO1, ENO2, GAPDH, GPD1L, HK1, MDH2, NAXE, OGDH, PFKP, TPI1]
	94	GO:0010257	NADH dehydrogenase complex assembly	GO_BiologicalProcess-EBI-QuickGO-GOA_20.11.2017_00h00	1.84133e-11	7.01547e-09	[6, 7]	21.6667	13	[NDUFA10, NDUFA5, NDUFA9, NDUFAB1, NDUFB3, NDUFB6, NDUFB9, NDUFC1, NDUFS1, NDUFS3, NDUFV1, NDUFV2, NUBPL]
	95	GO:0032981	mitochondrial respiratory chain complex I assembly	GO_BiologicalProcess-EBI-QuickGO-GOA_20.11.2017_00h00	1.84133e-11	7.01547e-09	[5, 6, 7, 8]	21.6667	13	[NDUFA10, NDUFA5, NDUFA9, NDUFAB1, NDUFB3, NDUFB6, NDUFB9, NDUFC1, NDUFS1, NDUFS3, NDUFV1, NDUFV2, NUBPL]
	96	GO:0097031	mitochondrial respiratory chain complex I biogenesis	GO_BiologicalProcess-EBI-QuickGO-GOA_20.11.2017_00h00	1.84133e-11	7.01547e-09	[4]	21.6667	13	[NDUFA10, NDUFA5, NDUFA9, NDUFAB1, NDUFB3, NDUFB6, NDUFB9, NDUFC1, NDUFS1, NDUFS3, NDUFV1, NDUFV2, NUBPL]
	97	GO:0006084	acetyl-CoA metabolic process	GO_BiologicalProcess-EBI-QuickGO-GOA_20.11.2017_00h00	3.00564e-11	1.14214e-08	[5, 6]	28.2051	11	[AADAT, AASS, ACAT1, DLAT, DLD, DLST, PDHA1, PDHB, PDHX, PDK3, PDPR]
	98	GO:0006629	lipid metabolic process	GO_BiologicalProcess-EBI-QuickGO-GOA_20.11.2017_00h00	3.05931e-11	1.15948e-08	[3]	4.14716	62	[ACAA2, ACAD8, ACADM, ACADS, ACADVL, ACAT1, ACOT2, ACOT7, ACSF2, AKR1B1, ALDH5A1, APOE, APP, ATP5A1, ATP5B, AUH, BPNT1, CPT2, CRAT, DECR1, DLAT, DLD, ECH1, ECHDC1, ECHS1, ECI1, ECI2, ETFA, ETFB, ETFDH, FDPS, GCDH, GPD1L, GPX1, HADH, HADHA, HADHB, HMGCL, HSD17B10, HSD17B8, IVD, MCEE, MECR, MGST3, MIF, MUT, NDUFAB1, OXSM, PC, PCCA, PCCB, PDHA1, PDHB, PDHX, PDK3, PDPR, PLP1, PRDX5, STOML2, THEM4, VD…
	99	GO:0090407	organophosphate biosynthetic process	GO_BiologicalProcess-EBI-QuickGO-GOA_20.11.2017_00h00	3.23381e-11	1.22238e-08	[4, 5]	5.5788	40	[ACAT1, ACOT7, AK3, AK4, ALDOA, APOE, APP, ATP5A1, ATP5B, ATP5C1, ATP5D, ATP5E, ATP5F1, ATP5H, ATP5J, ATP5J2, ATP5L, ATP5O, CALM1, COX5B, CYC1, DCXR, DGUOK, DUT, ENO1, FDPS, GPD1L, IDH2, KARS, MOCS1, MTHFD2L, NADK2, NAXD, NAXE, NDUFAB1, NFS1, NIPSNAP2, PNPO, STOML2, TPI1]
	100	GO:0019674	NAD metabolic process	GO_BiologicalProcess-EBI-QuickGO-GOA_20.11.2017_00h00	9.22678e-11	3.45081e-08	[7, 8, 9, 10]	17.0732	14	[ALDOA, ALDOC, ENO1, ENO2, GAPDH, GPD1L, HK1, MDH2, NADK2, NAXD, NAXE, OGDH, PFKP, TPI1]
	101	GO:0098869	cellular oxidant detoxification	GO_BiologicalProcess-EBI-QuickGO-GOA_20.11.2017_00h00	1.32543e-10	4.9306e-08	[3, 6]	15	15	[ALB, APOE, CRAT, GPX1, GSR, GSTK1, GSTZ1, HBA1, HBB, MGST3, PARK7, PRDX3, PRDX5, SOD2, TXNRD2]
	102	GO:0006551	leucine metabolic process	GO_BiologicalProcess-EBI-QuickGO-GOA_20.11.2017_00h00	1.54618e-10	5.73632e-08	[5, 6, 8]	85.7143	6	[AUH, BCAT2, HMGCL, IVD, MCCC1, MCCC2]
	103	GO:1990748	cellular detoxification	GO_BiologicalProcess-EBI-QuickGO-GOA_20.11.2017_00h00	2.34879e-10	8.69053e-08	[2, 5]	14.4231	15	[ALB, APOE, CRAT, GPX1, GSR, GSTK1, GSTZ1, HBA1, HBB, MGST3, PARK7, PRDX3, PRDX5, SOD2, TXNRD2]
	104	GO:0033108	mitochondrial respiratory chain complex assembly	GO_BiologicalProcess-EBI-QuickGO-GOA_20.11.2017_00h00	2.8801e-10	1.06276e-07	[5, 6, 7]	15.7303	14	[NDUFA10, NDUFA5, NDUFA9, NDUFAB1, NDUFB3, NDUFB6, NDUFB9, NDUFC1, NDUFS1, NDUFS3, NDUFV1, NDUFV2, NUBPL, UQCRB]
	105	GO:0072522	purine-containing compound biosynthetic process	GO_BiologicalProcess-EBI-QuickGO-GOA_20.11.2017_00h00	3.32535e-10	1.22373e-07	[5]	8	24	[ACAT1, ACOT7, ALDOA, APOE, APP, ATP5A1, ATP5B, ATP5C1, ATP5D, ATP5E, ATP5F1, ATP5H, ATP5J, ATP5J2, ATP5L, ATP5O, CALM1, COX5B, CYC1, DGUOK, ENO1, MTHFD2L, NIPSNAP2, STOML2]
	106	GO:0005975	carbohydrate metabolic process	GO_BiologicalProcess-EBI-QuickGO-GOA_20.11.2017_00h00	3.99503e-10	1.46618e-07	[3]	5.547	36	[ABHD10, AKR1B1, AKR7A2, ALDH1B1, ALDH2, ALDH5A1, ALDOA, ALDOC, CALM1, CLTC, CS, DCXR, DHTKD1, DLAT, ENO1, ENO2, GAPDH, GOT2, GPD1L, HK1, IDH2, IDH3A, IDH3G, MDH2, NDUFAB1, OGDH, OGDHL, PC, PDHA1, PDHB, PDHX, PDK3, PFKP, SLC25A1, SLC25A12, TPI1]
	107	GO:0098754	detoxification	GO_BiologicalProcess-EBI-QuickGO-GOA_20.11.2017_00h00	4.05677e-10	1.48478e-07	[1, 4]	13.8889	15	[ALB, APOE, CRAT, GPX1, GSR, GSTK1, GSTZ1, HBA1, HBB, MGST3, PARK7, PRDX3, PRDX5, SOD2, TXNRD2]
	108	GO:0006164	purine nucleotide biosynthetic process	GO_BiologicalProcess-EBI-QuickGO-GOA_20.11.2017_00h00	6.63116e-10	2.41374e-07	[6, 7, 8, 9]	8.07018	23	[ACAT1, ACOT7, ALDOA, APOE, APP, ATP5A1, ATP5B, ATP5C1, ATP5D, ATP5E, ATP5F1, ATP5H, ATP5J, ATP5J2, ATP5L, ATP5O, CALM1, COX5B, CYC1, ENO1, MTHFD2L, NIPSNAP2, STOML2]
	109	GO:0009636	response to toxic substance	GO_BiologicalProcess-EBI-QuickGO-GOA_20.11.2017_00h00	6.90662e-10	2.5071e-07	[3]	8.86076	21	[ALAD, ALB, APOE, BPHL, CNP, CRAT, GPX1, GSR, GSTK1, GSTZ1, HBA1, HBB, MAOB, MBP, MGST3, NEFL, PARK7, PRDX3, PRDX5, SOD2, TXNRD2]
	110	GO:0006418	tRNA aminoacylation for protein translation	GO_BiologicalProcess-EBI-QuickGO-GOA_20.11.2017_00h00	7.12923e-10	2.58078e-07	[6, 7, 8, 9, 10]	21.5686	11	[CARS2, DARS2, HARS2, IARS2, KARS, MARS2, NARS2, PPA2, SARS2, WARS2, YARS2]
	111	GO:0015672	monovalent inorganic cation transport	GO_BiologicalProcess-EBI-QuickGO-GOA_20.11.2017_00h00	7.31871e-10	2.64205e-07	[6]	5.94796	32	[ATP1B1, ATP5A1, ATP5B, ATP5C1, ATP5D, ATP5E, ATP5F1, ATP5H, ATP5J, ATP5J2, ATP5L, ATP5O, CNTN1, COX4I1, COX5A, COX5B, COX7A2, COX7C, CYC1, GPD1L, NDUFA9, NNT, PARK7, PPIF, SLC25A22, SLC25A3, STOML2, UQCRB, UQCRC1, UQCRH, UQCRQ, YWHAH]
	112	GO:0097237	cellular response to toxic substance	GO_BiologicalProcess-EBI-QuickGO-GOA_20.11.2017_00h00	7.77117e-10	2.79762e-07	[4]	13.2743	15	[ALB, APOE, CRAT, GPX1, GSR, GSTK1, GSTZ1, HBA1, HBB, MGST3, PARK7, PRDX3, PRDX5, SOD2, TXNRD2]
	113	GO:0006554	lysine catabolic process	GO_BiologicalProcess-EBI-QuickGO-GOA_20.11.2017_00h00	1.15284e-09	4.1387e-07	[7, 8, 9, 10]	50	7	[AADAT, AASS, ALDH7A1, DLD, DLST, GCDH, OGDH]
	114	GO:0006552	leucine catabolic process	GO_BiologicalProcess-EBI-QuickGO-GOA_20.11.2017_00h00	1.34531e-09	4.81622e-07	[6, 7, 8, 9]	100	5	[AUH, HMGCL, IVD, MCCC1, MCCC2]
	115	GO:0043039	tRNA aminoacylation	GO_BiologicalProcess-EBI-QuickGO-GOA_20.11.2017_00h00	1.36966e-09	4.88967e-07	[5, 6, 7, 8, 9]	20.3704	11	[CARS2, DARS2, HARS2, IARS2, KARS, MARS2, NARS2, PPA2, SARS2, WARS2, YARS2]
	116	GO:0006103	2-oxoglutarate metabolic process	GO_BiologicalProcess-EBI-QuickGO-GOA_20.11.2017_00h00	1.60099e-09	5.69953e-07	[7]	36.3636	8	[AADAT, D2HGDH, DLD, GOT2, IDH2, KYAT3, L2HGDH, OGDH]
	117	GO:0043038	amino acid activation	GO_BiologicalProcess-EBI-QuickGO-GOA_20.11.2017_00h00	1.68651e-09	5.97023e-07	[4, 5, 7]	20	11	[CARS2, DARS2, HARS2, IARS2, KARS, MARS2, NARS2, PPA2, SARS2, WARS2, YARS2]
	118	GO:0006006	glucose metabolic process	GO_BiologicalProcess-EBI-QuickGO-GOA_20.11.2017_00h00	1.68226e-09	5.97202e-07	[5, 6]	8.88889	20	[ALDH5A1, ALDOA, ALDOC, DCXR, DLAT, ENO1, ENO2, GAPDH, GOT2, HK1, MDH2, PC, PDHA1, PDHB, PDHX, PDK3, PFKP, SLC25A1, SLC25A12, TPI1]
	119	GO:0035384	thioester biosynthetic process	GO_BiologicalProcess-EBI-QuickGO-GOA_20.11.2017_00h00	2.06743e-09	7.29802e-07	[4, 5]	19.6429	11	[ACAT1, DLAT, DLD, GCDH, HSD17B8, PDHA1, PDHB, PDHX, PDK3, PDPR, SLC25A1]
	120	GO:0071616	acyl-CoA biosynthetic process	GO_BiologicalProcess-EBI-QuickGO-GOA_20.11.2017_00h00	2.06743e-09	7.29802e-07	[5, 6]	19.6429	11	[ACAT1, DLAT, DLD, GCDH, HSD17B8, PDHA1, PDHB, PDHX, PDK3, PDPR, SLC25A1]
	121	GO:0006122	mitochondrial electron transport, ubiquinol to cytochrome c	GO_BiologicalProcess-EBI-QuickGO-GOA_20.11.2017_00h00	2.13032e-09	7.49872e-07	[5, 6, 7, 8, 9, 11, 12, 13, 14]	46.6667	7	[CYC1, CYCS, UQCRB, UQCRC1, UQCRC2, UQCRH, UQCRQ]
	122	GO:0006553	lysine metabolic process	GO_BiologicalProcess-EBI-QuickGO-GOA_20.11.2017_00h00	2.13032e-09	7.49872e-07	[6, 7, 9]	46.6667	7	[AADAT, AASS, ALDH7A1, DLD, DLST, GCDH, OGDH]
	123	GO:0009152	purine ribonucleotide biosynthetic process	GO_BiologicalProcess-EBI-QuickGO-GOA_20.11.2017_00h00	2.60118e-09	9.13016e-07	[7, 8, 9, 10]	7.85714	22	[ACAT1, ACOT7, ALDOA, APOE, APP, ATP5A1, ATP5B, ATP5C1, ATP5D, ATP5E, ATP5F1, ATP5H, ATP5J, ATP5J2, ATP5L, ATP5O, CALM1, COX5B, CYC1, ENO1, NIPSNAP2, STOML2]
	124	GO:0006085	acetyl-CoA biosynthetic process	GO_BiologicalProcess-EBI-QuickGO-GOA_20.11.2017_00h00	5.18091e-09	1.80296e-06	[6, 7]	32	8	[ACAT1, DLAT, DLD, PDHA1, PDHB, PDHX, PDK3, PDPR]
	125	GO:0016053	organic acid biosynthetic process	GO_BiologicalProcess-EBI-QuickGO-GOA_20.11.2017_00h00	5.44389e-09	1.88903e-06	[4]	6.95652	24	[AASS, ABAT, ACADVL, ACOT7, BCAN, BCAT2, CLTC, GATM, GLS, GLUD1, GLUD2, GOT2, HSD17B8, MECR, MGST3, MIF, MTHFD2L, NDUFAB1, OXSM, PARK7, PLP1, SHMT2, SUCLA2, VCAN]
	126	GO:0046394	carboxylic acid biosynthetic process	GO_BiologicalProcess-EBI-QuickGO-GOA_20.11.2017_00h00	5.44389e-09	1.88903e-06	[5, 6]	6.95652	24	[AASS, ABAT, ACADVL, ACOT7, BCAN, BCAT2, CLTC, GATM, GLS, GLUD1, GLUD2, GOT2, HSD17B8, MECR, MGST3, MIF, MTHFD2L, NDUFAB1, OXSM, PARK7, PLP1, SHMT2, SUCLA2, VCAN]
	127	GO:0019318	hexose metabolic process	GO_BiologicalProcess-EBI-QuickGO-GOA_20.11.2017_00h00	5.93563e-09	2.05373e-06	[4, 5]	7.86517	21	[AKR1B1, ALDH5A1, ALDOA, ALDOC, DCXR, DLAT, ENO1, ENO2, GAPDH, GOT2, HK1, MDH2, PC, PDHA1, PDHB, PDHX, PDK3, PFKP, SLC25A1, SLC25A12, TPI1]
	128	GO:1901565	organonitrogen compound catabolic process	GO_BiologicalProcess-EBI-QuickGO-GOA_20.11.2017_00h00	6.23075e-09	2.14961e-06	[4]	4.02526	51	[AADAT, AASS, ABAT, ACAD8, ACAT1, ALAD, ALDH4A1, ALDH5A1, ALDH6A1, ALDH7A1, APOE, APP, AUH, BCAN, BCAT2, BCKDHA, BCKDHB, BCKDK, CLTC, DBT, DLD, DLST, DUT, FHIT, GCDH, GCSH, GFAP, GLS, GLUD1, GLUD2, GOT2, GPX1, GSTZ1, HIBADH, HIBCH, HMGCL, HSD17B10, IVD, LONP1, MAOB, MCCC1, MCCC2, NPEPPS, NT5C, OGDH, PARK7, PHB, QDPR, RIDA, TST, VCAN]
	129	GO:0010510	regulation of acetyl-CoA biosynthetic process from pyruvate	GO_BiologicalProcess-EBI-QuickGO-GOA_20.11.2017_00h00	6.2535e-09	2.1512e-06	[6, 7, 8, 9, 10]	41.1765	7	[DLAT, DLD, PDHA1, PDHB, PDHX, PDK3, PDPR]
	130	GO:0009260	ribonucleotide biosynthetic process	GO_BiologicalProcess-EBI-QuickGO-GOA_20.11.2017_00h00	6.81853e-09	2.33876e-06	[6, 7, 8, 9]	7.45763	22	[ACAT1, ACOT7, ALDOA, APOE, APP, ATP5A1, ATP5B, ATP5C1, ATP5D, ATP5E, ATP5F1, ATP5H, ATP5J, ATP5J2, ATP5L, ATP5O, CALM1, COX5B, CYC1, ENO1, NIPSNAP2, STOML2]
	131	GO:0009068	aspartate family amino acid catabolic process	GO_BiologicalProcess-EBI-QuickGO-GOA_20.11.2017_00h00	7.37409e-09	2.52194e-06	[6, 7, 8, 9]	30.7692	8	[AADAT, AASS, ALDH7A1, DLD, DLST, GCDH, GOT2, OGDH]
	132	GO:0046390	ribose phosphate biosynthetic process	GO_BiologicalProcess-EBI-QuickGO-GOA_20.11.2017_00h00	8.20554e-09	2.78988e-06	[5, 6]	7.38255	22	[ACAT1, ACOT7, ALDOA, APOE, APP, ATP5A1, ATP5B, ATP5C1, ATP5D, ATP5E, ATP5F1, ATP5H, ATP5J, ATP5J2, ATP5L, ATP5O, CALM1, COX5B, CYC1, ENO1, NIPSNAP2, STOML2]
	133	GO:0050812	regulation of acyl-CoA biosynthetic process	GO_BiologicalProcess-EBI-QuickGO-GOA_20.11.2017_00h00	1.00851e-08	3.41885e-06	[5, 6, 7, 9]	38.8889	7	[DLAT, DLD, PDHA1, PDHB, PDHX, PDK3, PDPR]
	134	GO:0021762	substantia nigra development	GO_BiologicalProcess-EBI-QuickGO-GOA_20.11.2017_00h00	1.15377e-08	3.89975e-06	[4, 6, 7, 8, 9]	19.6078	10	[ACTB, ATP5F1, ATP5J, CNP, GLUD1, MAOB, MBP, NDUFS3, PLP1, YWHAH]
	135	GO:0046902	regulation of mitochondrial membrane permeability	GO_BiologicalProcess-EBI-QuickGO-GOA_20.11.2017_00h00	1.2844e-08	4.32842e-06	[4, 5, 6]	14.6341	12	[ACAA2, CNP, PPIF, REXO2, SLC25A4, SLC25A5, SLC25A6, THEM4, YWHAB, YWHAG, YWHAH, YWHAZ]
	136	GO:0006086	acetyl-CoA biosynthetic process from pyruvate	GO_BiologicalProcess-EBI-QuickGO-GOA_20.11.2017_00h00	1.57374e-08	5.28775e-06	[7, 8]	36.8421	7	[DLAT, DLD, PDHA1, PDHB, PDHX, PDK3, PDPR]
	137	GO:0006812	cation transport	GO_BiologicalProcess-EBI-QuickGO-GOA_20.11.2017_00h00	1.64269e-08	5.48657e-06	[5]	4.10122	47	[ABAT, AFG3L2, APP, ATP1B1, ATP5A1, ATP5B, ATP5C1, ATP5D, ATP5E, ATP5F1, ATP5H, ATP5J, ATP5J2, ATP5L, ATP5O, CALM1, CLTC, CNTN1, COX4I1, COX5A, COX5B, COX7A2, COX7C, CYC1, GNAO1, GPD1L, MAOB, MCU, MCUR1, MIF, NDUFA9, NIPSNAP2, NNT, PARK7, PHB, PHB2, PPIF, SFXN1, SLC25A22, SLC25A3, STOML2, UQCRB, UQCRC1, UQCRH, UQCRQ, VDAC1, YWHAH]
	138	GO:0005996	monosaccharide metabolic process	GO_BiologicalProcess-EBI-QuickGO-GOA_20.11.2017_00h00	1.78157e-08	5.9148e-06	[3, 4]	7.07396	22	[ABHD10, AKR1B1, ALDH5A1, ALDOA, ALDOC, DCXR, DLAT, ENO1, ENO2, GAPDH, GOT2, HK1, MDH2, PC, PDHA1, PDHB, PDHX, PDK3, PFKP, SLC25A1, SLC25A12, TPI1]
	139	GO:0051259	protein oligomerization	GO_BiologicalProcess-EBI-QuickGO-GOA_20.11.2017_00h00	1.86421e-08	6.17052e-06	[5, 6]	5.45455	30	[AASS, ACAT1, ACOT13, AKR1B1, ALAD, ALDH5A1, ALDOA, APOE, APP, CRAT, CRYZ, DCXR, DECR1, GLS, GRHPR, HBA1, HBB, HMGCL, HSD17B8, LONP1, MAPT, MCCC1, MCCC2, MIF, NAXE, PNPT1, SHMT2, SOD2, STOML2, YWHAB]
	140	GO:0051262	protein tetramerization	GO_BiologicalProcess-EBI-QuickGO-GOA_20.11.2017_00h00	2.08024e-08	6.84398e-06	[6, 7]	10.4895	15	[AASS, ACOT13, ALDH5A1, ALDOA, APP, CRAT, CRYZ, DCXR, DECR1, GLS, HMGCL, HSD17B8, NAXE, SHMT2, SOD2]
	141	GO:0034220	ion transmembrane transport	GO_BiologicalProcess-EBI-QuickGO-GOA_20.11.2017_00h00	2.09069e-08	6.85746e-06	[5]	4.12556	46	[AFG3L2, APP, ATP1B1, ATP5A1, ATP5B, ATP5C1, ATP5D, ATP5E, ATP5F1, ATP5H, ATP5J, ATP5J2, ATP5L, ATP5O, CALM1, COX4I1, COX5A, COX5B, COX7A2, COX7C, CPT2, CYC1, GPD1L, MCU, MCUR1, NIPSNAP2, NNT, PHB, PHB2, PPIF, SFXN1, SFXN3, SFXN4, SLC25A1, SLC25A12, SLC25A22, SLC25A3, STOML2, UQCRB, UQCRC1, UQCRH, UQCRQ, VDAC1, VDAC2, VDAC3, YWHAH]
	142	GO:0090559	regulation of membrane permeability	GO_BiologicalProcess-EBI-QuickGO-GOA_20.11.2017_00h00	3.76346e-08	1.22689e-05	[3]	13.3333	12	[ACAA2, CNP, PPIF, REXO2, SLC25A4, SLC25A5, SLC25A6, THEM4, YWHAB, YWHAG, YWHAH, YWHAZ]
	143	GO:0098662	inorganic cation transmembrane transport	GO_BiologicalProcess-EBI-QuickGO-GOA_20.11.2017_00h00	4.07318e-08	1.32378e-05	[7]	4.73613	35	[AFG3L2, ATP1B1, ATP5A1, ATP5B, ATP5C1, ATP5D, ATP5E, ATP5F1, ATP5H, ATP5J, ATP5J2, ATP5L, ATP5O, CALM1, COX4I1, COX5A, COX5B, COX7A2, COX7C, CYC1, GPD1L, MCU, MCUR1, NIPSNAP2, NNT, PHB, PHB2, SLC25A3, STOML2, UQCRB, UQCRC1, UQCRH, UQCRQ, VDAC1, YWHAH]
	144	GO:0008637	apoptotic mitochondrial changes	GO_BiologicalProcess-EBI-QuickGO-GOA_20.11.2017_00h00	6.5154e-08	2.10447e-05	[5]	10.4478	14	[ACAA2, GPX1, HSPD1, NDUFS1, PPIF, REXO2, SLC25A4, SLC25A5, SOD2, THEM4, YWHAB, YWHAG, YWHAH, YWHAZ]
	145	GO:0098655	cation transmembrane transport	GO_BiologicalProcess-EBI-QuickGO-GOA_20.11.2017_00h00	9.16681e-08	2.93338e-05	[6]	4.42584	37	[AFG3L2, APP, ATP1B1, ATP5A1, ATP5B, ATP5C1, ATP5D, ATP5E, ATP5F1, ATP5H, ATP5J, ATP5J2, ATP5L, ATP5O, CALM1, COX4I1, COX5A, COX5B, COX7A2, COX7C, CYC1, GPD1L, MCU, MCUR1, NIPSNAP2, NNT, PHB, PHB2, PPIF, SLC25A3, STOML2, UQCRB, UQCRC1, UQCRH, UQCRQ, VDAC1, YWHAH]
	146	GO:0046459	short-chain fatty acid metabolic process	GO_BiologicalProcess-EBI-QuickGO-GOA_20.11.2017_00h00	9.85889e-08	3.14499e-05	[5, 6, 8]	40	6	[ALDH5A1, MCEE, MUT, OXSM, PCCA, PCCB]
	147	GO:0006735	NADH regeneration	GO_BiologicalProcess-EBI-QuickGO-GOA_20.11.2017_00h00	1.23279e-07	3.92026e-05	[3, 9, 10, 11, 12]	22.2222	8	[ALDOA, ALDOC, ENO1, ENO2, GAPDH, HK1, PFKP, TPI1]
	148	GO:0061621	canonical glycolysis	GO_BiologicalProcess-EBI-QuickGO-GOA_20.11.2017_00h00	1.23279e-07	3.92026e-05	[4, 8, 9, 10, 11, 12, 13, 14, 15]	22.2222	8	[ALDOA, ALDOC, ENO1, ENO2, GAPDH, HK1, PFKP, TPI1]
	149	GO:0061718	glucose catabolic process to pyruvate	GO_BiologicalProcess-EBI-QuickGO-GOA_20.11.2017_00h00	1.23279e-07	3.92026e-05	[7, 8]	22.2222	8	[ALDOA, ALDOC, ENO1, ENO2, GAPDH, HK1, PFKP, TPI1]
	150	GO:0019319	hexose biosynthetic process	GO_BiologicalProcess-EBI-QuickGO-GOA_20.11.2017_00h00	1.2413e-07	3.93493e-05	[5, 6]	12	12	[AKR1B1, ALDOA, ALDOC, ENO1, ENO2, GAPDH, GOT2, MDH2, PC, SLC25A1, SLC25A12, TPI1]
	151	GO:0061615	glycolytic process through fructose-6-phosphate	GO_BiologicalProcess-EBI-QuickGO-GOA_20.11.2017_00h00	1.5499e-07	4.86669e-05	[6, 8, 9, 10, 11, 12, 13]	21.6216	8	[ALDOA, ALDOC, ENO1, ENO2, GAPDH, HK1, PFKP, TPI1]
	152	GO:0061620	glycolytic process through glucose-6-phosphate	GO_BiologicalProcess-EBI-QuickGO-GOA_20.11.2017_00h00	1.5499e-07	4.86669e-05	[7, 9, 10, 11, 12, 13, 14]	21.6216	8	[ALDOA, ALDOC, ENO1, ENO2, GAPDH, HK1, PFKP, TPI1]
	153	GO:0044272	sulfur compound biosynthetic process	GO_BiologicalProcess-EBI-QuickGO-GOA_20.11.2017_00h00	1.59206e-07	4.96724e-05	[4]	7.90698	17	[ACAT1, BCAN, DLAT, DLD, GCDH, GSTK1, GSTZ1, HSD17B8, MGST3, MTHFD2L, PDHA1, PDHB, PDHX, PDK3, PDPR, SLC25A1, VCAN]
	154	GO:0006573	valine metabolic process	GO_BiologicalProcess-EBI-QuickGO-GOA_20.11.2017_00h00	1.60298e-07	4.98525e-05	[5, 6, 8]	55.5556	5	[ACAD8, ALDH6A1, BCAT2, HIBADH, HIBCH]
	155	GO:0051289	protein homotetramerization	GO_BiologicalProcess-EBI-QuickGO-GOA_20.11.2017_00h00	2.44046e-07	7.56543e-05	[7, 8]	12.6437	11	[ACOT13, ALDH5A1, ALDOA, CRAT, CRYZ, DCXR, DECR1, GLS, NAXE, SHMT2, SOD2]
	156	GO:0042762	regulation of sulfur metabolic process	GO_BiologicalProcess-EBI-QuickGO-GOA_20.11.2017_00h00	2.46893e-07	7.629e-05	[4, 5]	25.9259	7	[DLAT, DLD, PDHA1, PDHB, PDHX, PDK3, PDPR]
	157	GO:1901607	alpha-amino acid biosynthetic process	GO_BiologicalProcess-EBI-QuickGO-GOA_20.11.2017_00h00	3.09214e-07	9.49288e-05	[5, 6, 7, 8]	14.0845	10	[AASS, BCAT2, GATM, GLS, GLUD1, GLUD2, GOT2, MTHFD2L, PARK7, SHMT2]
	158	GO:0046364	monosaccharide biosynthetic process	GO_BiologicalProcess-EBI-QuickGO-GOA_20.11.2017_00h00	3.23338e-07	9.89413e-05	[4, 5]	11.0092	12	[AKR1B1, ALDOA, ALDOC, ENO1, ENO2, GAPDH, GOT2, MDH2, PC, SLC25A1, SLC25A12, TPI1]
	159	GO:0008652	cellular amino acid biosynthetic process	GO_BiologicalProcess-EBI-QuickGO-GOA_20.11.2017_00h00	3.46595e-07	0.000105365	[4, 5, 6, 7]	12.2222	11	[AASS, ABAT, BCAT2, GATM, GLS, GLUD1, GLUD2, GOT2, MTHFD2L, PARK7, SHMT2]
	160	GO:0006577	amino-acid betaine metabolic process	GO_BiologicalProcess-EBI-QuickGO-GOA_20.11.2017_00h00	3.50325e-07	0.000106148	[4]	33.3333	6	[ACADM, ALDH7A1, ALDH9A1, CRAT, TMLHE, VDAC2]
	161	GO:0048857	neural nucleus development	GO_BiologicalProcess-EBI-QuickGO-GOA_20.11.2017_00h00	3.53767e-07	0.000106837	[3]	13.8889	10	[ACTB, ATP5F1, ATP5J, CNP, GLUD1, MAOB, MBP, NDUFS3, PLP1, YWHAH]
	162	GO:0006007	glucose catabolic process	GO_BiologicalProcess-EBI-QuickGO-GOA_20.11.2017_00h00	4.40243e-07	0.000132073	[6, 7]	19.0476	8	[ALDOA, ALDOC, ENO1, ENO2, GAPDH, HK1, PFKP, TPI1]
	163	GO:0099132	ATP hydrolysis coupled cation transmembrane transport	GO_BiologicalProcess-EBI-QuickGO-GOA_20.11.2017_00h00	4.47418e-07	0.000133778	[7, 8]	15.7895	9	[ATP5A1, ATP5B, ATP5C1, ATP5D, ATP5E, ATP5F1, ATP5H, ATP5L, ATP5O]
	164	GO:0006767	water-soluble vitamin metabolic process	GO_BiologicalProcess-EBI-QuickGO-GOA_20.11.2017_00h00	5.41666e-07	0.000160875	[4]	11.7021	11	[MCCC1, MCCC2, MIF, MMAB, MTHFD2L, MUT, PC, PCCA, PCCB, PNPO, SHMT2]
	165	GO:0006094	gluconeogenesis	GO_BiologicalProcess-EBI-QuickGO-GOA_20.11.2017_00h00	7.46036e-07	0.000218588	[6, 7]	11.3402	11	[ALDOA, ALDOC, ENO1, ENO2, GAPDH, GOT2, MDH2, PC, SLC25A1, SLC25A12, TPI1]
	166	GO:0009066	aspartate family amino acid metabolic process	GO_BiologicalProcess-EBI-QuickGO-GOA_20.11.2017_00h00	8.12802e-07	0.000237338	[5, 6, 8]	14.7541	9	[AADAT, AASS, ALDH7A1, DLD, DLST, GCDH, GOT2, MTHFD2L, OGDH]
	167	GO:0046939	nucleotide phosphorylation	GO_BiologicalProcess-EBI-QuickGO-GOA_20.11.2017_00h00	8.26933e-07	0.000240638	[6, 7, 8]	9.21986	13	[AK3, AK4, ALDOA, ALDOC, DHTKD1, ENO1, ENO2, GAPDH, HK1, OGDH, OGDHL, PFKP, TPI1]
	168	GO:0006739	NADP metabolic process	GO_BiologicalProcess-EBI-QuickGO-GOA_20.11.2017_00h00	9.17707e-07	0.000266135	[7, 8, 9, 10]	17.3913	8	[DCXR, IDH2, ME2, NADK2, NAXE, NNT, PRDX5, TPI1]
	169	GO:0072593	reactive oxygen species metabolic process	GO_BiologicalProcess-EBI-QuickGO-GOA_20.11.2017_00h00	1.18762e-06	0.000342034	[3]	6.52174	18	[APP, CRAT, GPX1, HBA1, HBB, MAOB, MAPT, NDUFS1, NDUFS3, NNT, PARK7, PDK3, PRDX3, PRDX5, SOD2, TRAP1, VDAC1, VDAC2]
	170	GO:0098660	inorganic ion transmembrane transport	GO_BiologicalProcess-EBI-QuickGO-GOA_20.11.2017_00h00	1.22458e-06	0.000351455	[6]	4.1866	35	[AFG3L2, ATP1B1, ATP5A1, ATP5B, ATP5C1, ATP5D, ATP5E, ATP5F1, ATP5H, ATP5J, ATP5J2, ATP5L, ATP5O, CALM1, COX4I1, COX5A, COX5B, COX7A2, COX7C, CYC1, GPD1L, MCU, MCUR1, NIPSNAP2, NNT, PHB, PHB2, SLC25A3, STOML2, UQCRB, UQCRC1, UQCRH, UQCRQ, VDAC1, YWHAH]
	171	GO:0030901	midbrain development	GO_BiologicalProcess-EBI-QuickGO-GOA_20.11.2017_00h00	1.50621e-06	0.000430777	[3, 5, 6, 7, 8]	10.5769	11	[ACTB, ATP5F1, ATP5J, CNP, GLUD1, MAOB, MBP, NDUFS3, PLP1, UQCRQ, YWHAH]
	172	GO:0006536	glutamate metabolic process	GO_BiologicalProcess-EBI-QuickGO-GOA_20.11.2017_00h00	1.66456e-06	0.0004744	[6, 7, 9]	20	7	[AADAT, ALDH4A1, ALDH5A1, GLS, GLUD1, GLUD2, GOT2]
	173	GO:0042743	hydrogen peroxide metabolic process	GO_BiologicalProcess-EBI-QuickGO-GOA_20.11.2017_00h00	2.08099e-06	0.000591002	[4]	15.6863	8	[CRAT, GPX1, HBA1, HBB, MAOB, PARK7, PRDX3, PRDX5]
	174	GO:0099131	ATP hydrolysis coupled ion transmembrane transport	GO_BiologicalProcess-EBI-QuickGO-GOA_20.11.2017_00h00	2.35938e-06	0.000667704	[6, 7]	13.0435	9	[ATP5A1, ATP5B, ATP5C1, ATP5D, ATP5E, ATP5F1, ATP5H, ATP5L, ATP5O]
	175	GO:0009437	carnitine metabolic process	GO_BiologicalProcess-EBI-QuickGO-GOA_20.11.2017_00h00	2.37539e-06	0.000669861	[4, 5]	35.7143	5	[ACADM, ALDH9A1, CRAT, TMLHE, VDAC2]
	176	GO:0000959	mitochondrial RNA metabolic process	GO_BiologicalProcess-EBI-QuickGO-GOA_20.11.2017_00h00	2.47563e-06	0.000695653	[5, 6, 7]	18.9189	7	[DARS2, HSD17B10, LRPPRC, PNPT1, SUPV3L1, TRNT1, YARS2]
	177	GO:0006165	nucleoside diphosphate phosphorylation	GO_BiologicalProcess-EBI-QuickGO-GOA_20.11.2017_00h00	2.98389e-06	0.000832504	[6, 7, 8, 9]	8.95522	12	[AK4, ALDOA, ALDOC, DHTKD1, ENO1, ENO2, GAPDH, HK1, OGDH, OGDHL, PFKP, TPI1]
	178	GO:0010035	response to inorganic substance	GO_BiologicalProcess-EBI-QuickGO-GOA_20.11.2017_00h00	3.03442e-06	0.000843568	[3]	4.68468	26	[ABAT, AKR1B1, ALAD, APP, ATP5D, CALM1, CD9, CRAT, D2HGDH, GNAO1, GPX1, HBA1, HBB, LONP1, MAOB, NEFL, PARK7, PDHX, PPIF, PRDX3, QDPR, SLC25A12, SLC25A24, SOD2, TRAP1, TXNRD2]
	179	GO:0006979	response to oxidative stress	GO_BiologicalProcess-EBI-QuickGO-GOA_20.11.2017_00h00	3.0744e-06	0.000851609	[3]	5.07726	23	[AKR1B1, ALAD, APOE, APP, CRAT, CYCS, ETFDH, GNAO1, GPX1, GSR, HBA1, HBB, KRT1, LONP1, PARK7, PNPT1, PPIF, PRDX3, PRDX5, SLC25A24, SOD2, TRAP1, TXNRD2]
	180	GO:0090662	ATP hydrolysis coupled transmembrane transport	GO_BiologicalProcess-EBI-QuickGO-GOA_20.11.2017_00h00	3.38953e-06	0.00093551	[5]	12.5	9	[ATP5A1, ATP5B, ATP5C1, ATP5D, ATP5E, ATP5F1, ATP5H, ATP5L, ATP5O]
	181	GO:0006768	biotin metabolic process	GO_BiologicalProcess-EBI-QuickGO-GOA_20.11.2017_00h00	3.5138e-06	0.000966294	[4, 5, 7]	33.3333	5	[MCCC1, MCCC2, PC, PCCA, PCCB]
	182	GO:0046365	monosaccharide catabolic process	GO_BiologicalProcess-EBI-QuickGO-GOA_20.11.2017_00h00	3.80939e-06	0.00104377	[4, 5]	12.3288	9	[ALDOA, ALDOC, DCXR, ENO1, ENO2, GAPDH, HK1, PFKP, TPI1]
	183	GO:0006096	glycolytic process	GO_BiologicalProcess-EBI-QuickGO-GOA_20.11.2017_00h00	4.07482e-06	0.00111243	[5, 7, 8, 9, 10, 11, 12]	9.56522	11	[ALDOA, ALDOC, DHTKD1, ENO1, ENO2, GAPDH, HK1, OGDH, OGDHL, PFKP, TPI1]
	184	GO:0006757	ATP generation from ADP	GO_BiologicalProcess-EBI-QuickGO-GOA_20.11.2017_00h00	4.4348e-06	0.00120627	[4, 7, 8, 9, 10, 11]	9.48276	11	[ALDOA, ALDOC, DHTKD1, ENO1, ENO2, GAPDH, HK1, OGDH, OGDHL, PFKP, TPI1]
	185	GO:0006399	tRNA metabolic process	GO_BiologicalProcess-EBI-QuickGO-GOA_20.11.2017_00h00	5.17354e-06	0.00139168	[6, 7, 8]	7.29167	14	[CARS2, DARS2, HARS2, HSD17B10, IARS2, KARS, MARS2, NARS2, PPA2, SARS2, TRMT1, TRNT1, WARS2, YARS2]
	186	GO:0042744	hydrogen peroxide catabolic process	GO_BiologicalProcess-EBI-QuickGO-GOA_20.11.2017_00h00	6.16404e-06	0.00163964	[4, 5]	21.4286	6	[CRAT, GPX1, HBA1, HBB, PRDX3, PRDX5]
	187	GO:0046031	ADP metabolic process	GO_BiologicalProcess-EBI-QuickGO-GOA_20.11.2017_00h00	6.68366e-06	0.00177117	[7, 8, 9, 10]	9.09091	11	[ALDOA, ALDOC, DHTKD1, ENO1, ENO2, GAPDH, HK1, OGDH, OGDHL, PFKP, TPI1]
	188	GO:0016052	carbohydrate catabolic process	GO_BiologicalProcess-EBI-QuickGO-GOA_20.11.2017_00h00	7.37939e-06	0.00194078	[4]	7.07071	14	[ABHD10, ALDOA, ALDOC, CALM1, DCXR, DHTKD1, ENO1, ENO2, GAPDH, HK1, OGDH, OGDHL, PFKP, TPI1]
	189	GO:0042180	cellular ketone metabolic process	GO_BiologicalProcess-EBI-QuickGO-GOA_20.11.2017_00h00	7.65271e-06	0.00200501	[3]	6.27451	16	[AADAT, ACADVL, AKR1B1, AKR7A2, DLAT, DLD, GOT2, KYAT3, NDUFA9, OXCT1, PARK7, PDHA1, PDHB, PDHX, PDK3, PDPR]
	190	GO:0051260	protein homooligomerization	GO_BiologicalProcess-EBI-QuickGO-GOA_20.11.2017_00h00	9.20782e-06	0.00238483	[6, 7]	5.41311	19	[ACAT1, ACOT13, ALAD, ALDH5A1, ALDOA, APOE, APP, CRAT, CRYZ, DCXR, DECR1, GLS, LONP1, MAPT, MIF, NAXE, PNPT1, SHMT2, SOD2]
	191	GO:0019320	hexose catabolic process	GO_BiologicalProcess-EBI-QuickGO-GOA_20.11.2017_00h00	9.40374e-06	0.00242617	[5, 6]	12.9032	8	[ALDOA, ALDOC, ENO1, ENO2, GAPDH, HK1, PFKP, TPI1]
	192	GO:1902686	mitochondrial outer membrane permeabilization involved in programmed cell death	GO_BiologicalProcess-EBI-QuickGO-GOA_20.11.2017_00h00	1.06149e-05	0.0027068	[4, 6, 7, 8]	12.6984	8	[ACAA2, PPIF, REXO2, SLC25A5, YWHAB, YWHAG, YWHAH, YWHAZ]
	193	GO:2001233	regulation of apoptotic signaling pathway	GO_BiologicalProcess-EBI-QuickGO-GOA_20.11.2017_00h00	1.08996e-05	0.00275759	[4, 5, 6, 7]	4.98812	21	[ACAA2, AKR1B1, ENO1, ETFA, ETFB, ETFDH, GPX1, MIF, NDUFS3, PARK7, PDHX, PPIF, REXO2, SLC25A5, SOD2, TRAP1, VDAC2, YWHAB, YWHAG, YWHAH, YWHAZ]
	194	GO:0006081	cellular aldehyde metabolic process	GO_BiologicalProcess-EBI-QuickGO-GOA_20.11.2017_00h00	1.11247e-05	0.00280341	[3]	10.8434	9	[AKR7A2, ALDH4A1, ALDH7A1, ALDH9A1, GOT2, IDH2, PARK7, PNPO, TPI1]
	195	GO:0006123	mitochondrial electron transport, cytochrome c to oxygen	GO_BiologicalProcess-EBI-QuickGO-GOA_20.11.2017_00h00	1.28691e-05	0.00323014	[5, 6, 7, 8, 9, 11, 12, 13, 14]	26.3158	5	[COX4I1, COX5A, COX5B, COX7C, CYCS]
	196	GO:0035794	positive regulation of mitochondrial membrane permeability	GO_BiologicalProcess-EBI-QuickGO-GOA_20.11.2017_00h00	1.34347e-05	0.00335866	[5, 6, 7]	12.3077	8	[ACAA2, PPIF, REXO2, SLC25A5, YWHAB, YWHAG, YWHAH, YWHAZ]
	197	GO:2001243	negative regulation of intrinsic apoptotic signaling pathway	GO_BiologicalProcess-EBI-QuickGO-GOA_20.11.2017_00h00	1.49405e-05	0.00372019	[5, 6, 7, 8, 9]	9.25926	10	[ENO1, GPX1, MIF, NDUFS3, PARK7, PDHX, PPIF, SOD2, TRAP1, VDAC2]
	198	GO:1902108	regulation of mitochondrial membrane permeability involved in apoptotic process	GO_BiologicalProcess-EBI-QuickGO-GOA_20.11.2017_00h00	1.50655e-05	0.00373625	[5, 6, 7]	12.1212	8	[ACAA2, REXO2, SLC25A5, THEM4, YWHAB, YWHAG, YWHAH, YWHAZ]
	199	GO:1905710	positive regulation of membrane permeability	GO_BiologicalProcess-EBI-QuickGO-GOA_20.11.2017_00h00	1.68597e-05	0.00413062	[4]	11.9403	8	[ACAA2, PPIF, REXO2, SLC25A5, YWHAB, YWHAG, YWHAH, YWHAZ]
	200	GO:1901028	regulation of mitochondrial outer membrane permeabilization involved in apoptotic signaling pathway	GO_BiologicalProcess-EBI-QuickGO-GOA_20.11.2017_00h00	1.98966e-05	0.00483488	[5, 6, 7, 8, 9, 10, 11]	14	7	[ACAA2, REXO2, SLC25A5, YWHAB, YWHAG, YWHAH, YWHAZ]
	201	GO:0009132	nucleoside diphosphate metabolic process	GO_BiologicalProcess-EBI-QuickGO-GOA_20.11.2017_00h00	2.22172e-05	0.00533214	[5, 6, 7]	7.36196	12	[AK4, ALDOA, ALDOC, DHTKD1, ENO1, ENO2, GAPDH, HK1, OGDH, OGDHL, PFKP, TPI1]
	202	GO:0010821	regulation of mitochondrion organization	GO_BiologicalProcess-EBI-QuickGO-GOA_20.11.2017_00h00	2.2692e-05	0.0054234	[5, 6]	6.04839	15	[ACAA2, APP, GPX1, MAPT, NPEPPS, PARK7, PPIF, REXO2, SLC25A5, STOML2, VDAC1, YWHAB, YWHAG, YWHAH, YWHAZ]
	203	GO:0006575	cellular modified amino acid metabolic process	GO_BiologicalProcess-EBI-QuickGO-GOA_20.11.2017_00h00	2.34336e-05	0.00557719	[3, 4]	6.80628	13	[ALDH4A1, ALDH5A1, ALDH7A1, CKMT1A, GATM, GOT2, GPX1, GSR, GSTK1, GSTZ1, MTHFD2L, PARK7, SHMT2]
	204	GO:0009065	glutamine family amino acid catabolic process	GO_BiologicalProcess-EBI-QuickGO-GOA_20.11.2017_00h00	2.40383e-05	0.00569708	[6, 7, 8, 9]	17.1429	6	[ALDH4A1, ALDH5A1, GLS, GLUD1, GLUD2, GOT2]
	205	GO:0006766	vitamin metabolic process	GO_BiologicalProcess-EBI-QuickGO-GOA_20.11.2017_00h00	2.67122e-05	0.00627737	[3]	7.85714	11	[MCCC1, MCCC2, MIF, MMAB, MTHFD2L, MUT, PC, PCCA, PCCB, PNPO, SHMT2]
	206	GO:0009135	purine nucleoside diphosphate metabolic process	GO_BiologicalProcess-EBI-QuickGO-GOA_20.11.2017_00h00	2.67122e-05	0.00627737	[6, 7, 8]	7.85714	11	[ALDOA, ALDOC, DHTKD1, ENO1, ENO2, GAPDH, HK1, OGDH, OGDHL, PFKP, TPI1]
	207	GO:0009179	purine ribonucleoside diphosphate metabolic process	GO_BiologicalProcess-EBI-QuickGO-GOA_20.11.2017_00h00	2.67122e-05	0.00627737	[7, 8, 9]	7.85714	11	[ALDOA, ALDOC, DHTKD1, ENO1, ENO2, GAPDH, HK1, OGDH, OGDHL, PFKP, TPI1]
	208	GO:0016051	carbohydrate biosynthetic process	GO_BiologicalProcess-EBI-QuickGO-GOA_20.11.2017_00h00	2.82033e-05	0.00659957	[4]	6.27803	14	[AKR1B1, ALDOA, ALDOC, CLTC, ENO1, ENO2, GAPDH, GOT2, MDH2, NDUFAB1, PC, SLC25A1, SLC25A12, TPI1]
	209	GO:0009185	ribonucleoside diphosphate metabolic process	GO_BiologicalProcess-EBI-QuickGO-GOA_20.11.2017_00h00	3.04807e-05	0.00710201	[6, 7, 8]	7.74648	11	[ALDOA, ALDOC, DHTKD1, ENO1, ENO2, GAPDH, HK1, OGDH, OGDHL, PFKP, TPI1]
Molecular function enrichment	1	GO:0050662	coenzyme binding	GO_MolecularFunction-EBI-QuickGO-GOA_20.11.2017_00h00	1.79594e-39	8.47686e-37	[3]	22.5962	47	[ACAD8, ACADM, ACADS, ACADVL, ACAT1, ACOT7, ALDH1B1, ALDH2, ALDH5A1, ALDH6A1, CRAT, CRYZ, D2HGDH, DECR1, DHTKD1, DLD, ECI2, ETFA, ETFDH, GAPDH, GCDH, GLUD1, GPD1L, GRHPR, GSR, HADH, HADHA, HIBADH, HMGCL, HSD17B8, IDH2, IDH3A, IDH3B, IDH3G, IVD, MAOB, ME2, ME3, NDUFA9, NDUFV1, NNT, OGDH, OGDHL, QDPR, SDHA, TXNRD2, VDAC2]
	2	GO:0009055	electron transfer activity	GO_MolecularFunction-EBI-QuickGO-GOA_20.11.2017_00h00	3.3086e-27	1.48887e-24	[3]	25.641	30	[AKR1B1, AKR7A2, ALDH2, ALDH4A1, COX4I1, COX5A, COX5B, COX7A2, COX7C, CYC1, CYCS, DLD, ETFA, ETFB, ETFDH, GSR, IDH3B, MAOB, ME2, NDUFS1, NDUFS3, NDUFV2, QDPR, SDHA, TXNRD2, UQCRB, UQCRC1, UQCRH, UQCRQ, VDAC2]
	3	GO:0000166	nucleotide binding	GO_MolecularFunction-EBI-QuickGO-GOA_20.11.2017_00h00	6.24375e-25	2.74725e-22	[3, 4]	4.82037	106	[ABCB7, ACAD8, ACADM, ACADS, ACADVL, ACSF2, ACTB, ACTBL2, ACTC1, AFG3L2, AK3, AK4, ALDH1B1, ALDH2, ALDH5A1, ATP1B1, ATP5A1, ATP5B, ATP5D, BCKDK, CARS2, CKMT1A, CNP, CRAT, CRYZ, D2HGDH, DARS2, DECR1, DGUOK, DLD, ETFA, ETFDH, FHIT, GAPDH, GCDH, GFM2, GLUD1, GLUD2, GNAO1, GPD1L, GRHPR, GSR, HADH, HADHA, HARS2, HIBADH, HK1, HSD17B8, HSPA9, HSPD1, HSPE1, IARS2, IDH2, IDH3A, IDH3B, IDH3G, IVD, KARS, LO…
	4	GO:1901265	nucleoside phosphate binding	GO_MolecularFunction-EBI-QuickGO-GOA_20.11.2017_00h00	6.47814e-25	2.84391e-22	[3]	4.81818	106	[ABCB7, ACAD8, ACADM, ACADS, ACADVL, ACSF2, ACTB, ACTBL2, ACTC1, AFG3L2, AK3, AK4, ALDH1B1, ALDH2, ALDH5A1, ATP1B1, ATP5A1, ATP5B, ATP5D, BCKDK, CARS2, CKMT1A, CNP, CRAT, CRYZ, D2HGDH, DARS2, DECR1, DGUOK, DLD, ETFA, ETFDH, FHIT, GAPDH, GCDH, GFM2, GLUD1, GLUD2, GNAO1, GPD1L, GRHPR, GSR, HADH, HADHA, HARS2, HIBADH, HK1, HSD17B8, HSPA9, HSPD1, HSPE1, IARS2, IDH2, IDH3A, IDH3B, IDH3G, IVD, KARS, LO…
	5	GO:0016903	oxidoreductase activity, acting on the aldehyde or oxo group of donors	GO_MolecularFunction-EBI-QuickGO-GOA_20.11.2017_00h00	5.73839e-22	2.47898e-19	[3]	40.4255	19	[AKR1B1, ALDH1B1, ALDH2, ALDH4A1, ALDH5A1, ALDH6A1, ALDH7A1, ALDH9A1, BCKDHA, BCKDHB, DHTKD1, DLAT, DLD, GAPDH, OGDH, OGDHL, PDHA1, PDHB, PDHX]
	6	GO:0051287	NAD binding	GO_MolecularFunction-EBI-QuickGO-GOA_20.11.2017_00h00	9.87931e-22	4.2481e-19	[4, 5]	32.3077	21	[ALDH1B1, ALDH2, ALDH5A1, DLD, GAPDH, GLUD1, GPD1L, GRHPR, HADH, HADHA, HIBADH, HSD17B8, IDH2, IDH3A, IDH3B, IDH3G, ME2, ME3, NDUFV1, NNT, QDPR]
	7	GO:0016651	oxidoreductase activity, acting on NAD(P)H	GO_MolecularFunction-EBI-QuickGO-GOA_20.11.2017_00h00	3.32333e-16	1.37918e-13	[3]	18.4211	21	[CRYZ, DCXR, DECR1, DLD, GSR, NDUFA10, NDUFA5, NDUFA9, NDUFAB1, NDUFB3, NDUFB6, NDUFB9, NDUFC1, NDUFS1, NDUFS3, NDUFV1, NDUFV2, NNT, PRDX3, TXNRD2, VDAC2]
	8	GO:0016620	oxidoreductase activity, acting on the aldehyde or oxo group of donors, NAD or NADP as acceptor	GO_MolecularFunction-EBI-QuickGO-GOA_20.11.2017_00h00	7.91771e-16	3.2621e-13	[4]	36.8421	14	[ALDH1B1, ALDH2, ALDH4A1, ALDH5A1, ALDH6A1, ALDH7A1, ALDH9A1, DLAT, DLD, GAPDH, OGDH, PDHA1, PDHB, PDHX]
	9	GO:0016655	oxidoreductase activity, acting on NAD(P)H, quinone or similar compound as acceptor	GO_MolecularFunction-EBI-QuickGO-GOA_20.11.2017_00h00	1.5672e-13	6.20611e-11	[4]	26.4151	14	[CRYZ, DCXR, NDUFA10, NDUFA5, NDUFA9, NDUFAB1, NDUFB3, NDUFB6, NDUFB9, NDUFC1, NDUFS1, NDUFS3, NDUFV1, NDUFV2]
	10	GO:0016836	hydro-lyase activity	GO_MolecularFunction-EBI-QuickGO-GOA_20.11.2017_00h00	3.61559e-13	1.42816e-10	[4]	25	14	[ACO2, ALAD, AUH, CA5B, ECHDC1, ECHS1, ECI1, ENO1, ENO2, FH, HADHA, HADHB, NAXD, PARK7]
	11	GO:0016614	oxidoreductase activity, acting on CH-OH group of donors	GO_MolecularFunction-EBI-QuickGO-GOA_20.11.2017_00h00	4.5976e-13	1.81145e-10	[3]	13.8889	20	[AKR1B1, AKR7A2, D2HGDH, DCXR, GPD1L, GRHPR, HADH, HADHA, HADHB, HIBADH, HSD17B10, HSD17B8, IDH2, IDH3A, IDH3B, IDH3G, L2HGDH, MDH2, ME2, ME3]
	12	GO:0015078	hydrogen ion transmembrane transporter activity	GO_MolecularFunction-EBI-QuickGO-GOA_20.11.2017_00h00	6.5691e-13	2.57509e-10	[6, 7]	17.3469	17	[ATP5A1, ATP5B, ATP5C1, ATP5D, ATP5E, ATP5F1, ATP5H, ATP5J, ATP5L, ATP5O, COX4I1, COX5A, COX5B, COX7A2, COX7C, NNT, SLC25A3]
	13	GO:0008137	NADH dehydrogenase (ubiquinone) activity	GO_MolecularFunction-EBI-QuickGO-GOA_20.11.2017_00h00	1.16087e-12	4.5274e-10	[6]	30.7692	12	[NDUFA10, NDUFA5, NDUFA9, NDUFAB1, NDUFB3, NDUFB6, NDUFB9, NDUFC1, NDUFS1, NDUFS3, NDUFV1, NDUFV2]
	14	GO:0050136	NADH dehydrogenase (quinone) activity	GO_MolecularFunction-EBI-QuickGO-GOA_20.11.2017_00h00	1.16087e-12	4.5274e-10	[5]	30.7692	12	[NDUFA10, NDUFA5, NDUFA9, NDUFAB1, NDUFB3, NDUFB6, NDUFB9, NDUFC1, NDUFS1, NDUFS3, NDUFV1, NDUFV2]
	15	GO:0046933	proton-transporting ATP synthase activity, rotational mechanism	GO_MolecularFunction-EBI-QuickGO-GOA_20.11.2017_00h00	2.19077e-12	8.52211e-10	[6, 7, 8, 9, 13]	52.9412	9	[ATP5A1, ATP5B, ATP5C1, ATP5D, ATP5E, ATP5F1, ATP5H, ATP5L, ATP5O]
	16	GO:0016624	oxidoreductase activity, acting on the aldehyde or oxo group of donors, disulfide as acceptor	GO_MolecularFunction-EBI-QuickGO-GOA_20.11.2017_00h00	2.93286e-12	1.13502e-09	[4]	87.5	7	[BCKDHA, BCKDHB, DHTKD1, OGDH, OGDHL, PDHA1, PDHB]
	17	GO:0003954	NADH dehydrogenase activity	GO_MolecularFunction-EBI-QuickGO-GOA_20.11.2017_00h00	3.13689e-12	1.21084e-09	[4]	28.5714	12	[NDUFA10, NDUFA5, NDUFA9, NDUFAB1, NDUFB3, NDUFB6, NDUFB9, NDUFC1, NDUFS1, NDUFS3, NDUFV1, NDUFV2]
	18	GO:0016616	oxidoreductase activity, acting on the CH-OH group of donors, NAD or NADP as acceptor	GO_MolecularFunction-EBI-QuickGO-GOA_20.11.2017_00h00	4.89279e-12	1.88372e-09	[4]	14.1732	18	[AKR1B1, AKR7A2, DCXR, GPD1L, GRHPR, HADH, HADHA, HADHB, HIBADH, HSD17B10, HSD17B8, IDH2, IDH3A, IDH3B, IDH3G, MDH2, ME2, ME3]
	19	GO:0050660	flavin adenine dinucleotide binding	GO_MolecularFunction-EBI-QuickGO-GOA_20.11.2017_00h00	6.85679e-12	2.63301e-09	[4, 5]	18.2927	15	[ACAD8, ACADM, ACADS, ACADVL, D2HGDH, DLD, ETFA, ETFDH, GCDH, GSR, IVD, MAOB, SDHA, TXNRD2, VDAC2]
	20	GO:0016830	carbon-carbon lyase activity	GO_MolecularFunction-EBI-QuickGO-GOA_20.11.2017_00h00	3.56484e-11	1.34394e-08	[3]	20.6349	13	[ACAT1, ALDOA, ALDOC, BCKDHA, BCKDHB, DDT, ECHDC1, FAHD1, HMGCL, ME2, ME3, MOCS1, SHMT2]
	21	GO:0016835	carbon-oxygen lyase activity	GO_MolecularFunction-EBI-QuickGO-GOA_20.11.2017_00h00	3.80307e-11	1.42995e-08	[3]	18.1818	14	[ACO2, ALAD, AUH, CA5B, ECHDC1, ECHS1, ECI1, ENO1, ENO2, FH, HADHA, HADHB, NAXD, PARK7]
	22	GO:0019842	vitamin binding	GO_MolecularFunction-EBI-QuickGO-GOA_20.11.2017_00h00	1.31223e-10	4.89463e-08	[3]	11.6883	18	[AADAT, ABAT, ALB, DHTKD1, GOT2, KYAT3, MCCC1, MIF, MMAB, MUT, NFS1, OGDH, OGDHL, PC, PCCA, PLPBP, PNPO, SHMT2]
	23	GO:0004300	enoyl-CoA hydratase activity	GO_MolecularFunction-EBI-QuickGO-GOA_20.11.2017_00h00	6.09673e-10	2.2253e-07	[5]	75	6	[AUH, ECHDC1, ECHS1, ECI1, HADHA, HADHB]
	24	GO:0044769	ATPase activity, coupled to transmembrane movement of ions, rotational mechanism	GO_MolecularFunction-EBI-QuickGO-GOA_20.11.2017_00h00	3.67031e-09	1.28461e-06	[6, 7, 8, 12]	26.4706	9	[ATP5A1, ATP5B, ATP5C1, ATP5D, ATP5E, ATP5F1, ATP5H, ATP5L, ATP5O]
	25	GO:0004812	aminoacyl-tRNA ligase activity	GO_MolecularFunction-EBI-QuickGO-GOA_20.11.2017_00h00	4.96391e-09	1.7324e-06	[4]	21.2766	10	[CARS2, DARS2, HARS2, IARS2, KARS, MARS2, NARS2, SARS2, WARS2, YARS2]
	26	GO:0016684	oxidoreductase activity, acting on peroxide as acceptor	GO_MolecularFunction-EBI-QuickGO-GOA_20.11.2017_00h00	7.6457e-09	2.60718e-06	[3]	20.4082	10	[CRAT, GPX1, GSTK1, GSTZ1, HBA1, HBB, MGST3, PARK7, PRDX3, PRDX5]
	27	GO:0031406	carboxylic acid binding	GO_MolecularFunction-EBI-QuickGO-GOA_20.11.2017_00h00	1.57671e-08	5.28197e-06	[4]	8.69565	18	[ALB, BCAN, GLUD1, GLUD2, GOT2, GRHPR, HAPLN1, HAPLN2, HMGCL, KARS, MCCC1, NDUFAB1, PC, PCCA, RIDA, SHMT2, VCAN, YARS2]
	28	GO:0043177	organic acid binding	GO_MolecularFunction-EBI-QuickGO-GOA_20.11.2017_00h00	1.69998e-08	5.66094e-06	[3]	8.65385	18	[ALB, BCAN, GLUD1, GLUD2, GOT2, GRHPR, HAPLN1, HAPLN2, HMGCL, KARS, MCCC1, NDUFAB1, PC, PCCA, RIDA, SHMT2, VCAN, YARS2]
	29	GO:0016885	ligase activity, forming carbon-carbon bonds	GO_MolecularFunction-EBI-QuickGO-GOA_20.11.2017_00h00	1.89992e-08	6.26974e-06	[3]	50	6	[ACAT1, MCCC1, MCCC2, PC, PCCA, PCCB]
	30	GO:0034603	pyruvate dehydrogenase [NAD(P)+] activity	GO_MolecularFunction-EBI-QuickGO-GOA_20.11.2017_00h00	2.74729e-08	8.98365e-06	[5]	71.4286	5	[DLAT, DLD, PDHA1, PDHB, PDHX]
	31	GO:0034604	pyruvate dehydrogenase (NAD+) activity	GO_MolecularFunction-EBI-QuickGO-GOA_20.11.2017_00h00	2.74729e-08	8.98365e-06	[6]	71.4286	5	[DLAT, DLD, PDHA1, PDHB, PDHX]
	32	GO:0004601	peroxidase activity	GO_MolecularFunction-EBI-QuickGO-GOA_20.11.2017_00h00	6.45046e-08	2.08995e-05	[2, 4]	19.5652	9	[CRAT, GPX1, GSTK1, GSTZ1, HBA1, HBB, MGST3, PRDX3, PRDX5]
	33	GO:0004738	pyruvate dehydrogenase activity	GO_MolecularFunction-EBI-QuickGO-GOA_20.11.2017_00h00	7.2245e-08	2.32629e-05	[4]	62.5	5	[DLAT, DLD, PDHA1, PDHB, PDHX]
	34	GO:0019829	cation-transporting ATPase activity	GO_MolecularFunction-EBI-QuickGO-GOA_20.11.2017_00h00	1.31119e-07	4.14337e-05	[5, 6, 7, 8, 12]	15.3846	10	[ATP1B1, ATP5A1, ATP5B, ATP5C1, ATP5D, ATP5E, ATP5F1, ATP5H, ATP5L, ATP5O]
	35	GO:0051536	iron-sulfur cluster binding	GO_MolecularFunction-EBI-QuickGO-GOA_20.11.2017_00h00	1.31119e-07	4.14337e-05	[3]	15.3846	10	[ABAT, ACO2, CISD1, ETFDH, MOCS1, NDUFS1, NDUFV1, NDUFV2, NFS1, NUBPL]
	36	GO:0042625	ATPase coupled ion transmembrane transporter activity	GO_MolecularFunction-EBI-QuickGO-GOA_20.11.2017_00h00	1.52242e-07	4.79562e-05	[5, 6, 7, 11]	15.1515	10	[ATP1B1, ATP5A1, ATP5B, ATP5C1, ATP5D, ATP5E, ATP5F1, ATP5H, ATP5L, ATP5O]
	37	GO:0003995	acyl-CoA dehydrogenase activity	GO_MolecularFunction-EBI-QuickGO-GOA_20.11.2017_00h00	1.55503e-07	4.86724e-05	[4]	37.5	6	[ACAD8, ACADM, ACADS, ACADVL, GCDH, IVD]
	38	GO:0003857	3-hydroxyacyl-CoA dehydrogenase activity	GO_MolecularFunction-EBI-QuickGO-GOA_20.11.2017_00h00	1.60298e-07	4.98525e-05	[5]	55.5556	5	[HADH, HADHA, HADHB, HSD17B10, HSD17B8]
	39	GO:0140101	catalytic activity, acting on a tRNA	GO_MolecularFunction-EBI-QuickGO-GOA_20.11.2017_00h00	2.95253e-07	9.0938e-05	[3]	10.0775	13	[CARS2, DARS2, HARS2, IARS2, KARS, MARS2, NARS2, PTRH1, SARS2, TRMT1, TRNT1, WARS2, YARS2]
	40	GO:0016769	transferase activity, transferring nitrogenous groups	GO_MolecularFunction-EBI-QuickGO-GOA_20.11.2017_00h00	3.24443e-07	9.8955e-05	[3]	25	7	[AADAT, ABAT, BCAT2, GAPDH, GATM, GOT2, KYAT3]
	41	GO:0050661	NADP binding	GO_MolecularFunction-EBI-QuickGO-GOA_20.11.2017_00h00	4.47418e-07	0.000133778	[4, 5]	15.7895	9	[CRAT, CRYZ, DECR1, GAPDH, GRHPR, GSR, NNT, QDPR, VDAC2]
	42	GO:0016289	CoA hydrolase activity	GO_MolecularFunction-EBI-QuickGO-GOA_20.11.2017_00h00	5.04749e-07	0.000150415	[5]	31.5789	6	[ACOT13, ACOT2, ACOT7, ACOT9, HIBCH, THEM4]
	43	GO:0016627	oxidoreductase activity, acting on the CH-CH group of donors	GO_MolecularFunction-EBI-QuickGO-GOA_20.11.2017_00h00	6.06668e-07	0.000179574	[3]	15.2542	9	[ACAD8, ACADM, ACADS, ACADVL, DECR1, GCDH, IVD, MECR, SDHA]
	44	GO:0030170	pyridoxal phosphate binding	GO_MolecularFunction-EBI-QuickGO-GOA_20.11.2017_00h00	7.03225e-07	0.000207452	[3, 4, 5]	15	9	[AADAT, ABAT, ALB, GOT2, KYAT3, NFS1, PLPBP, PNPO, SHMT2]
	45	GO:0070279	vitamin B6 binding	GO_MolecularFunction-EBI-QuickGO-GOA_20.11.2017_00h00	7.03225e-07	0.000207452	[3, 4]	15	9	[AADAT, ABAT, ALB, GOT2, KYAT3, NFS1, PLPBP, PNPO, SHMT2]
	46	GO:0000062	fatty-acyl-CoA binding	GO_MolecularFunction-EBI-QuickGO-GOA_20.11.2017_00h00	7.10844e-07	0.000208988	[3, 4]	30	6	[ACOT7, ALDH6A1, ECI2, GCDH, HADHA, HMGCL]
	47	GO:0004029	aldehyde dehydrogenase (NAD) activity	GO_MolecularFunction-EBI-QuickGO-GOA_20.11.2017_00h00	3.5138e-06	0.000966294	[5]	33.3333	5	[ALDH1B1, ALDH2, ALDH4A1, ALDH7A1, ALDH9A1]
	48	GO:0042626	ATPase activity, coupled to transmembrane movement of substances	GO_MolecularFunction-EBI-QuickGO-GOA_20.11.2017_00h00	4.82227e-06	0.00130201	[5, 6, 10]	9.40171	11	[ABCB7, ATP1B1, ATP5A1, ATP5B, ATP5C1, ATP5D, ATP5E, ATP5F1, ATP5H, ATP5L, ATP5O]
	49	GO:0016820	hydrolase activity, acting on acid anhydrides, catalyzing transmembrane movement of substances	GO_MolecularFunction-EBI-QuickGO-GOA_20.11.2017_00h00	5.68681e-06	0.00151838	[4]	9.2437	11	[ABCB7, ATP1B1, ATP5A1, ATP5B, ATP5C1, ATP5D, ATP5E, ATP5F1, ATP5H, ATP5L, ATP5O]
	50	GO:0047617	acyl-CoA hydrolase activity	GO_MolecularFunction-EBI-QuickGO-GOA_20.11.2017_00h00	7.0417e-06	0.00185901	[6]	29.4118	5	[ACOT13, ACOT2, ACOT7, ACOT9, THEM4]
	51	GO:0016675	oxidoreductase activity, acting on a heme group of donors	GO_MolecularFunction-EBI-QuickGO-GOA_20.11.2017_00h00	7.6621e-06	0.00199981	[3]	20.6897	6	[COX4I1, COX5A, COX5B, COX7A2, COX7C, VDAC2]
	52	GO:0022853	active ion transmembrane transporter activity	GO_MolecularFunction-EBI-QuickGO-GOA_20.11.2017_00h00	7.82958e-06	0.00203569	[4]	8.94309	11	[ATP1B1, ATP5A1, ATP5B, ATP5C1, ATP5D, ATP5E, ATP5F1, ATP5H, ATP5L, ATP5O, SLC25A3]
	53	GO:0016831	carboxy-lyase activity	GO_MolecularFunction-EBI-QuickGO-GOA_20.11.2017_00h00	9.71766e-06	0.00248772	[4]	15.5556	7	[BCKDHA, BCKDHB, DDT, ECHDC1, FAHD1, ME2, ME3]
	54	GO:0015399	primary active transmembrane transporter activity	GO_MolecularFunction-EBI-QuickGO-GOA_20.11.2017_00h00	1.06442e-05	0.00270363	[4]	8.66142	11	[ABCB7, ATP1B1, ATP5A1, ATP5B, ATP5C1, ATP5D, ATP5E, ATP5F1, ATP5H, ATP5L, ATP5O]
	55	GO:0015405	P-P-bond-hydrolysis-driven transmembrane transporter activity	GO_MolecularFunction-EBI-QuickGO-GOA_20.11.2017_00h00	1.06442e-05	0.00270363	[5]	8.66142	11	[ABCB7, ATP1B1, ATP5A1, ATP5B, ATP5C1, ATP5D, ATP5E, ATP5F1, ATP5H, ATP5L, ATP5O]
	56	GO:0015077	monovalent inorganic cation transmembrane transporter activity	GO_MolecularFunction-EBI-QuickGO-GOA_20.11.2017_00h00	1.65674e-05	0.00407558	[5, 6]	5.19126	19	[ATP1B1, ATP5A1, ATP5B, ATP5C1, ATP5D, ATP5E, ATP5F1, ATP5H, ATP5J, ATP5L, ATP5O, COX4I1, COX5A, COX5B, COX7A2, COX7C, NNT, SLC25A22, SLC25A3]
	57	GO:0016790	thiolester hydrolase activity	GO_MolecularFunction-EBI-QuickGO-GOA_20.11.2017_00h00	2.02028e-05	0.00488908	[4]	17.6471	6	[ACOT13, ACOT2, ACOT7, ACOT9, HIBCH, THEM4]
	58	GO:0004602	glutathione peroxidase activity	GO_MolecularFunction-EBI-QuickGO-GOA_20.11.2017_00h00	2.19033e-05	0.0052787	[3, 5]	23.8095	5	[GPX1, GSTK1, GSTZ1, MGST3, PRDX5]
KEGG pathway enrichment	1	KEGG:00280	Valine, leucine and isoleucine degradation	KEGG_20.11.2017	2.14367e-39	1.26476e-37	[-1]	68.75	33	[ABAT, ACAA2, ACAD8, ACADM, ACADS, ACAT1, ALDH1B1, ALDH2, ALDH6A1, ALDH7A1, ALDH9A1, AUH, BCAT2, BCKDHA, BCKDHB, DBT, DLD, ECHS1, HADH, HADHA, HADHB, HIBADH, HIBCH, HMGCL, HSD17B10, IVD, MCCC1, MCCC2, MCEE, MUT, OXCT1, PCCA, PCCB]
	2	KEGG:05012	Parkinson's disease	KEGG_20.11.2017	1.16052e-32	6.73101e-31	[-1]	30.9859	44	[ATP5A1, ATP5B, ATP5C1, ATP5D, ATP5E, ATP5F1, ATP5H, ATP5J, ATP5O, ATP6, ATP8, COX4I1, COX5A, COX5B, COX7A2, COX7C, CYC1, CYCS, NDUFA10, NDUFA5, NDUFA9, NDUFAB1, NDUFB3, NDUFB6, NDUFB9, NDUFC1, NDUFS1, NDUFS3, NDUFV1, NDUFV2, PARK7, PPIF, SDHA, SLC25A4, SLC25A5, SLC25A6, UQCRB, UQCRC1, UQCRC2, UQCRH, UQCRQ, VDAC1, VDAC2, VDAC3]
	3	KEGG:05016	Huntington's disease	KEGG_20.11.2017	1.49358e-28	8.5134e-27	[-1]	23.8342	46	[ATP5A1, ATP5B, ATP5C1, ATP5D, ATP5E, ATP5F1, ATP5H, ATP5J, ATP5O, ATP6, ATP8, CLTC, COX4I1, COX5A, COX5B, COX7A2, COX7C, CYC1, CYCS, GPX1, NDUFA10, NDUFA5, NDUFA9, NDUFAB1, NDUFB3, NDUFB6, NDUFB9, NDUFC1, NDUFS1, NDUFS3, NDUFV1, NDUFV2, PPIF, SDHA, SLC25A4, SLC25A5, SLC25A6, SOD2, UQCRB, UQCRC1, UQCRC2, UQCRH, UQCRQ, VDAC1, VDAC2, VDAC3]
	4	KEGG:00190	Oxidative phosphorylation	KEGG_20.11.2017	9.33887e-27	5.22976e-25	[-1]	28.5714	38	[ATP5A1, ATP5B, ATP5C1, ATP5D, ATP5E, ATP5F1, ATP5H, ATP5J, ATP5J2, ATP5L, ATP5O, ATP6, ATP8, COX4I1, COX5A, COX5B, COX7A2, COX7C, CYC1, NDUFA10, NDUFA5, NDUFA9, NDUFAB1, NDUFB3, NDUFB6, NDUFB9, NDUFC1, NDUFS1, NDUFS3, NDUFV1, NDUFV2, PPA2, SDHA, UQCRB, UQCRC1, UQCRC2, UQCRH, UQCRQ]
	5	KEGG:05010	Alzheimer's disease	KEGG_20.11.2017	1.24396e-26	6.84177e-25	[-1]	24.5614	42	[APOE, APP, ATP5A1, ATP5B, ATP5C1, ATP5D, ATP5E, ATP5F1, ATP5H, ATP5J, ATP5O, ATP6, ATP8, CALM1, COX4I1, COX5A, COX5B, COX7A2, COX7C, CYC1, CYCS, GAPDH, HSD17B10, MAPT, NDUFA10, NDUFA5, NDUFA9, NDUFAB1, NDUFB3, NDUFB6, NDUFB9, NDUFC1, NDUFS1, NDUFS3, NDUFV1, NDUFV2, SDHA, UQCRB, UQCRC1, UQCRC2, UQCRH, UQCRQ]
	6	KEGG:00020	Citrate cycle (TCA cycle)	KEGG_20.11.2017	5.91605e-22	3.19467e-20	[-1]	63.3333	19	[ACO2, CS, DLAT, DLD, DLST, FH, IDH2, IDH3A, IDH3B, IDH3G, MDH2, OGDH, OGDHL, PC, PDHA1, PDHB, SDHA, SUCLA2, SUCLG1]
	7	KEGG:00640	Propanoate metabolism	KEGG_20.11.2017	1.60728e-19	8.51856e-18	[-1]	56.25	18	[ABAT, ACADM, ACAT1, ALDH6A1, BCKDHA, BCKDHB, DBT, DLD, ECHDC1, ECHS1, HADHA, HIBCH, MCEE, MUT, PCCA, PCCB, SUCLA2, SUCLG1]
	8	KEGG:00071	Fatty acid degradation	KEGG_20.11.2017	5.53559e-15	2.8785e-13	[-1]	38.6364	17	[ACAA2, ACADM, ACADS, ACADVL, ACAT1, ALDH1B1, ALDH2, ALDH7A1, ALDH9A1, CPT2, ECHS1, ECI1, ECI2, GCDH, HADH, HADHA, HADHB]
	9	KEGG:00620	Pyruvate metabolism	KEGG_20.11.2017	2.5293e-13	1.28994e-11	[-1]	38.4615	15	[ACAT1, ALDH1B1, ALDH2, ALDH7A1, ALDH9A1, DLAT, DLD, FH, GRHPR, MDH2, ME2, ME3, PC, PDHA1, PDHB]
	10	KEGG:04932	Non-alcoholic fatty liver disease (NAFLD)	KEGG_20.11.2017	4.34828e-12	2.17414e-10	[-1]	16.7785	25	[COX4I1, COX5A, COX5B, COX7A2, COX7C, CYC1, CYCS, NDUFA10, NDUFA5, NDUFA9, NDUFAB1, NDUFB3, NDUFB6, NDUFB9, NDUFC1, NDUFS1, NDUFS3, NDUFV1, NDUFV2, SDHA, UQCRB, UQCRC1, UQCRC2, UQCRH, UQCRQ]
	11	KEGG:00380	Tryptophan metabolism	KEGG_20.11.2017	7.42695e-12	3.6392e-10	[-1]	35	14	[AADAT, ACAT1, ALDH1B1, ALDH2, ALDH7A1, ALDH9A1, ECHS1, GCDH, HADH, HADHA, KYAT3, MAOB, OGDH, OGDHL]
	12	KEGG:00630	Glyoxylate and dicarboxylate metabolism	KEGG_20.11.2017	1.44249e-11	6.92393e-10	[-1]	42.8571	12	[ACAT1, ACO2, CS, DLD, GCSH, GRHPR, MCEE, MDH2, MUT, PCCA, PCCB, SHMT2]
	13	KEGG:00010	Glycolysis / Gluconeogenesis	KEGG_20.11.2017	1.99009e-10	9.35341e-09	[-1]	23.5294	16	[ALDH1B1, ALDH2, ALDH7A1, ALDH9A1, ALDOA, ALDOC, DLAT, DLD, ENO1, ENO2, GAPDH, HK1, PDHA1, PDHB, PFKP, TPI1]
	14	KEGG:00650	Butanoate metabolism	KEGG_20.11.2017	6.47942e-09	2.91574e-07	[-1]	35.7143	10	[ABAT, ACADS, ACAT1, ALDH5A1, ECHS1, HADH, HADHA, HMGCL, L2HGDH, OXCT1]
	15	KEGG:00410	beta-Alanine metabolism	KEGG_20.11.2017	2.01448e-08	8.86372e-07	[-1]	32.2581	10	[ABAT, ACADM, ALDH1B1, ALDH2, ALDH6A1, ALDH7A1, ALDH9A1, ECHS1, HADHA, HIBCH]
	16	KEGG:00062	Fatty acid elongation	KEGG_20.11.2017	5.96235e-07	2.56381e-05	[-1]	32	8	[ACAA2, ACOT2, ACOT7, ECHS1, HADH, HADHA, HADHB, MECR]
	17	KEGG:04260	Cardiac muscle contraction	KEGG_20.11.2017	7.91492e-07	3.32427e-05	[-1]	16.6667	13	[ACTC1, ATP1B1, COX4I1, COX5A, COX5B, COX7A2, COX7C, CYC1, UQCRB, UQCRC1, UQCRC2, UQCRH, UQCRQ]
	18	KEGG:05130	Pathogenic Escherichia coli infection	KEGG_20.11.2017	6.82191e-06	0.000279698	[-1]	18.1818	10	[ACTB, TUBA1A, TUBA4A, TUBA8, TUBB2A, TUBB3, TUBB4A, TUBB4B, TUBB6, YWHAZ]
	19	KEGG:00330	Arginine and proline metabolism	KEGG_20.11.2017	2.1654e-05	0.000866159	[-1]	18	9	[ALDH1B1, ALDH2, ALDH4A1, ALDH7A1, ALDH9A1, CKMT1A, GATM, GOT2, MAOB]
	20	KEGG:00970	Aminoacyl-tRNA biosynthesis	KEGG_20.11.2017	3.62868e-05	0.00141519	[-1]	15.1515	10	[CARS2, DARS2, HARS2, IARS2, KARS, MARS2, NARS2, SARS2, WARS2, YARS2]
	21	KEGG:00250	Alanine, aspartate and glutamate metabolism	KEGG_20.11.2017	9.03936e-05	0.00343496	[-1]	20	7	[ABAT, ALDH4A1, ALDH5A1, GLS, GLUD1, GLUD2, GOT2]
	22	KEGG:00260	Glycine, serine and threonine metabolism	KEGG_20.11.2017	0.000219078	0.00788681	[-1]	17.5	7	[ALDH7A1, DLD, GATM, GCSH, GRHPR, MAOB, SHMT2]
