# Supplementary material for: Altered succinylation of mitochondrial proteins, APP and tau in Alzheimer’s disease
Source: Nat Commun. 2022 Jan 10;13:159. doi: 10.1038/s41467-021-27572-2 (PMC8748865; doi:10.1038/s41467-021-27572-2)
Supplement: Supplementary file 7 — Supplementary Data 4 [file 41467_2021_27572_MOESM7_ESM.xlsx]

## Sheet: S Data 4
Supplementary Data 4. Succinylation proteomics data from AD and control human brains, related to Figure 3a. 29 peptides with significant differences (p<0.05) in succinylation between control and AD brains are labeled in red.
Sequence	Modifications	GI Number	Master Protein Descriptions	Fold Change	Log2FC	p-value
ANVAKAGLVDDFEKK	1xAcetyl [K5];1xSuccinyl [K]	6831494	ATP synthase subunit d, mitochondrial;Short=ATPase subunit d	0.396737	-1.33375	0.000128428
TNVKAAWGK	1xSuccinyl [K4]	57013850	Hemoglobin subunit alpha;AltName: Full=Alpha-globin;AltName: Full=Hemoglobin alpha chain	2.18342	1.12659	0.0032797
VGAFTMVCKDADEAKR	1xAcetyl [K];1xCarbamidomethyl [C8];1xSuccinyl [K]	308153643	Aspartate aminotransferase, mitochondrial;Short=mAspAT;AltName: Full=Fatty acid-binding protein;Short=FABP-1;AltName: Full=Glutamate oxaloacetate transaminase 2;AltName: Full=Kynurenine aminotransferase 4;AltName: Full=Kynurenine aminotransferase IV;AltName: Full=Kynurenine--oxoglutarate transaminase 4;AltName: Full=Kynurenine--oxoglutarate transaminase IV;AltName: Full=Plasma membrane-associated…	0.647607	-0.62681	0.00561186
GNAHKIMEK	1xSuccinyl [K5]	2492998	Succinyl-CoA:3-ketoacid coenzyme A transferase 1, mitochondrial;AltName: Full=3-oxoacid CoA-transferase 1;AltName: Full=Somatic-type succinyl-CoA:3-oxoacid CoA-transferase;Short=SCOT-s;Flags: Precursor	0.703502	-0.507373	0.00599463
EVKQLQEETPPGGPLTEALPPAR	1xSuccinyl [K3]	8134589	NADH dehydrogenase [ubiquinone] 1 beta subcomplex subunit 9;AltName: Full=Complex I-B22;Short=CI-B22;AltName: Full=LYR motif-containing protein 3;AltName: Full=NADH-ubiquinone oxidoreductase B22 subunit	0.49111	-1.02588	0.00772266
MYGVLPWNAFPGKVCGSNLLSICK	2xCarbamidomethyl [C15;C23];1xSuccinyl [K13]	41393531	Myelin proteolipid protein;Short=PLP;AltName: Full=Lipophilin	0.607558	-0.718907	0.0119195
EICSKYIYDQCPAVAGYGPIEQLPDYNR	2xCarbamidomethyl [C3;C11];1xSuccinyl [K5]	92090651	Cytochrome b-c1 complex subunit 1, mitochondrial;AltName: Full=Complex III subunit 1;AltName: Full=Core protein I;AltName: Full=Ubiquinol-cytochrome-c reductase complex core protein 1;Flags: Precursor	0.799337	-0.323124	0.011974
FFESFGDLSTPDAVMGNPKVK	1xSuccinyl [K]	56749856	Hemoglobin subunit beta;AltName: Full=Beta-globin;AltName: Full=Hemoglobin beta chain;Contains: LVV-hemorphin-7;Contains: Spinorphin	2.01748	1.01255	0.0136198
SAVTALWGKVNVDEVGGEALGR	1xSuccinyl [K9]	56749856	Hemoglobin subunit beta;AltName: Full=Beta-globin;AltName: Full=Hemoglobin beta chain;Contains: LVV-hemorphin-7;Contains: Spinorphin	1.90934	0.933075	0.0149063
YDLNWLVKNSYEGQK	1xSuccinyl [K8]	21542295	Trimethyllysine dioxygenase, mitochondrial;AltName: Full=Epsilon-trimethyllysine 2-oxoglutarate dioxygenase;AltName: Full=Epsilon-trimethyllysine hydroxylase;AltName: Full=TML hydroxylase;AltName: Full=TML-alpha-ketoglutarate dioxygenase;Short=TML dioxygenase;Short=TMLD;Flags: Precursor	1.31168	0.39142	0.0160671
MLQSIIKNIWIPMKPYYTK	1xSuccinyl [K7]	3023202	6.8 kDa mitochondrial proteolipid	0.535019	-0.902339	0.016721
MELKADQLYK	1xOxidation [M1];1xSuccinyl [K4]	129063	Pyruvate dehydrogenase E1 component subunit alpha, somatic form, mitochondrial;AltName: Full=PDHE1-A type I;Flags: Precursor	0.619514	-0.690791	0.0174018
MKNLIPFDQMTIEDLNEAFPETK	1xSuccinyl [K2]	6831494	ATP synthase subunit d, mitochondrial;Short=ATPase subunit d	0.699158	-0.516309	0.018935
GHMLTKSEK	1xSuccinyl [K6]	308153661	Propionyl-CoA carboxylase alpha chain, mitochondrial;Short=PCCase subunit alpha;AltName: Full=Propanoyl-CoA:carbon dioxide ligase subunit alpha;Flags: Precursor	0.788561	-0.342705	0.0196409
DGYVYKYDLSLPVER	1xSuccinyl [K6]	91208273	D-2-hydroxyglutarate dehydrogenase, mitochondrial;Flags: Precursor	1.59083	0.669777	0.0201253
KWYNLMIQNKDDLAR	1xAcetyl [K];1xSuccinyl [K]	7531278	Succinate-semialdehyde dehydrogenase, mitochondrial;AltName: Full=Aldehyde dehydrogenase family 5 member A1;AltName: Full=NAD(+)-dependent succinic semialdehyde dehydrogenase;Flags: Precursor	0.747537	-0.419783	0.0218272
KEIEDAAQFATADPEPPLEELGYHIYSSDPPFEVR	1xSuccinyl [K1]	129063	Pyruvate dehydrogenase E1 component subunit alpha, somatic form, mitochondrial;AltName: Full=PDHE1-A type I;Flags: Precursor	0.667925	-0.582243	0.0228044
AAASTDYYKR	1xSuccinyl [K9]	129063	Pyruvate dehydrogenase E1 component subunit alpha, somatic form, mitochondrial;AltName: Full=PDHE1-A type I;Flags: Precursor	0.737891	-0.438519	0.0277917
AAWGKVGAHAGEYGAEALER	1xSuccinyl [K5]	57013850	Hemoglobin subunit alpha;AltName: Full=Alpha-globin;AltName: Full=Hemoglobin alpha chain	1.97023	0.978365	0.0292161
FVTNTTKESK	1xSuccinyl [K7]	74733528	Haloacid dehalogenase-like hydrolase domain-containing protein 2	0.855464	-0.225222	0.0339019
NLIPFDQMTIEDLNEAFPETKLDK	1xSuccinyl [K]	6831494	ATP synthase subunit d, mitochondrial;Short=ATPase subunit d	0.71199	-0.490071	0.0350772
FKNEEEVFAWNNEVK	1xSuccinyl [K2]	294862544	Alpha-aminoadipic semialdehyde dehydrogenase;Short=Alpha-AASA dehydrogenase;AltName: Full=Aldehyde dehydrogenase family 7 member A1;AltName: Full=Antiquitin-1;AltName: Full=Betaine aldehyde dehydrogenase;AltName: Full=Delta1-piperideine-6-carboxylate dehydrogenase;Short=P6c dehydrogenase;Flags: Precursor	1.40984	0.495531	0.0362504
ISKGANPVEIR	1xSuccinyl [K3]	129379	60 kDa heat shock protein, mitochondrial;AltName: Full=60 kDa chaperonin;AltName: Full=Chaperonin 60;Short=CPN60;AltName: Full=Heat shock protein 60;Short=HSP-60;Short=Hsp60;AltName: Full=HuCHA60;AltName: Full=Mitochondrial matrix protein P1;AltName: Full=P60 lymphocyte protein;Flags: Precursor	1.43266	0.518698	0.0429426
SQQALVQKR	1xSuccinyl [K8]	20455474	ATP synthase F(0) complex subunit B1, mitochondrial;AltName: Full=ATP synthase proton-transporting mitochondrial F(0) complex subunit B1;AltName: Full=ATP synthase subunit b;Short=ATPase subunit b;Flags: Precursor	0.803617	-0.315421	0.0443264
MVKGMGGAMDLVSSAK	1xSuccinyl [K3]	2492998	Succinyl-CoA:3-ketoacid coenzyme A transferase 1, mitochondrial;AltName: Full=3-oxoacid CoA-transferase 1;AltName: Full=Somatic-type succinyl-CoA:3-oxoacid CoA-transferase;Short=SCOT-s;Flags: Precursor	0.706459	-0.501323	0.0444321
EVQEFYKDTYNK	1xSuccinyl [K7]	231724	CD9 antigen;AltName: Full=5H9 antigen;AltName: Full=Cell growth-inhibiting gene 2 protein;AltName: Full=Leukocyte antigen MIC3;AltName: Full=Motility-related protein;Short=MRP-1;AltName: Full=Tetraspanin-29;Short=Tspan-29;AltName: Full=p24;AltName: CD_antigen=CD9	0.705592	-0.503094	0.0445222
YGPFVADFADKLNEQK	1xSuccinyl [K11]	20455474	ATP synthase F(0) complex subunit B1, mitochondrial;AltName: Full=ATP synthase proton-transporting mitochondrial F(0) complex subunit B1;AltName: Full=ATP synthase subunit b;Short=ATPase subunit b;Flags: Precursor	0.722691	-0.468549	0.0478811
APEEFELLSKVPLK	1xSuccinyl [K10]	21542295	Trimethyllysine dioxygenase, mitochondrial;AltName: Full=Epsilon-trimethyllysine 2-oxoglutarate dioxygenase;AltName: Full=Epsilon-trimethyllysine hydroxylase;AltName: Full=TML hydroxylase;AltName: Full=TML-alpha-ketoglutarate dioxygenase;Short=TML dioxygenase;Short=TMLD;Flags: Precursor	1.40643	0.492042	0.0492788
VGDPAEDFGTFFSAVIDAKSFAR	1xSuccinyl [K19]	62511241	Delta-1-pyrroline-5-carboxylate dehydrogenase, mitochondrial;Short=P5C dehydrogenase;AltName: Full=Aldehyde dehydrogenase family 4 member A1;AltName: Full=L-glutamate gamma-semialdehyde dehydrogenase;Flags: Precursor	1.72068	0.78298	0.0499969
NIWIPMKPYYTK	1xSuccinyl [K7]	3023202	6.8 kDa mitochondrial proteolipid	0.698299	-0.518082	0.0543536
MVKGMGGAMDLVSSAK	1xOxidation [M];1xSuccinyl [K3]	2492998	Succinyl-CoA:3-ketoacid coenzyme A transferase 1, mitochondrial;AltName: Full=3-oxoacid CoA-transferase 1;AltName: Full=Somatic-type succinyl-CoA:3-oxoacid CoA-transferase;Short=SCOT-s;Flags: Precursor	0.735383	-0.443432	0.0558245
GIKLSFMPFFLK	1xSuccinyl [K3]	400668	Lipoamide acyltransferase component of branched-chain alpha-keto acid dehydrogenase complex, mitochondrial;AltName: Full=52 kDa mitochondrial autoantigen of primary biliary cirrhosis;AltName: Full=Branched chain 2-oxo-acid dehydrogenase complex component E2;Short=BCOADC-E2;AltName: Full=Branched-chain alpha-keto acid dehydrogenase complex component E2;Short=BCKAD-E2;Short=BCKADE2;AltName: Full=Di…	0.438273	-1.1901	0.0569749
VYYDLVKER	1xSuccinyl [K7]	160419019	2-oxoglutarate dehydrogenase-like, mitochondrial;AltName: Full=2-oxoglutarate dehydrogenase complex component E1-like;Short=OGDC-E1-like;AltName: Full=Alpha-ketoglutarate dehydrogenase-like;Flags: Precursor	0.644803	-0.63307	0.0599495
KGSLLIDSSTIDPAVSK	1xSuccinyl [K1]	12643395	3-hydroxyisobutyrate dehydrogenase, mitochondrial;Short=HIBADH;Flags: Precursor	1.3294	0.410774	0.0623644
EFSIYMTKDGR	1xSuccinyl [K8]	308153643	Aspartate aminotransferase, mitochondrial;Short=mAspAT;AltName: Full=Fatty acid-binding protein;Short=FABP-1;AltName: Full=Glutamate oxaloacetate transaminase 2;AltName: Full=Kynurenine aminotransferase 4;AltName: Full=Kynurenine aminotransferase IV;AltName: Full=Kynurenine--oxoglutarate transaminase 4;AltName: Full=Kynurenine--oxoglutarate transaminase IV;AltName: Full=Plasma membrane-associated…	0.826126	-0.275567	0.0646395
GVITVKDGK	1xSuccinyl [K6]	129379	60 kDa heat shock protein, mitochondrial;AltName: Full=60 kDa chaperonin;AltName: Full=Chaperonin 60;Short=CPN60;AltName: Full=Heat shock protein 60;Short=HSP-60;Short=Hsp60;AltName: Full=HuCHA60;AltName: Full=Mitochondrial matrix protein P1;AltName: Full=P60 lymphocyte protein;Flags: Precursor	1.26241	0.336185	0.0647092
AKIIAEGANGPTTPEADKIFLER	1xSuccinyl [K2]	118541; 13432152	Glutamate dehydrogenase 1, mitochondrial; Short=GDH 1; Flags: Precursor Glutamate dehydrogenase 2, mitochondrial; Short=GDH 2; Flags: Precursor	1.54819	0.630587	0.0678693
KKYPYWPHQPIENL	2xSuccinyl [K1;K2]	6831494	ATP synthase subunit d, mitochondrial;Short=ATPase subunit d	0.751612	-0.411939	0.0688587
SSGSGCVKVQSIEGDNCK	2xCarbamidomethyl [C6;C17];1xSuccinyl [K8]	296439356	Protein FAM185A	1.95162	0.964671	0.0711157
YLEKPITMLL	1xSuccinyl [K4]	215274207	Dihydrolipoyllysine-residue acetyltransferase component of pyruvate dehydrogenase complex, mitochondrial;AltName: Full=70 kDa mitochondrial autoantigen of primary biliary cirrhosis;Short=PBC;AltName: Full=Dihydrolipoamide acetyltransferase component of pyruvate dehydrogenase complex;AltName: Full=M2 antigen complex 70 kDa subunit;AltName: Full=Pyruvate dehydrogenase complex component E2;Short=PDC…	0.792304	-0.335874	0.0716086
TAMKYNLGLDLR	1xOxidation [M3];1xSuccinyl [K4]	118541	Glutamate dehydrogenase 1, mitochondrial;Short=GDH 1;Flags: Precursor	1.22869	0.297125	0.0813463
DVAKPVIELYK	1xSuccinyl [K4]	125157	Adenylate kinase 4, mitochondrial;Short=AK 4;AltName: Full=Adenylate kinase 3-like;AltName: Full=GTP:AMP phosphotransferase AK4	1.17666	0.2347	0.0815437
DEQQISAAVEKAIK	1xSuccinyl [K11]	74749521	Hydroxysteroid dehydrogenase-like protein 2;AltName: Full=Short chain dehydrogenase/reductase family 13C member 1	1.18097	0.239973	0.0830165
GAKNTFSSGSDLNAVK	1xSuccinyl [K3]	124007138	Ethylmalonyl-CoA decarboxylase;AltName: Full=Enoyl-CoA hydratase domain-containing protein 1;AltName: Full=Methylmalonyl-CoA decarboxylase;Short=MMCD	0.75371	-0.407918	0.0858892
YEEENFYLEPYLKEVIR	1xSuccinyl [K13]	136717	Cytochrome b-c1 complex subunit 7;AltName: Full=Complex III subunit 7;AltName: Full=Complex III subunit VII;AltName: Full=QP-C;AltName: Full=Ubiquinol-cytochrome c reductase complex 14 kDa protein	0.788649	-0.342545	0.0876033
TQDENPVVHFFKNIVTPR	1xSuccinyl [K12]	17378805	Myelin basic protein;Short=MBP;AltName: Full=Myelin A1 protein;AltName: Full=Myelin membrane encephalitogenic protein	0.389176	-1.36151	0.0896207
TNFNSIAKILAQQTGR	1xSuccinyl [K8]	74751292	Protein ABHD11;AltName: Full=Alpha/beta hydrolase domain-containing protein 11;Short=Abhydrolase domain-containing protein 11;AltName: Full=Williams-Beuren syndrome chromosomal region 21 protein	0.657471	-0.605002	0.0923779
AYEDQTKPVLEYYQK	1xSuccinyl [K7]	23831297	GTP:AMP phosphotransferase AK3, mitochondrial;AltName: Full=Adenylate kinase 3;Short=AK 3;AltName: Full=Adenylate kinase 3 alpha-like 1	1.28974	0.367078	0.0939733
IEANEALVKALE	1xSuccinyl [K9]	584812	ATP synthase subunit delta, mitochondrial;AltName: Full=F-ATPase delta subunit;Flags: Precursor	0.823384	-0.280363	0.094032
MLNTNYHLPPSPKPMK	1xSuccinyl [K];2xAcetyl [K13;K16];1xOxidation [M15]	114483	ATP synthase protein 8;AltName: Full=A6L;AltName: Full=F-ATPase subunit 8	0.702061	-0.510331	0.0944848
ILEDNSIPQVKDIIFAIK	1xSuccinyl [K11]	134044259	Pyruvate dehydrogenase E1 component subunit beta, mitochondrial;Short=PDHE1-B;Flags: Precursor	0.829562	-0.269578	0.0959991
VFKVYNEAGVTFT	1xSuccinyl [K3]	118541	Glutamate dehydrogenase 1, mitochondrial;Short=GDH 1;Flags: Precursor	1.18957	0.250438	0.0991269
SDPIMLLKDR	1xSuccinyl [K8]	129063	Pyruvate dehydrogenase E1 component subunit alpha, somatic form, mitochondrial;AltName: Full=PDHE1-A type I;Flags: Precursor	0.848715	-0.236648	0.105745
SPAHYAGYWKAVQELWLR	1xSuccinyl [K10]	1169204	Enoyl-CoA delta isomerase 1, mitochondrial;AltName: Full=3,2-trans-enoyl-CoA isomerase;AltName: Full=Delta(3),Delta(2)-enoyl-CoA isomerase;Short=D3,D2-enoyl-CoA isomerase;AltName: Full=Dodecenoyl-CoA isomerase;Flags: Precursor	0.7231	-0.467733	0.109318
KDAVALCSMAK	1xCarbamidomethyl [C7];1xSuccinyl [K1]	26006699	Isobutyryl-CoA dehydrogenase, mitochondrial;AltName: Full=Activator-recruited cofactor 42 kDa component;Short=ARC42;AltName: Full=Acyl-CoA dehydrogenase family member 8;Short=ACAD-8;Flags: Precursor	1.34318	0.425657	0.109382
GVMLAVDAVIAELKK	1xOxidation [M3];1xSuccinyl [K]	129379	60 kDa heat shock protein, mitochondrial;AltName: Full=60 kDa chaperonin;AltName: Full=Chaperonin 60;Short=CPN60;AltName: Full=Heat shock protein 60;Short=HSP-60;Short=Hsp60;AltName: Full=HuCHA60;AltName: Full=Mitochondrial matrix protein P1;AltName: Full=P60 lymphocyte protein;Flags: Precursor	1.32063	0.401229	0.110713
TSKDTSASAVAVGLK	1xSuccinyl [K3]	20141376	Trifunctional enzyme subunit alpha, mitochondrial;AltName: Full=78 kDa gastrin-binding protein;AltName: Full=TP-alpha;Includes: Long-chain enoyl-CoA hydratase;Includes: Long chain 3-hydroxyacyl-CoA dehydrogenase;Flags: Precursor	1.34349	0.425986	0.110778
MYGVLPWNAFPGKVCGSNLLSICK	2xCarbamidomethyl [C15;C23];1xOxidation [M1];1xSuccinyl [K13]	41393531	Myelin proteolipid protein;Short=PLP;AltName: Full=Lipophilin	0.616737	-0.697272	0.112565
SQLETSLKR	1xSuccinyl [K8]	38372871	Aflatoxin B1 aldehyde reductase member 2;AltName: Full=AFB1 aldehyde reductase 1;Short=AFB1-AR 1;AltName: Full=Aldoketoreductase 7;AltName: Full=Succinic semialdehyde reductase;Short=SSA reductase	1.50202	0.586899	0.113698
AKTNADTDGMVK	1xSuccinyl [K2]	269849557	Dihydrolipoyl dehydrogenase, mitochondrial;AltName: Full=Dihydrolipoamide dehydrogenase;AltName: Full=Glycine cleavage system L protein;Flags: Precursor	1.2204	0.287349	0.115776
IKIGDPLLEDTR	1xSuccinyl [K2]	62511242	4-trimethylaminobutyraldehyde dehydrogenase;Short=TMABADH;AltName: Full=Aldehyde dehydrogenase E3 isozyme;AltName: Full=Aldehyde dehydrogenase family 9 member A1;AltName: Full=Gamma-aminobutyraldehyde dehydrogenase;AltName: Full=R-aminobutyraldehyde dehydrogenase;Contains: 4-trimethylaminobutyraldehyde dehydrogenase, N-terminally processed	1.26651	0.340858	0.117148
AVELLGDIVQNCSLEDSQIEKER	1xCarbamidomethyl [C12];1xSuccinyl [K21]	92090651	Cytochrome b-c1 complex subunit 1, mitochondrial;AltName: Full=Complex III subunit 1;AltName: Full=Core protein I;AltName: Full=Ubiquinol-cytochrome-c reductase complex core protein 1;Flags: Precursor	0.796013	-0.329137	0.117352
EVVDYIIFGTVIQEVKTSNVAR	1xSuccinyl [K16]	116241345	Trifunctional enzyme subunit beta, mitochondrial;AltName: Full=TP-beta;Includes: 3-ketoacyl-CoA thiolase;AltName: Full=Acetyl-CoA acyltransferase;AltName: Full=Beta-ketothiolase;Flags: Precursor	1.29831	0.37663	0.120911
AAKDGANIVIAAK	1xSuccinyl [K3]	74749521	Hydroxysteroid dehydrogenase-like protein 2;AltName: Full=Short chain dehydrogenase/reductase family 13C member 1	1.3756	0.460059	0.123023
KYLEKPITMLL	1xOxidation [M9];1xSuccinyl [K1]	215274207	Dihydrolipoyllysine-residue acetyltransferase component of pyruvate dehydrogenase complex, mitochondrial;AltName: Full=70 kDa mitochondrial autoantigen of primary biliary cirrhosis;Short=PBC;AltName: Full=Dihydrolipoamide acetyltransferase component of pyruvate dehydrogenase complex;AltName: Full=M2 antigen complex 70 kDa subunit;AltName: Full=Pyruvate dehydrogenase complex component E2;Short=PDC…	1.23585	0.305504	0.127397
ADGKISEQSDAKLK	2xSuccinyl [K4;K12]	114517	ATP synthase subunit alpha, mitochondrial;Flags: Precursor	0.675179	-0.566658	0.130893
INPKNYTDNELEK	1xSuccinyl [K4]	118541	Glutamate dehydrogenase 1, mitochondrial;Short=GDH 1;Flags: Precursor	1.22101	0.288073	0.13375
YSTDVSVDEVKALASLMTYK	1xOxidation [M17]; 1xSuccinyl [K11]	118541; 13432152	Glutamate dehydrogenase 1, mitochondrial; Short=GDH 1; Flags: Precursor Glutamate dehydrogenase 2, mitochondrial; Short=GDH 2; Flags: Precursor	1.25234	0.324629	0.13965
VGLQVVAVKAPGFGDNR	1xSuccinyl [K9]	129379	60 kDa heat shock protein, mitochondrial;AltName: Full=60 kDa chaperonin;AltName: Full=Chaperonin 60;Short=CPN60;AltName: Full=Heat shock protein 60;Short=HSP-60;Short=Hsp60;AltName: Full=HuCHA60;AltName: Full=Mitochondrial matrix protein P1;AltName: Full=P60 lymphocyte protein;Flags: Precursor	1.26238	0.336149	0.139924
FTLGSVAGAVGATAVYPIDLVKTR	1xSuccinyl [K22]	206729858	Calcium-binding mitochondrial carrier protein Aralar1;AltName: Full=Mitochondrial aspartate glutamate carrier 1;AltName: Full=Solute carrier family 25 member 12	0.759398	-0.397073	0.142005
AAVKGYLGPEQLPDCLK	1xCarbamidomethyl [C15];1xDeamidated [Q11];1xSuccinyl [K4]	215274114	Malate dehydrogenase, mitochondrial;Flags: Precursor	0.556351	-0.845932	0.14208
EVPLVFPKTYGESMLYLDGQR	1xSuccinyl [K8]	224471815	Acyl-coenzyme A thioesterase 9, mitochondrial;Short=Acyl-CoA thioesterase 9;AltName: Full=Acyl-CoA thioester hydrolase 9;Flags: Precursor	0.773337	-0.370831	0.143491
AKIIAEGANGPTTPEADK	1xSuccinyl [K2]	118541; 13432152	Glutamate dehydrogenase 1, mitochondrial; Short=GDH 1; Flags: Precursor Glutamate dehydrogenase 2, mitochondrial; Short=GDH 2; Flags: Precursor	1.57677	0.656972	0.145586
ASGGKLIFYDLR	1xSuccinyl [K5]	20178333	Lysine--tRNA ligase;AltName: Full=Lysyl-tRNA synthetase;Short=LysRS	0.758406	-0.398957	0.146779
ALQNKGISAFLVPMPTPGLTLGK	1xSuccinyl [K5]	113019	Short-chain specific acyl-CoA dehydrogenase, mitochondrial;Short=SCAD;AltName: Full=Butyryl-CoA dehydrogenase;Flags: Precursor	1.59828	0.676523	0.147252
GPDWILGEIKTSGLR	1xSuccinyl [K10]	20455501	NADH dehydrogenase [ubiquinone] flavoprotein 1, mitochondrial;AltName: Full=Complex I-51kD;Short=CI-51kD;AltName: Full=NADH dehydrogenase flavoprotein 1;AltName: Full=NADH-ubiquinone oxidoreductase 51 kDa subunit;Flags: Precursor	0.817422	-0.290847	0.148048
KGIEKNLGIGK	1xAcetyl [K];1xSuccinyl [K]	215274114	Malate dehydrogenase, mitochondrial;Flags: Precursor	0.796512	-0.328233	0.148686
FNAKYAVELEGQQPISVPPSTNSTVYR	1xSuccinyl [K4]	62511241	Delta-1-pyrroline-5-carboxylate dehydrogenase, mitochondrial;Short=P5C dehydrogenase;AltName: Full=Aldehyde dehydrogenase family 4 member A1;AltName: Full=L-glutamate gamma-semialdehyde dehydrogenase;Flags: Precursor	1.29291	0.370624	0.148729
AYNTLIKDK	1xSuccinyl [K7]	215274265	Carnitine O-acetyltransferase;Short=Carnitine acetylase;AltName: Full=Carnitine acetyltransferase;Short=CAT;Short=CrAT	0.710651	-0.492786	0.150605
YFPTQALNFAFKDK	1xSuccinyl [K]	113463; 317373597; 113455	ADP/ATP translocase 3; AltName: Full=ADP,ATP carrier protein 3; AltName: Full=ADP,ATP carrier protein, isoform T2; Short=ANT 2; AltName: Full=Adenine nucleotide translocator 3; Short=ANT 3; AltName: Full=Solute carrier family 25 member 6; Contains: ADP/ATP translocase 3, N-terminally processed ADP/ATP translocase 2; AltName: Full=ADP,ATP carrier protein 2; AltName: Full=ADP,ATP carrier protein, f…	0.81868	-0.288629	0.151729
YYDPKTCGFDFTGAVEDISK	1xCarbamidomethyl [C7];1xSuccinyl [K5]	308153643	Aspartate aminotransferase, mitochondrial;Short=mAspAT;AltName: Full=Fatty acid-binding protein;Short=FABP-1;AltName: Full=Glutamate oxaloacetate transaminase 2;AltName: Full=Kynurenine aminotransferase 4;AltName: Full=Kynurenine aminotransferase IV;AltName: Full=Kynurenine--oxoglutarate transaminase 4;AltName: Full=Kynurenine--oxoglutarate transaminase IV;AltName: Full=Plasma membrane-associated…	0.854364	-0.227078	0.152117
ALVSTKWLAESIR	1xSuccinyl [K6]	3122965	Thiosulfate sulfurtransferase;AltName: Full=Rhodanese	0.708948	-0.496249	0.154045
QAKVLENAEGAR	1xSuccinyl [K3]	21264428	Stress-70 protein, mitochondrial;AltName: Full=75 kDa glucose-regulated protein;Short=GRP-75;AltName: Full=Heat shock 70 kDa protein 9;AltName: Full=Mortalin;Short=MOT;AltName: Full=Peptide-binding protein 74;Short=PBP74;Flags: Precursor	1.25742	0.33047	0.154236
DTPENNPDTPFDFTPENYKR	1xSuccinyl [K19]	20455499	NADH dehydrogenase [ubiquinone] flavoprotein 2, mitochondrial;AltName: Full=NADH-ubiquinone oxidoreductase 24 kDa subunit;Flags: Precursor	0.773427	-0.370663	0.155667
CEFQDAYVLLSEKK	1xCarbamidomethyl [C1];1xSuccinyl [K]	129379	60 kDa heat shock protein, mitochondrial;AltName: Full=60 kDa chaperonin;AltName: Full=Chaperonin 60;Short=CPN60;AltName: Full=Heat shock protein 60;Short=HSP-60;Short=Hsp60;AltName: Full=HuCHA60;AltName: Full=Mitochondrial matrix protein P1;AltName: Full=P60 lymphocyte protein;Flags: Precursor	1.15733	0.2108	0.15695
GINTLVTYDMVPEPKIIDAALR	1xSuccinyl [K15]	218511986	Cytochrome c oxidase subunit 5A, mitochondrial;AltName: Full=Cytochrome c oxidase polypeptide Va;Flags: Precursor	0.867788	-0.204585	0.160808
GASSFKITR	1xSuccinyl [K6]	21903482	Cytochrome b-c1 complex subunit 2, mitochondrial;AltName: Full=Complex III subunit 2;AltName: Full=Core protein II;AltName: Full=Ubiquinol-cytochrome-c reductase complex core protein 2;Flags: Precursor	0.778212	-0.361765	0.160827
AVGEKVVR	1xSuccinyl [K5]	2833280	NADH dehydrogenase [ubiquinone] 1 alpha subcomplex subunit 9, mitochondrial;AltName: Full=Complex I-39kD;Short=CI-39kD;AltName: Full=NADH-ubiquinone oxidoreductase 39 kDa subunit;Flags: Precursor	0.810797	-0.302587	0.161919
DDTIYEDEDVKEAIR	1xSuccinyl [K11]	136717	Cytochrome b-c1 complex subunit 7;AltName: Full=Complex III subunit 7;AltName: Full=Complex III subunit VII;AltName: Full=QP-C;AltName: Full=Ubiquinol-cytochrome c reductase complex 14 kDa protein	0.846322	-0.240721	0.162027
IVNSAQTGSFKQLTVK	1xSuccinyl [K11]	62906882	ATP synthase subunit g, mitochondrial;Short=ATPase subunit g	0.774257	-0.369115	0.162383
DIFNKGFGFGLVK	1xSuccinyl [K5]	158518391	Voltage-dependent anion-selective channel protein 2;Short=VDAC-2;Short=hVDAC2;AltName: Full=Outer mitochondrial membrane protein porin 2	0.847989	-0.237883	0.163967
VVAGVANALAHKYH	1xSuccinyl [K12]	122713; 56749856	Hemoglobin subunit delta; AltName: Full=Delta-globin; AltName: Full=Hemoglobin delta chain Hemoglobin subunit beta; AltName: Full=Beta-globin; AltName: Full=Hemoglobin beta chain; Contains: LVV-hemorphin-7; Contains: Spinorphin	1.87644	0.908	0.165416
DGTVTAGNASGVADGAGAVIIASEDAVKK	1xSuccinyl [K]	57015371	3-ketoacyl-CoA thiolase, mitochondrial;AltName: Full=Acetyl-CoA acyltransferase;AltName: Full=Beta-ketothiolase;AltName: Full=Mitochondrial 3-oxoacyl-CoA thiolase;AltName: Full=T1	1.30251	0.381292	0.165529
IAIKVLDYAYK	1xSuccinyl [K4]	215274021	NADP-dependent malic enzyme, mitochondrial;Short=NADP-ME;AltName: Full=Malic enzyme 3;Flags: Precursor	0.73181	-0.450459	0.165779
LLLNNGAKMPILGLGTWK	1xSuccinyl [K8]	113596	Aldose reductase;Short=AR;AltName: Full=Aldehyde reductase;AltName: Full=Aldo-keto reductase family 1 member B1	0.702219	-0.510007	0.167802
GASIVEDKLVEDLR	1xSuccinyl [K8]	118541	Glutamate dehydrogenase 1, mitochondrial;Short=GDH 1;Flags: Precursor	1.18302	0.242478	0.168854
VVVVAKTTR	1xSuccinyl [K6]	156630863	NAD kinase 2, mitochondrial;AltName: Full=Mitochondrial NAD kinase;AltName: Full=NAD kinase domain-containing protein 1, mitochondrial;Flags: Precursor	1.20098	0.264215	0.170423
TTVLLADINDFNTVNEIYKQYFK	1xSuccinyl [K]	1717975	Ribonuclease UK114;AltName: Full=14.5 kDa translational inhibitor protein;Short=p14.5;AltName: Full=Heat-responsive protein 12;AltName: Full=UK114 antigen homolog	1.33414	0.415906	0.17116
AFYKGVAPLWMR	1xSuccinyl [K4]	730052	Phosphate carrier protein, mitochondrial;AltName: Full=Phosphate transport protein;Short=PTP;AltName: Full=Solute carrier family 25 member 3;Flags: Precursor	0.827416	-0.273316	0.172867
ETHKPLGDWSYAYMQ	1xOxidation [M14];1xSuccinyl [K4]	62511241	Delta-1-pyrroline-5-carboxylate dehydrogenase, mitochondrial;Short=P5C dehydrogenase;AltName: Full=Aldehyde dehydrogenase family 4 member A1;AltName: Full=L-glutamate gamma-semialdehyde dehydrogenase;Flags: Precursor	1.21588	0.281999	0.173903
FGLEGCEVMIPALKTIIDK	1xCarbamidomethyl [C6];1xSuccinyl [K]	160419019	2-oxoglutarate dehydrogenase-like, mitochondrial;AltName: Full=2-oxoglutarate dehydrogenase complex component E1-like;Short=OGDC-E1-like;AltName: Full=Alpha-ketoglutarate dehydrogenase-like;Flags: Precursor	0.780717	-0.357128	0.174534
MATQASTLYSNNITKLLK	1xDeamidated [N/Q];1xSuccinyl [K15]	51338801	NAD(P) transhydrogenase, mitochondrial;AltName: Full=Nicotinamide nucleotide transhydrogenase;AltName: Full=Pyridine nucleotide transhydrogenase;Flags: Precursor	4.2036	2.07162	0.174628
KPLEALYGYDYFAR	1xSuccinyl [K1]	39931107	Valacyclovir hydrolase;Short=VACVase;Short=Valacyclovirase;AltName: Full=Biphenyl hydrolase-like protein;AltName: Full=Biphenyl hydrolase-related protein;Short=Bph-rp;AltName: Full=Breast epithelial mucin-associated antigen;Short=MCNAA;Flags: Precursor	1.45549	0.5415	0.176722
TGGPGPKGISCIVVEK	1xCarbamidomethyl [C11];1xSuccinyl [K7]	26006699	Isobutyryl-CoA dehydrogenase, mitochondrial;AltName: Full=Activator-recruited cofactor 42 kDa component;Short=ARC42;AltName: Full=Acyl-CoA dehydrogenase family member 8;Short=ACAD-8;Flags: Precursor	1.30053	0.379101	0.177943
DAINQGMDEELERDEKVFLLGEEVAQYDGAYK	1xSuccinyl [K16]	134044259	Pyruvate dehydrogenase E1 component subunit beta, mitochondrial;Short=PDHE1-B;Flags: Precursor	0.652132	-0.616763	0.178611
EFSIYMTKDGR	1xOxidation [M6];1xSuccinyl [K8]	308153643	Aspartate aminotransferase, mitochondrial;Short=mAspAT;AltName: Full=Fatty acid-binding protein;Short=FABP-1;AltName: Full=Glutamate oxaloacetate transaminase 2;AltName: Full=Kynurenine aminotransferase 4;AltName: Full=Kynurenine aminotransferase IV;AltName: Full=Kynurenine--oxoglutarate transaminase 4;AltName: Full=Kynurenine--oxoglutarate transaminase IV;AltName: Full=Plasma membrane-associated…	0.862322	-0.213701	0.181284
KGSITSVQAIYVPADDLTDPAPATTFAHLDATTVLSR	1xSuccinyl [K1]	114549	ATP synthase subunit beta, mitochondrial;Flags: Precursor	1.51088	0.595393	0.183558
LIKEFSIYMTK	1xSuccinyl [K3]	308153643	Aspartate aminotransferase, mitochondrial;Short=mAspAT;AltName: Full=Fatty acid-binding protein;Short=FABP-1;AltName: Full=Glutamate oxaloacetate transaminase 2;AltName: Full=Kynurenine aminotransferase 4;AltName: Full=Kynurenine aminotransferase IV;AltName: Full=Kynurenine--oxoglutarate transaminase 4;AltName: Full=Kynurenine--oxoglutarate transaminase IV;AltName: Full=Plasma membrane-associated…	0.8302	-0.268469	0.184731
ISGASEKDIVHSGLAYTMER	1xOxidation [M18];1xSuccinyl [K7]	118541	Glutamate dehydrogenase 1, mitochondrial;Short=GDH 1;Flags: Precursor	1.33753	0.41957	0.186306
AECTAEKCYR	2xCarbamidomethyl [C3;C8];1xSuccinyl [K7]	215274021	NADP-dependent malic enzyme, mitochondrial;Short=NADP-ME;AltName: Full=Malic enzyme 3;Flags: Precursor	0.673442	-0.570375	0.187147
DLPKAVELLGDIVQNCSLEDSQIEK	1xCarbamidomethyl [C16];1xSuccinyl [K4]	92090651	Cytochrome b-c1 complex subunit 1, mitochondrial;AltName: Full=Complex III subunit 1;AltName: Full=Core protein I;AltName: Full=Ubiquinol-cytochrome-c reductase complex core protein 1;Flags: Precursor	0.856828	-0.222923	0.187774
SLFKNCDLMWK	1xCarbamidomethyl [C6];1xSuccinyl [K4]	118572639	Dihydropteridine reductase;AltName: Full=HDHPR;AltName: Full=Quinoid dihydropteridine reductase;AltName: Full=Short chain dehydrogenase/reductase family 33C member 1	0.825706	-0.276301	0.1914
IVEYEKEMEK	1xSuccinyl [K6]	6831494	ATP synthase subunit d, mitochondrial;Short=ATPase subunit d	0.827647	-0.272912	0.193351
MQLLEIITTEKTSK	1xSuccinyl [K]	20141376	Trifunctional enzyme subunit alpha, mitochondrial;AltName: Full=78 kDa gastrin-binding protein;AltName: Full=TP-alpha;Includes: Long-chain enoyl-CoA hydratase;Includes: Long chain 3-hydroxyacyl-CoA dehydrogenase;Flags: Precursor	1.19391	0.255694	0.195802
KFMITGGNLQDSK	1xSuccinyl [K1]	166227295	Putative deoxyribonuclease TATDN1;AltName: Full=Hepatocarcinoma high expression protein	0.881259	-0.182363	0.197
DTSASAVAVGLKQGK	1xSuccinyl [K12]	20141376	Trifunctional enzyme subunit alpha, mitochondrial;AltName: Full=78 kDa gastrin-binding protein;AltName: Full=TP-alpha;Includes: Long-chain enoyl-CoA hydratase;Includes: Long chain 3-hydroxyacyl-CoA dehydrogenase;Flags: Precursor	1.20512	0.269176	0.197255
AALSAGKVSPETVDSVIMGNVLQSSSDAIYLAR	1xSuccinyl [K7]	57015371	3-ketoacyl-CoA thiolase, mitochondrial;AltName: Full=Acetyl-CoA acyltransferase;AltName: Full=Beta-ketothiolase;AltName: Full=Mitochondrial 3-oxoacyl-CoA thiolase;AltName: Full=T1	1.51414	0.598498	0.197278
LALHELKNLTQYSWLLDGFPR	1xSuccinyl [K7]	23831297	GTP:AMP phosphotransferase AK3, mitochondrial;AltName: Full=Adenylate kinase 3;Short=AK 3;AltName: Full=Adenylate kinase 3 alpha-like 1	1.33092	0.412425	0.197436
ILQEGVDPKK	1xSuccinyl [K9]	20141376	Trifunctional enzyme subunit alpha, mitochondrial;AltName: Full=78 kDa gastrin-binding protein;AltName: Full=TP-alpha;Includes: Long-chain enoyl-CoA hydratase;Includes: Long chain 3-hydroxyacyl-CoA dehydrogenase;Flags: Precursor	1.25419	0.326757	0.198975
GSTPYGGVKLEDLIVK	1xSuccinyl [K9]	135755	Acetyl-CoA acetyltransferase, mitochondrial;AltName: Full=Acetoacetyl-CoA thiolase;AltName: Full=T2;Flags: Precursor	1.2574	0.330442	0.207227
KYPYWPHQPIENL	1xSuccinyl [K1]	6831494	ATP synthase subunit d, mitochondrial;Short=ATPase subunit d	0.860722	-0.216381	0.20771
LAVGKTGQYSGIYDCAK	1xCarbamidomethyl [C15];1xSuccinyl [K5]	167016554	Calcium-binding mitochondrial carrier protein SCaMC-1;AltName: Full=Mitochondrial ATP-Mg/Pi carrier protein 1;AltName: Full=Mitochondrial Ca(2+)-dependent solute carrier protein 1;AltName: Full=Small calcium-binding mitochondrial carrier protein 1;AltName: Full=Solute carrier family 25 member 24	1.32862	0.409931	0.210554
TFKGVVDVVMK	1xSuccinyl [K3]	28201798	Ribosome-releasing factor 2, mitochondrial;Short=RRF2mt;AltName: Full=Elongation factor G 2, mitochondrial;Short=EF-G2mt;Short=mEF-G 2;AltName: Full=Elongation factor G2;Short=hEFG2;Flags: Precursor	0.668241	-0.58156	0.212759
IEQLSPFPFDLLLKEVQK	1xSuccinyl [K]	160332299	2-oxoglutarate dehydrogenase, mitochondrial;AltName: Full=2-oxoglutarate dehydrogenase complex component E1;Short=OGDC-E1;AltName: Full=Alpha-ketoglutarate dehydrogenase;Flags: Precursor	0.811761	-0.300873	0.21374
DKYKQLFLGGVDR	1xSuccinyl [K]	113455	ADP/ATP translocase 1;AltName: Full=ADP,ATP carrier protein 1;AltName: Full=ADP,ATP carrier protein, heart/skeletal muscle isoform T1;AltName: Full=Adenine nucleotide translocator 1;Short=ANT 1;AltName: Full=Solute carrier family 25 member 4	0.867002	-0.205892	0.214823
AKKMGLVDQLVEPLGPGLKPPEER	1xAcetyl [K];1xSuccinyl [K]	20141376	Trifunctional enzyme subunit alpha, mitochondrial;AltName: Full=78 kDa gastrin-binding protein;AltName: Full=TP-alpha;Includes: Long-chain enoyl-CoA hydratase;Includes: Long chain 3-hydroxyacyl-CoA dehydrogenase;Flags: Precursor	1.34629	0.428985	0.216724
LVQQNQLKK	1xSuccinyl [K]	30913216	Molybdenum cofactor biosynthesis protein 1;AltName: Full=Cell migration-inducing gene 11 protein;AltName: Full=Molybdenum cofactor synthesis-step 1 protein A-B;Includes: Cyclic pyranopterin monophosphate synthase;AltName: Full=Molybdenum cofactor biosynthesis protein A;Includes: Cyclic pyranopterin monophosphate synthase accessory protein;AltName: Full=Molybdenum cofactor biosynthesis protein C	1.23274	0.301872	0.217127
VATQAVEDVLNIAKR	1xSuccinyl [K14]	156630863	NAD kinase 2, mitochondrial;AltName: Full=Mitochondrial NAD kinase;AltName: Full=NAD kinase domain-containing protein 1, mitochondrial;Flags: Precursor	1.15668	0.209985	0.218142
IPKEQGVLSFWR	1xSuccinyl [K3]	113463; 317373597	ADP/ATP translocase 3; AltName: Full=ADP,ATP carrier protein 3; AltName: Full=ADP,ATP carrier protein, isoform T2; Short=ANT 2; AltName: Full=Adenine nucleotide translocator 3; Short=ANT 3; AltName: Full=Solute carrier family 25 member 6; Contains: ADP/ATP translocase 3, N-terminally processed ADP/ATP translocase 2; AltName: Full=ADP,ATP carrier protein 2; AltName: Full=ADP,ATP carrier protein, f…	0.819854	-0.28656	0.219462
QATKDAGQISGLNVLR	1xSuccinyl [K4]	21264428	Stress-70 protein, mitochondrial;AltName: Full=75 kDa glucose-regulated protein;Short=GRP-75;AltName: Full=Heat shock 70 kDa protein 9;AltName: Full=Mortalin;Short=MOT;AltName: Full=Peptide-binding protein 74;Short=PBP74;Flags: Precursor	1.21766	0.284111	0.220219
KWYNLMIQNKDDLAR	1xOxidation [M6];2xSuccinyl [K1;K10]	7531278	Succinate-semialdehyde dehydrogenase, mitochondrial;AltName: Full=Aldehyde dehydrogenase family 5 member A1;AltName: Full=NAD(+)-dependent succinic semialdehyde dehydrogenase;Flags: Precursor	0.780213	-0.358059	0.221586
SMKMVAAAK	1xOxidation [M];1xSuccinyl [K3]	543875	ATP synthase subunit gamma, mitochondrial;AltName: Full=F-ATPase gamma subunit;Flags: Precursor	0.62534	-0.677288	0.221956
MVNSNLASVEELKEIDVEVR	1xSuccinyl [K13]	129063	Pyruvate dehydrogenase E1 component subunit alpha, somatic form, mitochondrial;AltName: Full=PDHE1-A type I;Flags: Precursor	0.871958	-0.197669	0.222847
VGAFTMVCKDADEAKR	1xCarbamidomethyl [C8];2xSuccinyl [K9;K15]	308153643	Aspartate aminotransferase, mitochondrial;Short=mAspAT;AltName: Full=Fatty acid-binding protein;Short=FABP-1;AltName: Full=Glutamate oxaloacetate transaminase 2;AltName: Full=Kynurenine aminotransferase 4;AltName: Full=Kynurenine aminotransferase IV;AltName: Full=Kynurenine--oxoglutarate transaminase 4;AltName: Full=Kynurenine--oxoglutarate transaminase IV;AltName: Full=Plasma membrane-associated…	0.797842	-0.325826	0.225442
EQWTKYEEENFYLEPYLK	1xSuccinyl [K5]	136717	Cytochrome b-c1 complex subunit 7;AltName: Full=Complex III subunit 7;AltName: Full=Complex III subunit VII;AltName: Full=QP-C;AltName: Full=Ubiquinol-cytochrome c reductase complex 14 kDa protein	0.878256	-0.187286	0.226329
VCIVGSGNWGSAVAKIIGNNVK	1xCarbamidomethyl [C2];1xSuccinyl [K15]	74750945	Glycerol-3-phosphate dehydrogenase 1-like protein;Short=GPD1-L	0.750968	-0.413177	0.23037
TSGTLISFIYPAQNPELLNKLSQR	1xSuccinyl [K20]	51338801	NAD(P) transhydrogenase, mitochondrial;AltName: Full=Nicotinamide nucleotide transhydrogenase;AltName: Full=Pyridine nucleotide transhydrogenase;Flags: Precursor	0.860508	-0.21674	0.232363
IVEYEKEMEK	1xOxidation [M8];1xSuccinyl [K6]	6831494	ATP synthase subunit d, mitochondrial;Short=ATPase subunit d	0.822225	-0.282395	0.233956
EDPNLVPSISNKR	1xSuccinyl [K12]	20141332	Cytochrome c oxidase subunit 5B, mitochondrial;AltName: Full=Cytochrome c oxidase polypeptide Vb;Flags: Precursor	1.1455	0.195972	0.236053
CAVVDVPFGGAKAGVK	1xCarbamidomethyl [C1]; 1xSuccinyl [K]	118541; 13432152	Glutamate dehydrogenase 1, mitochondrial; Short=GDH 1; Flags: Precursor Glutamate dehydrogenase 2, mitochondrial; Short=GDH 2; Flags: Precursor	1.21757	0.284	0.236331
EIGNIISDAMKK	1xSuccinyl [K]	129379	60 kDa heat shock protein, mitochondrial;AltName: Full=60 kDa chaperonin;AltName: Full=Chaperonin 60;Short=CPN60;AltName: Full=Heat shock protein 60;Short=HSP-60;Short=Hsp60;AltName: Full=HuCHA60;AltName: Full=Mitochondrial matrix protein P1;AltName: Full=P60 lymphocyte protein;Flags: Precursor	1.15232	0.204542	0.23696
YGLTGPWIKR	1xSuccinyl [K9]	71153761	Sideroflexin-4;AltName: Full=Breast cancer resistance marker 1	0.85085	-0.233023	0.237227
TPVTDPATGAVKEK	1xSuccinyl [K]	1703068	Very long-chain specific acyl-CoA dehydrogenase, mitochondrial;Short=VLCAD;Flags: Precursor	1.26978	0.344583	0.238484
FVDLYGAQKIVDR	1xSuccinyl [K9]	20141376	Trifunctional enzyme subunit alpha, mitochondrial;AltName: Full=78 kDa gastrin-binding protein;AltName: Full=TP-alpha;Includes: Long-chain enoyl-CoA hydratase;Includes: Long chain 3-hydroxyacyl-CoA dehydrogenase;Flags: Precursor	1.16354	0.21852	0.239916
LKEIVTNFLAGFEA	1xSuccinyl [K2]	114517	ATP synthase subunit alpha, mitochondrial;Flags: Precursor	1.29276	0.370456	0.241499
TVLKSFLSQGQVLKLEAK	2xSuccinyl [K4;K14]	1352049	ATP synthase subunit O, mitochondrial;AltName: Full=Oligomycin sensitivity conferral protein;Short=OSCP;Flags: Precursor	0.736024	-0.442175	0.242925
NIWIPMKPYYTK	1xOxidation [M6];1xSuccinyl [K7]	3023202	6.8 kDa mitochondrial proteolipid	0.811846	-0.300723	0.245357
GMKGLVYETSVLDPDEGIR	1xOxidation [M2];1xSuccinyl [K3]	57015285	Citrate synthase, mitochondrial;AltName: Full=Citrate (Si)-synthase;Flags: Precursor	1.16127	0.215698	0.246944
DNPKIVHAFDMEDLGDK	1xSuccinyl [K4]	25453105	CDGSH iron-sulfur domain-containing protein 1;AltName: Full=MitoNEET	0.849164	-0.235885	0.248608
EALPAPSDDATALMTDPKLITWSPVCR	1xCarbamidomethyl [C26];1xSuccinyl [K18]	311033481	Glutathione peroxidase 1;Short=GPx-1;Short=GSHPx-1;AltName: Full=Cellular glutathione peroxidase	0.821657	-0.283392	0.250247
SKSDPIMLLKDR	1xOxidation [M7];1xSuccinyl [K10]	129063	Pyruvate dehydrogenase E1 component subunit alpha, somatic form, mitochondrial;AltName: Full=PDHE1-A type I;Flags: Precursor	0.827354	-0.273423	0.252526
ETHKPLGDWSYAYMQ	1xSuccinyl [K4]	62511241	Delta-1-pyrroline-5-carboxylate dehydrogenase, mitochondrial;Short=P5C dehydrogenase;AltName: Full=Aldehyde dehydrogenase family 4 member A1;AltName: Full=L-glutamate gamma-semialdehyde dehydrogenase;Flags: Precursor	1.18997	0.250923	0.252603
VAKFCYADK	1xCarbamidomethyl [C5];1xSuccinyl [K3]	62511241	Delta-1-pyrroline-5-carboxylate dehydrogenase, mitochondrial;Short=P5C dehydrogenase;AltName: Full=Aldehyde dehydrogenase family 4 member A1;AltName: Full=L-glutamate gamma-semialdehyde dehydrogenase;Flags: Precursor	1.19852	0.261256	0.252932
MPTPVIKAFGILK	1xSuccinyl [K7]	1730117	Fumarate hydratase, mitochondrial;Short=Fumarase;Flags: Precursor	0.847574	-0.238588	0.25392
VFDKDGNGYISAAELR	1xSuccinyl [K4]	49037474	Calmodulin;Short=CaM	1.8003	0.848234	0.255119
NLIPFDQMTIEDLNEAFPETKLDK	1xOxidation [M8];1xSuccinyl [K]	6831494	ATP synthase subunit d, mitochondrial;Short=ATPase subunit d	0.698233	-0.51822	0.255434
LMLDLNKAK	1xSuccinyl [K7]	116241345	Trifunctional enzyme subunit beta, mitochondrial;AltName: Full=TP-beta;Includes: 3-ketoacyl-CoA thiolase;AltName: Full=Acetyl-CoA acyltransferase;AltName: Full=Beta-ketothiolase;Flags: Precursor	1.37781	0.462377	0.257662
SQIVMLEASAENILQQDFCHAIKVGVK	1xCarbamidomethyl [C19];1xOxidation [M5];1xSuccinyl [K]	115502437	Polyribonucleotide nucleotidyltransferase 1, mitochondrial;AltName: Full=3'-5' RNA exonuclease OLD35;AltName: Full=PNPase old-35;AltName: Full=Polynucleotide phosphorylase 1;Short=PNPase 1;AltName: Full=Polynucleotide phosphorylase-like protein;Flags: Precursor	1.41397	0.499752	0.258642
DMGGYSTTTDFIKSVIGHLQTK	1xSuccinyl [K]	146345439	Isocitrate dehydrogenase [NAD] subunit beta, mitochondrial;AltName: Full=Isocitric dehydrogenase subunit beta;AltName: Full=NAD(+)-specific ICDH subunit beta;Flags: Precursor	0.847828	-0.238157	0.262986
LIKEFSIYMTKDGR	2xSuccinyl [K3;K11]	308153643	Aspartate aminotransferase, mitochondrial;Short=mAspAT;AltName: Full=Fatty acid-binding protein;Short=FABP-1;AltName: Full=Glutamate oxaloacetate transaminase 2;AltName: Full=Kynurenine aminotransferase 4;AltName: Full=Kynurenine aminotransferase IV;AltName: Full=Kynurenine--oxoglutarate transaminase 4;AltName: Full=Kynurenine--oxoglutarate transaminase IV;AltName: Full=Plasma membrane-associated…	0.684202	-0.547507	0.263914
VGIPKETPALTINR	1xSuccinyl [K5]	57015371	3-ketoacyl-CoA thiolase, mitochondrial;AltName: Full=Acetyl-CoA acyltransferase;AltName: Full=Beta-ketothiolase;AltName: Full=Mitochondrial 3-oxoacyl-CoA thiolase;AltName: Full=T1	1.17325	0.230507	0.264656
LAHYLEKALLDMR	1xSuccinyl [K7]	215274265	Carnitine O-acetyltransferase;Short=Carnitine acetylase;AltName: Full=Carnitine acetyltransferase;Short=CAT;Short=CrAT	0.784729	-0.349734	0.265612
IPLDVNDMKIDLMSISGHK	1xSuccinyl [K9]	62512153	Cysteine desulfurase, mitochondrial;Flags: Precursor	0.698165	-0.518359	0.266249
DFLAGGVAAAISKTAVAPIER	1xSuccinyl [K13]	317373597	ADP/ATP translocase 2;AltName: Full=ADP,ATP carrier protein 2;AltName: Full=ADP,ATP carrier protein, fibroblast isoform;AltName: Full=Adenine nucleotide translocator 2;Short=ANT 2;AltName: Full=Solute carrier family 25 member 5;Contains: ADP/ATP translocase 2, N-terminally processed	0.890444	-0.167402	0.268593
HNLKLGFMSAFVK	1xOxidation [M8];1xSuccinyl [K4]	317373578	Dihydrolipoyllysine-residue succinyltransferase component of 2-oxoglutarate dehydrogenase complex, mitochondrial;AltName: Full=2-oxoglutarate dehydrogenase complex component E2;Short=OGDC-E2;AltName: Full=Dihydrolipoamide succinyltransferase component of 2-oxoglutarate dehydrogenase complex;AltName: Full=E2K;Flags: Precursor	0.745106	-0.424483	0.270295
MAFGAPLTKLQVIQFK	1xSuccinyl [K9]	113019	Short-chain specific acyl-CoA dehydrogenase, mitochondrial;Short=SCAD;AltName: Full=Butyryl-CoA dehydrogenase;Flags: Precursor	1.26695	0.341363	0.271785
QHEADADLINAGKETVTILPGASFFSSDESFAMIR	1xOxidation [M33];1xSuccinyl [K13]	2492998	Succinyl-CoA:3-ketoacid coenzyme A transferase 1, mitochondrial;AltName: Full=3-oxoacid CoA-transferase 1;AltName: Full=Somatic-type succinyl-CoA:3-oxoacid CoA-transferase;Short=SCOT-s;Flags: Precursor	1.47215	0.557924	0.272574
DVFLPKPTWGNHTPIFR	1xSuccinyl [K6]	308153643	Aspartate aminotransferase, mitochondrial;Short=mAspAT;AltName: Full=Fatty acid-binding protein;Short=FABP-1;AltName: Full=Glutamate oxaloacetate transaminase 2;AltName: Full=Kynurenine aminotransferase 4;AltName: Full=Kynurenine aminotransferase IV;AltName: Full=Kynurenine--oxoglutarate transaminase 4;AltName: Full=Kynurenine--oxoglutarate transaminase IV;AltName: Full=Plasma membrane-associated…	0.841814	-0.248426	0.273388
LAALPENPPAIDWAYYKANVAK	1xSuccinyl [K]	6831494	ATP synthase subunit d, mitochondrial;Short=ATPase subunit d	0.860178	-0.217293	0.274595
LVAQLYKIVPNVLLEQGK	1xSuccinyl [K7]	57015285	Citrate synthase, mitochondrial;AltName: Full=Citrate (Si)-synthase;Flags: Precursor	0.805156	-0.312659	0.275807
GFKGVDAQGTLSK	1xSuccinyl [K3]	17378805	Myelin basic protein;Short=MBP;AltName: Full=Myelin A1 protein;AltName: Full=Myelin membrane encephalitogenic protein	0.755314	-0.404852	0.276318
GHYTIGKEIIDLVLDR	1xSuccinyl [K7]	55977864	Tubulin alpha-1A chain;AltName: Full=Alpha-tubulin 3;AltName: Full=Tubulin B-alpha-1;AltName: Full=Tubulin alpha-3 chain;Contains: Detyrosinated tubulin alpha-1A chain	0.874774	-0.193017	0.276928
VHGKAYDDLLDEFMQAVTDK	1xSuccinyl [K4]	215274021	NADP-dependent malic enzyme, mitochondrial;Short=NADP-ME;AltName: Full=Malic enzyme 3;Flags: Precursor	0.879896	-0.184596	0.277127
QYDFGKVVR	1xSuccinyl [K6]	94730583	Isoleucine--tRNA ligase, mitochondrial;AltName: Full=Isoleucyl-tRNA synthetase;Short=IleRS;Flags: Precursor	1.25022	0.322182	0.280068
QASVADYEETVKK	1xSuccinyl [K]	294862544	Alpha-aminoadipic semialdehyde dehydrogenase;Short=Alpha-AASA dehydrogenase;AltName: Full=Aldehyde dehydrogenase family 7 member A1;AltName: Full=Antiquitin-1;AltName: Full=Betaine aldehyde dehydrogenase;AltName: Full=Delta1-piperideine-6-carboxylate dehydrogenase;Short=P6c dehydrogenase;Flags: Precursor	1.2109	0.276078	0.282829
ETGVDLTKDNMALQR	1xOxidation [M11];1xSuccinyl [K8]	21264428	Stress-70 protein, mitochondrial;AltName: Full=75 kDa glucose-regulated protein;Short=GRP-75;AltName: Full=Heat shock 70 kDa protein 9;AltName: Full=Mortalin;Short=MOT;AltName: Full=Peptide-binding protein 74;Short=PBP74;Flags: Precursor	0.807804	-0.307923	0.282939
DAVDLMKALK	1xSuccinyl [K7]	39931107	Valacyclovir hydrolase;Short=VACVase;Short=Valacyclovirase;AltName: Full=Biphenyl hydrolase-like protein;AltName: Full=Biphenyl hydrolase-related protein;Short=Bph-rp;AltName: Full=Breast epithelial mucin-associated antigen;Short=MCNAA;Flags: Precursor	1.2919	0.369498	0.284014
VLPSITTEILKSVVAR	1xSuccinyl [K11]	464371	Prohibitin	0.89373	-0.162089	0.285569
AEIENYVLTYKSTDGSR	1xSuccinyl [K11]	311033534	Tenascin-R;Short=TN-R;AltName: Full=Janusin;AltName: Full=Restrictin;Flags: Precursor	1.37449	0.4589	0.285645
SKAAWEAGK	1xSuccinyl [K2]	135755	Acetyl-CoA acetyltransferase, mitochondrial;AltName: Full=Acetoacetyl-CoA thiolase;AltName: Full=T2;Flags: Precursor	1.13282	0.179914	0.285762
KMGLVDQLVEPLGPGLKPPEER	1xOxidation [M2];1xSuccinyl [K1]	20141376	Trifunctional enzyme subunit alpha, mitochondrial;AltName: Full=78 kDa gastrin-binding protein;AltName: Full=TP-alpha;Includes: Long-chain enoyl-CoA hydratase;Includes: Long chain 3-hydroxyacyl-CoA dehydrogenase;Flags: Precursor	1.18849	0.24913	0.287186
GVWKGLFAR	1xSuccinyl [K4]	730052	Phosphate carrier protein, mitochondrial;AltName: Full=Phosphate transport protein;Short=PTP;AltName: Full=Solute carrier family 25 member 3;Flags: Precursor	0.884667	-0.176794	0.289386
EDLLNNAAHAGKALLTGLLDLQAR	1xSuccinyl [K12]	48429239	4-aminobutyrate aminotransferase, mitochondrial;AltName: Full=(S)-3-amino-2-methylpropionate transaminase;AltName: Full=GABA aminotransferase;Short=GABA-AT;AltName: Full=Gamma-amino-N-butyrate transaminase;Short=GABA transaminase;Short=GABA-T;AltName: Full=L-AIBAT;Flags: Precursor	1.33441	0.416198	0.28982
TEHEKYLVK	1xSuccinyl [K5]	296452944	Probable asparagine--tRNA ligase, mitochondrial;AltName: Full=Asparaginyl-tRNA synthetase;Short=AsnRS;Flags: Precursor	1.30826	0.387645	0.290039
GEVPCTVTSASPLEEATLSELKTVLK	1xCarbamidomethyl [C5];1xSuccinyl [K]	1352049	ATP synthase subunit O, mitochondrial;AltName: Full=Oligomycin sensitivity conferral protein;Short=OSCP;Flags: Precursor	0.887257	-0.172576	0.290139
AKPYEGSILEADCDILIPAASEK	1xCarbamidomethyl [C13];1xSuccinyl [K2]	118541	Glutamate dehydrogenase 1, mitochondrial;Short=GDH 1;Flags: Precursor	1.14058	0.189763	0.290911
LGEDIVITAHVLKQGK	1xSuccinyl [K]	23396822	Acyl-coenzyme A thioesterase 13;Short=Acyl-CoA thioesterase 13;AltName: Full=Thioesterase superfamily member 2;Contains: Acyl-coenzyme A thioesterase 13, N-terminally processed	1.23015	0.298836	0.290942
FHGTVKAENGK	1xSuccinyl [K6]	120649	Glyceraldehyde-3-phosphate dehydrogenase;Short=GAPDH;AltName: Full=Peptidyl-cysteine S-nitrosylase GAPDH	1.42308	0.509019	0.293499
KSATQFTGR	1xSuccinyl [K1]	150438841	NAD(P)H-hydrate epimerase;AltName: Full=Apolipoprotein A-I-binding protein;Short=AI-BP;AltName: Full=NAD(P)HX epimerase;AltName: Full=YjeF N-terminal domain-containing protein 1;Short=YjeF_N1;Flags: Precursor	0.899716	-0.152459	0.293863
FGTKLGSDIK	1xSuccinyl [K4]	57015371	3-ketoacyl-CoA thiolase, mitochondrial;AltName: Full=Acetyl-CoA acyltransferase;AltName: Full=Beta-ketothiolase;AltName: Full=Mitochondrial 3-oxoacyl-CoA thiolase;AltName: Full=T1	1.15498	0.207865	0.294373
GKPLMLNPR	1xSuccinyl [K2]	126733	NAD-dependent malic enzyme, mitochondrial;Short=NAD-ME;AltName: Full=Malic enzyme 2;Flags: Precursor	1.25048	0.322488	0.296318
LKSLEICHPQER	1xCarbamidomethyl [C7];1xSuccinyl [K2]	224471815	Acyl-coenzyme A thioesterase 9, mitochondrial;Short=Acyl-CoA thioesterase 9;AltName: Full=Acyl-CoA thioester hydrolase 9;Flags: Precursor	1.30462	0.383632	0.296659
SKVAHILNISPPLNLNPVWFK	1xSuccinyl [K2]	74749521	Hydroxysteroid dehydrogenase-like protein 2;AltName: Full=Short chain dehydrogenase/reductase family 13C member 1	1.35595	0.439304	0.297311
FGLEGCEVLIPALKTIIDK	1xCarbamidomethyl [C6];1xSuccinyl [K]	160332299	2-oxoglutarate dehydrogenase, mitochondrial;AltName: Full=2-oxoglutarate dehydrogenase complex component E1;Short=OGDC-E1;AltName: Full=Alpha-ketoglutarate dehydrogenase;Flags: Precursor	0.83656	-0.257459	0.303055
YQEALAKGDVTAQIALQPALK	1xSuccinyl [K7]	134665	Superoxide dismutase [Mn], mitochondrial;Flags: Precursor	1.13362	0.180937	0.3052
GYNKVSPFFVPK	1xSuccinyl [K4]	74753030	3-oxoacyl-[acyl-carrier-protein] synthase, mitochondrial;AltName: Full=Beta-ketoacyl-ACP synthase;Flags: Precursor	1.25082	0.322872	0.306354
QHEADADLINAGKETVTILPGASFFSSDESFAMIR	1xDeamidated [N/Q];1xOxidation [M33];1xSuccinyl [K13]	2492998	Succinyl-CoA:3-ketoacid coenzyme A transferase 1, mitochondrial;AltName: Full=3-oxoacid CoA-transferase 1;AltName: Full=Somatic-type succinyl-CoA:3-oxoacid CoA-transferase;Short=SCOT-s;Flags: Precursor	1.62885	0.703855	0.30898
SLLNKAIEAALAAR	1xSuccinyl [K5]	62511241	Delta-1-pyrroline-5-carboxylate dehydrogenase, mitochondrial;Short=P5C dehydrogenase;AltName: Full=Aldehyde dehydrogenase family 4 member A1;AltName: Full=L-glutamate gamma-semialdehyde dehydrogenase;Flags: Precursor	1.12995	0.176261	0.309275
KHGVYNPNK	1xSuccinyl [K1]	215274114	Malate dehydrogenase, mitochondrial;Flags: Precursor	0.847966	-0.237921	0.312268
AKKMGLVDQLVEPLGPGLKPPEER	2xSuccinyl [K2;K3]	20141376	Trifunctional enzyme subunit alpha, mitochondrial;AltName: Full=78 kDa gastrin-binding protein;AltName: Full=TP-alpha;Includes: Long-chain enoyl-CoA hydratase;Includes: Long chain 3-hydroxyacyl-CoA dehydrogenase;Flags: Precursor	1.1927	0.25423	0.314076
AVKAALADDFDTPR	1xSuccinyl [K3]	74761587	Probable cysteine--tRNA ligase, mitochondrial;AltName: Full=Cysteinyl-tRNA synthetase;Short=CysRS;Flags: Precursor	1.36551	0.449438	0.314888
IITAESGKPLKEAHGEILYSAFFLEWFSEEAR	1xSuccinyl [K]	7531278	Succinate-semialdehyde dehydrogenase, mitochondrial;AltName: Full=Aldehyde dehydrogenase family 5 member A1;AltName: Full=NAD(+)-dependent succinic semialdehyde dehydrogenase;Flags: Precursor	1.43865	0.52472	0.315197
EKASWSSLSMDEK	1xOxidation [M10];1xSuccinyl [K2]	117086	Cytochrome c oxidase subunit 4 isoform 1, mitochondrial;AltName: Full=Cytochrome c oxidase polypeptide IV;AltName: Full=Cytochrome c oxidase subunit IV isoform 1;Short=COX IV-1;Flags: Precursor	1.15635	0.209582	0.315426
VIIVVKDGPGFYTTR	1xSuccinyl [K6]	20141376	Trifunctional enzyme subunit alpha, mitochondrial;AltName: Full=78 kDa gastrin-binding protein;AltName: Full=TP-alpha;Includes: Long-chain enoyl-CoA hydratase;Includes: Long chain 3-hydroxyacyl-CoA dehydrogenase;Flags: Precursor	1.17112	0.227886	0.317752
LTIQGLKDFTPGKPLK	1xSuccinyl [K7]	6686275	Aconitate hydratase, mitochondrial;Short=Aconitase;AltName: Full=Citrate hydro-lyase;Flags: Precursor	0.800876	-0.32035	0.318447
SILVKDTQAMK	1xSuccinyl [K5]	1709947	Pyruvate carboxylase, mitochondrial;AltName: Full=Pyruvic carboxylase;Short=PCB;Flags: Precursor	1.19557	0.257704	0.31873
GAVHQLCQSLAGKNSGMPPGAAAIAVLPVTLDTPMNR	1xCarbamidomethyl [C7];1xSuccinyl [K13]	118572639	Dihydropteridine reductase;AltName: Full=HDHPR;AltName: Full=Quinoid dihydropteridine reductase;AltName: Full=Short chain dehydrogenase/reductase family 33C member 1	0.81213	-0.300218	0.320766
KHLLNGDNMR	1xSuccinyl [K1]	485956568	Presequence protease, mitochondrial;Short=hPreP;AltName: Full=Pitrilysin metalloproteinase 1;Short=Metalloprotease 1;Short=hMP1;Flags: Precursor	0.682028	-0.552097	0.322472
GIHDAFVKAFAEAMK	1xOxidation [M14];1xSuccinyl [K8]	7531278	Succinate-semialdehyde dehydrogenase, mitochondrial;AltName: Full=Aldehyde dehydrogenase family 5 member A1;AltName: Full=NAD(+)-dependent succinic semialdehyde dehydrogenase;Flags: Precursor	1.13358	0.180891	0.323782
KWYNLMIQNKDDLAR	2xSuccinyl [K1;K10]	7531278	Succinate-semialdehyde dehydrogenase, mitochondrial;AltName: Full=Aldehyde dehydrogenase family 5 member A1;AltName: Full=NAD(+)-dependent succinic semialdehyde dehydrogenase;Flags: Precursor	0.834292	-0.261375	0.325226
VLPSNAVWMENSKLK	1xSuccinyl [K];2xAcetyl [K13;K15];1xOxidation [M9]	224471815	Acyl-coenzyme A thioesterase 9, mitochondrial;Short=Acyl-CoA thioesterase 9;AltName: Full=Acyl-CoA thioester hydrolase 9;Flags: Precursor	1.23592	0.305584	0.325462
ELSPKCNVSFLLSEDGSGK	1xCarbamidomethyl [C6];1xSuccinyl [K5]	116242516	Hexokinase-1;AltName: Full=Brain form hexokinase;AltName: Full=Hexokinase type I;Short=HK I	0.777191	-0.36366	0.326527
CIADLKLLAK	1xCarbamidomethyl [C1];1xSuccinyl [K6]	20455474	ATP synthase F(0) complex subunit B1, mitochondrial;AltName: Full=ATP synthase proton-transporting mitochondrial F(0) complex subunit B1;AltName: Full=ATP synthase subunit b;Short=ATPase subunit b;Flags: Precursor	0.882203	-0.180817	0.328039
KALEAISR	1xSuccinyl [K1]	166198367	Acyl-CoA synthetase family member 2, mitochondrial;Flags: Precursor	0.816835	-0.291884	0.331465
EECDKYALQSQQR	1xCarbamidomethyl [C3];1xSuccinyl [K5]	57015371	3-ketoacyl-CoA thiolase, mitochondrial;AltName: Full=Acetyl-CoA acyltransferase;AltName: Full=Beta-ketothiolase;AltName: Full=Mitochondrial 3-oxoacyl-CoA thiolase;AltName: Full=T1	1.18003	0.238818	0.331624
AMKQVAGTMK	1xSuccinyl [K3]	114517	ATP synthase subunit alpha, mitochondrial;Flags: Precursor	1.24821	0.319864	0.333895
ISALQSAGVVVSMSPAQLGTTIYKEFEK	1xSuccinyl [K24]	223634731	Succinate--CoA ligase [ADP/GDP-forming] subunit alpha, mitochondrial;AltName: Full=Succinyl-CoA synthetase subunit alpha;Short=SCS-alpha;Flags: Precursor	1.57849	0.658545	0.338056
AYPHVFTKGIPNVLR	1xSuccinyl [K8]	20141846	Cytochrome b-c1 complex subunit 8;AltName: Full=Complex III subunit 8;AltName: Full=Complex III subunit VIII;AltName: Full=Ubiquinol-cytochrome c reductase complex 9.5 kDa protein;AltName: Full=Ubiquinol-cytochrome c reductase complex ubiquinone-binding protein QP-C	0.85173	-0.231532	0.341466
NLPFSVENKWSLLAK	1xSuccinyl [K9]	117127	Cytochrome c oxidase subunit 7C, mitochondrial;AltName: Full=Cytochrome c oxidase polypeptide VIIc;Flags: Precursor	0.888772	-0.170115	0.342527
IIAEGANGPTTPEADKIFLER	1xSuccinyl [K16]	118541; 13432152	Glutamate dehydrogenase 1, mitochondrial; Short=GDH 1; Flags: Precursor Glutamate dehydrogenase 2, mitochondrial; Short=GDH 2; Flags: Precursor	1.12463	0.169455	0.342821
VAQILKEPK	1xSuccinyl [K6]	1352049	ATP synthase subunit O, mitochondrial;AltName: Full=Oligomycin sensitivity conferral protein;Short=OSCP;Flags: Precursor	1.18644	0.246637	0.344322
FITALKSTGLR	1xSuccinyl [K6]	12643334	Glutaminase kidney isoform, mitochondrial;Short=GLS;AltName: Full=K-glutaminase;AltName: Full=L-glutamine amidohydrolase;Flags: Precursor	0.843398	-0.245715	0.344749
DLEKPFLLPVEAVYSVPGR	1xSuccinyl [K4]	1706611	Elongation factor Tu, mitochondrial;Short=EF-Tu;AltName: Full=P43;Flags: Precursor	0.880422	-0.183733	0.346893
DVAKPVIELYKSR	1xSuccinyl [K11]	125157	Adenylate kinase 4, mitochondrial;Short=AK 4;AltName: Full=Adenylate kinase 3-like;AltName: Full=GTP:AMP phosphotransferase AK4	1.21938	0.286142	0.349029
IMEKCTLPLTGK	1xCarbamidomethyl [C5];1xOxidation [M2];1xSuccinyl [K4]	2492998	Succinyl-CoA:3-ketoacid coenzyme A transferase 1, mitochondrial;AltName: Full=3-oxoacid CoA-transferase 1;AltName: Full=Somatic-type succinyl-CoA:3-oxoacid CoA-transferase;Short=SCOT-s;Flags: Precursor	0.816487	-0.292498	0.350809
LDELRDEGKASSAK	1xSuccinyl [K9]	113576	Serum albumin;Flags: Precursor	0.71816	-0.477623	0.351943
EILLKGPDWILGEIK	1xSuccinyl [K5]	20455501	NADH dehydrogenase [ubiquinone] flavoprotein 1, mitochondrial;AltName: Full=Complex I-51kD;Short=CI-51kD;AltName: Full=NADH dehydrogenase flavoprotein 1;AltName: Full=NADH-ubiquinone oxidoreductase 51 kDa subunit;Flags: Precursor	0.806167	-0.310849	0.352757
THTQDAVPLTLGQEFSGYVQQVKYAMTR	1xSuccinyl [K23]	1730117	Fumarate hydratase, mitochondrial;Short=Fumarase;Flags: Precursor	0.849584	-0.235171	0.353921
DNGKHALIIYDDLSK	1xSuccinyl [K4]	114517	ATP synthase subunit alpha, mitochondrial;Flags: Precursor	1.19694	0.259349	0.354176
ILQEGVDPKKLDSLTTSFGFPVGAATLVDEVGVDVAK	1xSuccinyl [K]	20141376	Trifunctional enzyme subunit alpha, mitochondrial;AltName: Full=78 kDa gastrin-binding protein;AltName: Full=TP-alpha;Includes: Long-chain enoyl-CoA hydratase;Includes: Long chain 3-hydroxyacyl-CoA dehydrogenase;Flags: Precursor	1.24026	0.310639	0.354531
KGLPWTLAK	1xSuccinyl [K1]	68566321	Acylpyruvase FAHD1, mitochondrial;AltName: Full=Fumarylacetoacetate hydrolase domain-containing protein 1;Short=FAH domain-containing protein 1;AltName: Full=Oxaloacetate decarboxylase;Short=OAA decarboxylase;AltName: Full=YisK-like protein;Flags: Precursor	1.14685	0.197681	0.358768
VGLQVVAVKAPGFGDNRK	1xSuccinyl [K9]	129379	60 kDa heat shock protein, mitochondrial;AltName: Full=60 kDa chaperonin;AltName: Full=Chaperonin 60;Short=CPN60;AltName: Full=Heat shock protein 60;Short=HSP-60;Short=Hsp60;AltName: Full=HuCHA60;AltName: Full=Mitochondrial matrix protein P1;AltName: Full=P60 lymphocyte protein;Flags: Precursor	1.19851	0.261239	0.361154
AVKYSSAGTVEFLVDSK	1xSuccinyl [K3]	308153661	Propionyl-CoA carboxylase alpha chain, mitochondrial;Short=PCCase subunit alpha;AltName: Full=Propanoyl-CoA:carbon dioxide ligase subunit alpha;Flags: Precursor	1.11544	0.15761	0.361642
VLYVLKLYDKIDPEK	1xSuccinyl [K6]	21903370	Acyl carrier protein, mitochondrial;Short=ACP;AltName: Full=CI-SDAP;AltName: Full=NADH-ubiquinone oxidoreductase 9.6 kDa subunit;Flags: Precursor	0.809897	-0.30419	0.361917
KELNKILEGR	2xSuccinyl [K1;K5]	215274207	Dihydrolipoyllysine-residue acetyltransferase component of pyruvate dehydrogenase complex, mitochondrial;AltName: Full=70 kDa mitochondrial autoantigen of primary biliary cirrhosis;Short=PBC;AltName: Full=Dihydrolipoamide acetyltransferase component of pyruvate dehydrogenase complex;AltName: Full=M2 antigen complex 70 kDa subunit;AltName: Full=Pyruvate dehydrogenase complex component E2;Short=PDC…	0.888924	-0.169868	0.362158
ISGASEKDIVHSGLAYTMER	1xSuccinyl [K7]	118541	Glutamate dehydrogenase 1, mitochondrial;Short=GDH 1;Flags: Precursor	1.18266	0.242036	0.363922
DFLAGGIAAAISKTAVAPIER	1xSuccinyl [K13]	113463	ADP/ATP translocase 3;AltName: Full=ADP,ATP carrier protein 3;AltName: Full=ADP,ATP carrier protein, isoform T2;Short=ANT 2;AltName: Full=Adenine nucleotide translocator 3;Short=ANT 3;AltName: Full=Solute carrier family 25 member 6;Contains: ADP/ATP translocase 3, N-terminally processed	0.906323	-0.141903	0.364222
RDFGSFDKFK	1xSuccinyl [K8]	134665	Superoxide dismutase [Mn], mitochondrial;Flags: Precursor	0.884179	-0.17759	0.364822
TKQFAPIHAEAPEFMEMSVEQEILVTGIK	1xSuccinyl [K2]	114549	ATP synthase subunit beta, mitochondrial;Flags: Precursor	1.18309	0.242557	0.367582
VAASSAKMGLVETK	1xSuccinyl [K7]	37076898	Methylglutaconyl-CoA hydratase, mitochondrial;AltName: Full=AU-specific RNA-binding enoyl-CoA hydratase;Short=AU-binding protein/enoyl-CoA hydratase;Flags: Precursor	1.16916	0.225478	0.367913
NKIWYEHR	1xSuccinyl [K2]	20141568	Isocitrate dehydrogenase [NADP], mitochondrial;Short=IDH;AltName: Full=ICD-M;AltName: Full=IDP;AltName: Full=NADP(+)-specific ICDH;AltName: Full=Oxalosuccinate decarboxylase;Flags: Precursor	1.18944	0.25028	0.37065
FKDIFQEIFDK	1xSuccinyl [K2]	20141568	Isocitrate dehydrogenase [NADP], mitochondrial;Short=IDH;AltName: Full=ICD-M;AltName: Full=IDP;AltName: Full=NADP(+)-specific ICDH;AltName: Full=Oxalosuccinate decarboxylase;Flags: Precursor	0.927255	-0.108962	0.373055
LNEQKLAQLEEAK	1xSuccinyl [K5]	20455474	ATP synthase F(0) complex subunit B1, mitochondrial;AltName: Full=ATP synthase proton-transporting mitochondrial F(0) complex subunit B1;AltName: Full=ATP synthase subunit b;Short=ATPase subunit b;Flags: Precursor	0.835527	-0.259241	0.375487
ETIKGFQQILAGEYDHLPEQAFYMVGPIEEAVAK	1xSuccinyl [K4]	114549	ATP synthase subunit beta, mitochondrial;Flags: Precursor	1.67329	0.742691	0.376309
QNKVVHVNGYGK	1xSuccinyl [K3]	269849557	Dihydrolipoyl dehydrogenase, mitochondrial;AltName: Full=Dihydrolipoamide dehydrogenase;AltName: Full=Glycine cleavage system L protein;Flags: Precursor	1.52447	0.608306	0.378216
AKDINQEVYNFLATAGAK	1xSuccinyl [K2]	6686275	Aconitate hydratase, mitochondrial;Short=Aconitase;AltName: Full=Citrate hydro-lyase;Flags: Precursor	1.17823	0.236617	0.378693
MVAAAKYAR	1xSuccinyl [K6]	543875	ATP synthase subunit gamma, mitochondrial;AltName: Full=F-ATPase gamma subunit;Flags: Precursor	0.801891	-0.318523	0.378716
KPLVIIAEDVDGEALSTLVLNR	1xSuccinyl [K1]	129379	60 kDa heat shock protein, mitochondrial;AltName: Full=60 kDa chaperonin;AltName: Full=Chaperonin 60;Short=CPN60;AltName: Full=Heat shock protein 60;Short=HSP-60;Short=Hsp60;AltName: Full=HuCHA60;AltName: Full=Mitochondrial matrix protein P1;AltName: Full=P60 lymphocyte protein;Flags: Precursor	1.21889	0.285565	0.379396
EGSTHNWQHITDQIGMFCFTGLKPEQVER	1xCarbamidomethyl [C18];1xSuccinyl [K23]	308153643	Aspartate aminotransferase, mitochondrial;Short=mAspAT;AltName: Full=Fatty acid-binding protein;Short=FABP-1;AltName: Full=Glutamate oxaloacetate transaminase 2;AltName: Full=Kynurenine aminotransferase 4;AltName: Full=Kynurenine aminotransferase IV;AltName: Full=Kynurenine--oxoglutarate transaminase 4;AltName: Full=Kynurenine--oxoglutarate transaminase IV;AltName: Full=Plasma membrane-associated…	0.821312	-0.283998	0.384001
DIEEIIDELKAGK	1xSuccinyl [K10]	20455499	NADH dehydrogenase [ubiquinone] flavoprotein 2, mitochondrial;AltName: Full=NADH-ubiquinone oxidoreductase 24 kDa subunit;Flags: Precursor	0.898023	-0.155175	0.384068
DGVTVAKSIDLK	1xSuccinyl [K7]	129379	60 kDa heat shock protein, mitochondrial;AltName: Full=60 kDa chaperonin;AltName: Full=Chaperonin 60;Short=CPN60;AltName: Full=Heat shock protein 60;Short=HSP-60;Short=Hsp60;AltName: Full=HuCHA60;AltName: Full=Mitochondrial matrix protein P1;AltName: Full=P60 lymphocyte protein;Flags: Precursor	1.09527	0.131293	0.384102
GKLDGNQDLIR	1xSuccinyl [K2]	20141568	Isocitrate dehydrogenase [NADP], mitochondrial;Short=IDH;AltName: Full=ICD-M;AltName: Full=IDP;AltName: Full=NADP(+)-specific ICDH;AltName: Full=Oxalosuccinate decarboxylase;Flags: Precursor	1.10431	0.143144	0.388728
SDIKSMSSPTIMAIGAAELAMK	1xSuccinyl [K4]	74753030	3-oxoacyl-[acyl-carrier-protein] synthase, mitochondrial;AltName: Full=Beta-ketoacyl-ACP synthase;Flags: Precursor	0.865694	-0.208071	0.390103
KQGTIFLAGPPLVK	1xSuccinyl [K1]	20138731	Methylcrotonoyl-CoA carboxylase beta chain, mitochondrial;Short=MCCase subunit beta;AltName: Full=3-methylcrotonyl-CoA carboxylase 2;AltName: Full=3-methylcrotonyl-CoA carboxylase non-biotin-containing subunit;AltName: Full=3-methylcrotonyl-CoA:carbon dioxide ligase subunit beta;Flags: Precursor	1.13167	0.178456	0.390262
LADKVNSSWQR	1xSuccinyl [K4]	12230426	Proline synthase co-transcribed bacterial homolog protein	1.15186	0.203961	0.390613
FGAPQKDVK	1xSuccinyl [K6]	20141376	Trifunctional enzyme subunit alpha, mitochondrial;AltName: Full=78 kDa gastrin-binding protein;AltName: Full=TP-alpha;Includes: Long-chain enoyl-CoA hydratase;Includes: Long chain 3-hydroxyacyl-CoA dehydrogenase;Flags: Precursor	1.13916	0.187975	0.391638
ILDVLEEIPKNAAYR	1xSuccinyl [K10]	2499316	NADH dehydrogenase [ubiquinone] 1 alpha subcomplex subunit 5;AltName: Full=Complex I subunit B13;AltName: Full=Complex I-13kD-B;Short=CI-13kD-B;AltName: Full=NADH-ubiquinone oxidoreductase 13 kDa-B subunit	0.87199	-0.197616	0.392245
EKYLTVQNTVR	1xSuccinyl [K2]	224471815	Acyl-coenzyme A thioesterase 9, mitochondrial;Short=Acyl-CoA thioesterase 9;AltName: Full=Acyl-CoA thioester hydrolase 9;Flags: Precursor	1.19547	0.257572	0.393752
ASKQWFINITDIK	1xSuccinyl [K3]	94730583	Isoleucine--tRNA ligase, mitochondrial;AltName: Full=Isoleucyl-tRNA synthetase;Short=IleRS;Flags: Precursor	1.10983	0.150341	0.394211
ALAKLGIGQLTAQEVK	1xSuccinyl [K4]	74737159	LETM1 domain-containing protein 1;AltName: Full=Cervical cancer 1 proto-oncogene protein p40;AltName: Full=Cervical cancer proto-oncogene 2 protein;AltName: Full=HCCR-1;AltName: Full=HCRR-2	1.1906	0.251686	0.394979
MEIATKEPMNPIK	1xSuccinyl [K6]	116242592	Inorganic pyrophosphatase 2, mitochondrial;AltName: Full=Pyrophosphatase SID6-306;AltName: Full=Pyrophosphate phospho-hydrolase 2;Short=PPase 2;Flags: Precursor	0.839751	-0.251966	0.395037
QHEADADLINAGKETVTILPGASFFSSDESFAMIR	1xSuccinyl [K13]	2492998	Succinyl-CoA:3-ketoacid coenzyme A transferase 1, mitochondrial;AltName: Full=3-oxoacid CoA-transferase 1;AltName: Full=Somatic-type succinyl-CoA:3-oxoacid CoA-transferase;Short=SCOT-s;Flags: Precursor	1.35229	0.435401	0.395754
QHLYVDKNTK	1xSuccinyl [K7]	223634731	Succinate--CoA ligase [ADP/GDP-forming] subunit alpha, mitochondrial;AltName: Full=Succinyl-CoA synthetase subunit alpha;Short=SCS-alpha;Flags: Precursor	0.887577	-0.172055	0.396779
AAVKGYLGPEQLPDCLK	1xCarbamidomethyl [C15];1xSuccinyl [K4]	215274114	Malate dehydrogenase, mitochondrial;Flags: Precursor	1.13413	0.181588	0.396785
FGAKCIAVGESDGSIWNPDGIDPK	1xCarbamidomethyl [C5]; 1xSuccinyl [K4]	118541; 13432152	Glutamate dehydrogenase 1, mitochondrial; Short=GDH 1; Flags: Precursor Glutamate dehydrogenase 2, mitochondrial; Short=GDH 2; Flags: Precursor	1.11038	0.151053	0.397539
VGNVGQTNYAASKAGVIGLTQTAAR	1xSuccinyl [K13]	12643402	Estradiol 17-beta-dehydrogenase 8;AltName: Full=17-beta-hydroxysteroid dehydrogenase 8;Short=17-beta-HSD 8;AltName: Full=3-oxoacyl-[acyl-carrier-protein] reductase;AltName: Full=Protein Ke6;Short=Ke-6;AltName: Full=Really interesting new gene 2 protein;AltName: Full=Short chain dehydrogenase/reductase family 30C member 1;AltName: Full=Testosterone 17-beta-dehydrogenase 8	1.19716	0.259613	0.40096
QKSSGLNLCTGTGSK	1xCarbamidomethyl [C9];1xSuccinyl [K2]	156630863	NAD kinase 2, mitochondrial;AltName: Full=Mitochondrial NAD kinase;AltName: Full=NAD kinase domain-containing protein 1, mitochondrial;Flags: Precursor	1.32358	0.404451	0.401464
IANAIMKAADEVAEGK	1xOxidation [M6];1xSuccinyl [K7]	1730117	Fumarate hydratase, mitochondrial;Short=Fumarase;Flags: Precursor	1.23494	0.304442	0.402651
VKLLLQVQHASK	1xSuccinyl [K2]	113463; 317373597; 113455	ADP/ATP translocase 3; AltName: Full=ADP,ATP carrier protein 3; AltName: Full=ADP,ATP carrier protein, isoform T2; Short=ANT 2; AltName: Full=Adenine nucleotide translocator 3; Short=ANT 3; AltName: Full=Solute carrier family 25 member 6; Contains: ADP/ATP translocase 3, N-terminally processed ADP/ATP translocase 2; AltName: Full=ADP,ATP carrier protein 2; AltName: Full=ADP,ATP carrier protein, f…	1.20635	0.270646	0.403452
NDGAAILAAVSSIAQKIR	1xSuccinyl [K16]	92090799	NADH-ubiquinone oxidoreductase 75 kDa subunit, mitochondrial;AltName: Full=Complex I-75kD;Short=CI-75kD;Flags: Precursor	0.912261	-0.132482	0.40413
YTAQVDAEEKEDVKSCAEWVSLSK	1xCarbamidomethyl [C16];1xSuccinyl [K]	6831494	ATP synthase subunit d, mitochondrial;Short=ATPase subunit d	0.885899	-0.174785	0.406655
LSLDKVFR	1xSuccinyl [K5]	60415944	Stomatin-like protein 2, mitochondrial;Short=SLP-2;AltName: Full=EPB72-like protein 2;AltName: Full=Paraprotein target 7;Short=Paratarg-7;Flags: Precursor	1.08321	0.115311	0.408102
VVDALGNAIDGKGPIGSK	1xSuccinyl [K12]	114517	ATP synthase subunit alpha, mitochondrial;Flags: Precursor	1.17483	0.232447	0.410613
ELEDFKLQHGSILGFPK	1xSuccinyl [K6]	118541; 13432152	Glutamate dehydrogenase 1, mitochondrial; Short=GDH 1; Flags: Precursor Glutamate dehydrogenase 2, mitochondrial; Short=GDH 2; Flags: Precursor	1.14193	0.191473	0.410929
QFKTQQYYNVLK	1xSuccinyl [K3]	166198367	Acyl-CoA synthetase family member 2, mitochondrial;Flags: Precursor	1.2236	0.291129	0.411837
FGQHLIKPSVVFLK	1xSuccinyl [K7]	1706794	Bis(5'-adenosyl)-triphosphatase;AltName: Full=AP3A hydrolase;Short=AP3Aase;AltName: Full=Diadenosine 5',5'''-P1,P3-triphosphate hydrolase;AltName: Full=Dinucleosidetriphosphatase;AltName: Full=Fragile histidine triad protein	0.884807	-0.176566	0.413081
VAASSAKMGLVETKLAIIPGGGGTQR	1xAcetyl [K14];1xSuccinyl [K7]	37076898	Methylglutaconyl-CoA hydratase, mitochondrial;AltName: Full=AU-specific RNA-binding enoyl-CoA hydratase;Short=AU-binding protein/enoyl-CoA hydratase;Flags: Precursor	0.878314	-0.187191	0.415327
MWKSPNGTIR	1xDeamidated [N6];1xSuccinyl [K3]	20141568	Isocitrate dehydrogenase [NADP], mitochondrial;Short=IDH;AltName: Full=ICD-M;AltName: Full=IDP;AltName: Full=NADP(+)-specific ICDH;AltName: Full=Oxalosuccinate decarboxylase;Flags: Precursor	1.11284	0.15425	0.416467
FGGIDILVNNASAISLTNTLDTPTKR	1xSuccinyl [K25]	74749521	Hydroxysteroid dehydrogenase-like protein 2;AltName: Full=Short chain dehydrogenase/reductase family 13C member 1	1.1723	0.229337	0.416712
KFSTMPFLFCNINNVCNFASR	2xCarbamidomethyl [C10;C16];1xSuccinyl [K1]	125987809	Collagen alpha-1(IV) chain;Contains: Arresten;Flags: Precursor	1.43338	0.519416	0.417584
TLSTIATSTDAASVVHSTDLVVEAIVENLKVK	1xSuccinyl [K]	311033442	Hydroxyacyl-coenzyme A dehydrogenase, mitochondrial;Short=HCDH;AltName: Full=Medium and short-chain L-3-hydroxyacyl-coenzyme A dehydrogenase;AltName: Full=Short-chain 3-hydroxyacyl-CoA dehydrogenase;Flags: Precursor	1.23456	0.303994	0.420338
VNKEVER	1xSuccinyl [K3]	116241354	ES1 protein homolog, mitochondrial;AltName: Full=Protein GT335;AltName: Full=Protein KNP-I;Flags: Precursor	0.884758	-0.176645	0.422316
IAEMTDIKPILR	1xSuccinyl [K8]	485956568	Presequence protease, mitochondrial;Short=hPreP;AltName: Full=Pitrilysin metalloproteinase 1;Short=Metalloprotease 1;Short=hMP1;Flags: Precursor	0.726366	-0.46123	0.423612
VEKDGLILTSR	1xSuccinyl [K3]	56404943	Protein deglycase DJ-1;Short=DJ-1;AltName: Full=Oncogene DJ1;AltName: Full=Parkinson disease protein 7;Flags: Precursor	1.14185	0.191371	0.425975
TITMKQLLR	1xSuccinyl [K5]	20455470	Branched-chain-amino-acid aminotransferase, mitochondrial;Short=BCAT(m);AltName: Full=Placental protein 18;Short=PP18;Flags: Precursor	1.18184	0.24104	0.427043
LKPAFIKPYGTVTAANSSFLTDGASAMLIMAEEK	1xDeamidated [N16];1xOxidation [M];1xSuccinyl [K]	116241345	Trifunctional enzyme subunit beta, mitochondrial;AltName: Full=TP-beta;Includes: 3-ketoacyl-CoA thiolase;AltName: Full=Acetyl-CoA acyltransferase;AltName: Full=Beta-ketothiolase;Flags: Precursor	1.32266	0.403443	0.427735
TAMKYNLGLDLR	1xSuccinyl [K4]	118541	Glutamate dehydrogenase 1, mitochondrial;Short=GDH 1;Flags: Precursor	1.09268	0.127866	0.428663
APALGGSFAGLEPMGLLWALEPEKPLVR	1xOxidation [M14];1xSuccinyl [K24]	269849771	Acyl-coenzyme A thioesterase 2, mitochondrial;Short=Acyl-CoA thioesterase 2;AltName: Full=Acyl-coenzyme A thioester hydrolase 2a;AltName: Full=CTE-Ia;AltName: Full=Long-chain acyl-CoA thioesterase 2;AltName: Full=ZAP128;Flags: Precursor	1.30698	0.386236	0.428718
VPVPEDKYTAQVDAEEK	1xSuccinyl [K7]	6831494	ATP synthase subunit d, mitochondrial;Short=ATPase subunit d	0.802811	-0.316868	0.431095
GQKVLDSGAPIK	1xSuccinyl [K3]	114549	ATP synthase subunit beta, mitochondrial;Flags: Precursor	1.16691	0.222699	0.431651
KVMEAFEQAER	1xSuccinyl [K1]	548403	2-oxoisovalerate dehydrogenase subunit alpha, mitochondrial;AltName: Full=Branched-chain alpha-keto acid dehydrogenase E1 component alpha chain;Short=BCKDE1A;Short=BCKDH E1-alpha;Flags: Precursor	1.13814	0.186674	0.432303
LITTQQWLIKLTSK	1xSuccinyl [K10]	114443	ATP synthase subunit a;AltName: Full=F-ATPase protein 6	0.88122	-0.182426	0.432592
VIGMHYFSPVDKMQLLEIITTEK	1xOxidation [M];1xSuccinyl [K12]	20141376	Trifunctional enzyme subunit alpha, mitochondrial;AltName: Full=78 kDa gastrin-binding protein;AltName: Full=TP-alpha;Includes: Long-chain enoyl-CoA hydratase;Includes: Long chain 3-hydroxyacyl-CoA dehydrogenase;Flags: Precursor	1.14494	0.19527	0.433143
KLTAGEACAQGLVTEVFPDSTFQK	1xCarbamidomethyl [C8];1xSuccinyl [K1]	257051079	Enoyl-CoA delta isomerase 2, mitochondrial;AltName: Full=DRS-1;AltName: Full=Delta(3),delta(2)-enoyl-CoA isomerase;Short=D3,D2-enoyl-CoA isomerase;AltName: Full=Diazepam-binding inhibitor-related protein 1;Short=DBI-related protein 1;AltName: Full=Dodecenoyl-CoA isomerase;AltName: Full=Hepatocellular carcinoma-associated antigen 88;AltName: Full=Peroxisomal 3,2-trans-enoyl-CoA isomerase;Short=pEC…	1.14653	0.197277	0.433749
TPFLLSGTSYKDLMPHDLAR	1xOxidation [M14];1xSuccinyl [K11]	116241345	Trifunctional enzyme subunit beta, mitochondrial;AltName: Full=TP-beta;Includes: 3-ketoacyl-CoA thiolase;AltName: Full=Acetyl-CoA acyltransferase;AltName: Full=Beta-ketothiolase;Flags: Precursor	1.17027	0.226838	0.435361
FQTKIPNIYAIGDVVAGPMLAHK	1xSuccinyl [K4]	269849557	Dihydrolipoyl dehydrogenase, mitochondrial;AltName: Full=Dihydrolipoamide dehydrogenase;AltName: Full=Glycine cleavage system L protein;Flags: Precursor	0.894004	-0.161647	0.43559
KFGGIDILVNNASAISLTNTLDTPTK	1xSuccinyl [K1]	74749521	Hydroxysteroid dehydrogenase-like protein 2;AltName: Full=Short chain dehydrogenase/reductase family 13C member 1	1.19875	0.261532	0.437165
TCGFDFTGAVEDISKIPEQSVLLLHACAHNPTGVDPRPEQWK	2xCarbamidomethyl [C2;C27];1xDeamidated [Q/N];1xSuccinyl [K]	308153643	Aspartate aminotransferase, mitochondrial;Short=mAspAT;AltName: Full=Fatty acid-binding protein;Short=FABP-1;AltName: Full=Glutamate oxaloacetate transaminase 2;AltName: Full=Kynurenine aminotransferase 4;AltName: Full=Kynurenine aminotransferase IV;AltName: Full=Kynurenine--oxoglutarate transaminase 4;AltName: Full=Kynurenine--oxoglutarate transaminase IV;AltName: Full=Plasma membrane-associated…	0.768181	-0.380482	0.437371
VIGMHYFSPVDKMQLLEIITTEK	2xOxidation [M4;M13];1xSuccinyl [K12]	20141376	Trifunctional enzyme subunit alpha, mitochondrial;AltName: Full=78 kDa gastrin-binding protein;AltName: Full=TP-alpha;Includes: Long-chain enoyl-CoA hydratase;Includes: Long chain 3-hydroxyacyl-CoA dehydrogenase;Flags: Precursor	1.27862	0.354586	0.438334
DILADLIPKEQAR	1xSuccinyl [K9]	57015285	Citrate synthase, mitochondrial;AltName: Full=Citrate (Si)-synthase;Flags: Precursor	0.90732	-0.140316	0.438574
ALAIEEFCKSLGHACIR	2xCarbamidomethyl [C8;C15];1xSuccinyl [K9]	74734347	Mycophenolic acid acyl-glucuronide esterase, mitochondrial;AltName: Full=Alpha/beta hydrolase domain-containing protein 10;Short=Abhydrolase domain-containing protein 10;Flags: Precursor	1.16948	0.225872	0.438693
WYNLMIQNKDDLAR	1xSuccinyl [K9]	7531278	Succinate-semialdehyde dehydrogenase, mitochondrial;AltName: Full=Aldehyde dehydrogenase family 5 member A1;AltName: Full=NAD(+)-dependent succinic semialdehyde dehydrogenase;Flags: Precursor	0.909873	-0.136263	0.439975
EVVEAHVDQKNK	1xSuccinyl [K]	116241354	ES1 protein homolog, mitochondrial;AltName: Full=Protein GT335;AltName: Full=Protein KNP-I;Flags: Precursor	0.909494	-0.136864	0.440016
LREELKPIAFAR	1xSuccinyl [K6]	400668	Lipoamide acyltransferase component of branched-chain alpha-keto acid dehydrogenase complex, mitochondrial;AltName: Full=52 kDa mitochondrial autoantigen of primary biliary cirrhosis;AltName: Full=Branched chain 2-oxo-acid dehydrogenase complex component E2;Short=BCOADC-E2;AltName: Full=Branched-chain alpha-keto acid dehydrogenase complex component E2;Short=BCKAD-E2;Short=BCKADE2;AltName: Full=Di…	0.8311	-0.266906	0.441739
KGCVITISGR	1xCarbamidomethyl [C3];1xSuccinyl [K1]	28381347	Cytosolic acyl coenzyme A thioester hydrolase;AltName: Full=Acyl-CoA thioesterase 7;AltName: Full=Brain acyl-CoA hydrolase;Short=BACH;AltName: Full=CTE-IIa;Short=CTE-II;AltName: Full=Long chain acyl-CoA thioester hydrolase	0.895528	-0.15919	0.441996
APANKAFTGFIVEADTPGIQIGR	1xSuccinyl [K5]	113017	Medium-chain specific acyl-CoA dehydrogenase, mitochondrial;Short=MCAD;Flags: Precursor	1.16637	0.222028	0.443484
IMIPLKTSPLQ	1xSuccinyl [K6]	17380133	Protein NipSnap homolog 2;Short=NipSnap2;AltName: Full=Glioblastoma-amplified sequence	0.920645	-0.119283	0.445076
IIEKWVDFAR	1xSuccinyl [K4]	21431746	[3-methyl-2-oxobutanoate dehydrogenase [lipoamide]] kinase, mitochondrial;AltName: Full=Branched-chain alpha-ketoacid dehydrogenase kinase;Short=BCKD-kinase;Short=BCKDHKIN;Flags: Precursor	1.16416	0.219295	0.445482
NQVTATKADGGTQVIDTK	1xSuccinyl [K7]	269849557	Dihydrolipoyl dehydrogenase, mitochondrial;AltName: Full=Dihydrolipoamide dehydrogenase;AltName: Full=Glycine cleavage system L protein;Flags: Precursor	1.12936	0.175508	0.445589
SIAKEGFEK	1xSuccinyl [K4]	129379	60 kDa heat shock protein, mitochondrial;AltName: Full=60 kDa chaperonin;AltName: Full=Chaperonin 60;Short=CPN60;AltName: Full=Heat shock protein 60;Short=HSP-60;Short=Hsp60;AltName: Full=HuCHA60;AltName: Full=Mitochondrial matrix protein P1;AltName: Full=P60 lymphocyte protein;Flags: Precursor	1.11181	0.152913	0.445649
VDLTPYPTISSINKR	1xSuccinyl [K14]	269849671	Maleylacetoacetate isomerase;Short=MAAI;AltName: Full=GSTZ1-1;AltName: Full=Glutathione S-transferase zeta 1	1.35273	0.435878	0.446215
MWKSPNGTIR	1xOxidation [M1];1xSuccinyl [K3]	20141568	Isocitrate dehydrogenase [NADP], mitochondrial;Short=IDH;AltName: Full=ICD-M;AltName: Full=IDP;AltName: Full=NADP(+)-specific ICDH;AltName: Full=Oxalosuccinate decarboxylase;Flags: Precursor	0.840549	-0.250597	0.446481
SQGKVLQATVVAVGSGSK	1xSuccinyl [K4]	47606335	10 kDa heat shock protein, mitochondrial;Short=Hsp10;AltName: Full=10 kDa chaperonin;AltName: Full=Chaperonin 10;Short=CPN10;AltName: Full=Early-pregnancy factor;Short=EPF	1.15081	0.202654	0.44723
KVTVTNPDTGR	1xSuccinyl [K1]	2497301	Contactin-1;AltName: Full=Glycoprotein gp135;AltName: Full=Neural cell surface protein F3;Flags: Precursor	1.12783	0.173544	0.447877
KAGQVFLEELGNHK	1xSuccinyl [K1]	1705945	2',3'-cyclic-nucleotide 3'-phosphodiesterase;Short=CNP;Short=CNPase;Flags: Precursor	1.16582	0.221342	0.448868
DFLIPIGKAK	1xSuccinyl [K8]	134044259	Pyruvate dehydrogenase E1 component subunit beta, mitochondrial;Short=PDHE1-B;Flags: Precursor	0.916547	-0.125719	0.449169
NFGTKISAR	1xSuccinyl [K5]	1346355	ATP-dependent 6-phosphofructokinase, platelet type;Short=ATP-PFK;Short=PFK-P;AltName: Full=6-phosphofructokinase type C;AltName: Full=Phosphofructo-1-kinase isozyme C;Short=PFK-C;AltName: Full=Phosphohexokinase	0.871464	-0.198487	0.449572
IYKALEAVSSCVR	1xCarbamidomethyl [C11];1xSuccinyl [K3]	85541638	Methionine--tRNA ligase, mitochondrial;AltName: Full=Methionyl-tRNA synthetase 2;AltName: Full=Mitochondrial methionyl-tRNA synthetase;Short=MtMetRS;Flags: Precursor	0.883828	-0.178162	0.449731
TQQYDDLIDEFMKAITDR	1xSuccinyl [K13]	126733	NAD-dependent malic enzyme, mitochondrial;Short=NAD-ME;AltName: Full=Malic enzyme 2;Flags: Precursor	0.895918	-0.158561	0.450225
AKLYPVASLFTQK	1xSuccinyl [K2]	182668644	Pyruvate dehydrogenase phosphatase regulatory subunit, mitochondrial;Short=PDPr;Flags: Precursor	1.15892	0.212783	0.450512
EKASWSSLSMDEK	1xSuccinyl [K2]	117086	Cytochrome c oxidase subunit 4 isoform 1, mitochondrial;AltName: Full=Cytochrome c oxidase polypeptide IV;AltName: Full=Cytochrome c oxidase subunit IV isoform 1;Short=COX IV-1;Flags: Precursor	1.10523	0.144353	0.450857
LEVAPISDIIAIKSPDTFVR	1xSuccinyl [K13]	119636	Electron transfer flavoprotein subunit alpha, mitochondrial;Short=Alpha-ETF;Flags: Precursor	0.900106	-0.151833	0.450977
QPVVASVSLLIFKDLK	1xSuccinyl [K13]	334302832	Trans-2-enoyl-CoA reductase, mitochondrial;AltName: Full=Nuclear receptor-binding factor 1;Short=HsNrbf-1;Short=NRBF-1;Flags: Precursor	1.15292	0.205293	0.452108
STVPHAYATADCDLGAVLKVR	1xCarbamidomethyl [C12];1xSuccinyl [K19]	12643417	Pyruvate dehydrogenase protein X component, mitochondrial;AltName: Full=Dihydrolipoamide dehydrogenase-binding protein of pyruvate dehydrogenase complex;AltName: Full=E3-binding protein;Short=E3BP;AltName: Full=Lipoyl-containing pyruvate dehydrogenase complex component X;AltName: Full=proX;Flags: Precursor	0.876614	-0.189987	0.453654
TMGCLATTHSKAIHK	1xCarbamidomethyl [C4];1xSuccinyl [K]	48429239	4-aminobutyrate aminotransferase, mitochondrial;AltName: Full=(S)-3-amino-2-methylpropionate transaminase;AltName: Full=GABA aminotransferase;Short=GABA-AT;AltName: Full=Gamma-amino-N-butyrate transaminase;Short=GABA transaminase;Short=GABA-T;AltName: Full=L-AIBAT;Flags: Precursor	1.9058	0.930395	0.4538
FDAYCFKPK	1xCarbamidomethyl [C5];1xSuccinyl [K7]	2506816	Versican core protein;AltName: Full=Chondroitin sulfate proteoglycan core protein 2;Short=Chondroitin sulfate proteoglycan 2;AltName: Full=Glial hyaluronate-binding protein;Short=GHAP;AltName: Full=Large fibroblast proteoglycan;AltName: Full=PG-M;Flags: Precursor	0.858962	-0.219334	0.454661
GVQKILQDYK	1xSuccinyl [K4]	114549	ATP synthase subunit beta, mitochondrial;Flags: Precursor	1.23415	0.303521	0.455511
VGKFPFAANSR	1xDeamidated [N9];1xSuccinyl [K3]	269849557	Dihydrolipoyl dehydrogenase, mitochondrial;AltName: Full=Dihydrolipoamide dehydrogenase;AltName: Full=Glycine cleavage system L protein;Flags: Precursor	0.901879	-0.148995	0.456757
STCTINYSKDLPLAQGIK	1xCarbamidomethyl [C3];1xSuccinyl [K9]	294862544	Alpha-aminoadipic semialdehyde dehydrogenase;Short=Alpha-AASA dehydrogenase;AltName: Full=Aldehyde dehydrogenase family 7 member A1;AltName: Full=Antiquitin-1;AltName: Full=Betaine aldehyde dehydrogenase;AltName: Full=Delta1-piperideine-6-carboxylate dehydrogenase;Short=P6c dehydrogenase;Flags: Precursor	0.848504	-0.237007	0.456908
NKFGTALSNR	1xSuccinyl [K2]	83304988	Neurofascin;Flags: Precursor	1.17751	0.235736	0.458234
GVMLAVDAVIAELKK	1xSuccinyl [K]	129379	60 kDa heat shock protein, mitochondrial;AltName: Full=60 kDa chaperonin;AltName: Full=Chaperonin 60;Short=CPN60;AltName: Full=Heat shock protein 60;Short=HSP-60;Short=Hsp60;AltName: Full=HuCHA60;AltName: Full=Mitochondrial matrix protein P1;AltName: Full=P60 lymphocyte protein;Flags: Precursor	1.10552	0.144721	0.459719
LITEGASKR	1xSuccinyl [K8]	1708399	Isocitrate dehydrogenase [NAD] subunit alpha, mitochondrial;AltName: Full=Isocitric dehydrogenase subunit alpha;AltName: Full=NAD(+)-specific ICDH subunit alpha;Flags: Precursor	1.23282	0.301963	0.461102
KYGEFFPVPESILTSMK	1xSuccinyl [K1]	21362967	Tryptophan--tRNA ligase, mitochondrial;AltName: Full=(Mt)TrpRS;AltName: Full=Tryptophanyl-tRNA synthetase;Short=TrpRS;Flags: Precursor	1.0806	0.111839	0.462014
DVFTKGYGFGLIK	1xSuccinyl [K5]	130683	Voltage-dependent anion-selective channel protein 1;Short=VDAC-1;Short=hVDAC1;AltName: Full=Outer mitochondrial membrane protein porin 1;AltName: Full=Plasmalemmal porin;AltName: Full=Porin 31HL;AltName: Full=Porin 31HM	0.917396	-0.124383	0.462068
MGLVETKLAIIPGGGGTQR	1xSuccinyl [K7]	37076898	Methylglutaconyl-CoA hydratase, mitochondrial;AltName: Full=AU-specific RNA-binding enoyl-CoA hydratase;Short=AU-binding protein/enoyl-CoA hydratase;Flags: Precursor	1.09783	0.134656	0.464995
VPNTKDLSLNK	1xSuccinyl [K5]	14916998	Glutathione reductase, mitochondrial;Short=GR;Short=GRase;Flags: Precursor	1.10897	0.149223	0.465221
EVPLVFPKTYGESMLYLDGQR	1xOxidation [M14];1xSuccinyl [K8]	224471815	Acyl-coenzyme A thioesterase 9, mitochondrial;Short=Acyl-CoA thioesterase 9;AltName: Full=Acyl-CoA thioester hydrolase 9;Flags: Precursor	1.27527	0.350801	0.465608
NILGGTVFREPIICKNIPR	1xCarbamidomethyl [C14];1xSuccinyl [K15]	20141568	Isocitrate dehydrogenase [NADP], mitochondrial;Short=IDH;AltName: Full=ICD-M;AltName: Full=IDP;AltName: Full=NADP(+)-specific ICDH;AltName: Full=Oxalosuccinate decarboxylase;Flags: Precursor	0.834462	-0.261081	0.466028
EQCEQLEKCVK	2xCarbamidomethyl [C3;C9];1xSuccinyl [K8]	20455515	Cytochrome b-c1 complex subunit 6, mitochondrial;AltName: Full=Complex III subunit 6;AltName: Full=Complex III subunit VIII;AltName: Full=Cytochrome c1 non-heme 11 kDa protein;AltName: Full=Mitochondrial hinge protein;AltName: Full=Ubiquinol-cytochrome c reductase complex 11 kDa protein;Flags: Precursor	0.899835	-0.152268	0.469849
FAGLHFFNPVPVMKLVEVIK	1xOxidation [M13];1xSuccinyl [K]	311033442	Hydroxyacyl-coenzyme A dehydrogenase, mitochondrial;Short=HCDH;AltName: Full=Medium and short-chain L-3-hydroxyacyl-coenzyme A dehydrogenase;AltName: Full=Short-chain 3-hydroxyacyl-CoA dehydrogenase;Flags: Precursor	1.18419	0.243897	0.470125
FTEEVVKQTQR	1xSuccinyl [K7]	62511242	4-trimethylaminobutyraldehyde dehydrogenase;Short=TMABADH;AltName: Full=Aldehyde dehydrogenase E3 isozyme;AltName: Full=Aldehyde dehydrogenase family 9 member A1;AltName: Full=Gamma-aminobutyraldehyde dehydrogenase;AltName: Full=R-aminobutyraldehyde dehydrogenase;Contains: 4-trimethylaminobutyraldehyde dehydrogenase, N-terminally processed	1.13044	0.17689	0.473364
LIKEGDIVK	1xSuccinyl [K3]	114517	ATP synthase subunit alpha, mitochondrial;Flags: Precursor	1.1413	0.190682	0.473541
KWYYNAAGFNK	1xSuccinyl [K1]	136717	Cytochrome b-c1 complex subunit 7;AltName: Full=Complex III subunit 7;AltName: Full=Complex III subunit VII;AltName: Full=QP-C;AltName: Full=Ubiquinol-cytochrome c reductase complex 14 kDa protein	0.90721	-0.140492	0.473608
VAKPVVEMDGDEMTR	1xOxidation [M];1xSuccinyl [K3]	20141568	Isocitrate dehydrogenase [NADP], mitochondrial;Short=IDH;AltName: Full=ICD-M;AltName: Full=IDP;AltName: Full=NADP(+)-specific ICDH;AltName: Full=Oxalosuccinate decarboxylase;Flags: Precursor	0.939995	-0.0892754	0.476684
LKYPLEEFVK	1xSuccinyl [K2]	48429239	4-aminobutyrate aminotransferase, mitochondrial;AltName: Full=(S)-3-amino-2-methylpropionate transaminase;AltName: Full=GABA aminotransferase;Short=GABA-AT;AltName: Full=Gamma-amino-N-butyrate transaminase;Short=GABA transaminase;Short=GABA-T;AltName: Full=L-AIBAT;Flags: Precursor	1.11627	0.158687	0.47671
KTVLGTPEVLLGALPGAGGTQR	1xSuccinyl [K1]	20141376	Trifunctional enzyme subunit alpha, mitochondrial;AltName: Full=78 kDa gastrin-binding protein;AltName: Full=TP-alpha;Includes: Long-chain enoyl-CoA hydratase;Includes: Long chain 3-hydroxyacyl-CoA dehydrogenase;Flags: Precursor	1.11865	0.161752	0.480621
GYLDKLEPSK	1xSuccinyl [K5]	114517	ATP synthase subunit alpha, mitochondrial;Flags: Precursor	1.11998	0.163472	0.483019
FAQMLEKVCVETVESGAMTK	1xCarbamidomethyl [C9];1xSuccinyl [K7]	20141568	Isocitrate dehydrogenase [NADP], mitochondrial;Short=IDH;AltName: Full=ICD-M;AltName: Full=IDP;AltName: Full=NADP(+)-specific ICDH;AltName: Full=Oxalosuccinate decarboxylase;Flags: Precursor	0.912915	-0.131448	0.483505
EGSVVVDLAAEAGGNFETTKPGELYIHK	1xSuccinyl [K]	51338801	NAD(P) transhydrogenase, mitochondrial;AltName: Full=Nicotinamide nucleotide transhydrogenase;AltName: Full=Pyridine nucleotide transhydrogenase;Flags: Precursor	1.08893	0.12291	0.485449
DATSKVALVYGQMNEPPGAR	1xSuccinyl [K5]	114549	ATP synthase subunit beta, mitochondrial;Flags: Precursor	1.21355	0.279235	0.485822
FETEKNNGAGYFLEHLAFK	1xDeamidated [N];1xSuccinyl [K5]	92090651	Cytochrome b-c1 complex subunit 1, mitochondrial;AltName: Full=Complex III subunit 1;AltName: Full=Core protein I;AltName: Full=Ubiquinol-cytochrome-c reductase complex core protein 1;Flags: Precursor	0.914382	-0.129131	0.486457
TFESLVDFSKALGK	1xSuccinyl [K10]	311033442	Hydroxyacyl-coenzyme A dehydrogenase, mitochondrial;Short=HCDH;AltName: Full=Medium and short-chain L-3-hydroxyacyl-coenzyme A dehydrogenase;AltName: Full=Short-chain 3-hydroxyacyl-CoA dehydrogenase;Flags: Precursor	1.07189	0.100154	0.486611
SKSDPIMLLKDR	1xSuccinyl [K10]	129063	Pyruvate dehydrogenase E1 component subunit alpha, somatic form, mitochondrial;AltName: Full=PDHE1-A type I;Flags: Precursor	0.881508	-0.181955	0.488178
SLEEEKAAVTEAVR	1xSuccinyl [K6]	23822219	Serine--tRNA ligase, mitochondrial;AltName: Full=SerRSmt;AltName: Full=Seryl-tRNA synthetase;Short=SerRS;AltName: Full=Seryl-tRNA(Ser/Sec) synthetase;Flags: Precursor	1.20709	0.271528	0.488679
HFIEQGINVCLCQSYAKNMGLYGER	2xCarbamidomethyl [C10;C12];1xSuccinyl [K17]	308153643	Aspartate aminotransferase, mitochondrial;Short=mAspAT;AltName: Full=Fatty acid-binding protein;Short=FABP-1;AltName: Full=Glutamate oxaloacetate transaminase 2;AltName: Full=Kynurenine aminotransferase 4;AltName: Full=Kynurenine aminotransferase IV;AltName: Full=Kynurenine--oxoglutarate transaminase 4;AltName: Full=Kynurenine--oxoglutarate transaminase IV;AltName: Full=Plasma membrane-associated…	1.38715	0.472119	0.489761
LGADVTAVEFLGHVGGVGIDMEISKNFQR	1xOxidation [M21];1xSuccinyl [K25]	269849557	Dihydrolipoyl dehydrogenase, mitochondrial;AltName: Full=Dihydrolipoamide dehydrogenase;AltName: Full=Glycine cleavage system L protein;Flags: Precursor	1.19693	0.259334	0.490286
LTFDSSFSPNTGKK	1xSuccinyl [K]	130683	Voltage-dependent anion-selective channel protein 1;Short=VDAC-1;Short=hVDAC1;AltName: Full=Outer mitochondrial membrane protein porin 1;AltName: Full=Plasmalemmal porin;AltName: Full=Porin 31HL;AltName: Full=Porin 31HM	0.877702	-0.188197	0.49068
LAYRPPK	1xSuccinyl [K7]	311033458	Cytochrome c1, heme protein, mitochondrial;AltName: Full=Complex III subunit 4;AltName: Full=Complex III subunit IV;AltName: Full=Cytochrome b-c1 complex subunit 4;AltName: Full=Ubiquinol-cytochrome-c reductase complex cytochrome c1 subunit;Short=Cytochrome c-1;Flags: Precursor	0.90571	-0.142879	0.491155
ITELYKQYDFGK	1xSuccinyl [K6]	94730583	Isoleucine--tRNA ligase, mitochondrial;AltName: Full=Isoleucyl-tRNA synthetase;Short=IleRS;Flags: Precursor	1.10917	0.149477	0.491241
KFVIPDFMSFTSHIDELYESAK	1xSuccinyl [K1]	12643334	Glutaminase kidney isoform, mitochondrial;Short=GLS;AltName: Full=K-glutaminase;AltName: Full=L-glutamine amidohydrolase;Flags: Precursor	0.866661	-0.206461	0.492007
EGADMLMVKPGMPYLDIVR	1xOxidation [M];1xSuccinyl [K9]	122833	Delta-aminolevulinic acid dehydratase;Short=ALADH;AltName: Full=Porphobilinogen synthase	1.30316	0.382013	0.492038
AGIKVTVAGLAGK	1xSuccinyl [K4]	56404943	Protein deglycase DJ-1;Short=DJ-1;AltName: Full=Oncogene DJ1;AltName: Full=Parkinson disease protein 7;Flags: Precursor	1.11257	0.153891	0.493814
AAQIGAHTLSGACLDPGAFKELFPDWK	1xCarbamidomethyl [C13];1xDeamidated [Q3];1xSuccinyl [K20]	292495008	Electron transfer flavoprotein-ubiquinone oxidoreductase, mitochondrial;Short=ETF-QO;Short=ETF-ubiquinone oxidoreductase;AltName: Full=Electron-transferring-flavoprotein dehydrogenase;Short=ETF dehydrogenase;Flags: Precursor	1.16354	0.218519	0.495897
GIQEIADSVKALSK	1xSuccinyl [K10]	12643417	Pyruvate dehydrogenase protein X component, mitochondrial;AltName: Full=Dihydrolipoamide dehydrogenase-binding protein of pyruvate dehydrogenase complex;AltName: Full=E3-binding protein;Short=E3BP;AltName: Full=Lipoyl-containing pyruvate dehydrogenase complex component X;AltName: Full=proX;Flags: Precursor	1.10778	0.147665	0.498067
SKEFAQIIK	1xSuccinyl [K2]	1730117	Fumarate hydratase, mitochondrial;Short=Fumarase;Flags: Precursor	1.10271	0.14105	0.498522
MLLLKGFGK	1xSuccinyl [K5]	37082126	Pyridoxine-5'-phosphate oxidase;AltName: Full=Pyridoxamine-phosphate oxidase	1.11209	0.153272	0.500287
VVKLLNSELADALGGLLNR	1xSuccinyl [K3]	85541638	Methionine--tRNA ligase, mitochondrial;AltName: Full=Methionyl-tRNA synthetase 2;AltName: Full=Mitochondrial methionyl-tRNA synthetase;Short=MtMetRS;Flags: Precursor	1.12705	0.172548	0.500842
ASGVEGADVVKLLNK	1xSuccinyl [K11]	116242516	Hexokinase-1;AltName: Full=Brain form hexokinase;AltName: Full=Hexokinase type I;Short=HK I	0.904657	-0.144557	0.502022
GHLDNISNNLLIGAINIENGKANSVR	1xSuccinyl [K21]	6686275	Aconitate hydratase, mitochondrial;Short=Aconitase;AltName: Full=Citrate hydro-lyase;Flags: Precursor	0.820609	-0.285233	0.503348
IIKPCNHVLSLSFPIR	1xCarbamidomethyl [C5]; 1xSuccinyl [K3]	118541; 13432152	Glutamate dehydrogenase 1, mitochondrial; Short=GDH 1; Flags: Precursor Glutamate dehydrogenase 2, mitochondrial; Short=GDH 2; Flags: Precursor	1.14595	0.196544	0.504124
IYLEGKIDYGEYMDK	1xSuccinyl [K6]	417811	Single-stranded DNA-binding protein, mitochondrial;Short=Mt-SSB;Short=MtSSB;AltName: Full=PWP1-interacting protein 17;Flags: Precursor	1.07913	0.109865	0.504143
TVDGPSGKLWR	1xSuccinyl [K8]	120649	Glyceraldehyde-3-phosphate dehydrogenase;Short=GAPDH;AltName: Full=Peptidyl-cysteine S-nitrosylase GAPDH	1.11352	0.155127	0.505943
LVPGWTKPITIGR	1xSuccinyl [K7]	20141568	Isocitrate dehydrogenase [NADP], mitochondrial;Short=IDH;AltName: Full=ICD-M;AltName: Full=IDP;AltName: Full=NADP(+)-specific ICDH;AltName: Full=Oxalosuccinate decarboxylase;Flags: Precursor	0.917399	-0.124378	0.5078
LKCASLQK	1xCarbamidomethyl [C3];1xSuccinyl [K2]	113576	Serum albumin;Flags: Precursor	1.21804	0.284556	0.507986
ITKFENAFLSHVVSQHQALLGTIR	1xSuccinyl [K3]	114517	ATP synthase subunit alpha, mitochondrial;Flags: Precursor	1.21765	0.284098	0.510051
STAVKALTGGIAHLFK	1xSuccinyl [K5]	269849557	Dihydrolipoyl dehydrogenase, mitochondrial;AltName: Full=Dihydrolipoamide dehydrogenase;AltName: Full=Glycine cleavage system L protein;Flags: Precursor	1.12398	0.168616	0.510367
DGDILGKYVD	1xSuccinyl [K7]	47606335	10 kDa heat shock protein, mitochondrial;Short=Hsp10;AltName: Full=10 kDa chaperonin;AltName: Full=Chaperonin 10;Short=CPN10;AltName: Full=Early-pregnancy factor;Short=EPF	0.931563	-0.102275	0.51109
IANAIMKAADEVAEGK	1xSuccinyl [K7]	1730117	Fumarate hydratase, mitochondrial;Short=Fumarase;Flags: Precursor	0.917601	-0.124062	0.51179
LAKEIAEK	1xSuccinyl [K3]	6093592	NADH dehydrogenase [ubiquinone] 1 alpha subcomplex subunit 10, mitochondrial;AltName: Full=Complex I-42kD;Short=CI-42kD;AltName: Full=NADH-ubiquinone oxidoreductase 42 kDa subunit;Flags: Precursor	0.900145	-0.151771	0.511951
KEILQIMNK	1xSuccinyl [K1]	115502437	Polyribonucleotide nucleotidyltransferase 1, mitochondrial;AltName: Full=3'-5' RNA exonuclease OLD35;AltName: Full=PNPase old-35;AltName: Full=Polynucleotide phosphorylase 1;Short=PNPase 1;AltName: Full=Polynucleotide phosphorylase-like protein;Flags: Precursor	0.90977	-0.136427	0.511991
EGSTHNWQHITDQIGMFCFTGLKPEQVER	1xCarbamidomethyl [C18];1xOxidation [M16];1xSuccinyl [K23]	308153643	Aspartate aminotransferase, mitochondrial;Short=mAspAT;AltName: Full=Fatty acid-binding protein;Short=FABP-1;AltName: Full=Glutamate oxaloacetate transaminase 2;AltName: Full=Kynurenine aminotransferase 4;AltName: Full=Kynurenine aminotransferase IV;AltName: Full=Kynurenine--oxoglutarate transaminase 4;AltName: Full=Kynurenine--oxoglutarate transaminase IV;AltName: Full=Plasma membrane-associated…	0.799266	-0.323252	0.513619
TLVTLGKEDLSIK	1xSuccinyl [K7]	3183119	[Pyruvate dehydrogenase (acetyl-transferring)] kinase isozyme 3, mitochondrial;AltName: Full=Pyruvate dehydrogenase kinase isoform 3;Flags: Precursor	1.1005	0.138159	0.514328
DRTQQYDDLIDEFMKAITDR	1xSuccinyl [K15]	126733	NAD-dependent malic enzyme, mitochondrial;Short=NAD-ME;AltName: Full=Malic enzyme 2;Flags: Precursor	0.887175	-0.17271	0.514873
IIEEAPAPGIKSEVR	1xSuccinyl [K11]	108861983	Methylcrotonoyl-CoA carboxylase subunit alpha, mitochondrial;Short=MCCase subunit alpha;AltName: Full=3-methylcrotonyl-CoA carboxylase 1;AltName: Full=3-methylcrotonyl-CoA carboxylase biotin-containing subunit;AltName: Full=3-methylcrotonyl-CoA:carbon dioxide ligase subunit alpha;Flags: Precursor	0.875735	-0.191433	0.515959
LILPHVDIQLKYFDLGLPNR	1xSuccinyl [K11]	20141568	Isocitrate dehydrogenase [NADP], mitochondrial;Short=IDH;AltName: Full=ICD-M;AltName: Full=IDP;AltName: Full=NADP(+)-specific ICDH;AltName: Full=Oxalosuccinate decarboxylase;Flags: Precursor	1.15159	0.203624	0.516087
APALGGSFAGLEPMGLLWALEPEKPLVR	1xSuccinyl [K24]	269849771	Acyl-coenzyme A thioesterase 2, mitochondrial;Short=Acyl-CoA thioesterase 2;AltName: Full=Acyl-coenzyme A thioester hydrolase 2a;AltName: Full=CTE-Ia;AltName: Full=Long-chain acyl-CoA thioesterase 2;AltName: Full=ZAP128;Flags: Precursor	0.810931	-0.302348	0.518716
DFGSFDKFK	1xSuccinyl [K7]	134665	Superoxide dismutase [Mn], mitochondrial;Flags: Precursor	0.936125	-0.0952272	0.522733
ETAIELGYLTAEQFDEWVKPK	1xSuccinyl [K]	1730117	Fumarate hydratase, mitochondrial;Short=Fumarase;Flags: Precursor	1.1088	0.148999	0.524754
KGLTLIELWEGLTVDDVQK	1xSuccinyl [K1]	2492998	Succinyl-CoA:3-ketoacid coenzyme A transferase 1, mitochondrial;AltName: Full=3-oxoacid CoA-transferase 1;AltName: Full=Somatic-type succinyl-CoA:3-oxoacid CoA-transferase;Short=SCOT-s;Flags: Precursor	1.13316	0.180349	0.526127
NYTDNELEKITR	1xSuccinyl [K9]	118541	Glutamate dehydrogenase 1, mitochondrial;Short=GDH 1;Flags: Precursor	1.09947	0.136808	0.528771
SPDEAYAIAKK	1xSuccinyl [K]	94730427	Succinate--CoA ligase [ADP-forming] subunit beta, mitochondrial;AltName: Full=ATP-specific succinyl-CoA synthetase subunit beta;AltName: Full=Renal carcinoma antigen NY-REN-39;AltName: Full=Succinyl-CoA synthetase beta-A chain;Short=SCS-betaA;Flags: Precursor	0.87543	-0.191937	0.528816
VEPADASGTEKAFEPATGR	1xSuccinyl [K11]	62511242	4-trimethylaminobutyraldehyde dehydrogenase;Short=TMABADH;AltName: Full=Aldehyde dehydrogenase E3 isozyme;AltName: Full=Aldehyde dehydrogenase family 9 member A1;AltName: Full=Gamma-aminobutyraldehyde dehydrogenase;AltName: Full=R-aminobutyraldehyde dehydrogenase;Contains: 4-trimethylaminobutyraldehyde dehydrogenase, N-terminally processed	1.08713	0.120525	0.529038
GIAGLYKGLGATLLR	1xSuccinyl [K7]	34222632	Mitochondrial glutamate carrier 1;Short=GC-1;AltName: Full=Glutamate/H(+) symporter 1;AltName: Full=Solute carrier family 25 member 22	0.92375	-0.114426	0.529678
ASAFALQEQPVVNAVIDDTTKEVVYR	1xSuccinyl [K21]	317373578	Dihydrolipoyllysine-residue succinyltransferase component of 2-oxoglutarate dehydrogenase complex, mitochondrial;AltName: Full=2-oxoglutarate dehydrogenase complex component E2;Short=OGDC-E2;AltName: Full=Dihydrolipoamide succinyltransferase component of 2-oxoglutarate dehydrogenase complex;AltName: Full=E2K;Flags: Precursor	0.892987	-0.163289	0.530253
AIKLAANDFFR	1xSuccinyl [K3]	34222632	Mitochondrial glutamate carrier 1;Short=GC-1;AltName: Full=Glutamate/H(+) symporter 1;AltName: Full=Solute carrier family 25 member 22	0.913928	-0.129847	0.531218
EIAEKLGFK	1xSuccinyl [K5]	6093592	NADH dehydrogenase [ubiquinone] 1 alpha subcomplex subunit 10, mitochondrial;AltName: Full=Complex I-42kD;Short=CI-42kD;AltName: Full=NADH-ubiquinone oxidoreductase 42 kDa subunit;Flags: Precursor	0.910983	-0.134504	0.531372
ACSLLGKLR	1xCarbamidomethyl [C2];1xSuccinyl [K7]	74758347	Aspartate--tRNA ligase, mitochondrial;AltName: Full=Aspartyl-tRNA synthetase;Short=AspRS;Flags: Precursor	1.10521	0.14432	0.534229
IPHFGYCDEIDLTELVKLR	1xCarbamidomethyl [C7];1xSuccinyl [K17]	400668	Lipoamide acyltransferase component of branched-chain alpha-keto acid dehydrogenase complex, mitochondrial;AltName: Full=52 kDa mitochondrial autoantigen of primary biliary cirrhosis;AltName: Full=Branched chain 2-oxo-acid dehydrogenase complex component E2;Short=BCOADC-E2;AltName: Full=Branched-chain alpha-keto acid dehydrogenase complex component E2;Short=BCKAD-E2;Short=BCKADE2;AltName: Full=Di…	0.935333	-0.0964473	0.534263
LYVPHSLWPQIKGR	1xSuccinyl [K12]	62511241	Delta-1-pyrroline-5-carboxylate dehydrogenase, mitochondrial;Short=P5C dehydrogenase;AltName: Full=Aldehyde dehydrogenase family 4 member A1;AltName: Full=L-glutamate gamma-semialdehyde dehydrogenase;Flags: Precursor	1.16361	0.218612	0.534277
EQNVPVPKEPIIFSK	1xSuccinyl [K8]	74731835	Fumarylacetoacetate hydrolase domain-containing protein 2A	0.888661	-0.170294	0.534674
LSLISKFR	1xSuccinyl [K6]	116241345	Trifunctional enzyme subunit beta, mitochondrial;AltName: Full=TP-beta;Includes: 3-ketoacyl-CoA thiolase;AltName: Full=Acetyl-CoA acyltransferase;AltName: Full=Beta-ketothiolase;Flags: Precursor	1.15408	0.206749	0.535148
YLQCILGVDNIKDVIPFPR	1xCarbamidomethyl [C4];1xSuccinyl [K12]	296452944	Probable asparagine--tRNA ligase, mitochondrial;AltName: Full=Asparaginyl-tRNA synthetase;Short=AsnRS;Flags: Precursor	1.26373	0.337693	0.535625
EGSTHNWQHITDQIGMFCFTGLKPEQVER	1xCarbamidomethyl [C18];1xDeamidated [Q/N];1xOxidation [M16];1xSuccinyl [K23]	308153643	Aspartate aminotransferase, mitochondrial;Short=mAspAT;AltName: Full=Fatty acid-binding protein;Short=FABP-1;AltName: Full=Glutamate oxaloacetate transaminase 2;AltName: Full=Kynurenine aminotransferase 4;AltName: Full=Kynurenine aminotransferase IV;AltName: Full=Kynurenine--oxoglutarate transaminase 4;AltName: Full=Kynurenine--oxoglutarate transaminase IV;AltName: Full=Plasma membrane-associated…	0.804591	-0.313672	0.538138
KYLYEIAR	1xSuccinyl [K1]	113576	Serum albumin;Flags: Precursor	1.14131	0.190686	0.539007
FVFSLVDAMNGKEGVVECSFVK	1xCarbamidomethyl [C18];1xOxidation [M9];1xSuccinyl [K12]	215274114	Malate dehydrogenase, mitochondrial;Flags: Precursor	1.16609	0.221678	0.539459
IIDVSTVKELCR	1xCarbamidomethyl [C11];1xSuccinyl [K8]	116242694	Oligoribonuclease, mitochondrial;AltName: Full=RNA exonuclease 2 homolog;AltName: Full=Small fragment nuclease;Flags: Precursor	0.940108	-0.0891009	0.540072
KWYNLMIQNK	1xOxidation [M6];1xSuccinyl [K1]	7531278	Succinate-semialdehyde dehydrogenase, mitochondrial;AltName: Full=Aldehyde dehydrogenase family 5 member A1;AltName: Full=NAD(+)-dependent succinic semialdehyde dehydrogenase;Flags: Precursor	1.07779	0.108079	0.542008
QGKTLAFTSVDLTNK	1xSuccinyl [K3]	23396822	Acyl-coenzyme A thioesterase 13;Short=Acyl-CoA thioesterase 13;AltName: Full=Thioesterase superfamily member 2;Contains: Acyl-coenzyme A thioesterase 13, N-terminally processed	1.11193	0.153071	0.542624
DFLAGGVAAAVSKTAVAPIER	1xSuccinyl [K13]	113455	ADP/ATP translocase 1;AltName: Full=ADP,ATP carrier protein 1;AltName: Full=ADP,ATP carrier protein, heart/skeletal muscle isoform T1;AltName: Full=Adenine nucleotide translocator 1;Short=ANT 1;AltName: Full=Solute carrier family 25 member 4	0.94657	-0.079219	0.543181
ASAELALGENSEVLKSGR	1xSuccinyl [K15]	308153643	Aspartate aminotransferase, mitochondrial;Short=mAspAT;AltName: Full=Fatty acid-binding protein;Short=FABP-1;AltName: Full=Glutamate oxaloacetate transaminase 2;AltName: Full=Kynurenine aminotransferase 4;AltName: Full=Kynurenine aminotransferase IV;AltName: Full=Kynurenine--oxoglutarate transaminase 4;AltName: Full=Kynurenine--oxoglutarate transaminase IV;AltName: Full=Plasma membrane-associated…	0.917509	-0.124206	0.543409
IPEQSVLLLHACAHNPTGVDPRPEQWKEIATVVK	1xCarbamidomethyl [C12];1xSuccinyl [K]	308153643	Aspartate aminotransferase, mitochondrial;Short=mAspAT;AltName: Full=Fatty acid-binding protein;Short=FABP-1;AltName: Full=Glutamate oxaloacetate transaminase 2;AltName: Full=Kynurenine aminotransferase 4;AltName: Full=Kynurenine aminotransferase IV;AltName: Full=Kynurenine--oxoglutarate transaminase 4;AltName: Full=Kynurenine--oxoglutarate transaminase IV;AltName: Full=Plasma membrane-associated…	0.77778	-0.362567	0.544724
GDASKEDIDTAMK	1xSuccinyl [K5]	311033442	Hydroxyacyl-coenzyme A dehydrogenase, mitochondrial;Short=HCDH;AltName: Full=Medium and short-chain L-3-hydroxyacyl-coenzyme A dehydrogenase;AltName: Full=Short-chain 3-hydroxyacyl-CoA dehydrogenase;Flags: Precursor	1.1099	0.150436	0.545437
LGKASGVPSGR	1xSuccinyl [K3]	12643821	tRNA (guanine(26)-N(2))-dimethyltransferase;AltName: Full=tRNA 2,2-dimethylguanosine-26 methyltransferase;AltName: Full=tRNA(guanine-26,N(2)-N(2)) methyltransferase;AltName: Full=tRNA(m(2,2)G26)dimethyltransferase	1.11625	0.158655	0.546203
GELLEAIKR	1xSuccinyl [K8]	134665	Superoxide dismutase [Mn], mitochondrial;Flags: Precursor	1.08507	0.11779	0.546879
TIAPCQKAMQDAEVSK	1xCarbamidomethyl [C5];1xSuccinyl [K7]	21264428	Stress-70 protein, mitochondrial;AltName: Full=75 kDa glucose-regulated protein;Short=GRP-75;AltName: Full=Heat shock 70 kDa protein 9;AltName: Full=Mortalin;Short=MOT;AltName: Full=Peptide-binding protein 74;Short=PBP74;Flags: Precursor	1.11791	0.160805	0.547444
FLENKSPWR	1xSuccinyl [K5]	6093474	NADH dehydrogenase [ubiquinone] 1 beta subcomplex subunit 6;AltName: Full=Complex I-B17;Short=CI-B17;AltName: Full=NADH-ubiquinone oxidoreductase B17 subunit	0.905171	-0.143738	0.547953
TSIAIDTIINQKR	1xSuccinyl [K12]	114517	ATP synthase subunit alpha, mitochondrial;Flags: Precursor	1.12486	0.169743	0.548397
TAELLNACKK	1xCarbamidomethyl [C8];1xSuccinyl [K9]	74758347	Aspartate--tRNA ligase, mitochondrial;AltName: Full=Aspartyl-tRNA synthetase;Short=AspRS;Flags: Precursor	1.19335	0.255015	0.548539
ANIMKLGDGLFLQCCR	2xCarbamidomethyl [C14;C15];1xSuccinyl [K5]	1708404	Isocitrate dehydrogenase [NAD] subunit gamma, mitochondrial;AltName: Full=Isocitric dehydrogenase subunit gamma;AltName: Full=NAD(+)-specific ICDH subunit gamma;Flags: Precursor	0.907501	-0.140029	0.549443
KWYNLMIQNKDDLAR	1xOxidation [M6];1xSuccinyl [K10]	7531278	Succinate-semialdehyde dehydrogenase, mitochondrial;AltName: Full=Aldehyde dehydrogenase family 5 member A1;AltName: Full=NAD(+)-dependent succinic semialdehyde dehydrogenase;Flags: Precursor	1.1239	0.168508	0.5495
SDPIMLLKDR	1xOxidation [M5];1xSuccinyl [K8]	129063	Pyruvate dehydrogenase E1 component subunit alpha, somatic form, mitochondrial;AltName: Full=PDHE1-A type I;Flags: Precursor	0.938151	-0.0921081	0.550559
AYSPELIVHPVLDSPNAVHEVEKWLPR	1xSuccinyl [K23]	74728128	ATP-dependent (S)-NAD(P)H-hydrate dehydratase;AltName: Full=ATP-dependent NAD(P)HX dehydratase;AltName: Full=Carbohydrate kinase domain-containing protein;AltName: Full=NAD(P)HX dehydratase;Flags: Precursor	1.25059	0.32261	0.55077
AGLVDDFEKK	1xSuccinyl [K]	6831494	ATP synthase subunit d, mitochondrial;Short=ATPase subunit d	0.927115	-0.109179	0.550885
DDNGKPYVLPSVR	1xSuccinyl [K5]	308153643	Aspartate aminotransferase, mitochondrial;Short=mAspAT;AltName: Full=Fatty acid-binding protein;Short=FABP-1;AltName: Full=Glutamate oxaloacetate transaminase 2;AltName: Full=Kynurenine aminotransferase 4;AltName: Full=Kynurenine aminotransferase IV;AltName: Full=Kynurenine--oxoglutarate transaminase 4;AltName: Full=Kynurenine--oxoglutarate transaminase IV;AltName: Full=Plasma membrane-associated…	0.93768	-0.0928326	0.552379
VDAILCVAGGWAGGNAKSK	1xCarbamidomethyl [C6];1xSuccinyl [K]	118572639	Dihydropteridine reductase;AltName: Full=HDHPR;AltName: Full=Quinoid dihydropteridine reductase;AltName: Full=Short chain dehydrogenase/reductase family 33C member 1	1.16283	0.217642	0.552759
QTMQVDEHARPQTTLEQLQKLPPVFK	1xSuccinyl [K20]	57015371	3-ketoacyl-CoA thiolase, mitochondrial;AltName: Full=Acetyl-CoA acyltransferase;AltName: Full=Beta-ketothiolase;AltName: Full=Mitochondrial 3-oxoacyl-CoA thiolase;AltName: Full=T1	1.1788	0.237324	0.553453
CIAVGESDGSIWNPDGIDPKELEDFKLQHGSILGFPK	1xCarbamidomethyl [C1]; 1xSuccinyl [K]	118541; 13432152	Glutamate dehydrogenase 1, mitochondrial; Short=GDH 1; Flags: Precursor Glutamate dehydrogenase 2, mitochondrial; Short=GDH 2; Flags: Precursor	1.17479	0.232399	0.553579
KSLSPEQDIK	1xSuccinyl [K1]	224471815	Acyl-coenzyme A thioesterase 9, mitochondrial;Short=Acyl-CoA thioesterase 9;AltName: Full=Acyl-CoA thioester hydrolase 9;Flags: Precursor	1.11768	0.160501	0.557889
KEWDLKPIADR	1xSuccinyl [K]	62511241	Delta-1-pyrroline-5-carboxylate dehydrogenase, mitochondrial;Short=P5C dehydrogenase;AltName: Full=Aldehyde dehydrogenase family 4 member A1;AltName: Full=L-glutamate gamma-semialdehyde dehydrogenase;Flags: Precursor	1.10728	0.147021	0.558452
EQEHMINWVEKHVVQSISTQQEK	1xSuccinyl [K11]	20455474	ATP synthase F(0) complex subunit B1, mitochondrial;AltName: Full=ATP synthase proton-transporting mitochondrial F(0) complex subunit B1;AltName: Full=ATP synthase subunit b;Short=ATPase subunit b;Flags: Precursor	0.850139	-0.234229	0.559031
VESQLKILIRPMYSNPPLNGAR	1xOxidation [M12];1xSuccinyl [K6]	308153643	Aspartate aminotransferase, mitochondrial;Short=mAspAT;AltName: Full=Fatty acid-binding protein;Short=FABP-1;AltName: Full=Glutamate oxaloacetate transaminase 2;AltName: Full=Kynurenine aminotransferase 4;AltName: Full=Kynurenine aminotransferase IV;AltName: Full=Kynurenine--oxoglutarate transaminase 4;AltName: Full=Kynurenine--oxoglutarate transaminase IV;AltName: Full=Plasma membrane-associated…	0.873977	-0.194333	0.559605
RVESQLKILIRPMYSNPPLNGAR	1xOxidation [M13];1xSuccinyl [K7]	308153643	Aspartate aminotransferase, mitochondrial;Short=mAspAT;AltName: Full=Fatty acid-binding protein;Short=FABP-1;AltName: Full=Glutamate oxaloacetate transaminase 2;AltName: Full=Kynurenine aminotransferase 4;AltName: Full=Kynurenine aminotransferase IV;AltName: Full=Kynurenine--oxoglutarate transaminase 4;AltName: Full=Kynurenine--oxoglutarate transaminase IV;AltName: Full=Plasma membrane-associated…	1.3011	0.37973	0.560528
IFDAAKAPIQWEER	1xSuccinyl [K6]	1708399	Isocitrate dehydrogenase [NAD] subunit alpha, mitochondrial;AltName: Full=Isocitric dehydrogenase subunit alpha;AltName: Full=NAD(+)-specific ICDH subunit alpha;Flags: Precursor	1.09963	0.137024	0.560903
AAQNISKTIATSQNR	1xSuccinyl [K7]	74752151	Prohibitin-2;AltName: Full=B-cell receptor-associated protein BAP37;AltName: Full=D-prohibitin;AltName: Full=Repressor of estrogen receptor activity	1.19712	0.259566	0.560929
IAGTNKGITALQADIK	1xSuccinyl [K6]	115502437	Polyribonucleotide nucleotidyltransferase 1, mitochondrial;AltName: Full=3'-5' RNA exonuclease OLD35;AltName: Full=PNPase old-35;AltName: Full=Polynucleotide phosphorylase 1;Short=PNPase 1;AltName: Full=Polynucleotide phosphorylase-like protein;Flags: Precursor	1.11	0.150556	0.563101
EQGAKVLCGGDIYVPEDPK	1xCarbamidomethyl [C8];1xSuccinyl [K5]	62511242	4-trimethylaminobutyraldehyde dehydrogenase;Short=TMABADH;AltName: Full=Aldehyde dehydrogenase E3 isozyme;AltName: Full=Aldehyde dehydrogenase family 9 member A1;AltName: Full=Gamma-aminobutyraldehyde dehydrogenase;AltName: Full=R-aminobutyraldehyde dehydrogenase;Contains: 4-trimethylaminobutyraldehyde dehydrogenase, N-terminally processed	1.0813	0.112764	0.56408
FETEKNNGAGYFLEHLAFK	1xSuccinyl [K5]	92090651	Cytochrome b-c1 complex subunit 1, mitochondrial;AltName: Full=Complex III subunit 1;AltName: Full=Core protein I;AltName: Full=Ubiquinol-cytochrome-c reductase complex core protein 1;Flags: Precursor	0.937301	-0.0934157	0.565556
EVEAVIPDHCIFASNTSALPISEIAAVSKRPEK	1xCarbamidomethyl [C10];1xSuccinyl [K]	20141376	Trifunctional enzyme subunit alpha, mitochondrial;AltName: Full=78 kDa gastrin-binding protein;AltName: Full=TP-alpha;Includes: Long-chain enoyl-CoA hydratase;Includes: Long chain 3-hydroxyacyl-CoA dehydrogenase;Flags: Precursor	0.832832	-0.263902	0.565711
TYYLKPSNMNAFMENLK	1xSuccinyl [K5]	17380145	Protein NipSnap homolog 3B;Short=NipSnap3B;AltName: Full=SNAP1	1.16222	0.21688	0.565845
TIAQGNLSNTDVQAAKNK	1xSuccinyl [K]	21903482	Cytochrome b-c1 complex subunit 2, mitochondrial;AltName: Full=Complex III subunit 2;AltName: Full=Core protein II;AltName: Full=Ubiquinol-cytochrome-c reductase complex core protein 2;Flags: Precursor	0.866177	-0.207267	0.566009
MSSSEVGPFVSKIR	1xSuccinyl [K12]	37076898	Methylglutaconyl-CoA hydratase, mitochondrial;AltName: Full=AU-specific RNA-binding enoyl-CoA hydratase;Short=AU-binding protein/enoyl-CoA hydratase;Flags: Precursor	0.944247	-0.0827641	0.566189
MVFTPKDGSGVK	1xOxidation [M1];1xSuccinyl [K6]	20141568	Isocitrate dehydrogenase [NADP], mitochondrial;Short=IDH;AltName: Full=ICD-M;AltName: Full=IDP;AltName: Full=NADP(+)-specific ICDH;AltName: Full=Oxalosuccinate decarboxylase;Flags: Precursor	1.10972	0.150193	0.56728
LWLKVNGELR	1xSuccinyl [K4]	68566321	Acylpyruvase FAHD1, mitochondrial;AltName: Full=Fumarylacetoacetate hydrolase domain-containing protein 1;Short=FAH domain-containing protein 1;AltName: Full=Oxaloacetate decarboxylase;Short=OAA decarboxylase;AltName: Full=YisK-like protein;Flags: Precursor	1.07206	0.100386	0.567651
DKTVVLGDLLIDDKDTVR	1xSuccinyl [K14]	38258193	5'(3')-deoxyribonucleotidase, cytosolic type;AltName: Full=Cytosolic 5',3'-pyrimidine nucleotidase;AltName: Full=Deoxy-5'-nucleotidase 1;Short=dNT-1	0.916624	-0.125598	0.569122
TVGIVGNQPKVASGCLDINSSVK	1xCarbamidomethyl [C15];1xSuccinyl [K10]	124106304	Propionyl-CoA carboxylase beta chain, mitochondrial;Short=PCCase subunit beta;AltName: Full=Propanoyl-CoA:carbon dioxide ligase subunit beta;Flags: Precursor	0.914435	-0.129047	0.57107
QYKPVVYSNTIQSLAAIVR	1xSuccinyl [K3]	232133	Guanine nucleotide-binding protein G(o) subunit alpha	1.14529	0.195708	0.571512
NKLILIAR	1xSuccinyl [K2]	48429239	4-aminobutyrate aminotransferase, mitochondrial;AltName: Full=(S)-3-amino-2-methylpropionate transaminase;AltName: Full=GABA aminotransferase;Short=GABA-AT;AltName: Full=Gamma-amino-N-butyrate transaminase;Short=GABA transaminase;Short=GABA-T;AltName: Full=L-AIBAT;Flags: Precursor	1.13719	0.185475	0.572595
IVGYFVSGCDPSIMGIGPVPAISGALKK	1xCarbamidomethyl [C9];1xSuccinyl [K]	57015371	3-ketoacyl-CoA thiolase, mitochondrial;AltName: Full=Acetyl-CoA acyltransferase;AltName: Full=Beta-ketothiolase;AltName: Full=Mitochondrial 3-oxoacyl-CoA thiolase;AltName: Full=T1	1.06345	0.0887572	0.5727
KHLLNGDNMR	1xDeamidated [N];1xSuccinyl [K1]	485956568	Presequence protease, mitochondrial;Short=hPreP;AltName: Full=Pitrilysin metalloproteinase 1;Short=Metalloprotease 1;Short=hMP1;Flags: Precursor	1.31376	0.393706	0.572736
KAYSFAMGCWPK	1xCarbamidomethyl [C9];1xSuccinyl [K1]	172045564	ERI1 exoribonuclease 3;AltName: Full=Prion interactor 1;AltName: Full=Prion protein-interacting protein	0.90352	-0.146372	0.572821
WKAANDAGYFNDEMAPIEVK	1xSuccinyl [K2]	57015371	3-ketoacyl-CoA thiolase, mitochondrial;AltName: Full=Acetyl-CoA acyltransferase;AltName: Full=Beta-ketothiolase;AltName: Full=Mitochondrial 3-oxoacyl-CoA thiolase;AltName: Full=T1	1.06634	0.0926642	0.573886
MPKVQQTVQDLFGR	1xOxidation [M1];1xSuccinyl [K3]	21264428	Stress-70 protein, mitochondrial;AltName: Full=75 kDa glucose-regulated protein;Short=GRP-75;AltName: Full=Heat shock 70 kDa protein 9;AltName: Full=Mortalin;Short=MOT;AltName: Full=Peptide-binding protein 74;Short=PBP74;Flags: Precursor	1.08517	0.117916	0.574956
IQEIIEQLDVTTSEYEKEKLNER	1xSuccinyl [K]	129379	60 kDa heat shock protein, mitochondrial;AltName: Full=60 kDa chaperonin;AltName: Full=Chaperonin 60;Short=CPN60;AltName: Full=Heat shock protein 60;Short=HSP-60;Short=Hsp60;AltName: Full=HuCHA60;AltName: Full=Mitochondrial matrix protein P1;AltName: Full=P60 lymphocyte protein;Flags: Precursor	1.10722	0.146939	0.575001
LIKEFSIYMTK	1xOxidation [M9];1xSuccinyl [K3]	308153643	Aspartate aminotransferase, mitochondrial;Short=mAspAT;AltName: Full=Fatty acid-binding protein;Short=FABP-1;AltName: Full=Glutamate oxaloacetate transaminase 2;AltName: Full=Kynurenine aminotransferase 4;AltName: Full=Kynurenine aminotransferase IV;AltName: Full=Kynurenine--oxoglutarate transaminase 4;AltName: Full=Kynurenine--oxoglutarate transaminase IV;AltName: Full=Plasma membrane-associated…	0.931917	-0.101727	0.578051
IEGTPLETIQKK	1xSuccinyl [K]	6093472	NADH dehydrogenase [ubiquinone] 1 beta subcomplex subunit 3;AltName: Full=Complex I-B12;Short=CI-B12;AltName: Full=NADH-ubiquinone oxidoreductase B12 subunit	0.910348	-0.13551	0.584468
KTVAGIIVEPIQSEGGDNHASDDFFR	1xSuccinyl [K1]	48429239	4-aminobutyrate aminotransferase, mitochondrial;AltName: Full=(S)-3-amino-2-methylpropionate transaminase;AltName: Full=GABA aminotransferase;Short=GABA-AT;AltName: Full=Gamma-amino-N-butyrate transaminase;Short=GABA transaminase;Short=GABA-T;AltName: Full=L-AIBAT;Flags: Precursor	1.13799	0.186489	0.584483
WGDAGAEYVVESTGVFTTMEKAGAHLQGGAK	1xSuccinyl [K];2xAcetyl [K21;K31];1xOxidation [M19]	120649	Glyceraldehyde-3-phosphate dehydrogenase;Short=GAPDH;AltName: Full=Peptidyl-cysteine S-nitrosylase GAPDH	1.13611	0.184099	0.584904
IAEYAFKLAQESGR	1xSuccinyl [K7]	1708404	Isocitrate dehydrogenase [NAD] subunit gamma, mitochondrial;AltName: Full=Isocitric dehydrogenase subunit gamma;AltName: Full=NAD(+)-specific ICDH subunit gamma;Flags: Precursor	0.909312	-0.137153	0.585098
LKPGTMIEWGNNWAR	1xOxidation [M6];1xSuccinyl [K2]	17380144	Protein NipSnap homolog 1;Short=NipSnap1	1.09489	0.130782	0.58622
MGLVDQLVEPLGPGLKPPEER	1xSuccinyl [K16]	20141376	Trifunctional enzyme subunit alpha, mitochondrial;AltName: Full=78 kDa gastrin-binding protein;AltName: Full=TP-alpha;Includes: Long-chain enoyl-CoA hydratase;Includes: Long chain 3-hydroxyacyl-CoA dehydrogenase;Flags: Precursor	1.11018	0.150795	0.586276
YTAQVDAEEKEDVK	1xSuccinyl [K]	6831494	ATP synthase subunit d, mitochondrial;Short=ATPase subunit d	0.920644	-0.119284	0.586534
SCAEWVSLSKAR	1xCarbamidomethyl [C2];1xSuccinyl [K10]	6831494	ATP synthase subunit d, mitochondrial;Short=ATPase subunit d	0.930036	-0.104641	0.589
DVILKVAGILTVK	1xSuccinyl [K5]	6686275	Aconitate hydratase, mitochondrial;Short=Aconitase;AltName: Full=Citrate hydro-lyase;Flags: Precursor	0.924895	-0.112638	0.589302
NTILKAYDGR	1xSuccinyl [K5]	20141568	Isocitrate dehydrogenase [NADP], mitochondrial;Short=IDH;AltName: Full=ICD-M;AltName: Full=IDP;AltName: Full=NADP(+)-specific ICDH;AltName: Full=Oxalosuccinate decarboxylase;Flags: Precursor	1.09208	0.12708	0.590786
KWPLYMSTK	1xOxidation [M6];1xSuccinyl [K1]	20141568	Isocitrate dehydrogenase [NADP], mitochondrial;Short=IDH;AltName: Full=ICD-M;AltName: Full=IDP;AltName: Full=NADP(+)-specific ICDH;AltName: Full=Oxalosuccinate decarboxylase;Flags: Precursor	1.07357	0.102423	0.590875
ANVAKAGLVDDFEKK	1xSuccinyl [K5]	6831494	ATP synthase subunit d, mitochondrial;Short=ATPase subunit d	1.10974	0.150222	0.590992
ASIKKGEDFVK	2xSuccinyl [K4;K5]	215274114	Malate dehydrogenase, mitochondrial;Flags: Precursor	1.10666	0.146216	0.591843
VSSFEEKMISDAIPELK	1xSuccinyl [K7]	215274114	Malate dehydrogenase, mitochondrial;Flags: Precursor	0.940969	-0.0877806	0.592979
YVGKEPSGLR	1xSuccinyl [K4]	12643334	Glutaminase kidney isoform, mitochondrial;Short=GLS;AltName: Full=K-glutaminase;AltName: Full=L-glutamine amidohydrolase;Flags: Precursor	1.08317	0.115257	0.593234
TPFGAYGGLLKDFTATDLSEFAAK	1xSuccinyl [K11]	57015371	3-ketoacyl-CoA thiolase, mitochondrial;AltName: Full=Acetyl-CoA acyltransferase;AltName: Full=Beta-ketothiolase;AltName: Full=Mitochondrial 3-oxoacyl-CoA thiolase;AltName: Full=T1	1.06289	0.0879862	0.594586
GGEIQPVSVKVGDK	1xSuccinyl [K10]	47606335	10 kDa heat shock protein, mitochondrial;Short=Hsp10;AltName: Full=10 kDa chaperonin;AltName: Full=Chaperonin 10;Short=CPN10;AltName: Full=Early-pregnancy factor;Short=EPF	1.08231	0.11412	0.59523
EVNLAVQNAKAAFK	1xSuccinyl [K10]	62511242	4-trimethylaminobutyraldehyde dehydrogenase;Short=TMABADH;AltName: Full=Aldehyde dehydrogenase E3 isozyme;AltName: Full=Aldehyde dehydrogenase family 9 member A1;AltName: Full=Gamma-aminobutyraldehyde dehydrogenase;AltName: Full=R-aminobutyraldehyde dehydrogenase;Contains: 4-trimethylaminobutyraldehyde dehydrogenase, N-terminally processed	0.945739	-0.0804865	0.595799
CGAHYKLVPQQLAH	1xCarbamidomethyl [C1];1xSuccinyl [K6]	20141332	Cytochrome c oxidase subunit 5B, mitochondrial;AltName: Full=Cytochrome c oxidase polypeptide Vb;Flags: Precursor	1.11649	0.158969	0.596521
VVPLVQMGETDANVAKFLNR	1xOxidation [M7];1xSuccinyl [K16]	38258221	Cob(I)yrinic acid a,c-diamide adenosyltransferase, mitochondrial;AltName: Full=Cob(I)alamin adenosyltransferase;AltName: Full=Methylmalonic aciduria type B protein;Flags: Precursor	1.20452	0.268459	0.597109
FKESFAEMNR	1xSuccinyl [K2]	117086	Cytochrome c oxidase subunit 4 isoform 1, mitochondrial;AltName: Full=Cytochrome c oxidase polypeptide IV;AltName: Full=Cytochrome c oxidase subunit IV isoform 1;Short=COX IV-1;Flags: Precursor	1.06289	0.0879866	0.597393
SEEQLKEEGIEYK	1xSuccinyl [K6]	269849557	Dihydrolipoyl dehydrogenase, mitochondrial;AltName: Full=Dihydrolipoamide dehydrogenase;AltName: Full=Glycine cleavage system L protein;Flags: Precursor	1.09982	0.137265	0.59758
QMKSEVATLTAAGK	1xSuccinyl [K3]	543875	ATP synthase subunit gamma, mitochondrial;AltName: Full=F-ATPase gamma subunit;Flags: Precursor	1.10439	0.143246	0.597676
ELDPIQKLFVDK	1xSuccinyl [K7]	114688	ATP synthase-coupling factor 6, mitochondrial;Short=ATPase subunit F6;Flags: Precursor	0.951589	-0.0715888	0.597762
NLDKEYLPIGGLAEFCKASAELALGENSEVLK	1xCarbamidomethyl [C16];1xSuccinyl [K]	308153643	Aspartate aminotransferase, mitochondrial;Short=mAspAT;AltName: Full=Fatty acid-binding protein;Short=FABP-1;AltName: Full=Glutamate oxaloacetate transaminase 2;AltName: Full=Kynurenine aminotransferase 4;AltName: Full=Kynurenine aminotransferase IV;AltName: Full=Kynurenine--oxoglutarate transaminase 4;AltName: Full=Kynurenine--oxoglutarate transaminase IV;AltName: Full=Plasma membrane-associated…	0.909805	-0.13637	0.597984
SQIVMLEASAENILQQDFCHAIKVGVK	1xCarbamidomethyl [C19];1xSuccinyl [K]	115502437	Polyribonucleotide nucleotidyltransferase 1, mitochondrial;AltName: Full=3'-5' RNA exonuclease OLD35;AltName: Full=PNPase old-35;AltName: Full=Polynucleotide phosphorylase 1;Short=PNPase 1;AltName: Full=Polynucleotide phosphorylase-like protein;Flags: Precursor	1.13776	0.186199	0.598016
KLGLQLNSLGPEACK	1xCarbamidomethyl [C14];1xSuccinyl [K1]	74759406	NLR family member X1;AltName: Full=Caterpiller protein 11.3;Short=CLR11.3;AltName: Full=Nucleotide-binding oligomerization domain protein 26;AltName: Full=Nucleotide-binding oligomerization domain protein 5;AltName: Full=Nucleotide-binding oligomerization domain protein 9;Flags: Precursor	1.13057	0.177052	0.599189
ALSKDLPK	1xSuccinyl [K4]	92090651	Cytochrome b-c1 complex subunit 1, mitochondrial;AltName: Full=Complex III subunit 1;AltName: Full=Core protein I;AltName: Full=Ubiquinol-cytochrome-c reductase complex core protein 1;Flags: Precursor	0.929614	-0.105297	0.601536
AEMDAAIASCKR	1xCarbamidomethyl [C10];1xSuccinyl [K11]	12643424	Methylmalonate-semialdehyde dehydrogenase [acylating], mitochondrial;Short=MMSDH;Short=Malonate-semialdehyde dehydrogenase [acylating];AltName: Full=Aldehyde dehydrogenase family 6 member A1;Flags: Precursor	1.12248	0.166685	0.602549
MWKSPNGTIR	1xSuccinyl [K3]	20141568	Isocitrate dehydrogenase [NADP], mitochondrial;Short=IDH;AltName: Full=ICD-M;AltName: Full=IDP;AltName: Full=NADP(+)-specific ICDH;AltName: Full=Oxalosuccinate decarboxylase;Flags: Precursor	1.08064	0.111889	0.603098
GQKVLDSGAPIKIPVGPETLGR	1xSuccinyl [K3]	114549	ATP synthase subunit beta, mitochondrial;Flags: Precursor	1.14269	0.19243	0.604424
GPIGSKTR	1xSuccinyl [K6]	114517	ATP synthase subunit alpha, mitochondrial;Flags: Precursor	1.1354	0.183203	0.605473
TIEYLEEVAITFAKGLADK	1xSuccinyl [K14]	20141376	Trifunctional enzyme subunit alpha, mitochondrial;AltName: Full=78 kDa gastrin-binding protein;AltName: Full=TP-alpha;Includes: Long-chain enoyl-CoA hydratase;Includes: Long chain 3-hydroxyacyl-CoA dehydrogenase;Flags: Precursor	1.21129	0.276545	0.606216
CIPALDSLTPANEDQKIGIEIIK	1xCarbamidomethyl [C1];1xSuccinyl [K16]	129379	60 kDa heat shock protein, mitochondrial;AltName: Full=60 kDa chaperonin;AltName: Full=Chaperonin 60;Short=CPN60;AltName: Full=Heat shock protein 60;Short=HSP-60;Short=Hsp60;AltName: Full=HuCHA60;AltName: Full=Mitochondrial matrix protein P1;AltName: Full=P60 lymphocyte protein;Flags: Precursor	1.07721	0.107299	0.606753
GVFVVAAKR	1xSuccinyl [K8]	57015371	3-ketoacyl-CoA thiolase, mitochondrial;AltName: Full=Acetyl-CoA acyltransferase;AltName: Full=Beta-ketothiolase;AltName: Full=Mitochondrial 3-oxoacyl-CoA thiolase;AltName: Full=T1	1.06994	0.0975274	0.607498
KHLLNGDNMR	1xOxidation [M9];1xSuccinyl [K1]	485956568	Presequence protease, mitochondrial;Short=hPreP;AltName: Full=Pitrilysin metalloproteinase 1;Short=Metalloprotease 1;Short=hMP1;Flags: Precursor	0.821928	-0.282917	0.608308
HIQKEIQR	1xSuccinyl [K4]	353526325	Probable bifunctional methylenetetrahydrofolate dehydrogenase/cyclohydrolase 2;AltName: Full=NADP-dependent methylenetetrahydrofolate dehydrogenase 2-like protein;Short=MTHFD2-like;Includes: NAD-dependent methylenetetrahydrofolate dehydrogenase;Includes: Methenyltetrahydrofolate cyclohydrolase	0.92542	-0.111819	0.608376
LANQFAIYKPVTDFFLQLVDAGK	1xSuccinyl [K9]	156632706	Leucine-rich PPR motif-containing protein, mitochondrial;AltName: Full=130 kDa leucine-rich protein;Short=LRP 130;AltName: Full=GP130;Flags: Precursor	1.15619	0.209384	0.609266
FVVEKAEQQK	1xSuccinyl [K5]	464371	Prohibitin	1.08657	0.11978	0.610179
LFIGGKFVESK	1xSuccinyl [K6]	12643424	Methylmalonate-semialdehyde dehydrogenase [acylating], mitochondrial;Short=MMSDH;Short=Malonate-semialdehyde dehydrogenase [acylating];AltName: Full=Aldehyde dehydrogenase family 6 member A1;Flags: Precursor	1.08169	0.113281	0.611599
QLGTAYVSATTGAVATALGLKSLTK	1xSuccinyl [K]	308153497	Sideroflexin-3	1.08178	0.113407	0.611844
ITLVSAAPGKVICEMK	1xCarbamidomethyl [C13];1xSuccinyl [K10]	23396822	Acyl-coenzyme A thioesterase 13;Short=Acyl-CoA thioesterase 13;AltName: Full=Thioesterase superfamily member 2;Contains: Acyl-coenzyme A thioesterase 13, N-terminally processed	0.933927	-0.0986189	0.611869
NKAFALEVIK	1xSuccinyl [K2]	116242592	Inorganic pyrophosphatase 2, mitochondrial;AltName: Full=Pyrophosphatase SID6-306;AltName: Full=Pyrophosphate phospho-hydrolase 2;Short=PPase 2;Flags: Precursor	1.08015	0.111233	0.612056
CLEEVEDLIVKYR	1xCarbamidomethyl [C1];1xSuccinyl [K11]	48429239	4-aminobutyrate aminotransferase, mitochondrial;AltName: Full=(S)-3-amino-2-methylpropionate transaminase;AltName: Full=GABA aminotransferase;Short=GABA-AT;AltName: Full=Gamma-amino-N-butyrate transaminase;Short=GABA transaminase;Short=GABA-T;AltName: Full=L-AIBAT;Flags: Precursor	0.903319	-0.146693	0.612749
GVVLGGCGDKSIR	1xCarbamidomethyl [C7];1xSuccinyl [K10]	48429239	4-aminobutyrate aminotransferase, mitochondrial;AltName: Full=(S)-3-amino-2-methylpropionate transaminase;AltName: Full=GABA aminotransferase;Short=GABA-AT;AltName: Full=Gamma-amino-N-butyrate transaminase;Short=GABA transaminase;Short=GABA-T;AltName: Full=L-AIBAT;Flags: Precursor	1.10267	0.141003	0.613841
GLVLGKLGK	1xSuccinyl [K6]	51704228	Puromycin-sensitive aminopeptidase;Short=PSA;AltName: Full=Cytosol alanyl aminopeptidase;Short=AAP-S	1.0971	0.133693	0.614245
TIEYLEEVAITFAKGLADKK	1xSuccinyl [K]	20141376	Trifunctional enzyme subunit alpha, mitochondrial;AltName: Full=78 kDa gastrin-binding protein;AltName: Full=TP-alpha;Includes: Long-chain enoyl-CoA hydratase;Includes: Long chain 3-hydroxyacyl-CoA dehydrogenase;Flags: Precursor	1.11458	0.156506	0.616165
EGVYELATFQMKPGGPALWGDAFKR	1xOxidation [M11];1xSuccinyl [K24]	18203499	Protein NipSnap homolog 3A;Short=NipSnap3A;AltName: Full=Protein NipSnap homolog 4;Short=NipSnap4;AltName: Full=Target for Salmonella secreted protein C;Short=TassC	1.17835	0.236772	0.616725
VGCYGDKMGK	1xCarbamidomethyl [C3];1xSuccinyl [K7]	2506816	Versican core protein;AltName: Full=Chondroitin sulfate proteoglycan core protein 2;Short=Chondroitin sulfate proteoglycan 2;AltName: Full=Glial hyaluronate-binding protein;Short=GHAP;AltName: Full=Large fibroblast proteoglycan;AltName: Full=PG-M;Flags: Precursor	1.07099	0.0989467	0.619424
INSPNSKVNTLSK	1xSuccinyl [K7]	20141376	Trifunctional enzyme subunit alpha, mitochondrial;AltName: Full=78 kDa gastrin-binding protein;AltName: Full=TP-alpha;Includes: Long-chain enoyl-CoA hydratase;Includes: Long chain 3-hydroxyacyl-CoA dehydrogenase;Flags: Precursor	1.11448	0.156374	0.619771
QYFKSNFPAR	1xSuccinyl [K4]	1717975	Ribonuclease UK114;AltName: Full=14.5 kDa translational inhibitor protein;Short=p14.5;AltName: Full=Heat-responsive protein 12;AltName: Full=UK114 antigen homolog	1.08395	0.116295	0.620888
VIGMHYFSPVDKMQLLEIITTEK	1xSuccinyl [K12]	20141376	Trifunctional enzyme subunit alpha, mitochondrial;AltName: Full=78 kDa gastrin-binding protein;AltName: Full=TP-alpha;Includes: Long-chain enoyl-CoA hydratase;Includes: Long chain 3-hydroxyacyl-CoA dehydrogenase;Flags: Precursor	0.939171	-0.0905409	0.624423
VLKEVEAVIPDHCIFASNTSALPISEIAAVSK	1xCarbamidomethyl [C13];1xSuccinyl [K3]	20141376	Trifunctional enzyme subunit alpha, mitochondrial;AltName: Full=78 kDa gastrin-binding protein;AltName: Full=TP-alpha;Includes: Long-chain enoyl-CoA hydratase;Includes: Long chain 3-hydroxyacyl-CoA dehydrogenase;Flags: Precursor	1.08338	0.115538	0.627829
HQILPKEQWTK	1xSuccinyl [K6]	136717	Cytochrome b-c1 complex subunit 7;AltName: Full=Complex III subunit 7;AltName: Full=Complex III subunit VII;AltName: Full=QP-C;AltName: Full=Ubiquinol-cytochrome c reductase complex 14 kDa protein	0.894137	-0.161433	0.631177
VLDYAYKHNLASYYPEPK	1xSuccinyl [K7]	215274021	NADP-dependent malic enzyme, mitochondrial;Short=NADP-ME;AltName: Full=Malic enzyme 3;Flags: Precursor	0.916522	-0.125759	0.631429
ISVAGVTSSNVGYLAHAIHQVTK	1xSuccinyl [K23]	308153643	Aspartate aminotransferase, mitochondrial;Short=mAspAT;AltName: Full=Fatty acid-binding protein;Short=FABP-1;AltName: Full=Glutamate oxaloacetate transaminase 2;AltName: Full=Kynurenine aminotransferase 4;AltName: Full=Kynurenine aminotransferase IV;AltName: Full=Kynurenine--oxoglutarate transaminase 4;AltName: Full=Kynurenine--oxoglutarate transaminase IV;AltName: Full=Plasma membrane-associated…	0.889155	-0.169493	0.63158
ANVAKAGLVDDFEK	1xSuccinyl [K5]	6831494	ATP synthase subunit d, mitochondrial;Short=ATPase subunit d	1.06849	0.0955785	0.632615
YQLDPTASISAKVNNSSLIGVGYTQTLRPGVK	1xSuccinyl [K]	158518391	Voltage-dependent anion-selective channel protein 2;Short=VDAC-2;Short=hVDAC2;AltName: Full=Outer mitochondrial membrane protein porin 2	0.920357	-0.119734	0.632768
LINYATNGAKFLK	1xSuccinyl [K10]	311033529	Spermatogenesis-associated protein 20;AltName: Full=Sperm-specific protein 411;Short=Ssp411;Flags: Precursor	0.901679	-0.149314	0.633743
STVAQLVKR	1xSuccinyl [K8]	114517	ATP synthase subunit alpha, mitochondrial;Flags: Precursor	1.11095	0.151795	0.634383
EGADMLMVKPGMPYLDIVR	1xSuccinyl [K9]	122833	Delta-aminolevulinic acid dehydratase;Short=ALADH;AltName: Full=Porphobilinogen synthase	0.853658	-0.22827	0.634691
FVGFPDKK	1xSuccinyl [K7]	130310	Hyaluronan and proteoglycan link protein 1;AltName: Full=Cartilage-linking protein 1;Short=Cartilage-link protein;AltName: Full=Proteoglycan link protein;Flags: Precursor	1.08267	0.114597	0.63568
NGKDQDGDQAPEYR	1xSuccinyl [K3]	317373391	Myelin-oligodendrocyte glycoprotein;Flags: Precursor	0.896006	-0.158419	0.635975
LIDDMVAQVLKSSGGFVWACK	1xCarbamidomethyl [C20];1xOxidation [M5];1xSuccinyl [K11]	20141568	Isocitrate dehydrogenase [NADP], mitochondrial;Short=IDH;AltName: Full=ICD-M;AltName: Full=IDP;AltName: Full=NADP(+)-specific ICDH;AltName: Full=Oxalosuccinate decarboxylase;Flags: Precursor	0.925557	-0.111606	0.636207
GQQQVFKGLNDK	1xSuccinyl [K7]	20141376	Trifunctional enzyme subunit alpha, mitochondrial;AltName: Full=78 kDa gastrin-binding protein;AltName: Full=TP-alpha;Includes: Long-chain enoyl-CoA hydratase;Includes: Long chain 3-hydroxyacyl-CoA dehydrogenase;Flags: Precursor	1.1388	0.187517	0.636307
AAWEAGKFGNEVIPVTVTVK	1xSuccinyl [K7]	135755	Acetyl-CoA acetyltransferase, mitochondrial;AltName: Full=Acetoacetyl-CoA thiolase;AltName: Full=T2;Flags: Precursor	1.06853	0.0956308	0.637112
ETAENYLGHTAKNAVITVPAYFNDSQR	1xSuccinyl [K12]	21264428	Stress-70 protein, mitochondrial;AltName: Full=75 kDa glucose-regulated protein;Short=GRP-75;AltName: Full=Heat shock 70 kDa protein 9;AltName: Full=Mortalin;Short=MOT;AltName: Full=Peptide-binding protein 74;Short=PBP74;Flags: Precursor	1.07594	0.105596	0.638834
VPSENVLGEVGSGFKVAMHILNNGR	1xSuccinyl [K15]	1703068	Very long-chain specific acyl-CoA dehydrogenase, mitochondrial;Short=VLCAD;Flags: Precursor	1.09548	0.131557	0.64002
VLVTGAGKGIGR	1xSuccinyl [K8]	50400451	L-xylulose reductase;Short=XR;AltName: Full=Carbonyl reductase II;AltName: Full=Dicarbonyl/L-xylulose reductase;AltName: Full=Kidney dicarbonyl reductase;Short=kiDCR;AltName: Full=Short chain dehydrogenase/reductase family 20C member 1;AltName: Full=Sperm surface protein P34H	1.10967	0.150136	0.640063
IGSNYSVKTVEK	1xSuccinyl [K8]	27151704	Sulfide:quinone oxidoreductase, mitochondrial;Short=SQOR;Flags: Precursor	1.13089	0.177458	0.64119
KDVLETFTVK	1xSuccinyl [K1]	231724	CD9 antigen;AltName: Full=5H9 antigen;AltName: Full=Cell growth-inhibiting gene 2 protein;AltName: Full=Leukocyte antigen MIC3;AltName: Full=Motility-related protein;Short=MRP-1;AltName: Full=Tetraspanin-29;Short=Tspan-29;AltName: Full=p24;AltName: CD_antigen=CD9	1.13531	0.183088	0.642479
KEGGTVVYGGK	1xSuccinyl [K1]	294862544	Alpha-aminoadipic semialdehyde dehydrogenase;Short=Alpha-AASA dehydrogenase;AltName: Full=Aldehyde dehydrogenase family 7 member A1;AltName: Full=Antiquitin-1;AltName: Full=Betaine aldehyde dehydrogenase;AltName: Full=Delta1-piperideine-6-carboxylate dehydrogenase;Short=P6c dehydrogenase;Flags: Precursor	1.11652	0.159003	0.643117
FNPETDYLTGTDGKK	1xSuccinyl [K]	6686275	Aconitate hydratase, mitochondrial;Short=Aconitase;AltName: Full=Citrate hydro-lyase;Flags: Precursor	0.896935	-0.156925	0.644211
AFALEVIKSTHQCWK	1xCarbamidomethyl [C13];1xSuccinyl [K8]	116242592	Inorganic pyrophosphatase 2, mitochondrial;AltName: Full=Pyrophosphatase SID6-306;AltName: Full=Pyrophosphate phospho-hydrolase 2;Short=PPase 2;Flags: Precursor	1.12446	0.169237	0.645043
YPLEEFVKENQQEEAR	1xSuccinyl [K8]	48429239	4-aminobutyrate aminotransferase, mitochondrial;AltName: Full=(S)-3-amino-2-methylpropionate transaminase;AltName: Full=GABA aminotransferase;Short=GABA-AT;AltName: Full=Gamma-amino-N-butyrate transaminase;Short=GABA transaminase;Short=GABA-T;AltName: Full=L-AIBAT;Flags: Precursor	0.914632	-0.128737	0.645479
NLLLAEVINIIKR	1xSuccinyl [K12]	48429239	4-aminobutyrate aminotransferase, mitochondrial;AltName: Full=(S)-3-amino-2-methylpropionate transaminase;AltName: Full=GABA aminotransferase;Short=GABA-AT;AltName: Full=Gamma-amino-N-butyrate transaminase;Short=GABA transaminase;Short=GABA-T;AltName: Full=L-AIBAT;Flags: Precursor	1.06903	0.0963076	0.646323
VGAFTMVCKDADEAK	1xCarbamidomethyl [C8];1xSuccinyl [K9]	308153643	Aspartate aminotransferase, mitochondrial;Short=mAspAT;AltName: Full=Fatty acid-binding protein;Short=FABP-1;AltName: Full=Glutamate oxaloacetate transaminase 2;AltName: Full=Kynurenine aminotransferase 4;AltName: Full=Kynurenine aminotransferase IV;AltName: Full=Kynurenine--oxoglutarate transaminase 4;AltName: Full=Kynurenine--oxoglutarate transaminase IV;AltName: Full=Plasma membrane-associated…	0.936083	-0.0952921	0.646509
FNITPEIKSDIEK	1xSuccinyl [K8]	215274265	Carnitine O-acetyltransferase;Short=Carnitine acetylase;AltName: Full=Carnitine acetyltransferase;Short=CAT;Short=CrAT	0.911219	-0.13413	0.646873
KPVQIFER	1xSuccinyl [K1]	23503050	Deoxyguanosine kinase, mitochondrial;Short=dGK;Flags: Precursor	1.04749	0.0669305	0.648953
VNVPVIGGHAGKTIIPLISQCTPK	1xCarbamidomethyl [C21];1xSuccinyl [K12]	215274114	Malate dehydrogenase, mitochondrial;Flags: Precursor	0.87402	-0.194262	0.64897
VSSFEEKMISDAIPELK	1xOxidation [M8];1xSuccinyl [K7]	215274114	Malate dehydrogenase, mitochondrial;Flags: Precursor	1.09607	0.132339	0.649531
LTEDEEGNAKLQQR	1xSuccinyl [K10]	12643417	Pyruvate dehydrogenase protein X component, mitochondrial;AltName: Full=Dihydrolipoamide dehydrogenase-binding protein of pyruvate dehydrogenase complex;AltName: Full=E3-binding protein;Short=E3BP;AltName: Full=Lipoyl-containing pyruvate dehydrogenase complex component X;AltName: Full=proX;Flags: Precursor	0.933396	-0.0994395	0.65034
GMSLNLEPDNVGVVVFGNDKLIK	1xSuccinyl [K]	114517	ATP synthase subunit alpha, mitochondrial;Flags: Precursor	1.08481	0.117446	0.650372
FKTIEEVVGR	1xSuccinyl [K2]	118504	Aldehyde dehydrogenase, mitochondrial;AltName: Full=ALDH class 2;AltName: Full=ALDH-E2;AltName: Full=ALDHI;Flags: Precursor	1.04324	0.0610743	0.650765
KQCVDHYNEVK	1xCarbamidomethyl [C3];1xSuccinyl [K1]	6093592	NADH dehydrogenase [ubiquinone] 1 alpha subcomplex subunit 10, mitochondrial;AltName: Full=Complex I-42kD;Short=CI-42kD;AltName: Full=NADH-ubiquinone oxidoreductase 42 kDa subunit;Flags: Precursor	0.91768	-0.123936	0.650965
GACQKTLSDLK	1xCarbamidomethyl [C3];1xSuccinyl [K5]	113596	Aldose reductase;Short=AR;AltName: Full=Aldehyde reductase;AltName: Full=Aldo-keto reductase family 1 member B1	0.932179	-0.101321	0.651019
AISFVGSNKAGEYIFER	1xSuccinyl [K9]	12643424	Methylmalonate-semialdehyde dehydrogenase [acylating], mitochondrial;Short=MMSDH;Short=Malonate-semialdehyde dehydrogenase [acylating];AltName: Full=Aldehyde dehydrogenase family 6 member A1;Flags: Precursor	0.933907	-0.0986499	0.653405
TPMTSQKTFESLVDFSK	1xSuccinyl [K7]	311033442	Hydroxyacyl-coenzyme A dehydrogenase, mitochondrial;Short=HCDH;AltName: Full=Medium and short-chain L-3-hydroxyacyl-coenzyme A dehydrogenase;AltName: Full=Short-chain 3-hydroxyacyl-CoA dehydrogenase;Flags: Precursor	1.06657	0.0929724	0.654563
SKISVNDFIIK	1xDeamidated [N6];1xSuccinyl [K2]	215274207	Dihydrolipoyllysine-residue acetyltransferase component of pyruvate dehydrogenase complex, mitochondrial;AltName: Full=70 kDa mitochondrial autoantigen of primary biliary cirrhosis;Short=PBC;AltName: Full=Dihydrolipoamide acetyltransferase component of pyruvate dehydrogenase complex;AltName: Full=M2 antigen complex 70 kDa subunit;AltName: Full=Pyruvate dehydrogenase complex component E2;Short=PDC…	0.949971	-0.0740447	0.655474
AFFKGAWSNVLR	1xSuccinyl [K4]	113463; 317373597; 113455	ADP/ATP translocase 3; AltName: Full=ADP,ATP carrier protein 3; AltName: Full=ADP,ATP carrier protein, isoform T2; Short=ANT 2; AltName: Full=Adenine nucleotide translocator 3; Short=ANT 3; AltName: Full=Solute carrier family 25 member 6; Contains: ADP/ATP translocase 3, N-terminally processed ADP/ATP translocase 2; AltName: Full=ADP,ATP carrier protein 2; AltName: Full=ADP,ATP carrier protein, f…	0.945087	-0.0814809	0.656094
LGNNCVFAPADVTSEKDVQTALALAK	1xCarbamidomethyl [C5];1xSuccinyl [K]	2492759	3-hydroxyacyl-CoA dehydrogenase type-2;AltName: Full=17-beta-hydroxysteroid dehydrogenase 10;Short=17-beta-HSD 10;AltName: Full=3-hydroxy-2-methylbutyryl-CoA dehydrogenase;AltName: Full=3-hydroxyacyl-CoA dehydrogenase type II;AltName: Full=Endoplasmic reticulum-associated amyloid beta-peptide-binding protein;AltName: Full=Mitochondrial ribonuclease P protein 2;Short=Mitochondrial RNase P protein …	0.942951	-0.0847451	0.656784
DHPTAATKMSR	1xSuccinyl [K8]	1709947	Pyruvate carboxylase, mitochondrial;AltName: Full=Pyruvic carboxylase;Short=PCB;Flags: Precursor	1.08708	0.120463	0.657197
KMNLGVGAYR	1xSuccinyl [K1]	308153643	Aspartate aminotransferase, mitochondrial;Short=mAspAT;AltName: Full=Fatty acid-binding protein;Short=FABP-1;AltName: Full=Glutamate oxaloacetate transaminase 2;AltName: Full=Kynurenine aminotransferase 4;AltName: Full=Kynurenine aminotransferase IV;AltName: Full=Kynurenine--oxoglutarate transaminase 4;AltName: Full=Kynurenine--oxoglutarate transaminase IV;AltName: Full=Plasma membrane-associated…	1.10791	0.147838	0.659147
KMGLVDQLVEPLGPGLKPPEER	1xSuccinyl [K1]	20141376	Trifunctional enzyme subunit alpha, mitochondrial;AltName: Full=78 kDa gastrin-binding protein;AltName: Full=TP-alpha;Includes: Long-chain enoyl-CoA hydratase;Includes: Long chain 3-hydroxyacyl-CoA dehydrogenase;Flags: Precursor	1.06485	0.0906438	0.659336
DLEIKIPVVVR	1xSuccinyl [K5]	94730427	Succinate--CoA ligase [ADP-forming] subunit beta, mitochondrial;AltName: Full=ATP-specific succinyl-CoA synthetase subunit beta;AltName: Full=Renal carcinoma antigen NY-REN-39;AltName: Full=Succinyl-CoA synthetase beta-A chain;Short=SCS-betaA;Flags: Precursor	0.955612	-0.0655036	0.659996
VLSGALKLDSK	1xSuccinyl [K7]	124007138	Ethylmalonyl-CoA decarboxylase;AltName: Full=Enoyl-CoA hydratase domain-containing protein 1;AltName: Full=Methylmalonyl-CoA decarboxylase;Short=MMCD	1.07478	0.104041	0.660291
KTGQAPGYSYTAANK	1xSuccinyl [K1]	42560196	Cytochrome c	0.854925	-0.22613	0.660577
KMMADEALGSGLVSR	2xOxidation [M2;M3];1xSuccinyl [K1]	82654933	Delta(3,5)-Delta(2,4)-dienoyl-CoA isomerase, mitochondrial;Flags: Precursor	1.17347	0.23078	0.663163
IWNSSLQTNKEPVGILTSNHR	1xSuccinyl [K10]	215274265	Carnitine O-acetyltransferase;Short=Carnitine acetylase;AltName: Full=Carnitine acetyltransferase;Short=CAT;Short=CrAT	0.87793	-0.187822	0.664669
IVGYFVSGCDPSIMGIGPVPAISGALKK	1xCarbamidomethyl [C9];1xOxidation [M14];1xSuccinyl [K]	57015371	3-ketoacyl-CoA thiolase, mitochondrial;AltName: Full=Acetyl-CoA acyltransferase;AltName: Full=Beta-ketothiolase;AltName: Full=Mitochondrial 3-oxoacyl-CoA thiolase;AltName: Full=T1	1.14045	0.189598	0.665113
LTFDTTFSPNTGKK	1xSuccinyl [K]	158518391	Voltage-dependent anion-selective channel protein 2;Short=VDAC-2;Short=hVDAC2;AltName: Full=Outer mitochondrial membrane protein porin 2	0.92725	-0.108969	0.665437
KHGCAFLVDEVQTGGGCTGK	2xCarbamidomethyl [C4;C17];1xSuccinyl [K1]	48429239	4-aminobutyrate aminotransferase, mitochondrial;AltName: Full=(S)-3-amino-2-methylpropionate transaminase;AltName: Full=GABA aminotransferase;Short=GABA-AT;AltName: Full=Gamma-amino-N-butyrate transaminase;Short=GABA transaminase;Short=GABA-T;AltName: Full=L-AIBAT;Flags: Precursor	1.1162	0.158597	0.667187
SGDAPLTVNELGTAYVSATTGAVATALGLNALTKHVSPLIGR	1xDeamidated [N];1xSuccinyl [K34]	20140250	Sideroflexin-1;AltName: Full=Tricarboxylate carrier protein;Short=TCC	1.26599	0.34027	0.667495
VSVPTHPEAVGDASLTVVKLLASDAGLYR	1xSuccinyl [K19]	2506816	Versican core protein;AltName: Full=Chondroitin sulfate proteoglycan core protein 2;Short=Chondroitin sulfate proteoglycan 2;AltName: Full=Glial hyaluronate-binding protein;Short=GHAP;AltName: Full=Large fibroblast proteoglycan;AltName: Full=PG-M;Flags: Precursor	1.10521	0.144315	0.667628
GIHDAFVKAFAEAMK	1xSuccinyl [K8]	7531278	Succinate-semialdehyde dehydrogenase, mitochondrial;AltName: Full=Aldehyde dehydrogenase family 5 member A1;AltName: Full=NAD(+)-dependent succinic semialdehyde dehydrogenase;Flags: Precursor	0.935658	-0.0959473	0.670511
VVPLVQMGETDANVAKFLNR	1xSuccinyl [K16]	38258221	Cob(I)yrinic acid a,c-diamide adenosyltransferase, mitochondrial;AltName: Full=Cob(I)alamin adenosyltransferase;AltName: Full=Methylmalonic aciduria type B protein;Flags: Precursor	1.10683	0.146436	0.670597
KFLPLFDR	1xSuccinyl [K1]	47606335	10 kDa heat shock protein, mitochondrial;Short=Hsp10;AltName: Full=10 kDa chaperonin;AltName: Full=Chaperonin 10;Short=CPN10;AltName: Full=Early-pregnancy factor;Short=EPF	1.04818	0.0678816	0.670764
MVLAAAGGVEHQQLLDLAQKHLGGIPWTYAEDAVPTLTPCR	1xCarbamidomethyl [C40];1xSuccinyl [K20]	92090651	Cytochrome b-c1 complex subunit 1, mitochondrial;AltName: Full=Complex III subunit 1;AltName: Full=Core protein I;AltName: Full=Ubiquinol-cytochrome-c reductase complex core protein 1;Flags: Precursor	1.15989	0.213982	0.671593
LSMQKSMQNHAAVFR	1xSuccinyl [K5]	1169337	Succinate dehydrogenase [ubiquinone] flavoprotein subunit, mitochondrial;AltName: Full=Flavoprotein subunit of complex II;Short=Fp;Flags: Precursor	1.12403	0.168679	0.674859
IGLFIKAGSR	1xSuccinyl [K6]	21903482	Cytochrome b-c1 complex subunit 2, mitochondrial;AltName: Full=Complex III subunit 2;AltName: Full=Core protein II;AltName: Full=Ubiquinol-cytochrome-c reductase complex core protein 2;Flags: Precursor	0.916406	-0.125942	0.675921
GAVHQLCQSLAGKNSGMPPGAAAIAVLPVTLDTPMNR	1xCarbamidomethyl [C7];1xDeamidated [N/Q];1xOxidation [M];1xSuccinyl [K13]	118572639	Dihydropteridine reductase;AltName: Full=HDHPR;AltName: Full=Quinoid dihydropteridine reductase;AltName: Full=Short chain dehydrogenase/reductase family 33C member 1	0.885842	-0.174879	0.676029
TPALVNAAVTYSKPR	1xSuccinyl [K13]	62906882	ATP synthase subunit g, mitochondrial;Short=ATPase subunit g	0.933403	-0.0994287	0.678232
TIAPCQKAMQDAEVSK	1xCarbamidomethyl [C5];1xOxidation [M9];1xSuccinyl [K7]	21264428	Stress-70 protein, mitochondrial;AltName: Full=75 kDa glucose-regulated protein;Short=GRP-75;AltName: Full=Heat shock 70 kDa protein 9;AltName: Full=Mortalin;Short=MOT;AltName: Full=Peptide-binding protein 74;Short=PBP74;Flags: Precursor	1.14012	0.189191	0.678281
QALKNMGEILK	1xSuccinyl [K4]	1717975	Ribonuclease UK114;AltName: Full=14.5 kDa translational inhibitor protein;Short=p14.5;AltName: Full=Heat-responsive protein 12;AltName: Full=UK114 antigen homolog	1.06998	0.0975771	0.6799
RPNKPLFTALVTQCQK	1xCarbamidomethyl [C14];1xSuccinyl [K4]	150438841	NAD(P)H-hydrate epimerase;AltName: Full=Apolipoprotein A-I-binding protein;Short=AI-BP;AltName: Full=NAD(P)HX epimerase;AltName: Full=YjeF N-terminal domain-containing protein 1;Short=YjeF_N1;Flags: Precursor	1.111	0.151855	0.680221
STMNFKIGGVTER	1xSuccinyl [K6]	1730117	Fumarate hydratase, mitochondrial;Short=Fumarase;Flags: Precursor	1.06824	0.0952376	0.680842
KAEAQIAAKNLDK	1xSuccinyl [K9]	308153643	Aspartate aminotransferase, mitochondrial;Short=mAspAT;AltName: Full=Fatty acid-binding protein;Short=FABP-1;AltName: Full=Glutamate oxaloacetate transaminase 2;AltName: Full=Kynurenine aminotransferase 4;AltName: Full=Kynurenine aminotransferase IV;AltName: Full=Kynurenine--oxoglutarate transaminase 4;AltName: Full=Kynurenine--oxoglutarate transaminase IV;AltName: Full=Plasma membrane-associated…	1.12815	0.173961	0.681655
GFGHPSLVKALSYLYEK	1xSuccinyl [K9]	74710502	Kynurenine--oxoglutarate transaminase 3;AltName: Full=Cysteine-S-conjugate beta-lyase 2;AltName: Full=Kynurenine aminotransferase 3;AltName: Full=Kynurenine aminotransferase III;Short=KATIII;AltName: Full=Kynurenine--glyoxylate transaminase;AltName: Full=Kynurenine--oxoglutarate transaminase III	1.08358	0.115805	0.683445
VGAFTMVCKDADEAK	1xCarbamidomethyl [C8];1xOxidation [M6];1xSuccinyl [K9]	308153643	Aspartate aminotransferase, mitochondrial;Short=mAspAT;AltName: Full=Fatty acid-binding protein;Short=FABP-1;AltName: Full=Glutamate oxaloacetate transaminase 2;AltName: Full=Kynurenine aminotransferase 4;AltName: Full=Kynurenine aminotransferase IV;AltName: Full=Kynurenine--oxoglutarate transaminase 4;AltName: Full=Kynurenine--oxoglutarate transaminase IV;AltName: Full=Plasma membrane-associated…	0.949307	-0.0750535	0.684163
GKFNTSDVSAIEK	1xSuccinyl [K2]	116242516	Hexokinase-1;AltName: Full=Brain form hexokinase;AltName: Full=Hexokinase type I;Short=HK I	1.13335	0.180595	0.684679
TLKIPAMTIAK	1xSuccinyl [K3]	129379	60 kDa heat shock protein, mitochondrial;AltName: Full=60 kDa chaperonin;AltName: Full=Chaperonin 60;Short=CPN60;AltName: Full=Heat shock protein 60;Short=HSP-60;Short=Hsp60;AltName: Full=HuCHA60;AltName: Full=Mitochondrial matrix protein P1;AltName: Full=P60 lymphocyte protein;Flags: Precursor	1.05367	0.075417	0.684808
IVGCICEEDNTSVVWFWLHKGEAQR	2xCarbamidomethyl [C4;C6];1xSuccinyl [K20]	20141332	Cytochrome c oxidase subunit 5B, mitochondrial;AltName: Full=Cytochrome c oxidase polypeptide Vb;Flags: Precursor	0.936248	-0.095038	0.685311
REDLLNNAAHAGKALLTGLLDLQAR	1xSuccinyl [K13]	48429239	4-aminobutyrate aminotransferase, mitochondrial;AltName: Full=(S)-3-amino-2-methylpropionate transaminase;AltName: Full=GABA aminotransferase;Short=GABA-AT;AltName: Full=Gamma-amino-N-butyrate transaminase;Short=GABA transaminase;Short=GABA-T;AltName: Full=L-AIBAT;Flags: Precursor	1.08946	0.123614	0.687012
FNVIQPGPIKTK	1xSuccinyl [K]	3913456	2,4-dienoyl-CoA reductase, mitochondrial;AltName: Full=2,4-dienoyl-CoA reductase [NADPH];Short=4-enoyl-CoA reductase [NADPH];AltName: Full=Short chain dehydrogenase/reductase family 18C member 1;Flags: Precursor	1.07905	0.109766	0.687056
VHGKAYDDLLDEFMQAVTDK	1xOxidation [M14];1xSuccinyl [K4]	215274021	NADP-dependent malic enzyme, mitochondrial;Short=NADP-ME;AltName: Full=Malic enzyme 3;Flags: Precursor	1.07036	0.0980955	0.689794
LNLDKMMEQK	1xSuccinyl [K5]	269849557	Dihydrolipoyl dehydrogenase, mitochondrial;AltName: Full=Dihydrolipoamide dehydrogenase;AltName: Full=Glycine cleavage system L protein;Flags: Precursor	1.07345	0.102249	0.689829
AVVKTDIQIALPSGCYGR	1xCarbamidomethyl [C15];1xSuccinyl [K4]	347595814	Deoxyuridine 5'-triphosphate nucleotidohydrolase, mitochondrial;Short=dUTPase;AltName: Full=dUTP pyrophosphatase;Flags: Precursor	1.10442	0.143289	0.690037
ANTFVAELKGLDPAR	1xSuccinyl [K9]	215274114	Malate dehydrogenase, mitochondrial;Flags: Precursor	1.04562	0.0643637	0.690923
GKNNTVGLIQLNRPK	1xSuccinyl [K2]	62906863	Enoyl-CoA hydratase, mitochondrial;AltName: Full=Enoyl-CoA hydratase 1;AltName: Full=Short-chain enoyl-CoA hydratase;Short=SCEH;Flags: Precursor	1.09721	0.133846	0.691702
GSGDPSSSSSSGNPLVYLDVDANGKPLGR	1xSuccinyl [K25]	231968	Peptidyl-prolyl cis-trans isomerase F, mitochondrial;Short=PPIase F;AltName: Full=Cyclophilin D;Short=CyP-D;Short=CypD;AltName: Full=Cyclophilin F;AltName: Full=Mitochondrial cyclophilin;Short=CyP-M;AltName: Full=Rotamase F;Flags: Precursor	1.10527	0.144399	0.691805
NRPGSALEKEVESMGAHLNAYSTR	1xSuccinyl [K9]	92090651	Cytochrome b-c1 complex subunit 1, mitochondrial;AltName: Full=Complex III subunit 1;AltName: Full=Core protein I;AltName: Full=Ubiquinol-cytochrome-c reductase complex core protein 1;Flags: Precursor	0.903885	-0.145789	0.691835
DSILGEPGMGFKIAMQTLDMGR	1xSuccinyl [K12]	113019	Short-chain specific acyl-CoA dehydrogenase, mitochondrial;Short=SCAD;AltName: Full=Butyryl-CoA dehydrogenase;Flags: Precursor	1.14379	0.193824	0.692023
VPQATKAEMDAAIASCK	1xCarbamidomethyl [C16];1xOxidation [M9];1xSuccinyl [K6]	12643424	Methylmalonate-semialdehyde dehydrogenase [acylating], mitochondrial;Short=MMSDH;Short=Malonate-semialdehyde dehydrogenase [acylating];AltName: Full=Aldehyde dehydrogenase family 6 member A1;Flags: Precursor	0.940644	-0.0882791	0.692569
KPMVVLGSSALQR	1xSuccinyl [K1]	92090799	NADH-ubiquinone oxidoreductase 75 kDa subunit, mitochondrial;AltName: Full=Complex I-75kD;Short=CI-75kD;Flags: Precursor	0.932302	-0.10113	0.692831
NSLSKNLIK	1xSuccinyl [K5]	37076898	Methylglutaconyl-CoA hydratase, mitochondrial;AltName: Full=AU-specific RNA-binding enoyl-CoA hydratase;Short=AU-binding protein/enoyl-CoA hydratase;Flags: Precursor	1.06865	0.0957843	0.693488
VLEDNKLPGAICSLTCGGADIGTAMAK	2xCarbamidomethyl [C12;C16];1xSuccinyl [K6]	294862544	Alpha-aminoadipic semialdehyde dehydrogenase;Short=Alpha-AASA dehydrogenase;AltName: Full=Aldehyde dehydrogenase family 7 member A1;AltName: Full=Antiquitin-1;AltName: Full=Betaine aldehyde dehydrogenase;AltName: Full=Delta1-piperideine-6-carboxylate dehydrogenase;Short=P6c dehydrogenase;Flags: Precursor	0.915187	-0.127861	0.694556
DFGSFDKFKEK	1xSuccinyl [K]	134665	Superoxide dismutase [Mn], mitochondrial;Flags: Precursor	1.11708	0.15973	0.697714
LALNCVGGKSSTELLR	1xCarbamidomethyl [C5];1xSuccinyl [K9]	334302832	Trans-2-enoyl-CoA reductase, mitochondrial;AltName: Full=Nuclear receptor-binding factor 1;Short=HsNrbf-1;Short=NRBF-1;Flags: Precursor	1.06842	0.0954795	0.698635
SDKWIDIHNPATNEVIGR	1xSuccinyl [K3]	12643424	Methylmalonate-semialdehyde dehydrogenase [acylating], mitochondrial;Short=MMSDH;Short=Malonate-semialdehyde dehydrogenase [acylating];AltName: Full=Aldehyde dehydrogenase family 6 member A1;Flags: Precursor	1.07789	0.108216	0.699186
SYSKLLCGLLAER	1xCarbamidomethyl [C7];1xSuccinyl [K4]	1170955	Macrophage migration inhibitory factor;Short=MIF;AltName: Full=Glycosylation-inhibiting factor;Short=GIF;AltName: Full=L-dopachrome isomerase;AltName: Full=L-dopachrome tautomerase;AltName: Full=Phenylpyruvate tautomerase	0.960781	-0.0577202	0.700892
NGKQWLLGK	1xDeamidated [N1];1xSuccinyl [K3]	74731835	Fumarylacetoacetate hydrolase domain-containing protein 2A	0.934636	-0.0975241	0.702653
FCNPGWDAFQGACYKHFSTR	2xCarbamidomethyl [C2;C13];1xSuccinyl [K15]	68067899	Brevican core protein;AltName: Full=Brain-enriched hyaluronan-binding protein;Short=BEHAB;AltName: Full=Chondroitin sulfate proteoglycan 7;Flags: Precursor	0.937268	-0.0934669	0.70289
NLSTFAVDGKDCK	1xCarbamidomethyl [C12];1xSuccinyl [K10]	116241354	ES1 protein homolog, mitochondrial;AltName: Full=Protein GT335;AltName: Full=Protein KNP-I;Flags: Precursor	0.955239	-0.0660663	0.702954
VGDKVLLPEYGGTK	1xSuccinyl [K4]	47606335	10 kDa heat shock protein, mitochondrial;Short=Hsp10;AltName: Full=10 kDa chaperonin;AltName: Full=Chaperonin 10;Short=CPN10;AltName: Full=Early-pregnancy factor;Short=EPF	1.05041	0.0709525	0.702964
IPAMTIAKNAGVEGSLIVEK	1xSuccinyl [K8]	129379	60 kDa heat shock protein, mitochondrial;AltName: Full=60 kDa chaperonin;AltName: Full=Chaperonin 60;Short=CPN60;AltName: Full=Heat shock protein 60;Short=HSP-60;Short=Hsp60;AltName: Full=HuCHA60;AltName: Full=Mitochondrial matrix protein P1;AltName: Full=P60 lymphocyte protein;Flags: Precursor	1.04179	0.0590649	0.703365
DGSVAIASKPR	1xSuccinyl [K9]	2492998	Succinyl-CoA:3-ketoacid coenzyme A transferase 1, mitochondrial;AltName: Full=3-oxoacid CoA-transferase 1;AltName: Full=Somatic-type succinyl-CoA:3-oxoacid CoA-transferase;Short=SCOT-s;Flags: Precursor	1.05528	0.0776196	0.703482
RPFTKNLGLEELGIELDPR	1xSuccinyl [K5]	269849557	Dihydrolipoyl dehydrogenase, mitochondrial;AltName: Full=Dihydrolipoamide dehydrogenase;AltName: Full=Glycine cleavage system L protein;Flags: Precursor	1.05457	0.0766548	0.704545
VIGVKLTGSLSGWSSPK	1xSuccinyl [K5]	6686275	Aconitate hydratase, mitochondrial;Short=Aconitase;AltName: Full=Citrate hydro-lyase;Flags: Precursor	0.953516	-0.0686707	0.704595
YIQAACKTGQIK	1xCarbamidomethyl [C6];1xSuccinyl [K7]	1705916	Clathrin heavy chain 1;AltName: Full=Clathrin heavy chain on chromosome 17;Short=CLH-17	1.09097	0.125615	0.704815
KNAKEVGEAICTDPLVSK	1xCarbamidomethyl [C11];1xSuccinyl [K]	7531278	Succinate-semialdehyde dehydrogenase, mitochondrial;AltName: Full=Aldehyde dehydrogenase family 5 member A1;AltName: Full=NAD(+)-dependent succinic semialdehyde dehydrogenase;Flags: Precursor	1.07695	0.106951	0.705318
AEAQIAAKNLDKEYLPIGGLAEFCK	1xCarbamidomethyl [C24];1xSuccinyl [K]	308153643	Aspartate aminotransferase, mitochondrial;Short=mAspAT;AltName: Full=Fatty acid-binding protein;Short=FABP-1;AltName: Full=Glutamate oxaloacetate transaminase 2;AltName: Full=Kynurenine aminotransferase 4;AltName: Full=Kynurenine aminotransferase IV;AltName: Full=Kynurenine--oxoglutarate transaminase 4;AltName: Full=Kynurenine--oxoglutarate transaminase IV;AltName: Full=Plasma membrane-associated…	0.93422	-0.0981657	0.705429
LLTWDVKDTLLR	1xSuccinyl [K7]	74752302	Haloacid dehalogenase-like hydrolase domain-containing protein 3	1.05129	0.0721637	0.705508
VATEKCLFAMPETAIGLFPDVGGGYFLPR	1xCarbamidomethyl [C6];1xOxidation [M10];1xSuccinyl [K5]	146324905	3-hydroxyisobutyryl-CoA hydrolase, mitochondrial;AltName: Full=3-hydroxyisobutyryl-coenzyme A hydrolase;Short=HIB-CoA hydrolase;Short=HIBYL-CoA-H;Flags: Precursor	0.875594	-0.191666	0.708295
FGPIPLGSLGWKTVK	1xSuccinyl [K]	2833280	NADH dehydrogenase [ubiquinone] 1 alpha subcomplex subunit 9, mitochondrial;AltName: Full=Complex I-39kD;Short=CI-39kD;AltName: Full=NADH-ubiquinone oxidoreductase 39 kDa subunit;Flags: Precursor	0.930226	-0.104346	0.708849
TAIGKAGYTDK	1xSuccinyl [K5]	119339	Alpha-enolase;AltName: Full=2-phospho-D-glycerate hydro-lyase;AltName: Full=C-myc promoter-binding protein;AltName: Full=Enolase 1;AltName: Full=MBP-1;AltName: Full=MPB-1;AltName: Full=Non-neural enolase;Short=NNE;AltName: Full=Phosphopyruvate hydratase;AltName: Full=Plasminogen-binding protein	0.924589	-0.113116	0.709156
GSNTCELIFEDCKIPAANILGHENK	2xCarbamidomethyl [C5;C12];1xSuccinyl [K13]	125051	Isovaleryl-CoA dehydrogenase, mitochondrial;Short=IVD;Flags: Precursor	0.933723	-0.0989337	0.709203
QNKLEQVEK	1xSuccinyl [K3]	1352049	ATP synthase subunit O, mitochondrial;AltName: Full=Oligomycin sensitivity conferral protein;Short=OSCP;Flags: Precursor	1.069	0.0962678	0.709976
VAEKEGWPLDIR	1xSuccinyl [K4]	6686275	Aconitate hydratase, mitochondrial;Short=Aconitase;AltName: Full=Citrate hydro-lyase;Flags: Precursor	0.943046	-0.0845995	0.712889
ENVLIGDGAGFKVAMGAFDK	1xSuccinyl [K12]	113017	Medium-chain specific acyl-CoA dehydrogenase, mitochondrial;Short=MCAD;Flags: Precursor	1.07086	0.0987636	0.713394
AVGKVIPELNGK	1xSuccinyl [K4]	120649	Glyceraldehyde-3-phosphate dehydrogenase;Short=GAPDH;AltName: Full=Peptidyl-cysteine S-nitrosylase GAPDH	1.06315	0.0883481	0.714411
VAMSHFEPNEYIHYDLLEKNINIVR	1xOxidation [M3];1xSuccinyl [K19]	6686275	Aconitate hydratase, mitochondrial;Short=Aconitase;AltName: Full=Citrate hydro-lyase;Flags: Precursor	1.117	0.159627	0.714423
KGVLFGVPGAFTPGCSK	1xCarbamidomethyl [C15];1xSuccinyl [K1]	317373539	Peroxiredoxin-5, mitochondrial;AltName: Full=Alu corepressor 1;AltName: Full=Antioxidant enzyme B166;Short=AOEB166;AltName: Full=Liver tissue 2D-page spot 71B;AltName: Full=PLP;AltName: Full=Peroxiredoxin V;Short=Prx-V;AltName: Full=Peroxisomal antioxidant enzyme;AltName: Full=TPx type VI;AltName: Full=Thioredoxin peroxidase PMP20;AltName: Full=Thioredoxin reductase;Flags: Precursor	0.913255	-0.13091	0.716262
GSGDPSSSSSSGNPLVYLDVDANGKPLGR	1xDeamidated [N];1xSuccinyl [K25]	231968	Peptidyl-prolyl cis-trans isomerase F, mitochondrial;Short=PPIase F;AltName: Full=Cyclophilin D;Short=CyP-D;Short=CypD;AltName: Full=Cyclophilin F;AltName: Full=Mitochondrial cyclophilin;Short=CyP-M;AltName: Full=Rotamase F;Flags: Precursor	1.03627	0.0513958	0.717136
TKYWELIYEDSMDLIAK	1xSuccinyl [K2]	57015285	Citrate synthase, mitochondrial;AltName: Full=Citrate (Si)-synthase;Flags: Precursor	1.10357	0.14218	0.717795
AAQLGFKTVCIEK	1xCarbamidomethyl [C10];1xSuccinyl [K7]	269849557	Dihydrolipoyl dehydrogenase, mitochondrial;AltName: Full=Dihydrolipoamide dehydrogenase;AltName: Full=Glycine cleavage system L protein;Flags: Precursor	1.05868	0.082261	0.717799
ITLVSAAPGKVICEMK	1xCarbamidomethyl [C13];1xOxidation [M15];1xSuccinyl [K10]	23396822	Acyl-coenzyme A thioesterase 13;Short=Acyl-CoA thioesterase 13;AltName: Full=Thioesterase superfamily member 2;Contains: Acyl-coenzyme A thioesterase 13, N-terminally processed	1.06166	0.0863221	0.718273
ITGKNQVTATK	1xSuccinyl [K4]	269849557	Dihydrolipoyl dehydrogenase, mitochondrial;AltName: Full=Dihydrolipoamide dehydrogenase;AltName: Full=Glycine cleavage system L protein;Flags: Precursor	0.96476	-0.0517579	0.719353
NAKEVGEAICTDPLVSK	1xCarbamidomethyl [C10];1xSuccinyl [K3]	7531278	Succinate-semialdehyde dehydrogenase, mitochondrial;AltName: Full=Aldehyde dehydrogenase family 5 member A1;AltName: Full=NAD(+)-dependent succinic semialdehyde dehydrogenase;Flags: Precursor	1.06854	0.0956449	0.71986
LEAKTDPSILGGMIVR	1xSuccinyl [K4]	1352049	ATP synthase subunit O, mitochondrial;AltName: Full=Oligomycin sensitivity conferral protein;Short=OSCP;Flags: Precursor	0.959202	-0.0600928	0.721556
ADLTEYLSTHYKAPR	1xSuccinyl [K12]	92090651	Cytochrome b-c1 complex subunit 1, mitochondrial;AltName: Full=Complex III subunit 1;AltName: Full=Core protein I;AltName: Full=Ubiquinol-cytochrome-c reductase complex core protein 1;Flags: Precursor	0.947013	-0.0785436	0.725022
ILEDLDSLGVLICYMHNKIHSAK	1xCarbamidomethyl [C13];1xSuccinyl [K];2xAcetyl [K18;K23];1xOxidation [M15]	224471815	Acyl-coenzyme A thioesterase 9, mitochondrial;Short=Acyl-CoA thioesterase 9;AltName: Full=Acyl-CoA thioester hydrolase 9;Flags: Precursor	1.09145	0.126252	0.725367
EAWKIWADIPAPK	1xSuccinyl [K4]	294862544	Alpha-aminoadipic semialdehyde dehydrogenase;Short=Alpha-AASA dehydrogenase;AltName: Full=Aldehyde dehydrogenase family 7 member A1;AltName: Full=Antiquitin-1;AltName: Full=Betaine aldehyde dehydrogenase;AltName: Full=Delta1-piperideine-6-carboxylate dehydrogenase;Short=P6c dehydrogenase;Flags: Precursor	0.914629	-0.128741	0.728039
EKYCTFNDDIQGTAAVALAGLLAAQK	1xCarbamidomethyl [C4];1xSuccinyl [K2]	126733	NAD-dependent malic enzyme, mitochondrial;Short=NAD-ME;AltName: Full=Malic enzyme 2;Flags: Precursor	1.04579	0.0645926	0.7286
AISPDKDNFYFDVK	1xSuccinyl [K6]	51338801	NAD(P) transhydrogenase, mitochondrial;AltName: Full=Nicotinamide nucleotide transhydrogenase;AltName: Full=Pyridine nucleotide transhydrogenase;Flags: Precursor	0.942717	-0.0851034	0.731907
LGIQTDDKGHIIVDEFQNTNVK	1xSuccinyl [K8]	14916998	Glutathione reductase, mitochondrial;Short=GR;Short=GRase;Flags: Precursor	1.09162	0.126473	0.733159
LYKSMTLLNTMDR	1xSuccinyl [K3]	548403	2-oxoisovalerate dehydrogenase subunit alpha, mitochondrial;AltName: Full=Branched-chain alpha-keto acid dehydrogenase E1 component alpha chain;Short=BCKDE1A;Short=BCKDH E1-alpha;Flags: Precursor	1.06987	0.0974296	0.733351
ASAYVFASPGCKK	1xCarbamidomethyl [C11];1xSuccinyl [K]	46395636	3'(2'),5'-bisphosphate nucleotidase 1;AltName: Full=Bisphosphate 3'-nucleotidase 1;AltName: Full=PAP-inositol 1,4-phosphatase;Short=PIP	1.07111	0.0991087	0.733935
FNAKYAVELEGQQPISVPPSTNSTVYR	1xDeamidated [N/Q];1xSuccinyl [K4]	62511241	Delta-1-pyrroline-5-carboxylate dehydrogenase, mitochondrial;Short=P5C dehydrogenase;AltName: Full=Aldehyde dehydrogenase family 4 member A1;AltName: Full=L-glutamate gamma-semialdehyde dehydrogenase;Flags: Precursor	1.11702	0.15965	0.734695
LNTKVTGATK	1xSuccinyl [K4]	269849557	Dihydrolipoyl dehydrogenase, mitochondrial;AltName: Full=Dihydrolipoamide dehydrogenase;AltName: Full=Glycine cleavage system L protein;Flags: Precursor	0.970913	-0.0425865	0.734885
FKLNTKVTGATK	1xAcetyl [K];1xSuccinyl [K]	269849557	Dihydrolipoyl dehydrogenase, mitochondrial;AltName: Full=Dihydrolipoamide dehydrogenase;AltName: Full=Glycine cleavage system L protein;Flags: Precursor	0.948666	-0.0760283	0.736301
EKLTAASVGVQGSGWGWLGFNKER	2xSuccinyl [K2;K22]	134665	Superoxide dismutase [Mn], mitochondrial;Flags: Precursor	1.06584	0.0919878	0.737041
KTFLPEMSEK	1xSuccinyl [K1]	6093592	NADH dehydrogenase [ubiquinone] 1 alpha subcomplex subunit 10, mitochondrial;AltName: Full=Complex I-42kD;Short=CI-42kD;AltName: Full=NADH-ubiquinone oxidoreductase 42 kDa subunit;Flags: Precursor	0.919571	-0.120968	0.73723
IWMFDKYGLLVK	1xSuccinyl [K6]	126733	NAD-dependent malic enzyme, mitochondrial;Short=NAD-ME;AltName: Full=Malic enzyme 2;Flags: Precursor	0.931507	-0.102362	0.73731
LIDDMVAQVLKSSGGFVWACK	1xCarbamidomethyl [C20];1xSuccinyl [K11]	20141568	Isocitrate dehydrogenase [NADP], mitochondrial;Short=IDH;AltName: Full=ICD-M;AltName: Full=IDP;AltName: Full=NADP(+)-specific ICDH;AltName: Full=Oxalosuccinate decarboxylase;Flags: Precursor	0.940056	-0.0891821	0.739308
KWYNLMIQNK	1xSuccinyl [K1]	7531278	Succinate-semialdehyde dehydrogenase, mitochondrial;AltName: Full=Aldehyde dehydrogenase family 5 member A1;AltName: Full=NAD(+)-dependent succinic semialdehyde dehydrogenase;Flags: Precursor	0.950706	-0.0729282	0.742066
KAEAQIAAK	1xSuccinyl [K1]	308153643	Aspartate aminotransferase, mitochondrial;Short=mAspAT;AltName: Full=Fatty acid-binding protein;Short=FABP-1;AltName: Full=Glutamate oxaloacetate transaminase 2;AltName: Full=Kynurenine aminotransferase 4;AltName: Full=Kynurenine aminotransferase IV;AltName: Full=Kynurenine--oxoglutarate transaminase 4;AltName: Full=Kynurenine--oxoglutarate transaminase IV;AltName: Full=Plasma membrane-associated…	0.944005	-0.0831329	0.742572
SGKGPILMELQTYR	1xSuccinyl [K3]	129063	Pyruvate dehydrogenase E1 component subunit alpha, somatic form, mitochondrial;AltName: Full=PDHE1-A type I;Flags: Precursor	0.960449	-0.0582197	0.742602
SFKANLENPIR	1xSuccinyl [K3]	12643417	Pyruvate dehydrogenase protein X component, mitochondrial;AltName: Full=Dihydrolipoamide dehydrogenase-binding protein of pyruvate dehydrogenase complex;AltName: Full=E3-binding protein;Short=E3BP;AltName: Full=Lipoyl-containing pyruvate dehydrogenase complex component X;AltName: Full=proX;Flags: Precursor	1.05461	0.0767129	0.74595
EPPNAKPDWLK	1xSuccinyl [K6]	6093504	NADH dehydrogenase [ubiquinone] 1 subunit C1, mitochondrial;AltName: Full=Complex I-KFYI;Short=CI-KFYI;AltName: Full=NADH-ubiquinone oxidoreductase KFYI subunit;Flags: Precursor	0.949169	-0.0752637	0.746481
QKLFQEDDEIPLYLK	1xSuccinyl [K2]	117121	Cytochrome c oxidase subunit 7A2, mitochondrial;AltName: Full=Cytochrome c oxidase subunit VIIa-liver/heart;Short=Cytochrome c oxidase subunit VIIa-L;Short=Cytochrome c oxidase subunit VIIaL;Flags: Precursor	0.916737	-0.12542	0.74703
CIAVGESDGSIWNPDGIDPKELEDFK	1xCarbamidomethyl [C1]; 1xDeamidated [N13]; 1xSuccinyl [K]	118541; 13432152	Glutamate dehydrogenase 1, mitochondrial; Short=GDH 1; Flags: Precursor Glutamate dehydrogenase 2, mitochondrial; Short=GDH 2; Flags: Precursor	0.807378	-0.308684	0.747343
ENLKEIAK	1xSuccinyl [K4]	12643424	Methylmalonate-semialdehyde dehydrogenase [acylating], mitochondrial;Short=MMSDH;Short=Malonate-semialdehyde dehydrogenase [acylating];AltName: Full=Aldehyde dehydrogenase family 6 member A1;Flags: Precursor	1.04485	0.0632983	0.747511
ADNKLDINLER	1xSuccinyl [K4]	294862420	Coiled-coil domain-containing protein 90B, mitochondrial;Flags: Precursor	1.04033	0.0570446	0.751342
KKYPYWPHQPIENL	1xSuccinyl [K]	6831494	ATP synthase subunit d, mitochondrial;Short=ATPase subunit d	0.935338	-0.0964396	0.751352
DFTATDLSEFAAKAALSAGK	1xSuccinyl [K13]	57015371	3-ketoacyl-CoA thiolase, mitochondrial;AltName: Full=Acetyl-CoA acyltransferase;AltName: Full=Beta-ketothiolase;AltName: Full=Mitochondrial 3-oxoacyl-CoA thiolase;AltName: Full=T1	1.03651	0.0517288	0.752627
RWEVADLQPQLKIDK	1xSuccinyl [K12]	21903482	Cytochrome b-c1 complex subunit 2, mitochondrial;AltName: Full=Complex III subunit 2;AltName: Full=Core protein II;AltName: Full=Ubiquinol-cytochrome-c reductase complex core protein 2;Flags: Precursor	0.943639	-0.0836934	0.752704
DLSLDDFKGK	1xSuccinyl [K8]	2507171	Thioredoxin-dependent peroxide reductase, mitochondrial;AltName: Full=Antioxidant protein 1;Short=AOP-1;AltName: Full=HBC189;AltName: Full=Peroxiredoxin III;Short=Prx-III;AltName: Full=Peroxiredoxin-3;AltName: Full=Protein MER5 homolog;Flags: Precursor	0.979036	-0.0305661	0.75313
AVIMGAPGSGKGTVSSR	1xSuccinyl [K11]	23831297	GTP:AMP phosphotransferase AK3, mitochondrial;AltName: Full=Adenylate kinase 3;Short=AK 3;AltName: Full=Adenylate kinase 3 alpha-like 1	0.924006	-0.114026	0.754366
MCLVEIEKAPK	1xCarbamidomethyl [C2];1xSuccinyl [K8]	92090799	NADH-ubiquinone oxidoreductase 75 kDa subunit, mitochondrial;AltName: Full=Complex I-75kD;Short=CI-75kD;Flags: Precursor	0.93026	-0.104294	0.755722
IGKVTSEELHYFVQNHFTSAR	1xSuccinyl [K3]	21903482	Cytochrome b-c1 complex subunit 2, mitochondrial;AltName: Full=Complex III subunit 2;AltName: Full=Core protein II;AltName: Full=Ubiquinol-cytochrome-c reductase complex core protein 2;Flags: Precursor	0.915523	-0.127331	0.755786
LEAPDADELPKGEFDPGQDTYQHPPK	1xSuccinyl [K11]	6686275	Aconitate hydratase, mitochondrial;Short=Aconitase;AltName: Full=Citrate hydro-lyase;Flags: Precursor	0.882287	-0.180681	0.756608
AAYNQVKTIAQGNLSNTDVQAAK	1xSuccinyl [K7]	21903482	Cytochrome b-c1 complex subunit 2, mitochondrial;AltName: Full=Complex III subunit 2;AltName: Full=Core protein II;AltName: Full=Ubiquinol-cytochrome-c reductase complex core protein 2;Flags: Precursor	0.939743	-0.0896618	0.756977
GMKGLVYETSVLDPDEGIR	1xSuccinyl [K3]	57015285	Citrate synthase, mitochondrial;AltName: Full=Citrate (Si)-synthase;Flags: Precursor	0.961191	-0.0571044	0.757008
NEKGLLTYTSWEDALSR	1xSuccinyl [K3]	92090799	NADH-ubiquinone oxidoreductase 75 kDa subunit, mitochondrial;AltName: Full=Complex I-75kD;Short=CI-75kD;Flags: Precursor	1.05655	0.0793622	0.757138
LAAEVTKLVHGR	1xSuccinyl [K7]	50401709	Tyrosine--tRNA ligase, mitochondrial;AltName: Full=Tyrosyl-tRNA synthetase;Short=TyrRS;Flags: Precursor	0.922261	-0.116753	0.758613
LPGIPIKIVMEAIQQASVAK	1xSuccinyl [K7]	115502437	Polyribonucleotide nucleotidyltransferase 1, mitochondrial;AltName: Full=3'-5' RNA exonuclease OLD35;AltName: Full=PNPase old-35;AltName: Full=Polynucleotide phosphorylase 1;Short=PNPase 1;AltName: Full=Polynucleotide phosphorylase-like protein;Flags: Precursor	1.09893	0.136105	0.762976
LQLLEPFDKWDGKDLEDLQILIK	1xSuccinyl [K]	6686275	Aconitate hydratase, mitochondrial;Short=Aconitase;AltName: Full=Citrate hydro-lyase;Flags: Precursor	1.09409	0.129735	0.764633
DDIKVSVNDFIIK	1xSuccinyl [K4]	12643417	Pyruvate dehydrogenase protein X component, mitochondrial;AltName: Full=Dihydrolipoamide dehydrogenase-binding protein of pyruvate dehydrogenase complex;AltName: Full=E3-binding protein;Short=E3BP;AltName: Full=Lipoyl-containing pyruvate dehydrogenase complex component X;AltName: Full=proX;Flags: Precursor	0.968428	-0.0462837	0.765475
DFLPLYFGWFLTKK	1xSuccinyl [K]	1705945	2',3'-cyclic-nucleotide 3'-phosphodiesterase;Short=CNP;Short=CNPase;Flags: Precursor	1.08021	0.111309	0.766266
ALAMGYKPK	1xSuccinyl [K7]	116241345	Trifunctional enzyme subunit beta, mitochondrial;AltName: Full=TP-beta;Includes: 3-ketoacyl-CoA thiolase;AltName: Full=Acetyl-CoA acyltransferase;AltName: Full=Beta-ketothiolase;Flags: Precursor	1.08011	0.111177	0.76754
LKYPLEEFVKENQQEEAR	1xSuccinyl [K]	48429239	4-aminobutyrate aminotransferase, mitochondrial;AltName: Full=(S)-3-amino-2-methylpropionate transaminase;AltName: Full=GABA aminotransferase;Short=GABA-AT;AltName: Full=Gamma-amino-N-butyrate transaminase;Short=GABA transaminase;Short=GABA-T;AltName: Full=L-AIBAT;Flags: Precursor	1.14392	0.193981	0.768142
SLFKNCDLMWK	1xCarbamidomethyl [C6];1xOxidation [M9];1xSuccinyl [K4]	118572639	Dihydropteridine reductase;AltName: Full=HDHPR;AltName: Full=Quinoid dihydropteridine reductase;AltName: Full=Short chain dehydrogenase/reductase family 33C member 1	0.969125	-0.0452451	0.771306
SQETECTYFSTPLLLGKK	1xCarbamidomethyl [C6];1xSuccinyl [K]	215274114	Malate dehydrogenase, mitochondrial;Flags: Precursor	1.03873	0.0548186	0.77216
WTNAKMEIATK	1xSuccinyl [K5]	116242592	Inorganic pyrophosphatase 2, mitochondrial;AltName: Full=Pyrophosphatase SID6-306;AltName: Full=Pyrophosphate phospho-hydrolase 2;Short=PPase 2;Flags: Precursor	0.958275	-0.0614883	0.772372
LTSSLTTKGASSFK	1xSuccinyl [K8]	21903482	Cytochrome b-c1 complex subunit 2, mitochondrial;AltName: Full=Complex III subunit 2;AltName: Full=Core protein II;AltName: Full=Ubiquinol-cytochrome-c reductase complex core protein 2;Flags: Precursor	0.952175	-0.0707018	0.773016
IDEYDYSKPIQGQQK	1xSuccinyl [K8]	1169337	Succinate dehydrogenase [ubiquinone] flavoprotein subunit, mitochondrial;AltName: Full=Flavoprotein subunit of complex II;Short=Fp;Flags: Precursor	0.931162	-0.102896	0.773895
YQFNYYEAKQACEEQDGR	1xCarbamidomethyl [C12];1xSuccinyl [K9]	20177844	Hyaluronan and proteoglycan link protein 2;AltName: Full=Brain link protein 1;Flags: Precursor	0.928242	-0.107428	0.777886
MFEKLGITTIK	1xSuccinyl [K4]	1730201	Glycine amidinotransferase, mitochondrial;AltName: Full=L-arginine:glycine amidinotransferase;AltName: Full=Transamidinase;Flags: Precursor	0.957766	-0.0622549	0.778769
GKITDLANLSAANHDAAIFPGGFGAAK	1xSuccinyl [K2]	116241354	ES1 protein homolog, mitochondrial;AltName: Full=Protein GT335;AltName: Full=Protein KNP-I;Flags: Precursor	0.965163	-0.0511549	0.780338
IVSGEAESVEVTPENLQDFVGKPVFTVER	1xSuccinyl [K22]	12644239	Lon protease homolog, mitochondrial;AltName: Full=LONHs;AltName: Full=Lon protease-like protein;Short=LONP;AltName: Full=Mitochondrial ATP-dependent protease Lon;AltName: Full=Serine protease 15;Flags: Precursor	1.06509	0.0909797	0.780936
KVLELTGK	1xSuccinyl [K1]	116241354	ES1 protein homolog, mitochondrial;AltName: Full=Protein GT335;AltName: Full=Protein KNP-I;Flags: Precursor	0.967743	-0.0473049	0.78205
LTLYDIAHTPGVAADLSHIETKAAVK	1xSuccinyl [K]	215274114	Malate dehydrogenase, mitochondrial;Flags: Precursor	1.06469	0.0904371	0.783797
MEAIPCVVGDEEVWTSDVQYQVSPFNHGHKVAK	1xCarbamidomethyl [C6];1xSuccinyl [K]	62511241	Delta-1-pyrroline-5-carboxylate dehydrogenase, mitochondrial;Short=P5C dehydrogenase;AltName: Full=Aldehyde dehydrogenase family 4 member A1;AltName: Full=L-glutamate gamma-semialdehyde dehydrogenase;Flags: Precursor	1.14265	0.192386	0.784098
KALGITLIK	1xSuccinyl [K1]	74750945	Glycerol-3-phosphate dehydrogenase 1-like protein;Short=GPD1-L	0.961849	-0.056117	0.784489
DQTDDQVTIDSALATQKYSVAVK	1xSuccinyl [K]	20141568	Isocitrate dehydrogenase [NADP], mitochondrial;Short=IDH;AltName: Full=ICD-M;AltName: Full=IDP;AltName: Full=NADP(+)-specific ICDH;AltName: Full=Oxalosuccinate decarboxylase;Flags: Precursor	1.02318	0.0330596	0.785078
DADEAKRVESQLK	1xSuccinyl [K6]	308153643	Aspartate aminotransferase, mitochondrial;Short=mAspAT;AltName: Full=Fatty acid-binding protein;Short=FABP-1;AltName: Full=Glutamate oxaloacetate transaminase 2;AltName: Full=Kynurenine aminotransferase 4;AltName: Full=Kynurenine aminotransferase IV;AltName: Full=Kynurenine--oxoglutarate transaminase 4;AltName: Full=Kynurenine--oxoglutarate transaminase IV;AltName: Full=Plasma membrane-associated…	1.08196	0.113653	0.785334
LKPAFIKPYGTVTAANSSFLTDGASAMLIMAEEK	1xSuccinyl [K]	116241345	Trifunctional enzyme subunit beta, mitochondrial;AltName: Full=TP-beta;Includes: 3-ketoacyl-CoA thiolase;AltName: Full=Acetyl-CoA acyltransferase;AltName: Full=Beta-ketothiolase;Flags: Precursor	1.06248	0.0874414	0.785709
FLDPLPTSGITPGATVLTASGQTVGKFR	1xSuccinyl [K26]	74744873	Putative transferase CAF17, mitochondrial;AltName: Full=Iron-sulfur cluster assembly factor homolog;Flags: Precursor	0.9482	-0.0767362	0.785828
ASYYEISVDDGPWEKQK	1xSuccinyl [K]	156630863	NAD kinase 2, mitochondrial;AltName: Full=Mitochondrial NAD kinase;AltName: Full=NAD kinase domain-containing protein 1, mitochondrial;Flags: Precursor	0.931519	-0.102343	0.786201
TPFLLSGTSYKDLMPHDLAR	1xSuccinyl [K11]	116241345	Trifunctional enzyme subunit beta, mitochondrial;AltName: Full=TP-beta;Includes: 3-ketoacyl-CoA thiolase;AltName: Full=Acetyl-CoA acyltransferase;AltName: Full=Beta-ketothiolase;Flags: Precursor	1.04888	0.0688483	0.786328
THSDQFLVAFKEVGR	1xSuccinyl [K11]	543875	ATP synthase subunit gamma, mitochondrial;AltName: Full=F-ATPase gamma subunit;Flags: Precursor	0.955362	-0.0658809	0.787791
ADGKISEQSDAK	1xSuccinyl [K4]	114517	ATP synthase subunit alpha, mitochondrial;Flags: Precursor	1.06316	0.0883566	0.78788
IGFAEKVAAK	1xSuccinyl [K6]	1730117	Fumarate hydratase, mitochondrial;Short=Fumarase;Flags: Precursor	1.04416	0.0623408	0.788849
AAELFGLTAEEVYLVHDELDKPLGR	1xSuccinyl [K21]	74750555	Probable peptidyl-tRNA hydrolase;Short=PTH	1.03734	0.0528824	0.789298
IITEKAVFDVDK	1xSuccinyl [K5]	2492998	Succinyl-CoA:3-ketoacid coenzyme A transferase 1, mitochondrial;AltName: Full=3-oxoacid CoA-transferase 1;AltName: Full=Somatic-type succinyl-CoA:3-oxoacid CoA-transferase;Short=SCOT-s;Flags: Precursor	0.96866	-0.0459378	0.789473
VGVKYTQQIIQGIQQLVK	1xSuccinyl [K4]	115502437	Polyribonucleotide nucleotidyltransferase 1, mitochondrial;AltName: Full=3'-5' RNA exonuclease OLD35;AltName: Full=PNPase old-35;AltName: Full=Polynucleotide phosphorylase 1;Short=PNPase 1;AltName: Full=Polynucleotide phosphorylase-like protein;Flags: Precursor	1.03863	0.0546761	0.791009
GINTLVTYDMVPEPKIIDAALR	1xOxidation [M10];1xSuccinyl [K15]	218511986	Cytochrome c oxidase subunit 5A, mitochondrial;AltName: Full=Cytochrome c oxidase polypeptide Va;Flags: Precursor	1.07188	0.100144	0.791208
VGINYQPPTVVPGGDLAKVQR	1xSuccinyl [K18]	55977864; 12585376; 55977476	Tubulin alpha-1A chain; AltName: Full=Alpha-tubulin 3; AltName: Full=Tubulin B-alpha-1; AltName: Full=Tubulin alpha-3 chain; Contains: Detyrosinated tubulin alpha-1A chain Tubulin alpha-8 chain; AltName: Full=Alpha-tubulin 8; AltName: Full=Tubulin alpha chain-like 2 Tubulin alpha-4A chain; AltName: Full=Alpha-tubulin 1; AltName: Full=Testis-specific alpha-tubulin; AltName: Full=Tubulin H2-alpha; …	0.954424	-0.0672982	0.79207
AGLSLKDMDLVEVNEAFAPQYLAVER	1xSuccinyl [K6]	57015371	3-ketoacyl-CoA thiolase, mitochondrial;AltName: Full=Acetyl-CoA acyltransferase;AltName: Full=Beta-ketothiolase;AltName: Full=Mitochondrial 3-oxoacyl-CoA thiolase;AltName: Full=T1	1.0512	0.0720406	0.792298
VYGDIIHTPAKDR	1xSuccinyl [K11]	7531278	Succinate-semialdehyde dehydrogenase, mitochondrial;AltName: Full=Aldehyde dehydrogenase family 5 member A1;AltName: Full=NAD(+)-dependent succinic semialdehyde dehydrogenase;Flags: Precursor	0.89605	-0.158349	0.792427
LQALYEKGLQNGVPGLR	1xSuccinyl [K7]	317373422	L-2-hydroxyglutarate dehydrogenase, mitochondrial;AltName: Full=Duranin;Flags: Precursor	0.923941	-0.114127	0.794503
MVFTPKDGSGVK	1xSuccinyl [K6]	20141568	Isocitrate dehydrogenase [NADP], mitochondrial;Short=IDH;AltName: Full=ICD-M;AltName: Full=IDP;AltName: Full=NADP(+)-specific ICDH;AltName: Full=Oxalosuccinate decarboxylase;Flags: Precursor	1.04079	0.0576769	0.79564
VLGFVKVAK	1xSuccinyl [K6]	62511242	4-trimethylaminobutyraldehyde dehydrogenase;Short=TMABADH;AltName: Full=Aldehyde dehydrogenase E3 isozyme;AltName: Full=Aldehyde dehydrogenase family 9 member A1;AltName: Full=Gamma-aminobutyraldehyde dehydrogenase;AltName: Full=R-aminobutyraldehyde dehydrogenase;Contains: 4-trimethylaminobutyraldehyde dehydrogenase, N-terminally processed	1.0337	0.0478183	0.796043
FVESKSDKWIDIHNPATNEVIGR	1xSuccinyl [K]	12643424	Methylmalonate-semialdehyde dehydrogenase [acylating], mitochondrial;Short=MMSDH;Short=Malonate-semialdehyde dehydrogenase [acylating];AltName: Full=Aldehyde dehydrogenase family 6 member A1;Flags: Precursor	1.08471	0.117309	0.796716
AAAEVNQDYGLDPKIANAIMK	1xSuccinyl [K14]	1730117	Fumarate hydratase, mitochondrial;Short=Fumarase;Flags: Precursor	0.964688	-0.0518651	0.797333
KDFSSVFQFLR	1xSuccinyl [K1]	12643395	3-hydroxyisobutyrate dehydrogenase, mitochondrial;Short=HIBADH;Flags: Precursor	1.02555	0.0364009	0.798801
RLDKFAAEHTIFASNTSSLQITSIANATTR	1xSuccinyl [K4]	311033442	Hydroxyacyl-coenzyme A dehydrogenase, mitochondrial;Short=HCDH;AltName: Full=Medium and short-chain L-3-hydroxyacyl-coenzyme A dehydrogenase;AltName: Full=Short-chain 3-hydroxyacyl-CoA dehydrogenase;Flags: Precursor	1.09613	0.13242	0.799266
LLEVKLGELPSWILMR	1xSuccinyl [K5]	7404340	ATP synthase subunit f, mitochondrial	0.911127	-0.134276	0.799587
NMGEILKAAGCDFTNVVK	1xCarbamidomethyl [C11];1xSuccinyl [K7]	1717975	Ribonuclease UK114;AltName: Full=14.5 kDa translational inhibitor protein;Short=p14.5;AltName: Full=Heat-responsive protein 12;AltName: Full=UK114 antigen homolog	0.968252	-0.0465456	0.799744
QMKSEVATLTAAGK	1xOxidation [M2];1xSuccinyl [K3]	543875	ATP synthase subunit gamma, mitochondrial;AltName: Full=F-ATPase gamma subunit;Flags: Precursor	1.04695	0.0661952	0.801007
MLSKAVDALK	1xOxidation [M1];1xSuccinyl [K4]	37076898	Methylglutaconyl-CoA hydratase, mitochondrial;AltName: Full=AU-specific RNA-binding enoyl-CoA hydratase;Short=AU-binding protein/enoyl-CoA hydratase;Flags: Precursor	1.03641	0.0515893	0.8014
VVVDALSGLKGDLAGR	1xSuccinyl [K10]	125315	Creatine kinase U-type, mitochondrial;AltName: Full=Acidic-type mitochondrial creatine kinase;Short=Mia-CK;AltName: Full=Ubiquitous mitochondrial creatine kinase;Short=U-MtCK;Flags: Precursor	0.97295	-0.0395625	0.801694
VPQATKAEMDAAIASCK	1xCarbamidomethyl [C16];1xSuccinyl [K6]	12643424	Methylmalonate-semialdehyde dehydrogenase [acylating], mitochondrial;Short=MMSDH;Short=Malonate-semialdehyde dehydrogenase [acylating];AltName: Full=Aldehyde dehydrogenase family 6 member A1;Flags: Precursor	1.04619	0.0651419	0.802353
GPLKTPIAAGHPSMNLLLR	1xSuccinyl [K4]	1708399	Isocitrate dehydrogenase [NAD] subunit alpha, mitochondrial;AltName: Full=Isocitric dehydrogenase subunit alpha;AltName: Full=NAD(+)-specific ICDH subunit alpha;Flags: Precursor	0.954592	-0.0670434	0.803504
WSFMNKPSDGRPK	1xSuccinyl [K6]	20455501	NADH dehydrogenase [ubiquinone] flavoprotein 1, mitochondrial;AltName: Full=Complex I-51kD;Short=CI-51kD;AltName: Full=NADH dehydrogenase flavoprotein 1;AltName: Full=NADH-ubiquinone oxidoreductase 51 kDa subunit;Flags: Precursor	0.933003	-0.100046	0.804295
CTLPLTGKQCVNR	2xCarbamidomethyl [C1;C10];1xSuccinyl [K8]	2492998	Succinyl-CoA:3-ketoacid coenzyme A transferase 1, mitochondrial;AltName: Full=3-oxoacid CoA-transferase 1;AltName: Full=Somatic-type succinyl-CoA:3-oxoacid CoA-transferase;Short=SCOT-s;Flags: Precursor	1.05287	0.0743294	0.806331
VVLDDKDYFLFR	1xSuccinyl [K6]	47606335	10 kDa heat shock protein, mitochondrial;Short=Hsp10;AltName: Full=10 kDa chaperonin;AltName: Full=Chaperonin 10;Short=CPN10;AltName: Full=Early-pregnancy factor;Short=EPF	1.02364	0.0337146	0.80677
VAQDLCKVAGIAK	1xCarbamidomethyl [C6];1xSuccinyl [K7]	119636	Electron transfer flavoprotein subunit alpha, mitochondrial;Short=Alpha-ETF;Flags: Precursor	1.04815	0.0678485	0.807319
TVVLGDLLIDDKDTVR	1xSuccinyl [K12]	38258193	5'(3')-deoxyribonucleotidase, cytosolic type;AltName: Full=Cytosolic 5',3'-pyrimidine nucleotidase;AltName: Full=Deoxy-5'-nucleotidase 1;Short=dNT-1	0.968391	-0.046338	0.807603
GGLGLSGAKANYR	1xSuccinyl [K9]	21903482	Cytochrome b-c1 complex subunit 2, mitochondrial;AltName: Full=Complex III subunit 2;AltName: Full=Core protein II;AltName: Full=Ubiquinol-cytochrome-c reductase complex core protein 2;Flags: Precursor	0.952168	-0.0707114	0.808174
LKPGTMIEWGNNWAR	1xSuccinyl [K2]	17380144	Protein NipSnap homolog 1;Short=NipSnap1	0.957405	-0.0627981	0.810901
VGSVLQEGCGKISK	1xCarbamidomethyl [C9];1xSuccinyl [K11]	1169337	Succinate dehydrogenase [ubiquinone] flavoprotein subunit, mitochondrial;AltName: Full=Flavoprotein subunit of complex II;Short=Fp;Flags: Precursor	1.04846	0.0682781	0.811585
ILYTKILDVLEEIPK	1xSuccinyl [K5]	2499316	NADH dehydrogenase [ubiquinone] 1 alpha subcomplex subunit 5;AltName: Full=Complex I subunit B13;AltName: Full=Complex I-13kD-B;Short=CI-13kD-B;AltName: Full=NADH-ubiquinone oxidoreductase 13 kDa-B subunit	1.07051	0.0982978	0.811854
VPGKDTVTK	1xSuccinyl [K4]	116241345	Trifunctional enzyme subunit beta, mitochondrial;AltName: Full=TP-beta;Includes: 3-ketoacyl-CoA thiolase;AltName: Full=Acetyl-CoA acyltransferase;AltName: Full=Beta-ketothiolase;Flags: Precursor	1.03635	0.0515109	0.814556
KWLPELVEHAK	1xSuccinyl [K1]	12643424	Methylmalonate-semialdehyde dehydrogenase [acylating], mitochondrial;Short=MMSDH;Short=Malonate-semialdehyde dehydrogenase [acylating];AltName: Full=Aldehyde dehydrogenase family 6 member A1;Flags: Precursor	0.939047	-0.0907314	0.814752
ISEQSDAKLK	1xSuccinyl [K8]	114517	ATP synthase subunit alpha, mitochondrial;Flags: Precursor	1.03428	0.0486325	0.814853
LVDEYSLNAGKQR	1xSuccinyl [K11]	116242516	Hexokinase-1;AltName: Full=Brain form hexokinase;AltName: Full=Hexokinase type I;Short=HK I	0.954132	-0.0677388	0.814866
KAEAQIAAKNLDK	1xAcetyl [K];1xSuccinyl [K]	308153643	Aspartate aminotransferase, mitochondrial;Short=mAspAT;AltName: Full=Fatty acid-binding protein;Short=FABP-1;AltName: Full=Glutamate oxaloacetate transaminase 2;AltName: Full=Kynurenine aminotransferase 4;AltName: Full=Kynurenine aminotransferase IV;AltName: Full=Kynurenine--oxoglutarate transaminase 4;AltName: Full=Kynurenine--oxoglutarate transaminase IV;AltName: Full=Plasma membrane-associated…	1.05316	0.0747274	0.816708
RKLDLFANVVHVK	1xSuccinyl [K2]	146345439	Isocitrate dehydrogenase [NAD] subunit beta, mitochondrial;AltName: Full=Isocitric dehydrogenase subunit beta;AltName: Full=NAD(+)-specific ICDH subunit beta;Flags: Precursor	1.07723	0.107322	0.816757
GEVYKAQIMNVSWSADHR	1xSuccinyl [K5]	400668	Lipoamide acyltransferase component of branched-chain alpha-keto acid dehydrogenase complex, mitochondrial;AltName: Full=52 kDa mitochondrial autoantigen of primary biliary cirrhosis;AltName: Full=Branched chain 2-oxo-acid dehydrogenase complex component E2;Short=BCOADC-E2;AltName: Full=Branched-chain alpha-keto acid dehydrogenase complex component E2;Short=BCKAD-E2;Short=BCKADE2;AltName: Full=Di…	1.04776	0.0673111	0.81694
KMMADEALGSGLVSR	1xSuccinyl [K1]	82654933	Delta(3,5)-Delta(2,4)-dienoyl-CoA isomerase, mitochondrial;Flags: Precursor	0.958148	-0.0616791	0.817851
LDFKQGAAIGIPYFTAYR	1xSuccinyl [K4]	585013	Quinone oxidoreductase;AltName: Full=NADPH:quinone reductase;AltName: Full=Zeta-crystallin	1.06384	0.0892787	0.817882
LLAKILNMSSGR	1xSuccinyl [K4]	12643395	3-hydroxyisobutyrate dehydrogenase, mitochondrial;Short=HIBADH;Flags: Precursor	0.961022	-0.0573581	0.818635
SIQKSIFTVCLDATMPR	1xCarbamidomethyl [C10];1xSuccinyl [K4]	215274265	Carnitine O-acetyltransferase;Short=Carnitine acetylase;AltName: Full=Carnitine acetyltransferase;Short=CAT;Short=CrAT	0.949929	-0.0741078	0.819141
ASNGDAWVEAHGKLYSPSQIGAFVLMK	1xSuccinyl [K13]	21264428	Stress-70 protein, mitochondrial;AltName: Full=75 kDa glucose-regulated protein;Short=GRP-75;AltName: Full=Heat shock 70 kDa protein 9;AltName: Full=Mortalin;Short=MOT;AltName: Full=Peptide-binding protein 74;Short=PBP74;Flags: Precursor	0.967652	-0.0474393	0.819848
AGVKINPK	1xSuccinyl [K4]	118541; 13432152	Glutamate dehydrogenase 1, mitochondrial; Short=GDH 1; Flags: Precursor Glutamate dehydrogenase 2, mitochondrial; Short=GDH 2; Flags: Precursor	1.02227	0.0317805	0.82064
GYLGPEQLPDCLKGCDVVVIPAGVPR	2xCarbamidomethyl [C11;C15];1xSuccinyl [K13]	215274114	Malate dehydrogenase, mitochondrial;Flags: Precursor	0.976937	-0.0336619	0.821482
VLYVLKLYDK	1xSuccinyl [K6]	21903370	Acyl carrier protein, mitochondrial;Short=ACP;AltName: Full=CI-SDAP;AltName: Full=NADH-ubiquinone oxidoreductase 9.6 kDa subunit;Flags: Precursor	0.967916	-0.0470468	0.822516
EIAKLITLEQGK	1xSuccinyl [K4]	12643424	Methylmalonate-semialdehyde dehydrogenase [acylating], mitochondrial;Short=MMSDH;Short=Malonate-semialdehyde dehydrogenase [acylating];AltName: Full=Aldehyde dehydrogenase family 6 member A1;Flags: Precursor	1.03042	0.0432352	0.824214
LFGYEPTIYYPKRPNKPLFTALVTQCQK	1xCarbamidomethyl [C26];1xSuccinyl [K]	150438841	NAD(P)H-hydrate epimerase;AltName: Full=Apolipoprotein A-I-binding protein;Short=AI-BP;AltName: Full=NAD(P)HX epimerase;AltName: Full=YjeF N-terminal domain-containing protein 1;Short=YjeF_N1;Flags: Precursor	0.928022	-0.107768	0.825173
HGVYNPNKIFGVTTLDIVR	1xSuccinyl [K8]	215274114	Malate dehydrogenase, mitochondrial;Flags: Precursor	1.04067	0.0575072	0.825444
AKNTVVATGGYGR	1xSuccinyl [K2]	1169337	Succinate dehydrogenase [ubiquinone] flavoprotein subunit, mitochondrial;AltName: Full=Flavoprotein subunit of complex II;Short=Fp;Flags: Precursor	1.05208	0.0732505	0.825513
LAMVKAEPDVK	1xSuccinyl [K5]	2499316	NADH dehydrogenase [ubiquinone] 1 alpha subcomplex subunit 5;AltName: Full=Complex I subunit B13;AltName: Full=Complex I-13kD-B;Short=CI-13kD-B;AltName: Full=NADH-ubiquinone oxidoreductase 13 kDa-B subunit	0.961806	-0.0561817	0.827047
IGEKYVDMSVK	1xSuccinyl [K4]	1352049	ATP synthase subunit O, mitochondrial;AltName: Full=Oligomycin sensitivity conferral protein;Short=OSCP;Flags: Precursor	0.970423	-0.0433146	0.829273
LNTKVTGATKK	1xSuccinyl [K4]	269849557	Dihydrolipoyl dehydrogenase, mitochondrial;AltName: Full=Dihydrolipoamide dehydrogenase;AltName: Full=Glycine cleavage system L protein;Flags: Precursor	0.922738	-0.116007	0.830009
KQPVEVDHDQLEQFR	1xSuccinyl [K1]	8928041	Carbonic anhydrase 5B, mitochondrial;AltName: Full=Carbonate dehydratase VB;AltName: Full=Carbonic anhydrase VB;Short=CA-VB;Flags: Precursor	1.04211	0.0595103	0.831593
LFAQQCKEVDILISTALIPGK	1xCarbamidomethyl [C6];1xSuccinyl [K7]	51338801	NAD(P) transhydrogenase, mitochondrial;AltName: Full=Nicotinamide nucleotide transhydrogenase;AltName: Full=Pyridine nucleotide transhydrogenase;Flags: Precursor	1.03162	0.0449166	0.8322
ATGKLIAQGR	1xSuccinyl [K4]	23396822	Acyl-coenzyme A thioesterase 13;Short=Acyl-CoA thioesterase 13;AltName: Full=Thioesterase superfamily member 2;Contains: Acyl-coenzyme A thioesterase 13, N-terminally processed	1.03346	0.047486	0.834109
VPDGKPENQFAFNGEFK	1xSuccinyl [K5]	116242592	Inorganic pyrophosphatase 2, mitochondrial;AltName: Full=Pyrophosphatase SID6-306;AltName: Full=Pyrophosphate phospho-hydrolase 2;Short=PPase 2;Flags: Precursor	0.969398	-0.044839	0.834437
VAKPVVEMDGDEMTR	2xOxidation [M8;M13];1xSuccinyl [K3]	20141568	Isocitrate dehydrogenase [NADP], mitochondrial;Short=IDH;AltName: Full=ICD-M;AltName: Full=IDP;AltName: Full=NADP(+)-specific ICDH;AltName: Full=Oxalosuccinate decarboxylase;Flags: Precursor	1.03355	0.0476119	0.835304
GAPTTSLISVAVTKIIAK	1xSuccinyl [K14]	294862544	Alpha-aminoadipic semialdehyde dehydrogenase;Short=Alpha-AASA dehydrogenase;AltName: Full=Aldehyde dehydrogenase family 7 member A1;AltName: Full=Antiquitin-1;AltName: Full=Betaine aldehyde dehydrogenase;AltName: Full=Delta1-piperideine-6-carboxylate dehydrogenase;Short=P6c dehydrogenase;Flags: Precursor	1.03921	0.0554842	0.83533
DLGLAQDSATSTKSPILLGSLAHQIYR	1xSuccinyl [K13]	12643395	3-hydroxyisobutyrate dehydrogenase, mitochondrial;Short=HIBADH;Flags: Precursor	0.970664	-0.0429566	0.836973
ILGQKSTDR	1xSuccinyl [K5]	269849557	Dihydrolipoyl dehydrogenase, mitochondrial;AltName: Full=Dihydrolipoamide dehydrogenase;AltName: Full=Glycine cleavage system L protein;Flags: Precursor	0.98775	-0.0177824	0.837065
AAYQVAALPKGSR	1xSuccinyl [K10]	1717975	Ribonuclease UK114;AltName: Full=14.5 kDa translational inhibitor protein;Short=p14.5;AltName: Full=Heat-responsive protein 12;AltName: Full=UK114 antigen homolog	1.03656	0.0518058	0.837677
VPVPEDKYTAQVDAEEKEDVK	1xSuccinyl [K]	6831494	ATP synthase subunit d, mitochondrial;Short=ATPase subunit d	0.955289	-0.0659909	0.838346
FKLNTKVTGATK	2xSuccinyl [K2;K6]	269849557	Dihydrolipoyl dehydrogenase, mitochondrial;AltName: Full=Dihydrolipoamide dehydrogenase;AltName: Full=Glycine cleavage system L protein;Flags: Precursor	1.05319	0.0747678	0.838904
GEVYKAQIMNVSWSADHR	1xOxidation [M9];1xSuccinyl [K5]	400668	Lipoamide acyltransferase component of branched-chain alpha-keto acid dehydrogenase complex, mitochondrial;AltName: Full=52 kDa mitochondrial autoantigen of primary biliary cirrhosis;AltName: Full=Branched chain 2-oxo-acid dehydrogenase complex component E2;Short=BCOADC-E2;AltName: Full=Branched-chain alpha-keto acid dehydrogenase complex component E2;Short=BCKAD-E2;Short=BCKADE2;AltName: Full=Di…	1.03788	0.0536362	0.841463
KFKPGYLEATLNWFR	1xSuccinyl [K]	116242592	Inorganic pyrophosphatase 2, mitochondrial;AltName: Full=Pyrophosphatase SID6-306;AltName: Full=Pyrophosphate phospho-hydrolase 2;Short=PPase 2;Flags: Precursor	0.970649	-0.0429789	0.841665
HLSASQKALK	1xSuccinyl [K]	117086	Cytochrome c oxidase subunit 4 isoform 1, mitochondrial;AltName: Full=Cytochrome c oxidase polypeptide IV;AltName: Full=Cytochrome c oxidase subunit IV isoform 1;Short=COX IV-1;Flags: Precursor	1.0449	0.0633674	0.842151
GFLLEKGMR	1xSuccinyl [K6]	2492631	Glutaryl-CoA dehydrogenase, mitochondrial;Short=GCD;Flags: Precursor	1.02085	0.0297769	0.843632
YQQLIKENLK	1xSuccinyl [K6]	12643424	Methylmalonate-semialdehyde dehydrogenase [acylating], mitochondrial;Short=MMSDH;Short=Malonate-semialdehyde dehydrogenase [acylating];AltName: Full=Aldehyde dehydrogenase family 6 member A1;Flags: Precursor	1.03917	0.0554324	0.84414
KVPEKMVVIGAGVIGVELGSVWQR	1xSuccinyl [K];2xAcetyl [K1;K5];1xOxidation [M6]	269849557	Dihydrolipoyl dehydrogenase, mitochondrial;AltName: Full=Dihydrolipoamide dehydrogenase;AltName: Full=Glycine cleavage system L protein;Flags: Precursor	0.959374	-0.0598342	0.847899
FKDIFQEIFDKHYK	1xSuccinyl [K]	20141568	Isocitrate dehydrogenase [NADP], mitochondrial;Short=IDH;AltName: Full=ICD-M;AltName: Full=IDP;AltName: Full=NADP(+)-specific ICDH;AltName: Full=Oxalosuccinate decarboxylase;Flags: Precursor	0.96921	-0.0451185	0.848407
LGLDPKLLAK	1xSuccinyl [K6]	12643395	3-hydroxyisobutyrate dehydrogenase, mitochondrial;Short=HIBADH;Flags: Precursor	0.978048	-0.0320235	0.849699
SSPSLTILAGGKCDDSVGYFVEPCIVESK	2xCarbamidomethyl [C13;C24];1xSuccinyl [K12]	62511241	Delta-1-pyrroline-5-carboxylate dehydrogenase, mitochondrial;Short=P5C dehydrogenase;AltName: Full=Aldehyde dehydrogenase family 4 member A1;AltName: Full=L-glutamate gamma-semialdehyde dehydrogenase;Flags: Precursor	1.0622	0.0870499	0.850689
VFPDKEVMLDAALALAAEISSK	1xSuccinyl [K5]	82654933	Delta(3,5)-Delta(2,4)-dienoyl-CoA isomerase, mitochondrial;Flags: Precursor	1.06082	0.0851812	0.8531
AYGLKILGTAGTEEGQK	1xSuccinyl [K5]	585013	Quinone oxidoreductase;AltName: Full=NADPH:quinone reductase;AltName: Full=Zeta-crystallin	1.06349	0.0888087	0.854063
QWKIEGTPLETIQK	1xSuccinyl [K3]	6093472	NADH dehydrogenase [ubiquinone] 1 beta subcomplex subunit 3;AltName: Full=Complex I-B12;Short=CI-B12;AltName: Full=NADH-ubiquinone oxidoreductase B12 subunit	0.966734	-0.0488096	0.854691
AMKQVAGTMK	2xOxidation [M2;M9];1xSuccinyl [K3]	114517	ATP synthase subunit alpha, mitochondrial;Flags: Precursor	1.06319	0.0883936	0.855516
FQTKIPNIYAIGDVVAGPMLAHK	1xOxidation [M19];1xSuccinyl [K4]	269849557	Dihydrolipoyl dehydrogenase, mitochondrial;AltName: Full=Dihydrolipoamide dehydrogenase;AltName: Full=Glycine cleavage system L protein;Flags: Precursor	0.963922	-0.0530115	0.855632
CKSQFTITPGSEQIR	1xCarbamidomethyl [C1];1xSuccinyl [K2]	6686275	Aconitate hydratase, mitochondrial;Short=Aconitase;AltName: Full=Citrate hydro-lyase;Flags: Precursor	1.05919	0.0829605	0.857737
SYYLKPSKMNEFLENFEK	1xSuccinyl [K];2xAcetyl [K5;K8];1xOxidation [M9]	18203499	Protein NipSnap homolog 3A;Short=NipSnap3A;AltName: Full=Protein NipSnap homolog 4;Short=NipSnap4;AltName: Full=Target for Salmonella secreted protein C;Short=TassC	1.0512	0.0720387	0.85825
ILQDIASGSHPFSQVLKEAK	1xSuccinyl [K]	92090799	NADH-ubiquinone oxidoreductase 75 kDa subunit, mitochondrial;AltName: Full=Complex I-75kD;Short=CI-75kD;Flags: Precursor	1.05518	0.0774899	0.860387
DMGGYSTTTDFIKSVIGHLQTK	1xOxidation [M2];1xSuccinyl [K]	146345439	Isocitrate dehydrogenase [NAD] subunit beta, mitochondrial;AltName: Full=Isocitric dehydrogenase subunit beta;AltName: Full=NAD(+)-specific ICDH subunit beta;Flags: Precursor	0.972814	-0.0397636	0.860505
AGGILQEDISEACLILGVKRPPEEK	1xCarbamidomethyl [C13];1xSuccinyl [K]	46396032	Alpha-aminoadipic semialdehyde synthase, mitochondrial;AltName: Full=LKR/SDH;Includes: Lysine ketoglutarate reductase;Short=LKR;Short=LOR;Includes: Saccharopine dehydrogenase;Short=SDH;Flags: Precursor	0.949209	-0.0752024	0.861419
LEAKTDPSILGGMIVR	1xOxidation [M13];1xSuccinyl [K4]	1352049	ATP synthase subunit O, mitochondrial;AltName: Full=Oligomycin sensitivity conferral protein;Short=OSCP;Flags: Precursor	0.974187	-0.037729	0.861795
EKLTGTIQNDILK	1xSuccinyl [K2]	317373575	Methylmalonyl-CoA mutase, mitochondrial;Short=MCM;AltName: Full=Methylmalonyl-CoA isomerase;Flags: Precursor	1.05548	0.0778987	0.862974
VAKPVVEMDGDEMTR	1xSuccinyl [K3]	20141568	Isocitrate dehydrogenase [NADP], mitochondrial;Short=IDH;AltName: Full=ICD-M;AltName: Full=IDP;AltName: Full=NADP(+)-specific ICDH;AltName: Full=Oxalosuccinate decarboxylase;Flags: Precursor	0.976516	-0.0342838	0.863633
EKLTAASVGVQGSGWGWLGFNK	1xSuccinyl [K2]	134665	Superoxide dismutase [Mn], mitochondrial;Flags: Precursor	1.02121	0.0302819	0.863851
NPPKVLFLLGADGGCITR	1xCarbamidomethyl [C15];1xSuccinyl [K4]	92090799	NADH-ubiquinone oxidoreductase 75 kDa subunit, mitochondrial;AltName: Full=Complex I-75kD;Short=CI-75kD;Flags: Precursor	1.03703	0.0524595	0.863941
TYTDELTPIESAVSVFKAANWYER	1xSuccinyl [K17]	6166589	NADH dehydrogenase [ubiquinone] iron-sulfur protein 3, mitochondrial;AltName: Full=Complex I-30kD;Short=CI-30kD;AltName: Full=NADH-ubiquinone oxidoreductase 30 kDa subunit;Flags: Precursor	0.946163	-0.0798398	0.86416
GALQNIIPASTGAAKAVGK	1xSuccinyl [K15]	120649	Glyceraldehyde-3-phosphate dehydrogenase;Short=GAPDH;AltName: Full=Peptidyl-cysteine S-nitrosylase GAPDH	1.02831	0.0402729	0.865362
RMELKADQLYK	1xSuccinyl [K5]	129063	Pyruvate dehydrogenase E1 component subunit alpha, somatic form, mitochondrial;AltName: Full=PDHE1-A type I;Flags: Precursor	0.949187	-0.0752356	0.865407
YSSAGTVEFLVDSKK	1xSuccinyl [K]	308153661	Propionyl-CoA carboxylase alpha chain, mitochondrial;Short=PCCase subunit alpha;AltName: Full=Propanoyl-CoA:carbon dioxide ligase subunit alpha;Flags: Precursor	1.02082	0.0297284	0.86554
HNLASYYPEPKDK	1xSuccinyl [K]	215274021	NADP-dependent malic enzyme, mitochondrial;Short=NADP-ME;AltName: Full=Malic enzyme 3;Flags: Precursor	1.03841	0.0543768	0.866329
AEAQIAAKNLDK	1xSuccinyl [K8]	308153643	Aspartate aminotransferase, mitochondrial;Short=mAspAT;AltName: Full=Fatty acid-binding protein;Short=FABP-1;AltName: Full=Glutamate oxaloacetate transaminase 2;AltName: Full=Kynurenine aminotransferase 4;AltName: Full=Kynurenine aminotransferase IV;AltName: Full=Kynurenine--oxoglutarate transaminase 4;AltName: Full=Kynurenine--oxoglutarate transaminase IV;AltName: Full=Plasma membrane-associated…	1.03695	0.0523497	0.866423
VGNPWDPNVLYGPLHTKQAVSMFLGAVEEAK	1xSuccinyl [K17]	294862544	Alpha-aminoadipic semialdehyde dehydrogenase;Short=Alpha-AASA dehydrogenase;AltName: Full=Aldehyde dehydrogenase family 7 member A1;AltName: Full=Antiquitin-1;AltName: Full=Betaine aldehyde dehydrogenase;AltName: Full=Delta1-piperideine-6-carboxylate dehydrogenase;Short=P6c dehydrogenase;Flags: Precursor	1.06803	0.0949558	0.867364
NVRPDYLKAIWNVINWENVTER	1xSuccinyl [K8]	134665	Superoxide dismutase [Mn], mitochondrial;Flags: Precursor	1.02436	0.0347186	0.867872
ETTVLVAQNGNIKIGQDYK	1xDeamidated [N/Q];1xSuccinyl [K13]	2506816	Versican core protein;AltName: Full=Chondroitin sulfate proteoglycan core protein 2;Short=Chondroitin sulfate proteoglycan 2;AltName: Full=Glial hyaluronate-binding protein;Short=GHAP;AltName: Full=Large fibroblast proteoglycan;AltName: Full=PG-M;Flags: Precursor	0.966576	-0.0490443	0.86823
FVFSLVDAMNGKEGVVECSFVK	1xCarbamidomethyl [C18];1xSuccinyl [K12]	215274114	Malate dehydrogenase, mitochondrial;Flags: Precursor	1.03498	0.0495969	0.868728
VNLAELFKGK	1xSuccinyl [K8]	317373539	Peroxiredoxin-5, mitochondrial;AltName: Full=Alu corepressor 1;AltName: Full=Antioxidant enzyme B166;Short=AOEB166;AltName: Full=Liver tissue 2D-page spot 71B;AltName: Full=PLP;AltName: Full=Peroxiredoxin V;Short=Prx-V;AltName: Full=Peroxisomal antioxidant enzyme;AltName: Full=TPx type VI;AltName: Full=Thioredoxin peroxidase PMP20;AltName: Full=Thioredoxin reductase;Flags: Precursor	1.02027	0.0289499	0.869629
EKLILPHVDIQLKYFDLGLPNR	1xSuccinyl [K]	20141568	Isocitrate dehydrogenase [NADP], mitochondrial;Short=IDH;AltName: Full=ICD-M;AltName: Full=IDP;AltName: Full=NADP(+)-specific ICDH;AltName: Full=Oxalosuccinate decarboxylase;Flags: Precursor	1.04756	0.0670331	0.87123
VLPGSSVLFLCDMQEKFR	1xCarbamidomethyl [C11];1xSuccinyl [K16]	74731104	Isochorismatase domain-containing protein 2	0.978862	-0.0308223	0.873493
ETGVDLTKDNMALQR	1xSuccinyl [K8]	21264428	Stress-70 protein, mitochondrial;AltName: Full=75 kDa glucose-regulated protein;Short=GRP-75;AltName: Full=Heat shock 70 kDa protein 9;AltName: Full=Mortalin;Short=MOT;AltName: Full=Peptide-binding protein 74;Short=PBP74;Flags: Precursor	0.979635	-0.0296844	0.873869
LEQVEKELLR	1xSuccinyl [K6]	1352049	ATP synthase subunit O, mitochondrial;AltName: Full=Oligomycin sensitivity conferral protein;Short=OSCP;Flags: Precursor	0.976106	-0.0348905	0.874014
GQIYKQGNLYEFLK	1xSuccinyl [K5]	74727508	5'-nucleotidase domain-containing protein 3;AltName: Full=GRP94-neighboring nucleotidase	1.03669	0.0519832	0.874772
DIFQEIFDKHYK	1xSuccinyl [K]	20141568	Isocitrate dehydrogenase [NADP], mitochondrial;Short=IDH;AltName: Full=ICD-M;AltName: Full=IDP;AltName: Full=NADP(+)-specific ICDH;AltName: Full=Oxalosuccinate decarboxylase;Flags: Precursor	1.01571	0.0224886	0.875308
KQWLQEVK	1xSuccinyl [K1]	308153643	Aspartate aminotransferase, mitochondrial;Short=mAspAT;AltName: Full=Fatty acid-binding protein;Short=FABP-1;AltName: Full=Glutamate oxaloacetate transaminase 2;AltName: Full=Kynurenine aminotransferase 4;AltName: Full=Kynurenine aminotransferase IV;AltName: Full=Kynurenine--oxoglutarate transaminase 4;AltName: Full=Kynurenine--oxoglutarate transaminase IV;AltName: Full=Plasma membrane-associated…	1.02524	0.0359616	0.877166
VLDSGAPIKIPVGPETLGR	1xSuccinyl [K9]	114549	ATP synthase subunit beta, mitochondrial;Flags: Precursor	0.979855	-0.0293592	0.878861
THTQDAVPLTLGQEFSGYVQQVKYAMTR	1xOxidation [M26];1xSuccinyl [K23]	1730117	Fumarate hydratase, mitochondrial;Short=Fumarase;Flags: Precursor	0.958233	-0.061552	0.880158
KVYFHTDAAQAVGK	1xSuccinyl [K1]	62512153	Cysteine desulfurase, mitochondrial;Flags: Precursor	0.967341	-0.0479029	0.881125
SKLSQNNFALGYK	1xSuccinyl [K2]	12643945	Voltage-dependent anion-selective channel protein 3;Short=VDAC-3;Short=hVDAC3;AltName: Full=Outer mitochondrial membrane protein porin 3	1.03184	0.0452242	0.881616
TGVKGLTAVSNNAGVDNFGLGLLLR	1xSuccinyl [K4]	2492998	Succinyl-CoA:3-ketoacid coenzyme A transferase 1, mitochondrial;AltName: Full=3-oxoacid CoA-transferase 1;AltName: Full=Somatic-type succinyl-CoA:3-oxoacid CoA-transferase;Short=SCOT-s;Flags: Precursor	1.02696	0.0383849	0.882191
QGLSSSIFTKDLGR	1xSuccinyl [K10]	294862544	Alpha-aminoadipic semialdehyde dehydrogenase;Short=Alpha-AASA dehydrogenase;AltName: Full=Aldehyde dehydrogenase family 7 member A1;AltName: Full=Antiquitin-1;AltName: Full=Betaine aldehyde dehydrogenase;AltName: Full=Delta1-piperideine-6-carboxylate dehydrogenase;Short=P6c dehydrogenase;Flags: Precursor	1.02093	0.0298772	0.883403
FKEKLTAASVGVQGSGWGWLGFNK	1xSuccinyl [K]	134665	Superoxide dismutase [Mn], mitochondrial;Flags: Precursor	0.975653	-0.03556	0.88511
VAAKVAALTGLPFVTAPNK	1xSuccinyl [K4]	1730117	Fumarate hydratase, mitochondrial;Short=Fumarase;Flags: Precursor	0.977305	-0.0331189	0.885456
LPLLSKDSR	1xSuccinyl [K6]	125315	Creatine kinase U-type, mitochondrial;AltName: Full=Acidic-type mitochondrial creatine kinase;Short=Mia-CK;AltName: Full=Ubiquitous mitochondrial creatine kinase;Short=U-MtCK;Flags: Precursor	1.01553	0.022233	0.885981
GAVHQLCQSLAGKNSGMPPGAAAIAVLPVTLDTPMNR	1xCarbamidomethyl [C7];1xOxidation [M];1xSuccinyl [K13]	118572639	Dihydropteridine reductase;AltName: Full=HDHPR;AltName: Full=Quinoid dihydropteridine reductase;AltName: Full=Short chain dehydrogenase/reductase family 33C member 1	1.03842	0.0543946	0.88677
AYGKNSLSK	1xSuccinyl [K4]	37076898	Methylglutaconyl-CoA hydratase, mitochondrial;AltName: Full=AU-specific RNA-binding enoyl-CoA hydratase;Short=AU-binding protein/enoyl-CoA hydratase;Flags: Precursor	1.02238	0.0319264	0.886936
GPLKTPIAAGHPSMNLLLR	1xOxidation [M14];1xSuccinyl [K4]	1708399	Isocitrate dehydrogenase [NAD] subunit alpha, mitochondrial;AltName: Full=Isocitric dehydrogenase subunit alpha;AltName: Full=NAD(+)-specific ICDH subunit alpha;Flags: Precursor	1.03024	0.0429856	0.888231
EGVVECSFVKSQETECTYFSTPLLLGK	2xCarbamidomethyl [C6;C16];1xSuccinyl [K10]	215274114	Malate dehydrogenase, mitochondrial;Flags: Precursor	0.983563	-0.0239112	0.888279
IAAGEKIPLSQEEITLQGHAFEAR	1xSuccinyl [K6]	108861983	Methylcrotonoyl-CoA carboxylase subunit alpha, mitochondrial;Short=MCCase subunit alpha;AltName: Full=3-methylcrotonyl-CoA carboxylase 1;AltName: Full=3-methylcrotonyl-CoA carboxylase biotin-containing subunit;AltName: Full=3-methylcrotonyl-CoA:carbon dioxide ligase subunit alpha;Flags: Precursor	0.954259	-0.0675478	0.888527
VPPIKPNAGEESVMNLDK	1xSuccinyl [K5]	1169337	Succinate dehydrogenase [ubiquinone] flavoprotein subunit, mitochondrial;AltName: Full=Flavoprotein subunit of complex II;Short=Fp;Flags: Precursor	0.983987	-0.0232892	0.889051
FPKILENLR	1xSuccinyl [K3]	125315	Creatine kinase U-type, mitochondrial;AltName: Full=Acidic-type mitochondrial creatine kinase;Short=Mia-CK;AltName: Full=Ubiquitous mitochondrial creatine kinase;Short=U-MtCK;Flags: Precursor	0.985888	-0.0205041	0.890142
YSTDVSVDEVKALASLMTYK	1xSuccinyl [K11]	118541; 13432152	Glutamate dehydrogenase 1, mitochondrial; Short=GDH 1; Flags: Precursor Glutamate dehydrogenase 2, mitochondrial; Short=GDH 2; Flags: Precursor	1.01361	0.0194971	0.89396
NTKIICQGFTGK	1xCarbamidomethyl [C6];1xSuccinyl [K3]	223634731	Succinate--CoA ligase [ADP/GDP-forming] subunit alpha, mitochondrial;AltName: Full=Succinyl-CoA synthetase subunit alpha;Short=SCS-alpha;Flags: Precursor	0.971804	-0.0412624	0.894129
KFPFCDGAHTK	1xCarbamidomethyl [C5];1xSuccinyl [K1]	25453105	CDGSH iron-sulfur domain-containing protein 1;AltName: Full=MitoNEET	0.973609	-0.038585	0.89482
SYKPVFWSPSSR	1xSuccinyl [K3]	94730583	Isoleucine--tRNA ligase, mitochondrial;AltName: Full=Isoleucyl-tRNA synthetase;Short=IleRS;Flags: Precursor	1.01724	0.0246532	0.895246
YFDLGLPNRDQTDDQVTIDSALATQKYSVAVK	1xSuccinyl [K26]	20141568	Isocitrate dehydrogenase [NADP], mitochondrial;Short=IDH;AltName: Full=ICD-M;AltName: Full=IDP;AltName: Full=NADP(+)-specific ICDH;AltName: Full=Oxalosuccinate decarboxylase;Flags: Precursor	1.05685	0.0797726	0.895588
HAHGDQYKATDFVADR	1xSuccinyl [K8]	20141568	Isocitrate dehydrogenase [NADP], mitochondrial;Short=IDH;AltName: Full=ICD-M;AltName: Full=IDP;AltName: Full=NADP(+)-specific ICDH;AltName: Full=Oxalosuccinate decarboxylase;Flags: Precursor	0.97148	-0.0417433	0.897395
EFHQAGKPIGLCCIAPVLAAK	2xCarbamidomethyl [C12;C13];1xSuccinyl [K7]	116241354	ES1 protein homolog, mitochondrial;AltName: Full=Protein GT335;AltName: Full=Protein KNP-I;Flags: Precursor	1.0286	0.0406869	0.897561
AGTFKMVFTPK	1xSuccinyl [K5]	20141568	Isocitrate dehydrogenase [NADP], mitochondrial;Short=IDH;AltName: Full=ICD-M;AltName: Full=IDP;AltName: Full=NADP(+)-specific ICDH;AltName: Full=Oxalosuccinate decarboxylase;Flags: Precursor	1.02108	0.0300937	0.8985
AIASSLKSWNETLTSR	1xSuccinyl [K7]	6831494	ATP synthase subunit d, mitochondrial;Short=ATPase subunit d	0.980017	-0.0291215	0.899415
SGDAPLTVNELGTAYVSATTGAVATALGLNALTKHVSPLIGR	1xSuccinyl [K34]	20140250	Sideroflexin-1;AltName: Full=Tricarboxylate carrier protein;Short=TCC	1.04308	0.060855	0.899489
LDLFANVVHVKSLPGYMTR	1xSuccinyl [K11]	146345439	Isocitrate dehydrogenase [NAD] subunit beta, mitochondrial;AltName: Full=Isocitric dehydrogenase subunit beta;AltName: Full=NAD(+)-specific ICDH subunit beta;Flags: Precursor	0.96949	-0.0447021	0.900878
ISKLYGDLK	1xSuccinyl [K3]	1169337	Succinate dehydrogenase [ubiquinone] flavoprotein subunit, mitochondrial;AltName: Full=Flavoprotein subunit of complex II;Short=Fp;Flags: Precursor	1.01918	0.0274019	0.901381
YSQICAKAVR	1xCarbamidomethyl [C5];1xSuccinyl [K7]	3023354	ATP synthase subunit epsilon, mitochondrial;Short=ATPase subunit epsilon	1.02418	0.0344753	0.901493
GHLEIGEKLDIIR	1xSuccinyl [K8]	23822219	Serine--tRNA ligase, mitochondrial;AltName: Full=SerRSmt;AltName: Full=Seryl-tRNA synthetase;Short=SerRS;AltName: Full=Seryl-tRNA(Ser/Sec) synthetase;Flags: Precursor	1.0219	0.0312544	0.903517
VAKGYPLR	1xSuccinyl [K3]	308153661	Propionyl-CoA carboxylase alpha chain, mitochondrial;Short=PCCase subunit alpha;AltName: Full=Propanoyl-CoA:carbon dioxide ligase subunit alpha;Flags: Precursor	0.985485	-0.0210938	0.904676
LENDKSFR	1xSuccinyl [K5]	1169204	Enoyl-CoA delta isomerase 1, mitochondrial;AltName: Full=3,2-trans-enoyl-CoA isomerase;AltName: Full=Delta(3),Delta(2)-enoyl-CoA isomerase;Short=D3,D2-enoyl-CoA isomerase;AltName: Full=Dodecenoyl-CoA isomerase;Flags: Precursor	0.98052	-0.0283806	0.90525
LEDLKEQLAPLEK	1xSuccinyl [K5]	74730222	Calcium uniporter protein, mitochondrial;Short=HsMCU;AltName: Full=Coiled-coil domain-containing protein 109A;Flags: Precursor	0.967099	-0.0482652	0.906047
QGFNVVVESGAGEASKFSDDHYR	1xSuccinyl [K16]	51338801	NAD(P) transhydrogenase, mitochondrial;AltName: Full=Nicotinamide nucleotide transhydrogenase;AltName: Full=Pyridine nucleotide transhydrogenase;Flags: Precursor	1.0209	0.0298387	0.906251
IYKSDGIK	1xSuccinyl [K3]	317373597	ADP/ATP translocase 2;AltName: Full=ADP,ATP carrier protein 2;AltName: Full=ADP,ATP carrier protein, fibroblast isoform;AltName: Full=Adenine nucleotide translocator 2;Short=ANT 2;AltName: Full=Solute carrier family 25 member 5;Contains: ADP/ATP translocase 2, N-terminally processed	0.980201	-0.0288512	0.906315
LTAASVGVQGSGWGWLGFNKER	1xSuccinyl [K20]	134665	Superoxide dismutase [Mn], mitochondrial;Flags: Precursor	0.985261	-0.0214217	0.908438
EYLPIGGLAEFCKASAELALGENSEVLK	1xCarbamidomethyl [C12];1xSuccinyl [K13]	308153643	Aspartate aminotransferase, mitochondrial;Short=mAspAT;AltName: Full=Fatty acid-binding protein;Short=FABP-1;AltName: Full=Glutamate oxaloacetate transaminase 2;AltName: Full=Kynurenine aminotransferase 4;AltName: Full=Kynurenine aminotransferase IV;AltName: Full=Kynurenine--oxoglutarate transaminase 4;AltName: Full=Kynurenine--oxoglutarate transaminase IV;AltName: Full=Plasma membrane-associated…	0.982876	-0.0249188	0.909951
VAMSHFEPNEYIHYDLLEKNINIVR	1xSuccinyl [K19]	6686275	Aconitate hydratase, mitochondrial;Short=Aconitase;AltName: Full=Citrate hydro-lyase;Flags: Precursor	0.975407	-0.0359231	0.91003
QNKLEQVEKELLR	1xSuccinyl [K9]	1352049	ATP synthase subunit O, mitochondrial;AltName: Full=Oligomycin sensitivity conferral protein;Short=OSCP;Flags: Precursor	0.976769	-0.0339103	0.91141
ELSNFYFSIIKDR	1xSuccinyl [K11]	94730583	Isoleucine--tRNA ligase, mitochondrial;AltName: Full=Isoleucyl-tRNA synthetase;Short=IleRS;Flags: Precursor	1.01384	0.0198336	0.91387
VAASSAKMGLVETK	1xOxidation [M8];1xSuccinyl [K7]	37076898	Methylglutaconyl-CoA hydratase, mitochondrial;AltName: Full=AU-specific RNA-binding enoyl-CoA hydratase;Short=AU-binding protein/enoyl-CoA hydratase;Flags: Precursor	1.01555	0.0222615	0.914024
VCNLIDSGTKEGASILLDGR	1xCarbamidomethyl [C2];1xSuccinyl [K10]	12643424	Methylmalonate-semialdehyde dehydrogenase [acylating], mitochondrial;Short=MMSDH;Short=Malonate-semialdehyde dehydrogenase [acylating];AltName: Full=Aldehyde dehydrogenase family 6 member A1;Flags: Precursor	0.976558	-0.0342224	0.914641
VFEFGGPEVLKLR	1xSuccinyl [K11]	585013	Quinone oxidoreductase;AltName: Full=NADPH:quinone reductase;AltName: Full=Zeta-crystallin	1.02813	0.0400186	0.915495
YFLDKTLTSR	1xSuccinyl [K5]	21431746	[3-methyl-2-oxobutanoate dehydrogenase [lipoamide]] kinase, mitochondrial;AltName: Full=Branched-chain alpha-ketoacid dehydrogenase kinase;Short=BCKD-kinase;Short=BCKDHKIN;Flags: Precursor	0.970729	-0.0428599	0.916095
AAAEVNQDYGLDPKIANAIMK	1xOxidation [M20];1xSuccinyl [K14]	1730117	Fumarate hydratase, mitochondrial;Short=Fumarase;Flags: Precursor	1.02739	0.0389776	0.917245
GIEKNLGIGK	1xSuccinyl [K4]	215274114	Malate dehydrogenase, mitochondrial;Flags: Precursor	1.01733	0.0247942	0.917387
LLGEEKVDAILCVAGGWAGGNAK	1xCarbamidomethyl [C12];1xSuccinyl [K6]	118572639	Dihydropteridine reductase;AltName: Full=HDHPR;AltName: Full=Quinoid dihydropteridine reductase;AltName: Full=Short chain dehydrogenase/reductase family 33C member 1	0.982102	-0.0260552	0.918379
SKISVNDFIIK	1xSuccinyl [K2]	215274207	Dihydrolipoyllysine-residue acetyltransferase component of pyruvate dehydrogenase complex, mitochondrial;AltName: Full=70 kDa mitochondrial autoantigen of primary biliary cirrhosis;Short=PBC;AltName: Full=Dihydrolipoamide acetyltransferase component of pyruvate dehydrogenase complex;AltName: Full=M2 antigen complex 70 kDa subunit;AltName: Full=Pyruvate dehydrogenase complex component E2;Short=PDC…	0.986968	-0.0189249	0.918517
MNLGVGAYRDDNGKPYVLPSVR	1xOxidation [M1];1xSuccinyl [K14]	308153643	Aspartate aminotransferase, mitochondrial;Short=mAspAT;AltName: Full=Fatty acid-binding protein;Short=FABP-1;AltName: Full=Glutamate oxaloacetate transaminase 2;AltName: Full=Kynurenine aminotransferase 4;AltName: Full=Kynurenine aminotransferase IV;AltName: Full=Kynurenine--oxoglutarate transaminase 4;AltName: Full=Kynurenine--oxoglutarate transaminase IV;AltName: Full=Plasma membrane-associated…	0.974492	-0.0372781	0.918539
EGVYELATFQMKPGGPALWGDAFKR	1xSuccinyl [K24]	18203499	Protein NipSnap homolog 3A;Short=NipSnap3A;AltName: Full=Protein NipSnap homolog 4;Short=NipSnap4;AltName: Full=Target for Salmonella secreted protein C;Short=TassC	1.02432	0.0346706	0.919121
KAEAQIAAKNLDK	2xSuccinyl [K1;K9]	308153643	Aspartate aminotransferase, mitochondrial;Short=mAspAT;AltName: Full=Fatty acid-binding protein;Short=FABP-1;AltName: Full=Glutamate oxaloacetate transaminase 2;AltName: Full=Kynurenine aminotransferase 4;AltName: Full=Kynurenine aminotransferase IV;AltName: Full=Kynurenine--oxoglutarate transaminase 4;AltName: Full=Kynurenine--oxoglutarate transaminase IV;AltName: Full=Plasma membrane-associated…	0.977257	-0.0331898	0.919802
LIKFFIDQSK	1xSuccinyl [K3]	67477458	Heat shock protein 75 kDa, mitochondrial;Short=HSP 75;AltName: Full=TNFR-associated protein 1;AltName: Full=Tumor necrosis factor type 1 receptor-associated protein;Short=TRAP-1;Flags: Precursor	1.02975	0.0422974	0.920438
VAFITGGGTGLGKGMTTLLSSLGAQCVIASR	1xCarbamidomethyl [C26];1xOxidation [M15];1xSuccinyl [K13]	3913456	2,4-dienoyl-CoA reductase, mitochondrial;AltName: Full=2,4-dienoyl-CoA reductase [NADPH];Short=4-enoyl-CoA reductase [NADPH];AltName: Full=Short chain dehydrogenase/reductase family 18C member 1;Flags: Precursor	1.03108	0.0441583	0.920839
LVEVIKTPMTSQK	1xSuccinyl [K6]	311033442	Hydroxyacyl-coenzyme A dehydrogenase, mitochondrial;Short=HCDH;AltName: Full=Medium and short-chain L-3-hydroxyacyl-coenzyme A dehydrogenase;AltName: Full=Short-chain 3-hydroxyacyl-CoA dehydrogenase;Flags: Precursor	1.01769	0.0253034	0.922906
KELIVDAEDTWIR	1xSuccinyl [K1]	311033534	Tenascin-R;Short=TN-R;AltName: Full=Janusin;AltName: Full=Restrictin;Flags: Precursor	1.01286	0.0184306	0.92325
VPPAKILIVGGGVAGLASAGAAK	1xSuccinyl [K5]	51338801	NAD(P) transhydrogenase, mitochondrial;AltName: Full=Nicotinamide nucleotide transhydrogenase;AltName: Full=Pyridine nucleotide transhydrogenase;Flags: Precursor	0.988082	-0.0172972	0.924565
VSGVECMIIANDATVKGGAYYPVTVK	1xCarbamidomethyl [C6];1xSuccinyl [K16]	20138731	Methylcrotonoyl-CoA carboxylase beta chain, mitochondrial;Short=MCCase subunit beta;AltName: Full=3-methylcrotonyl-CoA carboxylase 2;AltName: Full=3-methylcrotonyl-CoA carboxylase non-biotin-containing subunit;AltName: Full=3-methylcrotonyl-CoA:carbon dioxide ligase subunit beta;Flags: Precursor	0.976447	-0.0343867	0.924905
EVLEYNAIGGKYNR	1xSuccinyl [K11]	215274250	Farnesyl pyrophosphate synthase;Short=FPP synthase;Short=FPS;AltName: Full=(2E,6E)-farnesyl diphosphate synthase;AltName: Full=Dimethylallyltranstransferase;AltName: Full=Farnesyl diphosphate synthase;AltName: Full=Geranyltranstransferase	1.015	0.0214806	0.925794
EKEKASWSSLSMDEK	1xSuccinyl [K]	117086	Cytochrome c oxidase subunit 4 isoform 1, mitochondrial;AltName: Full=Cytochrome c oxidase polypeptide IV;AltName: Full=Cytochrome c oxidase subunit IV isoform 1;Short=COX IV-1;Flags: Precursor	1.01895	0.0270796	0.926259
CPKVIGVK	1xCarbamidomethyl [C1];1xSuccinyl [K3]	6686275	Aconitate hydratase, mitochondrial;Short=Aconitase;AltName: Full=Citrate hydro-lyase;Flags: Precursor	0.984134	-0.0230732	0.926692
VLHMVGDKPVFSFQPR	1xSuccinyl [K8]	23822219	Serine--tRNA ligase, mitochondrial;AltName: Full=SerRSmt;AltName: Full=Seryl-tRNA synthetase;Short=SerRS;AltName: Full=Seryl-tRNA(Ser/Sec) synthetase;Flags: Precursor	1.01544	0.0221086	0.927659
KGEDFVK	1xSuccinyl [K1]	215274114	Malate dehydrogenase, mitochondrial;Flags: Precursor	1.00938	0.0134752	0.930507
MVNSNLASVEELKEIDVEVR	1xDeamidated [N];1xSuccinyl [K13]	129063	Pyruvate dehydrogenase E1 component subunit alpha, somatic form, mitochondrial;AltName: Full=PDHE1-A type I;Flags: Precursor	0.976051	-0.0349721	0.930656
QASIQHIQNAIDTEKSQQALVQK	1xSuccinyl [K15]	20455474	ATP synthase F(0) complex subunit B1, mitochondrial;AltName: Full=ATP synthase proton-transporting mitochondrial F(0) complex subunit B1;AltName: Full=ATP synthase subunit b;Short=ATPase subunit b;Flags: Precursor	0.976742	-0.0339502	0.93376
QDLVKDDIKVSVNDFIIK	1xSuccinyl [K]	12643417	Pyruvate dehydrogenase protein X component, mitochondrial;AltName: Full=Dihydrolipoamide dehydrogenase-binding protein of pyruvate dehydrogenase complex;AltName: Full=E3-binding protein;Short=E3BP;AltName: Full=Lipoyl-containing pyruvate dehydrogenase complex component X;AltName: Full=proX;Flags: Precursor	0.988583	-0.0165654	0.933787
TFDKILVANR	1xSuccinyl [K4]	308153661	Propionyl-CoA carboxylase alpha chain, mitochondrial;Short=PCCase subunit alpha;AltName: Full=Propanoyl-CoA:carbon dioxide ligase subunit alpha;Flags: Precursor	1.01197	0.0171649	0.933945
VGKFPFAANSR	1xSuccinyl [K3]	269849557	Dihydrolipoyl dehydrogenase, mitochondrial;AltName: Full=Dihydrolipoamide dehydrogenase;AltName: Full=Glycine cleavage system L protein;Flags: Precursor	0.984101	-0.0231217	0.934216
KIVNSAQTGSFK	1xSuccinyl [K1]	62906882	ATP synthase subunit g, mitochondrial;Short=ATPase subunit g	0.983524	-0.0239674	0.93661
SFLSQGQVLKLEAK	1xSuccinyl [K10]	1352049	ATP synthase subunit O, mitochondrial;AltName: Full=Oligomycin sensitivity conferral protein;Short=OSCP;Flags: Precursor	0.988269	-0.0170248	0.938059
DGKVIFPAPTPK	1xSuccinyl [K3]	51338801	NAD(P) transhydrogenase, mitochondrial;AltName: Full=Nicotinamide nucleotide transhydrogenase;AltName: Full=Pyridine nucleotide transhydrogenase;Flags: Precursor	1.00974	0.0139832	0.938103
RVESQLKILIRPMYSNPPLNGAR	1xSuccinyl [K7]	308153643	Aspartate aminotransferase, mitochondrial;Short=mAspAT;AltName: Full=Fatty acid-binding protein;Short=FABP-1;AltName: Full=Glutamate oxaloacetate transaminase 2;AltName: Full=Kynurenine aminotransferase 4;AltName: Full=Kynurenine aminotransferase IV;AltName: Full=Kynurenine--oxoglutarate transaminase 4;AltName: Full=Kynurenine--oxoglutarate transaminase IV;AltName: Full=Plasma membrane-associated…	0.975802	-0.0353399	0.938382
LNEHFLNTTDFLDTIKSNLDR	1xSuccinyl [K16]	20141568	Isocitrate dehydrogenase [NADP], mitochondrial;Short=IDH;AltName: Full=ICD-M;AltName: Full=IDP;AltName: Full=NADP(+)-specific ICDH;AltName: Full=Oxalosuccinate decarboxylase;Flags: Precursor	0.992579	-0.0107463	0.938467
GHAAFTSDPKPTIEVSGK	1xSuccinyl [K10]	14916998	Glutathione reductase, mitochondrial;Short=GR;Short=GRase;Flags: Precursor	1.02006	0.0286498	0.941653
KWYNLMIQNKDDLAR	1xSuccinyl [K10]	7531278	Succinate-semialdehyde dehydrogenase, mitochondrial;AltName: Full=Aldehyde dehydrogenase family 5 member A1;AltName: Full=NAD(+)-dependent succinic semialdehyde dehydrogenase;Flags: Precursor	0.982555	-0.0253893	0.942435
DLSLNKLGIQTDDK	1xSuccinyl [K6]	14916998	Glutathione reductase, mitochondrial;Short=GR;Short=GRase;Flags: Precursor	1.01092	0.0156672	0.9427
KMMADEALGSGLVSR	1xOxidation [M];1xSuccinyl [K1]	82654933	Delta(3,5)-Delta(2,4)-dienoyl-CoA isomerase, mitochondrial;Flags: Precursor	0.990232	-0.0141613	0.942887
GTAVVNGEFKDLSLDDFK	1xSuccinyl [K10]	2507171	Thioredoxin-dependent peroxide reductase, mitochondrial;AltName: Full=Antioxidant protein 1;Short=AOP-1;AltName: Full=HBC189;AltName: Full=Peroxiredoxin III;Short=Prx-III;AltName: Full=Peroxiredoxin-3;AltName: Full=Protein MER5 homolog;Flags: Precursor	1.00902	0.01296	0.944036
GAGGKAFCAGGDIR	1xCarbamidomethyl [C8];1xSuccinyl [K5]	146324905	3-hydroxyisobutyryl-CoA hydrolase, mitochondrial;AltName: Full=3-hydroxyisobutyryl-coenzyme A hydrolase;Short=HIB-CoA hydrolase;Short=HIBYL-CoA-H;Flags: Precursor	1.01403	0.0200971	0.946594
LFLNEDDKPHNPMVNAGAIVVTSLIK	1xSuccinyl [K8]	12643334	Glutaminase kidney isoform, mitochondrial;Short=GLS;AltName: Full=K-glutaminase;AltName: Full=L-glutamine amidohydrolase;Flags: Precursor	1.0119	0.0170709	0.94676
VAGAQIQGAKEVLASDLVVK	1xSuccinyl [K10]	51338801	NAD(P) transhydrogenase, mitochondrial;AltName: Full=Nicotinamide nucleotide transhydrogenase;AltName: Full=Pyridine nucleotide transhydrogenase;Flags: Precursor	1.007	0.0100604	0.948344
ETSNLYKIQFHNVKPEYLDAYNSLTEAVLPK	1xSuccinyl [K]	17380144	Protein NipSnap homolog 1;Short=NipSnap1	0.984224	-0.022942	0.948501
STFVKLLTK	1xSuccinyl [K5]	23503050	Deoxyguanosine kinase, mitochondrial;Short=dGK;Flags: Precursor	1.00824	0.0118354	0.950141
QQNFKTCAELVR	1xCarbamidomethyl [C7];1xSuccinyl [K5]	51704324	Nitrilase homolog 1	1.015	0.0214861	0.950981
NNKEYLEFR	1xSuccinyl [K3]	17380144	Protein NipSnap homolog 1;Short=NipSnap1	1.01457	0.0208743	0.951985
ILQKQGFK	1xSuccinyl [K4]	269849557	Dihydrolipoyl dehydrogenase, mitochondrial;AltName: Full=Dihydrolipoamide dehydrogenase;AltName: Full=Glycine cleavage system L protein;Flags: Precursor	0.991348	-0.0125369	0.953098
VIPEDGPAAQNPENVKR	1xSuccinyl [K16]	160332299	2-oxoglutarate dehydrogenase, mitochondrial;AltName: Full=2-oxoglutarate dehydrogenase complex component E1;Short=OGDC-E1;AltName: Full=Alpha-ketoglutarate dehydrogenase;Flags: Precursor	0.985137	-0.0216038	0.953144
LLKAISPDKDNFYFDVK	1xSuccinyl [K3]	51338801	NAD(P) transhydrogenase, mitochondrial;AltName: Full=Nicotinamide nucleotide transhydrogenase;AltName: Full=Pyridine nucleotide transhydrogenase;Flags: Precursor	1.00907	0.0130214	0.953842
TVLKSFLSQGQVLK	1xSuccinyl [K4]	1352049	ATP synthase subunit O, mitochondrial;AltName: Full=Oligomycin sensitivity conferral protein;Short=OSCP;Flags: Precursor	0.990449	-0.0138459	0.954334
NAMNKVFWR	1xSuccinyl [K5]	82654933	Delta(3,5)-Delta(2,4)-dienoyl-CoA isomerase, mitochondrial;Flags: Precursor	0.988432	-0.016787	0.955054
TPMTSQKTFESLVDFSK	1xOxidation [M3];1xSuccinyl [K7]	311033442	Hydroxyacyl-coenzyme A dehydrogenase, mitochondrial;Short=HCDH;AltName: Full=Medium and short-chain L-3-hydroxyacyl-coenzyme A dehydrogenase;AltName: Full=Short-chain 3-hydroxyacyl-CoA dehydrogenase;Flags: Precursor	1.0107	0.0153601	0.95804
AADEVAEGKLNDHFPLVVWQTGSGTQTNMNVNEVISNR	1xSuccinyl [K9]	1730117	Fumarate hydratase, mitochondrial;Short=Fumarase;Flags: Precursor	0.99044	-0.0138584	0.959196
VALSPAGVQNLVKQGFNVVVESGAGEASK	1xSuccinyl [K13]	51338801	NAD(P) transhydrogenase, mitochondrial;AltName: Full=Nicotinamide nucleotide transhydrogenase;AltName: Full=Pyridine nucleotide transhydrogenase;Flags: Precursor	1.00569	0.00819017	0.960132
ANLEKAQAELVGTADEATR	1xSuccinyl [K5]	584812	ATP synthase subunit delta, mitochondrial;AltName: Full=F-ATPase delta subunit;Flags: Precursor	0.993876	-0.00886213	0.961242
ASIKKGEDFVK	1xSuccinyl [K4]	215274114	Malate dehydrogenase, mitochondrial;Flags: Precursor	0.984437	-0.0226285	0.961677
KLDLFANVVHVK	1xSuccinyl [K1]	146345439	Isocitrate dehydrogenase [NAD] subunit beta, mitochondrial;AltName: Full=Isocitric dehydrogenase subunit beta;AltName: Full=NAD(+)-specific ICDH subunit beta;Flags: Precursor	1.00842	0.0120912	0.962455
IISKEGIPGLYR	1xSuccinyl [K4]	167016554	Calcium-binding mitochondrial carrier protein SCaMC-1;AltName: Full=Mitochondrial ATP-Mg/Pi carrier protein 1;AltName: Full=Mitochondrial Ca(2+)-dependent solute carrier protein 1;AltName: Full=Small calcium-binding mitochondrial carrier protein 1;AltName: Full=Solute carrier family 25 member 24	0.992589	-0.0107321	0.9625
EPIICKNIPR	1xCarbamidomethyl [C5];1xSuccinyl [K6]	20141568	Isocitrate dehydrogenase [NADP], mitochondrial;Short=IDH;AltName: Full=ICD-M;AltName: Full=IDP;AltName: Full=NADP(+)-specific ICDH;AltName: Full=Oxalosuccinate decarboxylase;Flags: Precursor	1.00658	0.00945527	0.962651
FEDPKFEVIEKPQA	1xSuccinyl [K]	114688	ATP synthase-coupling factor 6, mitochondrial;Short=ATPase subunit F6;Flags: Precursor	0.993612	-0.00924489	0.962762
KLGEAAVR	1xSuccinyl [K1]	108861983	Methylcrotonoyl-CoA carboxylase subunit alpha, mitochondrial;Short=MCCase subunit alpha;AltName: Full=3-methylcrotonyl-CoA carboxylase 1;AltName: Full=3-methylcrotonyl-CoA carboxylase biotin-containing subunit;AltName: Full=3-methylcrotonyl-CoA:carbon dioxide ligase subunit alpha;Flags: Precursor	0.993018	-0.0101085	0.964403
YLSAQKPLLNDGQFR	1xSuccinyl [K6]	416836	Carnitine O-palmitoyltransferase 2, mitochondrial;AltName: Full=Carnitine palmitoyltransferase II;Short=CPT II;Flags: Precursor	0.986706	-0.019308	0.964785
MATQASTLYSNNITKLLK	1xOxidation [M1];1xSuccinyl [K15]	51338801	NAD(P) transhydrogenase, mitochondrial;AltName: Full=Nicotinamide nucleotide transhydrogenase;AltName: Full=Pyridine nucleotide transhydrogenase;Flags: Precursor	0.992991	-0.0101475	0.964898
NQGYYDYVKPR	1xSuccinyl [K9]	160332299	2-oxoglutarate dehydrogenase, mitochondrial;AltName: Full=2-oxoglutarate dehydrogenase complex component E1;Short=OGDC-E1;AltName: Full=Alpha-ketoglutarate dehydrogenase;Flags: Precursor	0.991813	-0.0118602	0.964906
MPKVQQTVQDLFGR	1xSuccinyl [K3]	21264428	Stress-70 protein, mitochondrial;AltName: Full=75 kDa glucose-regulated protein;Short=GRP-75;AltName: Full=Heat shock 70 kDa protein 9;AltName: Full=Mortalin;Short=MOT;AltName: Full=Peptide-binding protein 74;Short=PBP74;Flags: Precursor	0.995572	-0.00640268	0.965271
EAKKPMVVLGSSALQR	1xSuccinyl [K];2xAcetyl [K3;K4];1xOxidation [M6]	92090799	NADH-ubiquinone oxidoreductase 75 kDa subunit, mitochondrial;AltName: Full=Complex I-75kD;Short=CI-75kD;Flags: Precursor	0.988404	-0.016827	0.965748
WYNLMIQNKDDLAR	1xOxidation [M5];1xSuccinyl [K9]	7531278	Succinate-semialdehyde dehydrogenase, mitochondrial;AltName: Full=Aldehyde dehydrogenase family 5 member A1;AltName: Full=NAD(+)-dependent succinic semialdehyde dehydrogenase;Flags: Precursor	1.00411	0.00591724	0.966789
AMKQVAGTMK	1xOxidation [M];1xSuccinyl [K3]	114517	ATP synthase subunit alpha, mitochondrial;Flags: Precursor	1.00709	0.0101964	0.967244
VAFITGGGTGLGKGMTTLLSSLGAQCVIASR	1xCarbamidomethyl [C26];1xSuccinyl [K13]	3913456	2,4-dienoyl-CoA reductase, mitochondrial;AltName: Full=2,4-dienoyl-CoA reductase [NADPH];Short=4-enoyl-CoA reductase [NADPH];AltName: Full=Short chain dehydrogenase/reductase family 18C member 1;Flags: Precursor	1.00737	0.0105919	0.969474
VSPFFVPKILVNMAAGQVSIR	1xSuccinyl [K8]	74753030	3-oxoacyl-[acyl-carrier-protein] synthase, mitochondrial;AltName: Full=Beta-ketoacyl-ACP synthase;Flags: Precursor	0.988261	-0.0170361	0.969657
YKQIFLGGVDK	1xSuccinyl [K2]	113463; 317373597	ADP/ATP translocase 3; AltName: Full=ADP,ATP carrier protein 3; AltName: Full=ADP,ATP carrier protein, isoform T2; Short=ANT 2; AltName: Full=Adenine nucleotide translocator 3; Short=ANT 3; AltName: Full=Solute carrier family 25 member 6; Contains: ADP/ATP translocase 3, N-terminally processed ADP/ATP translocase 2; AltName: Full=ADP,ATP carrier protein 2; AltName: Full=ADP,ATP carrier protein, f…	0.994797	-0.00752618	0.970671
MNLGVGAYRDDNGKPYVLPSVR	1xSuccinyl [K14]	308153643	Aspartate aminotransferase, mitochondrial;Short=mAspAT;AltName: Full=Fatty acid-binding protein;Short=FABP-1;AltName: Full=Glutamate oxaloacetate transaminase 2;AltName: Full=Kynurenine aminotransferase 4;AltName: Full=Kynurenine aminotransferase IV;AltName: Full=Kynurenine--oxoglutarate transaminase 4;AltName: Full=Kynurenine--oxoglutarate transaminase IV;AltName: Full=Plasma membrane-associated…	1.01077	0.0154583	0.971475
YCAQDAFFQVKEVDVGLAADVGTLQR	1xCarbamidomethyl [C2];1xSuccinyl [K11]	82654933	Delta(3,5)-Delta(2,4)-dienoyl-CoA isomerase, mitochondrial;Flags: Precursor	1.00763	0.0109667	0.971705
AADCEVEQWDSDEPIPAKELER	1xCarbamidomethyl [C4];1xSuccinyl [K18]	47116943	Glyoxylate reductase/hydroxypyruvate reductase	0.992729	-0.0105285	0.971931
NLIKMLSK	1xSuccinyl [K4]	37076898	Methylglutaconyl-CoA hydratase, mitochondrial;AltName: Full=AU-specific RNA-binding enoyl-CoA hydratase;Short=AU-binding protein/enoyl-CoA hydratase;Flags: Precursor	0.995005	-0.00722462	0.972038
SYYLKPSK	1xSuccinyl [K5]	18203499	Protein NipSnap homolog 3A;Short=NipSnap3A;AltName: Full=Protein NipSnap homolog 4;Short=NipSnap4;AltName: Full=Target for Salmonella secreted protein C;Short=TassC	0.988378	-0.0168652	0.972708
LLEVKLGELPSWILMR	1xOxidation [M15];1xSuccinyl [K5]	7404340	ATP synthase subunit f, mitochondrial	0.991158	-0.012813	0.972814
LETTQLLAKAITK	1xSuccinyl [K9]	269849556	Epimerase family protein SDR39U1;AltName: Full=Short-chain dehydrogenase/reductase family 39U member 1	0.991135	-0.0128459	0.973422
VPGPKQDTVSNFSK	1xSuccinyl [K5]	215274265	Carnitine O-acetyltransferase;Short=Carnitine acetylase;AltName: Full=Carnitine acetyltransferase;Short=CAT;Short=CrAT	0.993701	-0.00911672	0.974454
HLAILGAGLMGAGIAQVSVDKGLK	1xSuccinyl [K]	20141376	Trifunctional enzyme subunit alpha, mitochondrial;AltName: Full=78 kDa gastrin-binding protein;AltName: Full=TP-alpha;Includes: Long-chain enoyl-CoA hydratase;Includes: Long chain 3-hydroxyacyl-CoA dehydrogenase;Flags: Precursor	0.994492	-0.00796822	0.977869
FTFEEAAKECENQDAR	1xCarbamidomethyl [C10];1xSuccinyl [K8]	2506816	Versican core protein;AltName: Full=Chondroitin sulfate proteoglycan core protein 2;Short=Chondroitin sulfate proteoglycan 2;AltName: Full=Glial hyaluronate-binding protein;Short=GHAP;AltName: Full=Large fibroblast proteoglycan;AltName: Full=PG-M;Flags: Precursor	0.995152	-0.00701189	0.977927
ALVILAKGAEEMETVIPVDVMR	1xSuccinyl [K7]	56404943	Protein deglycase DJ-1;Short=DJ-1;AltName: Full=Oncogene DJ1;AltName: Full=Parkinson disease protein 7;Flags: Precursor	0.995615	-0.00634053	0.978793
NQLKETTEAACR	1xCarbamidomethyl [C11];1xSuccinyl [K4]	12643338	Glutathione S-transferase kappa 1;AltName: Full=GST 13-13;AltName: Full=GST class-kappa;AltName: Full=GSTK1-1;Short=hGSTK1;AltName: Full=Glutathione S-transferase subunit 13	1.00526	0.00756157	0.979436
NGKQWLLGK	1xSuccinyl [K3]	74731835	Fumarylacetoacetate hydrolase domain-containing protein 2A	1.00527	0.00758782	0.979903
DPTAFGSGIHKIR	1xSuccinyl [K11]	130310	Hyaluronan and proteoglycan link protein 1;AltName: Full=Cartilage-linking protein 1;Short=Cartilage-link protein;AltName: Full=Proteoglycan link protein;Flags: Precursor	1.00662	0.00951273	0.979962
MPTPVIKAFGILK	1xOxidation [M1];1xSuccinyl [K7]	1730117	Fumarate hydratase, mitochondrial;Short=Fumarase;Flags: Precursor	1.00312	0.00449759	0.984714
AGPHKEIYPYVIQELRPTLNELGISTPEELGLDKV	1xSuccinyl [K5]	218511986	Cytochrome c oxidase subunit 5A, mitochondrial;AltName: Full=Cytochrome c oxidase polypeptide Va;Flags: Precursor	0.993566	-0.00931254	0.984758
LGIKVGETTPDK	1xSuccinyl [K4]	20455499	NADH dehydrogenase [ubiquinone] flavoprotein 2, mitochondrial;AltName: Full=NADH-ubiquinone oxidoreductase 24 kDa subunit;Flags: Precursor	1.00438	0.00630491	0.984946
VATEKCLFAMPETAIGLFPDVGGGYFLPR	1xCarbamidomethyl [C6];1xSuccinyl [K5]	146324905	3-hydroxyisobutyryl-CoA hydrolase, mitochondrial;AltName: Full=3-hydroxyisobutyryl-coenzyme A hydrolase;Short=HIB-CoA hydrolase;Short=HIBYL-CoA-H;Flags: Precursor	0.994516	-0.007934	0.987051
DGKTLNDELEIIEGMK	1xSuccinyl [K3]	129379	60 kDa heat shock protein, mitochondrial;AltName: Full=60 kDa chaperonin;AltName: Full=Chaperonin 60;Short=CPN60;AltName: Full=Heat shock protein 60;Short=HSP-60;Short=Hsp60;AltName: Full=HuCHA60;AltName: Full=Mitochondrial matrix protein P1;AltName: Full=P60 lymphocyte protein;Flags: Precursor	0.998394	-0.00231866	0.989015
VIATFTCSGEKEVNLAVQNAK	1xCarbamidomethyl [C7];1xSuccinyl [K11]	62511242	4-trimethylaminobutyraldehyde dehydrogenase;Short=TMABADH;AltName: Full=Aldehyde dehydrogenase E3 isozyme;AltName: Full=Aldehyde dehydrogenase family 9 member A1;AltName: Full=Gamma-aminobutyraldehyde dehydrogenase;AltName: Full=R-aminobutyraldehyde dehydrogenase;Contains: 4-trimethylaminobutyraldehyde dehydrogenase, N-terminally processed	0.998438	-0.00225577	0.98927
MVNSNLASVEELKEIDVEVR	1xOxidation [M1];1xSuccinyl [K13]	129063	Pyruvate dehydrogenase E1 component subunit alpha, somatic form, mitochondrial;AltName: Full=PDHE1-A type I;Flags: Precursor	0.998875	-0.00162398	0.993474
TQLVSNLKK	1xSuccinyl [K]	308153643	Aspartate aminotransferase, mitochondrial;Short=mAspAT;AltName: Full=Fatty acid-binding protein;Short=FABP-1;AltName: Full=Glutamate oxaloacetate transaminase 2;AltName: Full=Kynurenine aminotransferase 4;AltName: Full=Kynurenine aminotransferase IV;AltName: Full=Kynurenine--oxoglutarate transaminase 4;AltName: Full=Kynurenine--oxoglutarate transaminase IV;AltName: Full=Plasma membrane-associated…	0.998597	-0.00202528	0.993494
CDKVAQDLCK	2xCarbamidomethyl [C1;C9];1xSuccinyl [K3]	119636	Electron transfer flavoprotein subunit alpha, mitochondrial;Short=Alpha-ETF;Flags: Precursor	0.998617	-0.00199637	0.993805
MSSSEVGPFVSKIR	1xOxidation [M1];1xSuccinyl [K12]	37076898	Methylglutaconyl-CoA hydratase, mitochondrial;AltName: Full=AU-specific RNA-binding enoyl-CoA hydratase;Short=AU-binding protein/enoyl-CoA hydratase;Flags: Precursor	1.00097	0.00139241	0.994072
TAAYVNAIEKVFK	1xSuccinyl [K10]	118541; 13432152	Glutamate dehydrogenase 1, mitochondrial; Short=GDH 1; Flags: Precursor Glutamate dehydrogenase 2, mitochondrial; Short=GDH 2; Flags: Precursor	0.998933	-0.00154081	0.994603
YREKYCTFNDDIQGTAAVALAGLLAAQK	1xCarbamidomethyl [C6];1xSuccinyl [K4]	126733	NAD-dependent malic enzyme, mitochondrial;Short=NAD-ME;AltName: Full=Malic enzyme 2;Flags: Precursor	1.0016	0.00231133	0.994866
ITFTPSSGIASEVTVPKDR	1xSuccinyl [K17]	311033534	Tenascin-R;Short=TN-R;AltName: Full=Janusin;AltName: Full=Restrictin;Flags: Precursor	0.998918	-0.00156148	0.996555
ETIAKCIADLK	1xCarbamidomethyl [C6];1xSuccinyl [K5]	20455474	ATP synthase F(0) complex subunit B1, mitochondrial;AltName: Full=ATP synthase proton-transporting mitochondrial F(0) complex subunit B1;AltName: Full=ATP synthase subunit b;Short=ATPase subunit b;Flags: Precursor	1.00022	0.000322198	0.998763
EIFQNEKR	1xSuccinyl [K7]	51338801	NAD(P) transhydrogenase, mitochondrial;AltName: Full=Nicotinamide nucleotide transhydrogenase;AltName: Full=Pyridine nucleotide transhydrogenase;Flags: Precursor	1.00014	0.000204026	0.999111
CIAVGESDGSIWNPDGIDPKELEDFK	1xCarbamidomethyl [C1]; 1xSuccinyl [K]	118541; 13432152	Glutamate dehydrogenase 1, mitochondrial; Short=GDH 1; Flags: Precursor Glutamate dehydrogenase 2, mitochondrial; Short=GDH 2; Flags: Precursor	1.0001	0.000150738	0.999455
LMFKNAPTPQEFR	1xSuccinyl [K4]	205830665	Neural cell adhesion molecule 1;Short=N-CAM-1;Short=NCAM-1;AltName: CD_antigen=CD56;Flags: Precursor	0.999908	-0.000133301	0.999559
