# Supplementary material for: Altered succinylation of mitochondrial proteins, APP and tau in Alzheimer’s disease
Source: Nat Commun. 2022 Jan 10;13:159. doi: 10.1038/s41467-021-27572-2 (PMC8748865; doi:10.1038/s41467-021-27572-2)
Supplement: Supplementary file 8 — Supplementary Data 5 [file 41467_2021_27572_MOESM8_ESM.xlsx]

## Sheet: S Data 5
Supplementary Data 5. Global proteomics data from AD and control human brains, related to Supplementary Figure2. 81 proteins with significant differences (p<0.05, |log2FC|>0.25) between control and AD brains are labeled in red.
GI Number	UniProtKB	Gene name	Description	Fold Change	Log2FC	p-value
115601	P26447	S100A4 CAPL MTS1	Protein S100-A4;AltName: Full=Calvasculin;AltName: Full=Metastasin;AltName: Full=Placental calcium-binding protein;AltName: Full=Protein Mts1;AltName: Full=S100 calcium-binding protein A4	1.5511	0.633288	2.64831e-07
112927	P05067	APP A4 AD1	Amyloid beta A4 protein;AltName: Full=ABPP;AltName: Full=APPI;Short=APP;AltName: Full=Alzheimer disease amyloid protein;AltName: Full=Amyloid precursor protein;AltName: Full=Beta-amyloid precursor protein;AltName: Full=Cerebral vascular amyloid peptide;Short=CVAP;AltName: Full=PreA4;AltName: Full=Protease nexin-II;Short=PN-II;Contains: N-APP;Contains: Soluble APP-alpha;Short=S-APP-alpha;Contains:…	1.44296	0.529036	1.9763e-06
74734304	Q9NPH2	ISYNA1 INO1	Inositol-3-phosphate synthase 1;Short=IPS 1;AltName: Full=Myo-inositol 1-phosphate synthase;Short=MI-1-P synthase;Short=MIP synthase;Short=hIPS;AltName: Full=Myo-inositol 1-phosphate synthase A1;Short=hINO1	1.20116	0.264424	2.19926e-06
116533	P10909	CLU APOJ CLI KUB1 AAG4	Clusterin;AltName: Full=Aging-associated gene 4 protein;AltName: Full=Apolipoprotein J;Short=Apo-J;AltName: Full=Complement cytolysis inhibitor;Short=CLI;AltName: Full=Complement-associated protein SP-40,40;AltName: Full=Ku70-binding protein 1;AltName: Full=NA1/NA2;AltName: Full=Testosterone-repressed prostate message 2;Short=TRPM-2;Contains: Clusterin beta chain;AltName: Full=ApoJalpha;AltName: …	1.24353	0.314441	4.72221e-06
37999795	Q9NRN5	OLFML3 PSEC0035 PSEC0173 PSEC0244 UNQ663/PRO1294	Olfactomedin-like protein 3;AltName: Full=HNOEL-iso;AltName: Full=hOLF44;Flags: Precursor	1.33685	0.418839	7.14516e-06
38258649	Q9H4F8	SMOC1	SPARC-related modular calcium-binding protein 1;AltName: Full=Secreted modular calcium-binding protein 1;Short=SMOC-1;Flags: Precursor	1.3956	0.480882	1.14105e-05
108936023	Q9Y5K5	UCHL5 UCH37 AD-019 CGI-70	Ubiquitin carboxyl-terminal hydrolase isozyme L5;Short=UCH-L5;AltName: Full=Ubiquitin C-terminal hydrolase UCH37;AltName: Full=Ubiquitin thioesterase L5	0.861375	-0.215286	1.25511e-05
12230528	Q9NP72	RAB18	Ras-related protein Rab-18;Flags: Precursor	0.934075	-0.0983894	1.45708e-05
116242708	Q96G03	PGM2 MSTP006	Phosphoglucomutase-2;Short=PGM 2;AltName: Full=Glucose phosphomutase 2;AltName: Full=Phosphodeoxyribomutase;AltName: Full=Phosphopentomutase	1.14495	0.195287	1.74482e-05
21903432	O75874	IDH1 PICD	Isocitrate dehydrogenase [NADP] cytoplasmic;Short=IDH;AltName: Full=Cytosolic NADP-isocitrate dehydrogenase;AltName: Full=IDP;AltName: Full=NADP(+)-specific ICDH;AltName: Full=Oxalosuccinate decarboxylase	1.08159	0.11315	2.05119e-05
1171986	P41586	ADCYAP1R1	Pituitary adenylate cyclase-activating polypeptide type I receptor;Short=PACAP type I receptor;Short=PACAP-R-1;Short=PACAP-R1;Flags: Precursor	1.21865	0.285281	2.61138e-05
12643540	O14818	PSMA7 HSPC	Proteasome subunit alpha type-7;AltName: Full=Proteasome subunit RC6-1;AltName: Full=Proteasome subunit XAPC7	1.06768	0.0944858	3.90732e-05
25091539	Q969T9	WBP2	WW domain-binding protein 2;Short=WBP-2	0.857515	-0.221767	4.90131e-05
74759761	Q8N126	CADM3 IGSF4B NECL1 SYNCAM3 TSLL1 UNQ225/PRO258	Cell adhesion molecule 3;AltName: Full=Brain immunoglobulin receptor;AltName: Full=Immunoglobulin superfamily member 4B;Short=IgSF4B;AltName: Full=Nectin-like protein 1;Short=NECL-1;AltName: Full=Synaptic cell adhesion molecule 3;Short=SynCAM3;AltName: Full=TSLC1-like protein 1;Short=TSLL1;Flags: Precursor	0.878413	-0.187028	5.13316e-05
74719955	Q9P1W3	TMEM63C C14orf171 CSC1	Calcium permeable stress-gated cation channel 1;AltName: Full=Transmembrane protein 63C	1.19182	0.253169	5.26767e-05
115892	P16870	CPE	Carboxypeptidase E;Short=CPE;AltName: Full=Carboxypeptidase H;Short=CPH;AltName: Full=Enkephalin convertase;AltName: Full=Prohormone-processing carboxypeptidase;Flags: Precursor	1.13416	0.181627	5.26851e-05
25008934	Q9NRX4	PHPT1 PHP14 CGI-202 HSPC141	14 kDa phosphohistidine phosphatase;AltName: Full=Phosphohistidine phosphatase 1;Short=PHPT1;AltName: Full=Protein histidine phosphatase;Short=PHP;AltName: Full=Protein janus-A homolog	1.09188	0.126811	5.34358e-05
311033370	Q3LXA3	TKFC DAK	Triokinase/FMN cyclase;AltName: Full=Bifunctional ATP-dependent dihydroxyacetone kinase/FAD-AMP lyase (cyclizing);Includes: ATP-dependent dihydroxyacetone kinase;Short=DHA kinase;AltName: Full=Glycerone kinase;AltName: Full=Triokinase;AltName: Full=Triose kinase;Includes: FAD-AMP lyase (cyclizing);AltName: Full=FAD-AMP lyase (cyclic FMN forming);AltName: Full=FMN cyclase	1.07042	0.0981704	6.25216e-05
74736452	Q6GMV3	PTRHD1 C2orf79	Putative peptidyl-tRNA hydrolase PTRHD1;AltName: Full=Peptidyl-tRNA hydrolase domain-containing protein 1	1.14671	0.197501	6.28962e-05
134047900	O95197	RTN3 ASYIP NSPL2	Reticulon-3;AltName: Full=Homolog of ASY protein;Short=HAP;AltName: Full=Neuroendocrine-specific protein-like 2;Short=NSP-like protein 2;AltName: Full=Neuroendocrine-specific protein-like II;Short=NSP-like protein II;Short=NSPLII	0.901241	-0.150014	8.30583e-05
47605777	O95140	MFN2 CPRP1 KIAA0214	Mitofusin-2;AltName: Full=Transmembrane GTPase MFN2	0.934044	-0.0984383	8.58945e-05
46397726	P60880	SNAP25 SNAP	Synaptosomal-associated protein 25;Short=SNAP-25;AltName: Full=Super protein;Short=SUP;AltName: Full=Synaptosomal-associated 25 kDa protein	0.863405	-0.211891	8.88259e-05
3183003	Q14289	PTK2B FAK2 PYK2 RAFTK	Protein-tyrosine kinase 2-beta;AltName: Full=Calcium-dependent tyrosine kinase;Short=CADTK;AltName: Full=Calcium-regulated non-receptor proline-rich tyrosine kinase;AltName: Full=Cell adhesion kinase beta;Short=CAK-beta;Short=CAKB;AltName: Full=Focal adhesion kinase 2;Short=FADK 2;AltName: Full=Proline-rich tyrosine kinase 2;AltName: Full=Related adhesion focal tyrosine kinase;Short=RAFTK	0.906931	-0.140936	9.41676e-05
46397659	P60900	PSMA6 PROS27	Proteasome subunit alpha type-6;AltName: Full=27 kDa prosomal protein;Short=PROS-27;Short=p27K;AltName: Full=Macropain iota chain;AltName: Full=Multicatalytic endopeptidase complex iota chain;AltName: Full=Proteasome iota chain	1.0609	0.0852821	0.000111396
118276	P07108	DBI	Acyl-CoA-binding protein;Short=ACBP;AltName: Full=Diazepam-binding inhibitor;Short=DBI;AltName: Full=Endozepine;Short=EP	1.15276	0.205091	0.000112037
74752881	Q9NPD7	NRN1 NRN	Neuritin;Flags: Precursor	0.8276	-0.272994	0.000126812
13878745	Q9Y2J0	RPH3A KIAA0985	Rabphilin-3A;AltName: Full=Exophilin-1	0.843008	-0.246381	0.000133206
357528764	Q12979	ABR	Active breakpoint cluster region-related protein	0.924018	-0.114007	0.000145148
114392	P05026	ATP1B1 ATP1B	Sodium/potassium-transporting ATPase subunit beta-1;AltName: Full=Sodium/potassium-dependent ATPase subunit beta-1	0.892108	-0.16471	0.000145322
123497	P00492	HPRT1 HPRT	Hypoxanthine-guanine phosphoribosyltransferase;Short=HGPRT;Short=HGPRTase	0.934986	-0.0969827	0.000156672
317373388	P46821	MAP1B	Microtubule-associated protein 1B;Short=MAP-1B;Contains: MAP1B heavy chain;Contains: MAP1 light chain LC1	0.894184	-0.161356	0.000163144
125987797	Q9BUT1	BDH2 DHRS6 SDR15C1 UNQ6308/PRO20933	3-hydroxybutyrate dehydrogenase type 2;AltName: Full=Dehydrogenase/reductase SDR family member 6;AltName: Full=Oxidoreductase UCPA;AltName: Full=R-beta-hydroxybutyrate dehydrogenase;AltName: Full=Short chain dehydrogenase/reductase family 15C member 1	1.17468	0.232266	0.000165396
3024344	Q15102	PAFAH1B3 PAFAHG	Platelet-activating factor acetylhydrolase IB subunit gamma;AltName: Full=PAF acetylhydrolase 29 kDa subunit;Short=PAF-AH 29 kDa subunit;AltName: Full=PAF-AH subunit gamma;Short=PAFAH subunit gamma	1.16302	0.21788	0.000168669
116509	P06703	S100A6 CACY	Protein S100-A6;AltName: Full=Calcyclin;AltName: Full=Growth factor-inducible protein 2A9;AltName: Full=MLN 4;AltName: Full=Prolactin receptor-associated protein;Short=PRA;AltName: Full=S100 calcium-binding protein A6	1.39256	0.477741	0.000169716
17433099	Q9Y2J2	EPB41L3 DAL1 KIAA0987	Band 4.1-like protein 3;AltName: Full=4.1B;AltName: Full=Differentially expressed in adenocarcinoma of the lung protein 1;Short=DAL-1;Contains: Band 4.1-like protein 3, N-terminally processed	0.934462	-0.097792	0.000170916
21264510	O43175	PHGDH PGDH3	D-3-phosphoglycerate dehydrogenase;Short=3-PGDH	1.11871	0.16183	0.00018497
73620080	Q9BRX8	FAM213A C10orf58 PAMM PRO2290 PSEC0139 UNQ611/PRO1198	Redox-regulatory protein FAM213A;AltName: Full=Peroxiredoxin-like 2 activated in M-CSF stimulated monocytes;Short=Protein PAMM	0.924791	-0.1128	0.000205942
116242674	P29120	PCSK1 NEC1	Neuroendocrine convertase 1;Short=NEC 1;AltName: Full=Prohormone convertase 1;AltName: Full=Proprotein convertase 1;Short=PC1;Flags: Precursor	0.874045	-0.194221	0.000206422
118572682	Q9BZ23	PANK2 C20orf48	Pantothenate kinase 2, mitochondrial;Short=hPanK2;AltName: Full=Pantothenic acid kinase 2;Flags: Precursor	1.1078	0.147695	0.000213446
76789665	Q53FA7	TP53I3 PIG3	Quinone oxidoreductase PIG3;AltName: Full=Tumor protein p53-inducible protein 3;AltName: Full=p53-induced gene 3 protein	1.22358	0.291103	0.00021348
215274270	P10645	CHGA	Chromogranin-A;Short=CgA;AltName: Full=Pituitary secretory protein I;Short=SP-I;Contains: Vasostatin-1;AltName: Full=Vasostatin I;Contains: Vasostatin-2;AltName: Full=Vasostatin II;Contains: EA-92;Contains: ES-43;Contains: Pancreastatin;Contains: SS-18;Contains: WA-8;Contains: WE-14;Contains: LF-19;Contains: Catestatin;AltName: Full=SL21;Contains: AL-11;Contains: GV-19;Contains: GR-44;Contains: E…	1.3073	0.386589	0.00021402
78099088	O60331	PIP5K1C KIAA0589	Phosphatidylinositol 4-phosphate 5-kinase type-1 gamma;Short=PIP5K1-gamma;Short=PtdIns(4)P-5-kinase 1 gamma;AltName: Full=Phosphatidylinositol 4-phosphate 5-kinase type I gamma;Short=PIP5KIgamma	0.926538	-0.110078	0.000249588
20139068	Q96PB7	OLFM3 NOE3 UNQ1924/PRO4399	Noelin-3;AltName: Full=Olfactomedin-3;AltName: Full=Optimedin;Flags: Precursor	0.896037	-0.15837	0.000252817
74760025	Q8N987	NECAB1 EFCBP1	N-terminal EF-hand calcium-binding protein 1;Short=EF-hand calcium-binding protein 1;AltName: Full=Neuronal calcium-binding protein 1	0.911715	-0.133345	0.000255264
74731452	Q96DG6	CMBL	Carboxymethylenebutenolidase homolog	1.09089	0.1255	0.00026957
17369290	Q9NQC3	RTN4 KIAA0886 NOGO My043 SP1507	Reticulon-4;AltName: Full=Foocen;AltName: Full=Neurite outgrowth inhibitor;Short=Nogo protein;AltName: Full=Neuroendocrine-specific protein;Short=NSP;AltName: Full=Neuroendocrine-specific protein C homolog;AltName: Full=RTN-x;AltName: Full=Reticulon-5	0.915556	-0.12728	0.000278885
5921786	Q14011	CIRBP A18HNRNP CIRP	Cold-inducible RNA-binding protein;AltName: Full=A18 hnRNP;AltName: Full=Glycine-rich RNA-binding protein CIRP	0.785143	-0.348973	0.000301963
74752996	Q9NVJ2	ARL8B ARL10C GIE1	ADP-ribosylation factor-like protein 8B;AltName: Full=ADP-ribosylation factor-like protein 10C;AltName: Full=Novel small G protein indispensable for equal chromosome segregation 1	1.07158	0.0997463	0.000305175
41018109	Q96EQ0	SGTB SGT2	Small glutamine-rich tetratricopeptide repeat-containing protein beta;AltName: Full=Beta-SGT;AltName: Full=Small glutamine-rich protein with tetratricopeptide repeats 2	0.904438	-0.144906	0.000310394
12643814	Q9NQ66	PLCB1 KIAA0581	1-phosphatidylinositol 4,5-bisphosphate phosphodiesterase beta-1;AltName: Full=PLC-154;AltName: Full=Phosphoinositide phospholipase C-beta-1;AltName: Full=Phospholipase C-I;Short=PLC-I;AltName: Full=Phospholipase C-beta-1;Short=PLC-beta-1	0.894032	-0.161601	0.000320001
108860890	Q9HCM2	PLXNA4 KIAA1550 PLXNA4A PLXNA4B UNQ2820/PRO34003	Plexin-A4;Flags: Precursor	0.939139	-0.0905899	0.000325615
116242480	Q8N461	FBXL16 C16orf22 FBL16	F-box/LRR-repeat protein 16;AltName: Full=F-box and leucine-rich repeat protein 16	0.918378	-0.122839	0.000334395
292495088	Q00796	SORD	Sorbitol dehydrogenase;AltName: Full=L-iditol 2-dehydrogenase	1.13467	0.182269	0.000345106
33112470	Q9Y3D6	FIS1 TTC11 CGI-135	Mitochondrial fission 1 protein;AltName: Full=FIS1 homolog;Short=hFis1;AltName: Full=Tetratricopeptide repeat protein 11;Short=TPR repeat protein 11	0.883735	-0.178314	0.000367828
156630940	Q96Q06	PLIN4 KIAA1881	Perilipin-4;AltName: Full=Adipocyte protein S3-12	1.23128	0.300164	0.000379831
74758334	Q6PFW1	PPIP5K1 HISPPD2A IP6K IPS1 KIAA0377 VIP1	Inositol hexakisphosphate and diphosphoinositol-pentakisphosphate kinase 1;AltName: Full=Diphosphoinositol pentakisphosphate kinase 1;AltName: Full=Histidine acid phosphatase domain-containing protein 2A;AltName: Full=IP6 kinase;AltName: Full=Inositol pyrophosphate synthase 1;AltName: Full=InsP6 and PP-IP5 kinase 1;AltName: Full=VIP1 homolog;Short=hsVIP1	0.887136	-0.172773	0.000410438
156632706	P42704	LRPPRC LRP130	Leucine-rich PPR motif-containing protein, mitochondrial;AltName: Full=130 kDa leucine-rich protein;Short=LRP 130;AltName: Full=GP130;Flags: Precursor	0.891516	-0.165667	0.000412744
1705942	P54750	PDE1A	Calcium/calmodulin-dependent 3',5'-cyclic nucleotide phosphodiesterase 1A;Short=Cam-PDE 1A;AltName: Full=61 kDa Cam-PDE;AltName: Full=hCam-1	0.912362	-0.132322	0.000429233
308153615	P16070	CD44 LHR MDU2 MDU3 MIC4	CD44 antigen;AltName: Full=CDw44;AltName: Full=Epican;AltName: Full=Extracellular matrix receptor III;Short=ECMR-III;AltName: Full=GP90 lymphocyte homing/adhesion receptor;AltName: Full=HUTCH-I;AltName: Full=Heparan sulfate proteoglycan;AltName: Full=Hermes antigen;AltName: Full=Hyaluronate receptor;AltName: Full=Phagocytic glycoprotein 1;Short=PGP-1;AltName: Full=Phagocytic glycoprotein I;Short=…	1.23231	0.301361	0.000431234
61252661	Q9H4M3	FBXO44 FBG3 FBX30 FBX44 FBX6A FBXO6A	F-box only protein 44;AltName: Full=F-box protein FBX30;AltName: Full=F-box/G-domain protein 3	0.843612	-0.245348	0.000446602
20178314	O75306	NDUFS2	NADH dehydrogenase [ubiquinone] iron-sulfur protein 2, mitochondrial;AltName: Full=Complex I-49kD;Short=CI-49kD;AltName: Full=NADH-ubiquinone oxidoreductase 49 kDa subunit;Flags: Precursor	0.909655	-0.136609	0.000460685
317373584	P16144	ITGB4	Integrin beta-4;AltName: Full=GP150;AltName: CD_antigen=CD104;Flags: Precursor	1.129	0.175041	0.000461887
116241260	P13637	ATP1A3	Sodium/potassium-transporting ATPase subunit alpha-3;Short=Na(+)/K(+) ATPase alpha-3 subunit;AltName: Full=Na(+)/K(+) ATPase alpha(III) subunit;AltName: Full=Sodium pump subunit alpha-3	0.921832	-0.117424	0.000468139
121135	P14136	GFAP	Glial fibrillary acidic protein;Short=GFAP	1.35061	0.433606	0.000468446
190358934	Q9UQ16	DNM3 KIAA0820	Dynamin-3;AltName: Full=Dynamin, testicular;AltName: Full=T-dynamin	0.951124	-0.0722944	0.000482025
22256967	Q9UKS6	PACSIN3	Protein kinase C and casein kinase substrate in neurons protein 3;AltName: Full=SH3 domain-containing protein 6511	1.10707	0.146748	0.000482099
115612	P04632	CAPNS1 CAPN4 CAPNS	Calpain small subunit 1;Short=CSS1;AltName: Full=Calcium-activated neutral proteinase small subunit;Short=CANP small subunit;AltName: Full=Calcium-dependent protease small subunit;Short=CDPS;AltName: Full=Calcium-dependent protease small subunit 1;AltName: Full=Calpain regulatory subunit	1.05832	0.0817715	0.000492114
121746	P09211	GSTP1 FAEES3 GST3	Glutathione S-transferase P;AltName: Full=GST class-pi;AltName: Full=GSTP1-1	1.09548	0.13156	0.000502713
317373590	Q96HC4	PDLIM5 ENH L9	PDZ and LIM domain protein 5;AltName: Full=Enigma homolog;AltName: Full=Enigma-like PDZ and LIM domains protein	1.13246	0.179456	0.000504511
1172922	P46060	RANGAP1 KIAA1835 SD	Ran GTPase-activating protein 1;Short=RanGAP1	1.07492	0.104235	0.000518554
205829213	O14950	MYL12B MRLC2 MYLC2B	Myosin regulatory light chain 12B;AltName: Full=MLC-2A;Short=MLC-2;AltName: Full=Myosin regulatory light chain 2-B, smooth muscle isoform;AltName: Full=Myosin regulatory light chain 20 kDa;Short=MLC20;AltName: Full=Myosin regulatory light chain MRLC2;AltName: Full=SHUJUN-1	1.07242	0.100874	0.000537651
115502351	O75078	ADAM11 MDC	Disintegrin and metalloproteinase domain-containing protein 11;Short=ADAM 11;AltName: Full=Metalloproteinase-like, disintegrin-like, and cysteine-rich protein;Short=MDC;Flags: Precursor	0.928565	-0.106925	0.000583436
62510569	O60869	EDF1	Endothelial differentiation-related factor 1;Short=EDF-1;AltName: Full=Multiprotein-bridging factor 1;Short=MBF1	1.15576	0.208843	0.000590476
59800384	Q13642	FHL1 SLIM1	Four and a half LIM domains protein 1;Short=FHL-1;AltName: Full=Skeletal muscle LIM-protein 1;Short=SLIM;Short=SLIM-1	1.16012	0.214276	0.000603848
62906874	Q13685	AAMP	Angio-associated migratory cell protein	1.15525	0.208199	0.000617135
158514955	O14776	TCERG1 CA150 TAF2S	Transcription elongation regulator 1;AltName: Full=TATA box-binding protein-associated factor 2S;AltName: Full=Transcription factor CA150	1.11041	0.151091	0.000668693
7387731	O14880	MGST3	Microsomal glutathione S-transferase 3;Short=Microsomal GST-3;AltName: Full=Microsomal GST-III	0.902055	-0.148713	0.000681295
20141615	Q9UN36	NDRG2 KIAA1248 SYLD	Protein NDRG2;AltName: Full=N-myc downstream-regulated gene 2 protein;AltName: Full=Protein Syld709613	0.913124	-0.131117	0.00070757
73621135	Q6PKG0	LARP1 KIAA0731 LARP	La-related protein 1;AltName: Full=La ribonucleoprotein domain family member 1	0.933804	-0.0988076	0.000712595
229462879	Q14118	DAG1	Dystroglycan;AltName: Full=Dystrophin-associated glycoprotein 1;Contains: Alpha-dystroglycan;Short=Alpha-DG;Contains: Beta-dystroglycan;Short=Beta-DG;Flags: Precursor	1.09515	0.131132	0.000722752
52000964	P63096	GNAI1	Guanine nucleotide-binding protein G(i) subunit alpha-1;AltName: Full=Adenylate cyclase-inhibiting G alpha protein	0.924825	-0.112748	0.000740462
25453105	Q9NZ45	CISD1 C10orf70 ZCD1 MDS029	CDGSH iron-sulfur domain-containing protein 1;AltName: Full=MitoNEET	0.911881	-0.133082	0.000741545
139641	P02774	GC	Vitamin D-binding protein;Short=DBP;Short=VDB;AltName: Full=Gc protein-derived macrophage activating factor;Short=Gc-MAF;Short=GcMAF;AltName: Full=Gc-globulin;AltName: Full=Group-specific component;Short=Gc;AltName: Full=Vitamin D-binding protein-macrophage activating factor;Short=DBP-maf;Flags: Precursor	1.21926	0.286	0.000748624
114152090	Q8N5V2	NGEF	Ephexin-1;AltName: Full=Eph-interacting exchange protein;AltName: Full=Neuronal guanine nucleotide exchange factor	0.924685	-0.112966	0.000757249
548749	Q07020	RPL18	60S ribosomal protein L18	0.923568	-0.11471	0.000768349
12644375	Q01433	AMPD2	AMP deaminase 2;AltName: Full=AMP deaminase isoform L	1.15069	0.202496	0.000772599
6225242	O15075	DCLK1 DCAMKL1 DCDC3A KIAA0369	Serine/threonine-protein kinase DCLK1;AltName: Full=Doublecortin domain-containing protein 3A;AltName: Full=Doublecortin-like and CAM kinase-like 1;AltName: Full=Doublecortin-like kinase 1	0.926447	-0.11022	0.000780975
62512172	Q08828	ADCY1	Adenylate cyclase type 1;AltName: Full=ATP pyrophosphate-lyase 1;AltName: Full=Adenylate cyclase type I;AltName: Full=Adenylyl cyclase 1;AltName: Full=Ca(2+)/calmodulin-activated adenylyl cyclase	0.90372	-0.146053	0.000785522
476007828	P0C0L5	C4B CO4 CPAMD3; C4B_2	Complement C4-B;AltName: Full=Basic complement C4;AltName: Full=C3 and PZP-like alpha-2-macroglobulin domain-containing protein 3;Contains: Complement C4 beta chain;Contains: Complement C4-B alpha chain;Contains: C4a anaphylatoxin;Contains: C4b-B;Contains: C4d-B;Contains: Complement C4 gamma chain;Flags: Precursor	1.30599	0.38514	0.000831591
44888286	Q96FW1	OTUB1 OTB1 OTU1 HSPC263	Ubiquitin thioesterase OTUB1;AltName: Full=Deubiquitinating enzyme OTUB1;AltName: Full=OTU domain-containing ubiquitin aldehyde-binding protein 1;AltName: Full=Otubain-1;Short=hOTU1;AltName: Full=Ubiquitin-specific-processing protease OTUB1	0.935726	-0.0958427	0.000835069
24212500	Q92563	SPOCK2 KIAA0275 TICN2 UNQ269/PRO306	Testican-2;AltName: Full=SPARC/osteonectin, CWCV, and Kazal-like domains proteoglycan 2;Flags: Precursor	1.16524	0.220623	0.000852229
33151152	Q8IV01	SYT12	Synaptotagmin-12;AltName: Full=Synaptotagmin XII;Short=SytXII	0.885184	-0.175951	0.000885508
62510514	Q9HD42	CHMP1A CHMP1 KIAA0047 PCOLN3 PRSM1	Charged multivesicular body protein 1a;AltName: Full=Chromatin-modifying protein 1a;Short=CHMP1a;AltName: Full=Vacuolar protein sorting-associated protein 46-1;Short=Vps46-1;Short=hVps46-1	1.10372	0.142372	0.000904152
19855073	P04792	HSPB1 HSP27 HSP28	Heat shock protein beta-1;Short=HspB1;AltName: Full=28 kDa heat shock protein;AltName: Full=Estrogen-regulated 24 kDa protein;AltName: Full=Heat shock 27 kDa protein;Short=HSP 27;AltName: Full=Stress-responsive protein 27;Short=SRP27	1.33844	0.420547	0.000912581
121760	P11169	SLC2A3 GLUT3	Solute carrier family 2, facilitated glucose transporter member 3;AltName: Full=Glucose transporter type 3, brain;Short=GLUT-3	0.908759	-0.13803	0.000931377
317373370	Q2LD37	KIAA1109 FSA KIAA1371	Uncharacterized protein KIAA1109;AltName: Full=Fragile site-associated protein	1.09251	0.127653	0.000961426
124056465	P05107	ITGB2 CD18 MFI7	Integrin beta-2;AltName: Full=Cell surface adhesion glycoproteins LFA-1/CR3/p150,95 subunit beta;AltName: Full=Complement receptor C3 subunit beta;AltName: CD_antigen=CD18;Flags: Precursor	1.15225	0.204455	0.000965722
257051061	Q12955	ANK3	Ankyrin-3;Short=ANK-3;AltName: Full=Ankyrin-G	0.958557	-0.0610636	0.000975428
92090640	O43865	AHCYL1 DCAL IRBIT XPVKONA	Adenosylhomocysteinase 2;Short=AdoHcyase 2;AltName: Full=DC-expressed AHCY-like molecule;AltName: Full=IP(3)Rs binding protein released with IP(3);Short=IRBIT;AltName: Full=S-adenosyl-L-homocysteine hydrolase 2;AltName: Full=S-adenosylhomocysteine hydrolase-like protein 1	0.938992	-0.090815	0.000996131
334302961	P10636	MAPT MAPTL MTBT1 TAU	Microtubule-associated protein tau;AltName: Full=Neurofibrillary tangle protein;AltName: Full=Paired helical filament-tau;Short=PHF-tau	1.24493	0.316059	0.000999191
23396461	O43505	B4GAT1 B3GNT1 B3GNT6	Beta-1,4-glucuronyltransferase 1;AltName: Full=I-beta-1,3-N-acetylglucosaminyltransferase;Short=iGnT;AltName: Full=N-acetyllactosaminide beta-1,3-N-acetylglucosaminyltransferase;AltName: Full=Poly-N-acetyllactosamine extension enzyme;AltName: Full=UDP-GlcNAc:betaGal beta-1,3-N-acetylglucosaminyltransferase 1	1.10613	0.145526	0.00101159
18266876	P48059	LIMS1 PINCH PINCH1	LIM and senescent cell antigen-like-containing domain protein 1;AltName: Full=Particularly interesting new Cys-His protein 1;Short=PINCH-1;AltName: Full=Renal carcinoma antigen NY-REN-48	1.09768	0.134451	0.00104388
62286591	O95057	DIRAS1 GBTS1 RIG	GTP-binding protein Di-Ras1;AltName: Full=Distinct subgroup of the Ras family member 1;AltName: Full=Ras-related inhibitor of cell growth;Short=Rig;AltName: Full=Small GTP-binding tumor suppressor 1;Flags: Precursor	0.920567	-0.119405	0.00106135
212276520	Q13614	MTMR2 KIAA1073	Myotubularin-related protein 2;AltName: Full=Phosphatidylinositol-3,5-bisphosphate 3-phosphatase;AltName: Full=Phosphatidylinositol-3-phosphate phosphatase	1.05831	0.081766	0.00108475
33112639	O43301	HSPA12A KIAA0417	Heat shock 70 kDa protein 12A	0.937866	-0.092547	0.00110325
143811377	P08572	COL4A2	Collagen alpha-2(IV) chain;Contains: Canstatin;Flags: Precursor	1.15082	0.202663	0.00114213
296439274	Q96FC7	PHYHIPL KIAA1796 UNQ6309/PRO20934	Phytanoyl-CoA hydroxylase-interacting protein-like	0.931351	-0.102604	0.001159
37537965	Q8TDX7	NEK7	Serine/threonine-protein kinase Nek7;AltName: Full=Never in mitosis A-related kinase 7;Short=NimA-related protein kinase 7	1.08076	0.112046	0.00116199
130861	P25789	PSMA4 HC9 PSC9	Proteasome subunit alpha type-4;AltName: Full=Macropain subunit C9;AltName: Full=Multicatalytic endopeptidase complex subunit C9;AltName: Full=Proteasome component C9;AltName: Full=Proteasome subunit L	1.05663	0.0794715	0.00116202
20141580	Q02978	SLC25A11 SLC20A4	Mitochondrial 2-oxoglutarate/malate carrier protein;Short=OGCP;AltName: Full=Solute carrier family 25 member 11	0.901185	-0.150105	0.00119223
206729943	O15240	VGF	Neurosecretory protein VGF;Contains: Neuroendocrine regulatory peptide-1;Short=NERP-1;Contains: Neuroendocrine regulatory peptide-2;Short=NERP-2;Contains: Antimicrobial peptide VGF[554-577];Flags: Precursor	0.818185	-0.289501	0.00124203
12643412	Q01650	SLC7A5 CD98LC LAT1 MPE16	Large neutral amino acids transporter small subunit 1;AltName: Full=4F2 light chain;Short=4F2 LC;Short=4F2LC;AltName: Full=CD98 light chain;AltName: Full=Integral membrane protein E16;AltName: Full=L-type amino acid transporter 1;Short=hLAT1;AltName: Full=Solute carrier family 7 member 5;AltName: Full=y+ system cationic amino acid transporter	0.926788	-0.109689	0.00124339
54039791	P63279	UBE2I UBC9 UBCE9	SUMO-conjugating enzyme UBC9;AltName: Full=SUMO-protein ligase;AltName: Full=Ubiquitin carrier protein 9;AltName: Full=Ubiquitin carrier protein I;AltName: Full=Ubiquitin-conjugating enzyme E2 I;AltName: Full=Ubiquitin-protein ligase I;AltName: Full=p18	1.06955	0.0970046	0.00124997
143811408	P06756	ITGAV MSK8 VNRA VTNR	Integrin alpha-V;AltName: Full=Vitronectin receptor subunit alpha;AltName: CD_antigen=CD51;Contains: Integrin alpha-V heavy chain;Contains: Integrin alpha-V light chain;Flags: Precursor	1.06798	0.0948899	0.00126239
55977767	P08670	VIM	Vimentin	1.34282	0.425262	0.00128801
34222621	Q96IU4	ABHD14B CIB	Protein ABHD14B;AltName: Full=Alpha/beta hydrolase domain-containing protein 14B;Short=Abhydrolase domain-containing protein 14B;AltName: Full=CCG1-interacting factor B	1.19735	0.259846	0.00129417
46577683	P24298	GPT AAT1 GPT1	Alanine aminotransferase 1;Short=ALT1;AltName: Full=Glutamate pyruvate transaminase 1;Short=GPT 1;AltName: Full=Glutamic--alanine transaminase 1;AltName: Full=Glutamic--pyruvic transaminase 1	1.18997	0.250926	0.00130326
6226903	P25325	MPST TST2	3-mercaptopyruvate sulfurtransferase;Short=MST	1.12584	0.171008	0.0013064
1710628	P52597	HNRNPF HNRPF	Heterogeneous nuclear ribonucleoprotein F;Short=hnRNP F;AltName: Full=Nucleolin-like protein mcs94-1;Contains: Heterogeneous nuclear ribonucleoprotein F, N-terminally processed	1.07606	0.105754	0.00134034
313104088	P40121	CAPG AFCP MCP	Macrophage-capping protein;AltName: Full=Actin regulatory protein CAP-G	1.17986	0.238614	0.00134411
131528	P26599	PTBP1 PTB	Polypyrimidine tract-binding protein 1;Short=PTB;AltName: Full=57 kDa RNA-binding protein PPTB-1;AltName: Full=Heterogeneous nuclear ribonucleoprotein I;Short=hnRNP I	1.07932	0.110123	0.00141255
114374	P05023	ATP1A1	Sodium/potassium-transporting ATPase subunit alpha-1;Short=Na(+)/K(+) ATPase alpha-1 subunit;AltName: Full=Sodium pump subunit alpha-1;Flags: Precursor	0.936412	-0.0947847	0.00142603
1170328	P30519	HMOX2 HO2	Heme oxygenase 2;Short=HO-2	0.955899	-0.0650699	0.00143647
90110031	Q15349	RPS6KA2 MAPKAPK1C RSK3	Ribosomal protein S6 kinase alpha-2;Short=S6K-alpha-2;AltName: Full=90 kDa ribosomal protein S6 kinase 2;Short=p90-RSK 2;Short=p90RSK2;AltName: Full=MAP kinase-activated protein kinase 1c;Short=MAPK-activated protein kinase 1c;Short=MAPKAP kinase 1c;Short=MAPKAPK-1c;AltName: Full=Ribosomal S6 kinase 3;Short=RSK-3;AltName: Full=pp90RSK3	1.08149	0.11302	0.00145629
160359049	Q13144	EIF2B5 EIF2BE	Translation initiation factor eIF-2B subunit epsilon;AltName: Full=eIF-2B GDP-GTP exchange factor subunit epsilon	1.09256	0.127714	0.00146055
18203501	Q9UHF0	TAC3 NKNB UNQ585/PRO1155	Tachykinin-3;AltName: Full=ZNEUROK1;Contains: Neurokinin-B;Short=NKB;AltName: Full=Neuromedin-K;Flags: Precursor	1.22843	0.29681	0.00147884
172046253	Q16881	TXNRD1 GRIM12 KDRF	Thioredoxin reductase 1, cytoplasmic;Short=TR;AltName: Full=Gene associated with retinoic and interferon-induced mortality 12 protein;Short=GRIM-12;Short=Gene associated with retinoic and IFN-induced mortality 12 protein;AltName: Full=KM-102-derived reductase-like factor;AltName: Full=Thioredoxin reductase TR1	1.06219	0.0870422	0.00155943
8134701	Q92854	SEMA4D C9orf164 CD100 SEMAJ	Semaphorin-4D;AltName: Full=A8;AltName: Full=BB18;AltName: Full=GR3;AltName: CD_antigen=CD100;Flags: Precursor	0.942606	-0.0852728	0.00156171
94707499	Q8IX12	CCAR1 CARP1 DIS	Cell division cycle and apoptosis regulator protein 1;AltName: Full=Cell cycle and apoptosis regulatory protein 1;Short=CARP-1;AltName: Full=Death inducer with SAP domain	1.08866	0.122553	0.00159317
74753513	Q9Y5Z4	HEBP2 C6orf34 SOUL	Heme-binding protein 2;AltName: Full=Placental protein 23;Short=PP23;AltName: Full=Protein SOUL	1.11964	0.163037	0.00159548
74751564	Q8WVY7	UBLCP1	Ubiquitin-like domain-containing CTD phosphatase 1;AltName: Full=Nuclear proteasome inhibitor UBLCP1	0.832362	-0.264718	0.00160344
74732608	Q96NN9	AIFM3 AIFL	Apoptosis-inducing factor 3;AltName: Full=Apoptosis-inducing factor-like protein	1.12479	0.169655	0.00165096
218512016	P42658	DPP6	Dipeptidyl aminopeptidase-like protein 6;AltName: Full=DPPX;AltName: Full=Dipeptidyl aminopeptidase-related protein;AltName: Full=Dipeptidyl peptidase 6;AltName: Full=Dipeptidyl peptidase IV-like protein;AltName: Full=Dipeptidyl peptidase VI;Short=DPP VI	0.911567	-0.13358	0.00167842
23503095	P31942	HNRNPH3 HNRPH3	Heterogeneous nuclear ribonucleoprotein H3;Short=hnRNP H3;AltName: Full=Heterogeneous nuclear ribonucleoprotein 2H9;Short=hnRNP 2H9	1.09376	0.129303	0.00168318
218512092	O60861	GAS7 KIAA0394	Growth arrest-specific protein 7;Short=GAS-7	0.904122	-0.145411	0.0016846
294862538	Q04637	EIF4G1 EIF4F EIF4G EIF4GI	Eukaryotic translation initiation factor 4 gamma 1;Short=eIF-4-gamma 1;Short=eIF-4G 1;Short=eIF-4G1;AltName: Full=p220	0.955308	-0.0659621	0.00169316
308153675	P02549	SPTA1 SPTA	Spectrin alpha chain, erythrocytic 1;AltName: Full=Erythroid alpha-spectrin	1.13579	0.183701	0.00169873
17367145	Q9ULA0	DNPEP ASPEP DAP	Aspartyl aminopeptidase	1.06315	0.0883384	0.0017285
113960	P08758	ANXA5 ANX5 ENX2 PP4	Annexin A5;AltName: Full=Anchorin CII;AltName: Full=Annexin V;AltName: Full=Annexin-5;AltName: Full=Calphobindin I;Short=CBP-I;AltName: Full=Endonexin II;AltName: Full=Lipocortin V;AltName: Full=Placental anticoagulant protein 4;Short=PP4;AltName: Full=Placental anticoagulant protein I;Short=PAP-I;AltName: Full=Thromboplastin inhibitor;AltName: Full=Vascular anticoagulant-alpha;Short=VAC-alpha	1.11872	0.161848	0.00176084
548350	P21359	NF1	Neurofibromin;AltName: Full=Neurofibromatosis-related protein NF-1;Contains: Neurofibromin truncated	0.955008	-0.066415	0.00178033
296453017	Q9UL46	PSME2	Proteasome activator complex subunit 2;AltName: Full=11S regulator complex subunit beta;Short=REG-beta;AltName: Full=Activator of multicatalytic protease subunit 2;AltName: Full=Proteasome activator 28 subunit beta;Short=PA28b;Short=PA28beta	1.10019	0.137758	0.00179063
311033372	Q9UBP4	DKK3 REIC UNQ258/PRO295	Dickkopf-related protein 3;Short=Dickkopf-3;Short=Dkk-3;Short=hDkk-3;Flags: Precursor	1.15927	0.213212	0.00179389
400135	Q02156	PRKCE PKCE	Protein kinase C epsilon type;AltName: Full=nPKC-epsilon	0.926964	-0.109414	0.00180871
109940061	P22676	CALB2 CAB29	Calretinin;Short=CR;AltName: Full=29 kDa calbindin	1.186	0.246099	0.00183975
145559484	Q9UPT6	MAPK8IP3 JIP3 KIAA1066	C-Jun-amino-terminal kinase-interacting protein 3;Short=JIP-3;Short=JNK-interacting protein 3;AltName: Full=JNK MAP kinase scaffold protein 3;AltName: Full=Mitogen-activated protein kinase 8-interacting protein 3	0.945114	-0.0814393	0.00189907
46397796	Q8WXD2	SCG3 UNQ2502/PRO5990	Secretogranin-3;AltName: Full=Secretogranin III;Short=SgIII;Flags: Precursor	1.10604	0.145409	0.0019222
74710237	Q6U841	SLC4A10 NCBE	Sodium-driven chloride bicarbonate exchanger;AltName: Full=Solute carrier family 4 member 10	0.873179	-0.195651	0.00196082
114039	P02649	APOE	Apolipoprotein E;Short=Apo-E;Flags: Precursor	1.22135	0.288475	0.00198275
22096149	Q9BR01	SULT4A1 SULTX3	Sulfotransferase 4A1;Short=ST4A1;AltName: Full=Brain sulfotransferase-like protein;Short=hBR-STL;Short=hBR-STL-1;AltName: Full=Nervous system sulfotransferase;Short=NST	0.947819	-0.0773171	0.0020159
1170014	P28676	GCA GCL	Grancalcin	0.912252	-0.132496	0.00202258
13124319	O60282	KIF5C KIAA0531 NKHC2	Kinesin heavy chain isoform 5C;AltName: Full=Kinesin heavy chain neuron-specific 2	0.937121	-0.0936924	0.00205906
20137613	O15061	SYNM DMN KIAA0353 SYN	Synemin;AltName: Full=Desmuslin	1.17665	0.234685	0.00213811
215274164	P16452	EPB42 E42P	Erythrocyte membrane protein band 4.2;Short=Erythrocyte protein 4.2;Short=P4.2	1.20296	0.266583	0.00214652
730773	Q07955	SRSF1 ASF SF2 SF2P33 SFRS1 OK/SW-cl.3	Serine/arginine-rich splicing factor 1;AltName: Full=Alternative-splicing factor 1;Short=ASF-1;AltName: Full=Splicing factor, arginine/serine-rich 1;AltName: Full=pre-mRNA-splicing factor SF2, P33 subunit	1.06486	0.0906686	0.00214972
74707832	Q5GLZ8	HERC4 KIAA1593	Probable E3 ubiquitin-protein ligase HERC4;AltName: Full=HECT domain and RCC1-like domain-containing protein 4;AltName: Full=HECT-type E3 ubiquitin transferase HERC4	0.937055	-0.0937942	0.00215168
73918916	Q96SW2	CRBN AD-006	Protein cereblon	0.904659	-0.144554	0.00215499
125962	P02545	LMNA LMN1	Prelamin-A/C;Contains: Lamin-A/C;AltName: Full=70 kDa lamin;AltName: Full=Renal carcinoma antigen NY-REN-32;Flags: Precursor	1.07935	0.110167	0.00224211
135191	P23381	WARS IFI53 WRS	Tryptophan--tRNA ligase, cytoplasmic;AltName: Full=Interferon-induced protein 53;Short=IFP53;AltName: Full=Tryptophanyl-tRNA synthetase;Short=TrpRS;Short=hWRS;Contains: T1-TrpRS;Contains: T2-TrpRS	0.90111	-0.150225	0.0022507
74762732	Q9H2G2	SLK KIAA0204 STK2	STE20-like serine/threonine-protein kinase;Short=STE20-like kinase;Short=hSLK;AltName: Full=CTCL tumor antigen se20-9;AltName: Full=STE20-related serine/threonine-protein kinase;Short=STE20-related kinase;AltName: Full=Serine/threonine-protein kinase 2	0.946222	-0.0797499	0.00225431
90111767	Q13153	PAK1	Serine/threonine-protein kinase PAK 1;AltName: Full=Alpha-PAK;AltName: Full=p21-activated kinase 1;Short=PAK-1;AltName: Full=p65-PAK	0.931434	-0.102475	0.00225724
7531053	Q99622	C12orf57 C10	Protein C10	0.906887	-0.141005	0.00225818
7531171	Q9Y2J8	PADI2 KIAA0994 PAD2 PDI2	Protein-arginine deiminase type-2;AltName: Full=PAD-H19;AltName: Full=Peptidylarginine deiminase II;AltName: Full=Protein-arginine deiminase type II	1.1654	0.220831	0.00225954
229462966	O60741	HCN1 BCNG1	Potassium/sodium hyperpolarization-activated cyclic nucleotide-gated channel 1;AltName: Full=Brain cyclic nucleotide-gated channel 1;Short=BCNG-1	0.930395	-0.104084	0.00225999
257051048	P46459	NSF	Vesicle-fusing ATPase;AltName: Full=N-ethylmaleimide-sensitive fusion protein;Short=NEM-sensitive fusion protein;AltName: Full=Vesicular-fusion protein NSF	0.958247	-0.0615311	0.00228735
266904	P29762	CRABP1 RBP5	Cellular retinoic acid-binding protein 1;AltName: Full=Cellular retinoic acid-binding protein I;Short=CRABP-I	1.22284	0.29023	0.00233819
729887	P41240	CSK	Tyrosine-protein kinase CSK;AltName: Full=C-Src kinase;AltName: Full=Protein-tyrosine kinase CYL	1.08272	0.114655	0.00236949
317373374	Q96RR4	CAMKK2 CAMKKB KIAA0787	Calcium/calmodulin-dependent protein kinase kinase 2;Short=CaM-KK 2;Short=CaM-kinase kinase 2;Short=CaMKK 2;AltName: Full=Calcium/calmodulin-dependent protein kinase kinase beta;Short=CaM-KK beta;Short=CaM-kinase kinase beta;Short=CaMKK beta	0.893001	-0.163266	0.00238116
206729887	P51178	PLCD1	1-phosphatidylinositol 4,5-bisphosphate phosphodiesterase delta-1;AltName: Full=Phosphoinositide phospholipase C-delta-1;AltName: Full=Phospholipase C-III;Short=PLC-III;AltName: Full=Phospholipase C-delta-1;Short=PLC-delta-1	1.12917	0.175267	0.00239738
47606049	Q9H5N1	RABEP2 RABPT5B	Rab GTPase-binding effector protein 2;AltName: Full=Rabaptin-5beta	1.08145	0.112961	0.00251005
121942008	Q2Y0W8	SLC4A8 KIAA0739 NBC NBC3 NDCBE1	Electroneutral sodium bicarbonate exchanger 1;AltName: Full=Electroneutral Na(+)-driven Cl-HCO3 exchanger;AltName: Full=Solute carrier family 4 member 8;AltName: Full=k-NBC3	0.856728	-0.22309	0.0025158
55584035	P68104	EEF1A1 EEF1A EF1A LENG7	Elongation factor 1-alpha 1;Short=EF-1-alpha-1;AltName: Full=Elongation factor Tu;Short=EF-Tu;AltName: Full=Eukaryotic elongation factor 1 A-1;Short=eEF1A-1;AltName: Full=Leukocyte receptor cluster member 7	1.06475	0.0905101	0.00251819
74761551	Q9H977	WDR54	WD repeat-containing protein 54	0.91168	-0.133401	0.00253417
21542000	Q16543	CDC37 CDC37A	Hsp90 co-chaperone Cdc37;AltName: Full=Hsp90 chaperone protein kinase-targeting subunit;AltName: Full=p50Cdc37;Contains: Hsp90 co-chaperone Cdc37, N-terminally processed	0.941701	-0.0866586	0.00256922
18202935	Q9H223	EHD4 HCA10 HCA11 PAST4 FKSG7	EH domain-containing protein 4;AltName: Full=Hepatocellular carcinoma-associated protein 10/11;AltName: Full=PAST homolog 4	1.08088	0.112204	0.00258328
126041	P07195	LDHB	L-lactate dehydrogenase B chain;Short=LDH-B;AltName: Full=LDH heart subunit;Short=LDH-H;AltName: Full=Renal carcinoma antigen NY-REN-46	1.03886	0.0550032	0.00263797
121110	P07093	SERPINE2 PI7 PN1	Glia-derived nexin;Short=GDN;AltName: Full=Peptidase inhibitor 7;Short=PI-7;AltName: Full=Protease nexin 1;Short=PN-1;AltName: Full=Protease nexin I;AltName: Full=Serpin E2;Flags: Precursor	0.856048	-0.224236	0.00265939
32700066	O00445	SYT5	Synaptotagmin-5;AltName: Full=Synaptotagmin V;Short=SytV	1.11909	0.162325	0.00270711
74705746	O60502	MGEA5 HEXC KIAA0679 MEA5	Protein O-GlcNAcase;Short=OGA;AltName: Full=Beta-N-acetylglucosaminidase;AltName: Full=Beta-N-acetylhexosaminidase;AltName: Full=Beta-hexosaminidase;AltName: Full=Meningioma-expressed antigen 5;AltName: Full=N-acetyl-beta-D-glucosaminidase;AltName: Full=N-acetyl-beta-glucosaminidase;AltName: Full=Nuclear cytoplasmic O-GlcNAcase and acetyltransferase;Short=NCOAT	0.889417	-0.169067	0.00271547
300669605	P04114	APOB	Apolipoprotein B-100;Short=Apo B-100;Contains: Apolipoprotein B-48;Short=Apo B-48;Flags: Precursor	1.18568	0.245719	0.00273388
125953	P20700	LMNB1 LMN2 LMNB	Lamin-B1;Flags: Precursor	1.06326	0.0884974	0.00280158
28380097	O94811	TPPP TPPP1	Tubulin polymerization-promoting protein;Short=TPPP;AltName: Full=25 kDa brain-specific protein;AltName: Full=TPPP/p25;AltName: Full=p24;AltName: Full=p25-alpha	0.961058	-0.0573042	0.00281221
116242614	Q96RT1	ERBIN ERBB2IP KIAA1225 LAP2	Erbin;AltName: Full=Densin-180-like protein;AltName: Full=Erbb2-interacting protein;AltName: Full=Protein LAP2	1.11587	0.15817	0.0028203
20139924	Q9GZT4	SRR	Serine racemase;AltName: Full=D-serine ammonia-lyase;AltName: Full=D-serine dehydratase;AltName: Full=L-serine ammonia-lyase;AltName: Full=L-serine dehydratase	1.09931	0.1366	0.00289934
313104099	Q9H2U1	DHX36 DDX36 KIAA1488 MLEL1 RHAU	ATP-dependent RNA helicase DHX36;AltName: Full=DEAH box protein 36;AltName: Full=G4-resolvase 1;Short=G4R1;AltName: Full=MLE-like protein 1;AltName: Full=RNA helicase associated with AU-rich element ARE	0.917018	-0.124978	0.00291872
115702	P04040	CAT	Catalase	1.12334	0.167795	0.00292256
77416392	O75122	CLASP2 KIAA0627	CLIP-associating protein 2;AltName: Full=Cytoplasmic linker-associated protein 2;AltName: Full=Protein Orbit homolog 2;Short=hOrbit2	0.948458	-0.0763438	0.00292822
1703467	P50993	ATP1A2 KIAA0778	Sodium/potassium-transporting ATPase subunit alpha-2;Short=Na(+)/K(+) ATPase alpha-2 subunit;AltName: Full=Sodium pump subunit alpha-2;Flags: Precursor	0.929449	-0.105553	0.00293514
28376966	Q8N111	CEND1 BM88	Cell cycle exit and neuronal differentiation protein 1;AltName: Full=BM88 antigen	0.905589	-0.143072	0.00299796
26390818	Q92688	ANP32B APRIL PHAPI2	Acidic leucine-rich nuclear phosphoprotein 32 family member B;AltName: Full=Acidic protein rich in leucines;AltName: Full=Putative HLA-DR-associated protein I-2;Short=PHAPI2;AltName: Full=Silver-stainable protein SSP29	1.09986	0.13732	0.00300641
20138791	Q9UPY8	MAPRE3	Microtubule-associated protein RP/EB family member 3;AltName: Full=EB1 protein family member 3;Short=EBF3;AltName: Full=End-binding protein 3;Short=EB3;AltName: Full=RP3	0.943644	-0.0836849	0.0030362
50402099	P62495	ETF1 ERF1 RF1 SUP45L1	Eukaryotic peptide chain release factor subunit 1;Short=Eukaryotic release factor 1;Short=eRF1;AltName: Full=Protein Cl1;AltName: Full=TB3-1	1.04125	0.058319	0.00305429
158931120	Q53GQ0	HSD17B12 SDR12C1	Very-long-chain 3-oxoacyl-CoA reductase;AltName: Full=17-beta-hydroxysteroid dehydrogenase 12;Short=17-beta-HSD 12;AltName: Full=3-ketoacyl-CoA reductase;Short=KAR;AltName: Full=Estradiol 17-beta-dehydrogenase 12;AltName: Full=Short chain dehydrogenase/reductase family 12C member 1	0.895971	-0.158477	0.00313719
3915059	O43776	NARS	Asparagine--tRNA ligase, cytoplasmic;AltName: Full=Asparaginyl-tRNA synthetase;Short=AsnRS	0.959455	-0.0597122	0.00315112
586000	P37802	TAGLN2 KIAA0120 CDABP0035	Transgelin-2;AltName: Full=Epididymis tissue protein Li 7e;AltName: Full=SM22-alpha homolog	1.12183	0.165858	0.00315713
311033441	O95757	HSPA4L APG1 OSP94	Heat shock 70 kDa protein 4L;AltName: Full=Heat shock 70-related protein APG-1;AltName: Full=Osmotic stress protein 94	0.940443	-0.0885882	0.00317693
189081938	A9UHW6	MIF4GD SLIP1	MIF4G domain-containing protein;AltName: Full=SLBP-interacting protein 1;Short=hSLIP1	1.08756	0.121092	0.00320139
3024632	Q99747	NAPG SNAPG	Gamma-soluble NSF attachment protein;Short=SNAP-gamma;AltName: Full=N-ethylmaleimide-sensitive factor attachment protein gamma	0.94338	-0.0840884	0.00326604
1703319	P09525	ANXA4 ANX4	Annexin A4;AltName: Full=35-beta calcimedin;AltName: Full=Annexin IV;AltName: Full=Annexin-4;AltName: Full=Carbohydrate-binding protein p33/p41;AltName: Full=Chromobindin-4;AltName: Full=Endonexin I;AltName: Full=Lipocortin IV;AltName: Full=P32.5;AltName: Full=PP4-X;AltName: Full=Placental anticoagulant protein II;Short=PAP-II;AltName: Full=Protein II	1.0875	0.121014	0.00326799
20139075	Q96SU4	OSBPL9 ORP9 OSBP4	Oxysterol-binding protein-related protein 9;Short=ORP-9;Short=OSBP-related protein 9	1.16605	0.221628	0.00332323
20532411	P49720	PSMB3	Proteasome subunit beta type-3;AltName: Full=Proteasome chain 13;AltName: Full=Proteasome component C10-II;AltName: Full=Proteasome theta chain	1.07773	0.107993	0.00336652
74751740	Q96AG3	SLC25A46 TB1	Solute carrier family 25 member 46	0.924008	-0.114023	0.0033718
12644140	P17568	NDUFB7	NADH dehydrogenase [ubiquinone] 1 beta subcomplex subunit 7;AltName: Full=Cell adhesion protein SQM1;AltName: Full=Complex I-B18;Short=CI-B18;AltName: Full=NADH-ubiquinone oxidoreductase B18 subunit	0.90668	-0.141335	0.00337921
130850	P25787	PSMA2 HC3 PSC3	Proteasome subunit alpha type-2;AltName: Full=Macropain subunit C3;AltName: Full=Multicatalytic endopeptidase complex subunit C3;AltName: Full=Proteasome component C3	1.09278	0.127997	0.00338722
74742178	Q5JTJ3	COA6 C1orf31	Cytochrome c oxidase assembly factor 6 homolog	0.911504	-0.133679	0.00342042
74737148	Q6P1N0	CC2D1A AKI1	Coiled-coil and C2 domain-containing protein 1A;AltName: Full=Akt kinase-interacting protein 1;AltName: Full=Five prime repressor element under dual repression-binding protein 1;Short=FRE under dual repression-binding protein 1;Short=Freud-1;AltName: Full=Putative NF-kappa-B-activating protein 023N	1.07096	0.0989024	0.00342249
38258891	O14775	GNB5	Guanine nucleotide-binding protein subunit beta-5;AltName: Full=Gbeta5;AltName: Full=Transducin beta chain 5	0.934799	-0.0972722	0.00343206
20138899	O96007	MOCS2 MCBPE MOCO1	Molybdopterin synthase catalytic subunit;AltName: Full=MOCO1-B;AltName: Full=Molybdenum cofactor synthesis protein 2 large subunit;AltName: Full=Molybdenum cofactor synthesis protein 2B;Short=MOCS2B;AltName: Full=Molybdopterin-synthase large subunit;Short=MPT synthase large subunit	1.0603	0.0844777	0.00343897
332278179	Q9Y6I3	EPN1	Epsin-1;AltName: Full=EH domain-binding mitotic phosphoprotein;AltName: Full=EPS-15-interacting protein 1	0.95262	-0.0700275	0.00344886
5921800	O14810	CPLX1	Complexin-1;AltName: Full=Complexin I;Short=CPX I;AltName: Full=Synaphin-2	0.831435	-0.266324	0.00347981
119165	P26641	EEF1G EF1G PRO1608	Elongation factor 1-gamma;Short=EF-1-gamma;AltName: Full=eEF-1B gamma	0.957215	-0.0630852	0.00349135
74748429	Q6DN90	IQSEC1 ARFGEP100 BRAG2 KIAA0763	IQ motif and SEC7 domain-containing protein 1;AltName: Full=ADP-ribosylation factors guanine nucleotide-exchange protein 100;AltName: Full=ADP-ribosylation factors guanine nucleotide-exchange protein 2;AltName: Full=Brefeldin-resistant Arf-GEF 2 protein;Short=BRAG2	0.957777	-0.0622389	0.00356621
730052	Q00325	SLC25A3 PHC OK/SW-cl.48	Phosphate carrier protein, mitochondrial;AltName: Full=Phosphate transport protein;Short=PTP;AltName: Full=Solute carrier family 25 member 3;Flags: Precursor	0.89292	-0.163397	0.00360347
6919957	Q15382	RHEB RHEB2	GTP-binding protein Rheb;AltName: Full=Ras homolog enriched in brain;Flags: Precursor	0.952266	-0.0705628	0.00361157
62297557	P55060	CSE1L CAS XPO2	Exportin-2;Short=Exp2;AltName: Full=Cellular apoptosis susceptibility protein;AltName: Full=Chromosome segregation 1-like protein;AltName: Full=Importin-alpha re-exporter	0.961139	-0.0571827	0.00361872
51316122	Q9Y6G5	COMMD10 HSPC305 PTD002	COMM domain-containing protein 10	1.07849	0.109009	0.00364124
13959561	Q13485	SMAD4 DPC4 MADH4	Mothers against decapentaplegic homolog 4;Short=MAD homolog 4;Short=Mothers against DPP homolog 4;AltName: Full=Deletion target in pancreatic carcinoma 4;AltName: Full=SMAD family member 4;Short=SMAD 4;Short=Smad4;Short=hSMAD4	1.11157	0.152593	0.00364134
74733244	Q9BUR5	APOO FAM121B MIC23 MIC26 My025 UNQ1866/PRO4302	MICOS complex subunit MIC26;AltName: Full=Apolipoprotein O;AltName: Full=MICOS complex subunit MIC23;AltName: Full=Protein FAM121B;Flags: Precursor	0.885606	-0.175264	0.00364277
25008511	Q9P2T1	GMPR2	GMP reductase 2;Short=GMPR 2;AltName: Full=Guanosine 5'-monophosphate oxidoreductase 2;Short=Guanosine monophosphate reductase 2	1.08187	0.113531	0.00366956
50403646	P61764	STXBP1 UNC18A	Syntaxin-binding protein 1;AltName: Full=MUNC18-1;AltName: Full=N-Sec1;AltName: Full=Protein unc-18 homolog 1;Short=Unc18-1;AltName: Full=Protein unc-18 homolog A;Short=Unc-18A;AltName: Full=p67	0.92863	-0.106824	0.00367116
166233818	A1L0T0	ILVBL AHAS	Acetolactate synthase-like protein;AltName: Full=IlvB-like protein	1.05093	0.0716602	0.00373109
209572726	Q15149	PLEC PLEC1	Plectin;Short=PCN;Short=PLTN;AltName: Full=Hemidesmosomal protein 1;Short=HD1;AltName: Full=Plectin-1	1.09776	0.134558	0.00374843
2498866	Q15404	RSU1 RSP1	Ras suppressor protein 1;Short=RSP-1;Short=Rsu-1	1.08636	0.119497	0.00376811
50403748	P55735	SEC13 D3S1231E SEC13L1 SEC13R	Protein SEC13 homolog;AltName: Full=SEC13-like protein 1;AltName: Full=SEC13-related protein	0.960102	-0.0587397	0.00383235
54037168	P63244	RACK1 GNB2L1 HLC7 PIG21	Receptor of activated protein C kinase 1;AltName: Full=Cell proliferation-inducing gene 21 protein;AltName: Full=Guanine nucleotide-binding protein subunit beta-2-like 1;AltName: Full=Guanine nucleotide-binding protein subunit beta-like protein 12.3;AltName: Full=Human lung cancer oncogene 7 protein;Short=HLC-7;AltName: Full=Receptor for activated C kinase;Contains: Receptor of activated protein …	0.952155	-0.0707312	0.00386403
544254	P10768	ESD	S-formylglutathione hydrolase;Short=FGH;AltName: Full=Esterase D;AltName: Full=Methylumbelliferyl-acetate deacetylase	1.05647	0.0792565	0.00386816
73918923	Q8WWI5	SLC44A1 CD92 CDW92 CTL1	Choline transporter-like protein 1;AltName: Full=CDw92;AltName: Full=Solute carrier family 44 member 1;AltName: CD_antigen=CD92	0.910358	-0.135494	0.00396583
143811355	P30153	PPP2R1A	Serine/threonine-protein phosphatase 2A 65 kDa regulatory subunit A alpha isoform;AltName: Full=Medium tumor antigen-associated 61 kDa protein;AltName: Full=PP2A subunit A isoform PR65-alpha;AltName: Full=PP2A subunit A isoform R1-alpha	0.937598	-0.0929586	0.00398949
116242714	Q13492	PICALM CALM	Phosphatidylinositol-binding clathrin assembly protein;AltName: Full=Clathrin assembly lymphoid myeloid leukemia protein	0.956058	-0.0648307	0.00399161
206729935	Q99784	OLFM1 NOE1 NOEL1	Noelin;AltName: Full=Neuronal olfactomedin-related ER localized protein;AltName: Full=Olfactomedin-1;Flags: Precursor	0.899045	-0.153535	0.00410648
23830892	P53004	BLVRA BLVR BVR	Biliverdin reductase A;Short=BVR A;AltName: Full=Biliverdin-IX alpha-reductase;Flags: Precursor	1.06255	0.0875279	0.00412693
12229698	O95816	BAG2	BAG family molecular chaperone regulator 2;Short=BAG-2;AltName: Full=Bcl-2-associated athanogene 2	1.10219	0.140374	0.0041549
74745928	Q5TBA9	FRY C13orf14	Protein furry homolog	0.946972	-0.0786057	0.00417832
325530080	B9A064	IGLL5	Immunoglobulin lambda-like polypeptide 5;AltName: Full=G lambda-1;AltName: Full=Germline immunoglobulin lambda 1;Flags: Precursor	1.49197	0.577214	0.00431991
12643302	O95394	PGM3 AGM1	Phosphoacetylglucosamine mutase;Short=PAGM;AltName: Full=Acetylglucosamine phosphomutase;AltName: Full=N-acetylglucosamine-phosphate mutase;AltName: Full=Phosphoglucomutase-3;Short=PGM 3	1.05609	0.0787373	0.00433109
74761962	Q9UHY1	NRBP1 BCON3 NRBP	Nuclear receptor-binding protein	0.951565	-0.071626	0.0043513
20532405	O43242	PSMD3	26S proteasome non-ATPase regulatory subunit 3;AltName: Full=26S proteasome regulatory subunit RPN3;AltName: Full=26S proteasome regulatory subunit S3;AltName: Full=Proteasome subunit p58	1.04603	0.0649269	0.00435567
20141241	P50454	SERPINH1 CBP1 CBP2 HSP47 SERPINH2 PIG14	Serpin H1;AltName: Full=47 kDa heat shock protein;AltName: Full=Arsenic-transactivated protein 3;Short=AsTP3;AltName: Full=Cell proliferation-inducing gene 14 protein;AltName: Full=Collagen-binding protein;Short=Colligin;AltName: Full=Rheumatoid arthritis-related antigen RA-A47;Flags: Precursor	1.13112	0.177751	0.00436343
74762723	Q9GZT3	SLIRP C14orf156 DC23 DC50 PD04872	SRA stem-loop-interacting RNA-binding protein, mitochondrial;Flags: Precursor	0.891666	-0.165424	0.00437369
74762551	Q8NBU5	ATAD1 FNP001	ATPase family AAA domain-containing protein 1;AltName: Full=Thorase	0.935598	-0.0960389	0.00439394
74759850	Q8N3J6	CADM2 IGSF4D NECL3	Cell adhesion molecule 2;AltName: Full=Immunoglobulin superfamily member 4D;Short=IgSF4D;AltName: Full=Nectin-like protein 3;Short=NECL-3;AltName: Full=Synaptic cell adhesion molecule 2;Short=SynCAM 2;Flags: Precursor	0.917568	-0.124114	0.00439724
109818722	O75061	DNAJC6 KIAA0473	Putative tyrosine-protein phosphatase auxilin;AltName: Full=DnaJ homolog subfamily C member 6	0.944523	-0.0823427	0.00440945
90110040	O75251	NDUFS7	NADH dehydrogenase [ubiquinone] iron-sulfur protein 7, mitochondrial;AltName: Full=Complex I-20kD;Short=CI-20kD;AltName: Full=NADH-ubiquinone oxidoreductase 20 kDa subunit;AltName: Full=PSST subunit;Flags: Precursor	0.915157	-0.127909	0.0044199
125987811	P12109	COL6A1	Collagen alpha-1(VI) chain;Flags: Precursor	1.1353	0.18307	0.00451034
296439428	Q7Z3C6	ATG9A APG9L1	Autophagy-related protein 9A;AltName: Full=APG9-like 1;AltName: Full=mATG9	1.09149	0.126294	0.00464409
116242627	Q9H1U4	MEGF9 EGFL5 KIAA0818 UNQ671/PRO1305	Multiple epidermal growth factor-like domains protein 9;Short=Multiple EGF-like domains protein 9;AltName: Full=Epidermal growth factor-like protein 5;Short=EGF-like protein 5;Flags: Precursor	1.12395	0.168574	0.00466304
117949400	Q96A26	FAM162A C3orf28 E2IG5 DC16 FWP001	Protein FAM162A;AltName: Full=E2-induced gene 5 protein;AltName: Full=Growth and transformation-dependent protein;Short=HGTD-P	0.890358	-0.167543	0.0046711
1709762	P49721	PSMB2	Proteasome subunit beta type-2;AltName: Full=Macropain subunit C7-I;AltName: Full=Multicatalytic endopeptidase complex subunit C7-I;AltName: Full=Proteasome component C7-I	1.04884	0.0687878	0.00467841
311033481	P07203	GPX1	Glutathione peroxidase 1;Short=GPx-1;Short=GSHPx-1;AltName: Full=Cellular glutathione peroxidase	1.06148	0.0860782	0.004691
218512158	O15327	INPP4B	Type II inositol 3,4-bisphosphate 4-phosphatase;AltName: Full=Inositol polyphosphate 4-phosphatase type II	1.08544	0.118275	0.0047371
18202620	Q92743	HTRA1 HTRA PRSS11	Serine protease HTRA1;AltName: Full=High-temperature requirement A serine peptidase 1;AltName: Full=L56;AltName: Full=Serine protease 11;Flags: Precursor	1.21494	0.280888	0.00473795
7404351	Q02108	GUCY1A3 GUC1A3 GUCSA3 GUCY1A1	Guanylate cyclase soluble subunit alpha-3;Short=GCS-alpha-3;AltName: Full=GCS-alpha-1;AltName: Full=Soluble guanylate cyclase large subunit	1.11055	0.151276	0.00474274
296452943	Q9NSD9	FARSB FARSLB FRSB HSPC173	Phenylalanine--tRNA ligase beta subunit;AltName: Full=Phenylalanyl-tRNA synthetase beta subunit;Short=PheRS	0.919993	-0.120305	0.00475709
2822108	P14621	ACYP2 ACYP	Acylphosphatase-2;AltName: Full=Acylphosphatase, muscle type isozyme;AltName: Full=Acylphosphate phosphohydrolase 2	1.11145	0.152446	0.00478758
60390647	Q9HAU5	UPF2 KIAA1408 RENT2	Regulator of nonsense transcripts 2;AltName: Full=Nonsense mRNA reducing factor 2;AltName: Full=Up-frameshift suppressor 2 homolog;Short=hUpf2	1.09594	0.132172	0.0047928
262527579	P54289	CACNA2D1 CACNL2A CCHL2A MHS3	Voltage-dependent calcium channel subunit alpha-2/delta-1;AltName: Full=Voltage-gated calcium channel subunit alpha-2/delta-1;Contains: Voltage-dependent calcium channel subunit alpha-2-1;Contains: Voltage-dependent calcium channel subunit delta-1;Flags: Precursor	0.938602	-0.0914145	0.00483746
613504205	Q13972	RASGRF1 CDC25 GNRP GRF1	Ras-specific guanine nucleotide-releasing factor 1;Short=Ras-GRF1;AltName: Full=Guanine nucleotide-releasing protein;Short=GNRP;AltName: Full=Ras-specific nucleotide exchange factor CDC25	0.922316	-0.116667	0.00487469
62286631	Q96HU8	DIRAS2	GTP-binding protein Di-Ras2;AltName: Full=Distinct subgroup of the Ras family member 2;Flags: Precursor	0.927877	-0.107994	0.0048898
112690	P27348	YWHAQ	14-3-3 protein theta;AltName: Full=14-3-3 protein T-cell;AltName: Full=14-3-3 protein tau;AltName: Full=Protein HS1	0.931181	-0.102867	0.00491472
47116943	Q9UBQ7	GRHPR GLXR MSTP035	Glyoxylate reductase/hydroxypyruvate reductase	1.06559	0.0916481	0.00491698
25108876	Q02338	BDH1 BDH SDR9C1	D-beta-hydroxybutyrate dehydrogenase, mitochondrial;AltName: Full=3-hydroxybutyrate dehydrogenase;Short=BDH;AltName: Full=Short chain dehydrogenase/reductase family 9C member 1;Flags: Precursor	0.866025	-0.20752	0.00495013
18202945	Q9H4M9	EHD1 PAST PAST1 CDABP0131	EH domain-containing protein 1;AltName: Full=PAST homolog 1;Short=hPAST1;AltName: Full=Testilin	1.05303	0.0745489	0.00495491
56749856	P68871	HBB	Hemoglobin subunit beta;AltName: Full=Beta-globin;AltName: Full=Hemoglobin beta chain;Contains: LVV-hemorphin-7;Contains: Spinorphin	1.37601	0.46049	0.00497842
6685617	Q99683	MAP3K5 ASK1 MAPKKK5 MEKK5	Mitogen-activated protein kinase kinase kinase 5;AltName: Full=Apoptosis signal-regulating kinase 1;Short=ASK-1;AltName: Full=MAPK/ERK kinase kinase 5;Short=MEK kinase 5;Short=MEKK 5	1.08177	0.113393	0.00505541
46577636	P61019	RAB2A RAB2	Ras-related protein Rab-2A	0.959714	-0.0593242	0.00505775
51702773	P62906	RPL10A NEDD6	60S ribosomal protein L10a;AltName: Full=CSA-19;AltName: Full=Neural precursor cell expressed developmentally down-regulated protein 6;Short=NEDD-6	0.954163	-0.0676917	0.00507218
209572751	Q96HD1	CRELD1 CIRRIN UNQ188/PRO214	Cysteine-rich with EGF-like domain protein 1;Flags: Precursor	0.932965	-0.100105	0.00508141
1351125	P48723	HSPA13 STCH	Heat shock 70 kDa protein 13;AltName: Full=Microsomal stress-70 protein ATPase core;AltName: Full=Stress-70 protein chaperone microsome-associated 60 kDa protein;Flags: Precursor	1.08775	0.121351	0.00508164
1171879	Q08722	CD47 MER6	Leukocyte surface antigen CD47;AltName: Full=Antigenic surface determinant protein OA3;AltName: Full=Integrin-associated protein;Short=IAP;AltName: Full=Protein MER6;AltName: CD_antigen=CD47;Flags: Precursor	0.909503	-0.13685	0.0050867
12643946	Q9Y285	FARSA FARS FARSL FARSLA	Phenylalanine--tRNA ligase alpha subunit;AltName: Full=CML33;AltName: Full=Phenylalanyl-tRNA synthetase alpha subunit;Short=PheRS	0.940193	-0.0889707	0.00512235
218512088	P01877	IGHA2	Ig alpha-2 chain C region	1.33136	0.412904	0.0051264
166900096	P01031	C5 CPAMD4	Complement C5;AltName: Full=C3 and PZP-like alpha-2-macroglobulin domain-containing protein 4;Contains: Complement C5 beta chain;Contains: Complement C5 alpha chain;Contains: C5a anaphylatoxin;Contains: Complement C5 alpha' chain;Flags: Precursor	1.17465	0.232229	0.00517303
296439369	Q8N1I0	DOCK4 KIAA0716	Dedicator of cytokinesis protein 4	0.938293	-0.0918892	0.00520389
74762145	Q15435	PPP1R7 SDS22	Protein phosphatase 1 regulatory subunit 7;AltName: Full=Protein phosphatase 1 regulatory subunit 22	0.961336	-0.0568874	0.00522058
24418661	O00471	EXOC5 SEC10 SEC10L1	Exocyst complex component 5;AltName: Full=Exocyst complex component Sec10;Short=hSec10	0.958711	-0.0608324	0.00529727
218563324	P05556	ITGB1 FNRB MDF2 MSK12	Integrin beta-1;AltName: Full=Fibronectin receptor subunit beta;AltName: Full=Glycoprotein IIa;Short=GPIIA;AltName: Full=VLA-4 subunit beta;AltName: CD_antigen=CD29;Flags: Precursor	1.07084	0.0987481	0.00533851
1703028	P53677	AP3M2	AP-3 complex subunit mu-2;AltName: Full=Adaptor-related protein complex 3 subunit mu-2;AltName: Full=Clathrin assembly protein assembly protein complex 3 mu-2 medium chain;AltName: Full=Clathrin coat assembly protein AP47 homolog 2;AltName: Full=Clathrin coat-associated protein AP47 homolog 2;AltName: Full=Golgi adaptor AP-1 47 kDa protein homolog 2;AltName: Full=HA1 47 kDa subunit homolog 2;AltN…	0.945671	-0.0805898	0.00534971
68067956	P05362	ICAM1	Intercellular adhesion molecule 1;Short=ICAM-1;AltName: Full=Major group rhinovirus receptor;AltName: CD_antigen=CD54;Flags: Precursor	1.33862	0.420751	0.00540547
21542295	Q9NVH6	TMLHE TMLH	Trimethyllysine dioxygenase, mitochondrial;AltName: Full=Epsilon-trimethyllysine 2-oxoglutarate dioxygenase;AltName: Full=Epsilon-trimethyllysine hydroxylase;AltName: Full=TML hydroxylase;AltName: Full=TML-alpha-ketoglutarate dioxygenase;Short=TML dioxygenase;Short=TMLD;Flags: Precursor	1.11784	0.160716	0.00542215
20532409	P43686	PSMC4 MIP224 TBP7	26S protease regulatory subunit 6B;AltName: Full=26S proteasome AAA-ATPase subunit RPT3;AltName: Full=MB67-interacting protein;AltName: Full=MIP224;AltName: Full=Proteasome 26S subunit ATPase 4;AltName: Full=Tat-binding protein 7;Short=TBP-7	1.05123	0.0720746	0.0054666
20137457	Q9BXP5	SRRT ARS2 ASR2	Serrate RNA effector molecule homolog;AltName: Full=Arsenite-resistance protein 2	1.0706	0.0984171	0.0054781
6226882	P54886	ALDH18A1 GSAS P5CS PYCS	Delta-1-pyrroline-5-carboxylate synthase;Short=P5CS;AltName: Full=Aldehyde dehydrogenase family 18 member A1;Includes: Glutamate 5-kinase;Short=GK;AltName: Full=Gamma-glutamyl kinase;Includes: Gamma-glutamyl phosphate reductase;Short=GPR;AltName: Full=Glutamate-5-semialdehyde dehydrogenase;AltName: Full=Glutamyl-gamma-semialdehyde dehydrogenase	1.0601	0.0841954	0.00550538
74753486	Q9Y3I0	RTCB C22orf28 HSPC117	tRNA-splicing ligase RtcB homolog	1.05007	0.0704857	0.00559827
48428086	Q8N8S7	ENAH MENA	Protein enabled homolog	1.04847	0.0682898	0.00564614
125987809	P02462	COL4A1	Collagen alpha-1(IV) chain;Contains: Arresten;Flags: Precursor	1.19182	0.253166	0.00564717
313104190	Q504Y0	SLC39A12 ZIP12	Zinc transporter ZIP12;AltName: Full=LIV-1 subfamily of ZIP zinc transporter 8;Short=LZT-Hs8;AltName: Full=Solute carrier family 39 member 12;AltName: Full=Zrt- and Irt-like protein 12;Short=ZIP-12	1.20773	0.272302	0.00565935
20141195	P00966	ASS1 ASS	Argininosuccinate synthase;AltName: Full=Citrulline--aspartate ligase	1.12678	0.172203	0.00568408
51316882	Q8WVM8	SCFD1 C14orf163 KIAA0917 STXBP1L2 FKSG23	Sec1 family domain-containing protein 1;AltName: Full=SLY1 homolog;Short=Sly1p;AltName: Full=Syntaxin-binding protein 1-like 2	0.956337	-0.0644083	0.00569186
51316978	Q96CW1	AP2M1 CLAPM1 KIAA0109	AP-2 complex subunit mu;AltName: Full=AP-2 mu chain;AltName: Full=Adaptin-mu2;AltName: Full=Adaptor protein complex AP-2 subunit mu;AltName: Full=Adaptor-related protein complex 2 subunit mu;AltName: Full=Clathrin assembly protein complex 2 mu medium chain;AltName: Full=Clathrin coat assembly protein AP50;AltName: Full=Clathrin coat-associated protein AP50;AltName: Full=HA2 50 kDa subunit;AltName…	0.938163	-0.0920902	0.00571039
223634727	Q7Z2W4	ZC3HAV1 ZC3HDC2 PRO1677	Zinc finger CCCH-type antiviral protein 1;AltName: Full=ADP-ribosyltransferase diphtheria toxin-like 13;Short=ARTD13;AltName: Full=Zinc finger CCCH domain-containing protein 2;AltName: Full=Zinc finger antiviral protein;Short=ZAP	1.18318	0.242665	0.00572017
548453	Q06830	PRDX1 PAGA PAGB TDPX2	Peroxiredoxin-1;AltName: Full=Natural killer cell-enhancing factor A;Short=NKEF-A;AltName: Full=Proliferation-associated gene protein;Short=PAG;AltName: Full=Thioredoxin peroxidase 2;AltName: Full=Thioredoxin-dependent peroxide reductase 2	1.06638	0.0927247	0.00573153
17380263	Q99436	PSMB7 Z	Proteasome subunit beta type-7;AltName: Full=Macropain chain Z;AltName: Full=Multicatalytic endopeptidase complex chain Z;AltName: Full=Proteasome subunit Z;Flags: Precursor	1.06053	0.0847884	0.00578893
461466	Q03154	ACY1	Aminoacylase-1;Short=ACY-1;AltName: Full=N-acyl-L-amino-acid amidohydrolase	1.07851	0.109036	0.00579813
127234	P26038	MSN	Moesin;AltName: Full=Membrane-organizing extension spike protein	1.0919	0.126837	0.00579979
166215588	Q27J81	INF2 C14orf151 C14orf173	Inverted formin-2;AltName: Full=HBEBP2-binding protein C	0.923415	-0.114949	0.00580162
296439234	Q9Y4I1	MYO5A MYH12	Unconventional myosin-Va;AltName: Full=Dilute myosin heavy chain, non-muscle;AltName: Full=Myosin heavy chain 12;AltName: Full=Myosin-12;AltName: Full=Myoxin	0.952265	-0.070565	0.00588857
51701722	O43157	PLXNB1 KIAA0407 PLXN5 SEP	Plexin-B1;AltName: Full=Semaphorin receptor SEP;Flags: Precursor	1.07969	0.110618	0.00594111
38257923	Q7Z3B4	NUP54	Nucleoporin p54;AltName: Full=54 kDa nucleoporin	1.12226	0.166412	0.00598813
462637	P80297	MT1X	Metallothionein-1X;Short=MT-1X;AltName: Full=Metallothionein-IX;Short=MT-IX	1.52513	0.608928	0.00598851
48428689	Q9P2J5	LARS KIAA1352	Leucine--tRNA ligase, cytoplasmic;AltName: Full=Leucyl-tRNA synthetase;Short=LeuRS	0.951586	-0.0715942	0.00618223
172045770	Q9BVL4	SELENOO SELO	Selenoprotein O;Short=SelO	1.17585	0.233701	0.00622584
2507169	P32119	PRDX2 NKEFB TDPX1	Peroxiredoxin-2;AltName: Full=Natural killer cell-enhancing factor B;Short=NKEF-B;AltName: Full=PRP;AltName: Full=Thiol-specific antioxidant protein;Short=TSA;AltName: Full=Thioredoxin peroxidase 1;AltName: Full=Thioredoxin-dependent peroxide reductase 1	1.03223	0.0457689	0.00625402
158706388	Q8N3E9	PLCD3 KIAA1964	1-phosphatidylinositol 4,5-bisphosphate phosphodiesterase delta-3;AltName: Full=Phosphoinositide phospholipase C-delta-3;AltName: Full=Phospholipase C-delta-3;Short=PLC-delta-3	1.0555	0.0779243	0.00626775
130859	P25788	PSMA3 HC8 PSC8	Proteasome subunit alpha type-3;AltName: Full=Macropain subunit C8;AltName: Full=Multicatalytic endopeptidase complex subunit C8;AltName: Full=Proteasome component C8	1.04618	0.065137	0.00637816
215273970	O60610	DIAPH1 DIAP1	Protein diaphanous homolog 1;AltName: Full=Diaphanous-related formin-1;Short=DRF1	1.0633	0.0885547	0.00637993
20178306	Q15418	RPS6KA1 MAPKAPK1A RSK1	Ribosomal protein S6 kinase alpha-1;Short=S6K-alpha-1;AltName: Full=90 kDa ribosomal protein S6 kinase 1;Short=p90-RSK 1;Short=p90RSK1;Short=p90S6K;AltName: Full=MAP kinase-activated protein kinase 1a;Short=MAPK-activated protein kinase 1a;Short=MAPKAP kinase 1a;Short=MAPKAPK-1a;AltName: Full=Ribosomal S6 kinase 1;Short=RSK-1	1.047	0.0662682	0.00640744
24638339	O95292	VAPB UNQ484/PRO983	Vesicle-associated membrane protein-associated protein B/C;Short=VAMP-B/VAMP-C;Short=VAMP-associated protein B/C;Short=VAP-B/VAP-C	0.941286	-0.0872947	0.00641009
125651	P04049	RAF1 RAF	RAF proto-oncogene serine/threonine-protein kinase;AltName: Full=Proto-oncogene c-RAF;Short=cRaf;AltName: Full=Raf-1	1.1091	0.149391	0.0064251
20143880	Q9BXW6	OSBPL1A ORP1 OSBP8 OSBPL1 OSBPL1B	Oxysterol-binding protein-related protein 1;Short=ORP-1;Short=OSBP-related protein 1	0.939919	-0.0893914	0.0064644
380865374	Q92841	DDX17	Probable ATP-dependent RNA helicase DDX17;AltName: Full=DEAD box protein 17;AltName: Full=DEAD box protein p72;AltName: Full=RNA-dependent helicase p72	1.06191	0.0866623	0.00646933
1170794	P43034	PAFAH1B1 LIS1 MDCR MDS PAFAHA	Platelet-activating factor acetylhydrolase IB subunit alpha;AltName: Full=Lissencephaly-1 protein;Short=LIS-1;AltName: Full=PAF acetylhydrolase 45 kDa subunit;Short=PAF-AH 45 kDa subunit;AltName: Full=PAF-AH alpha;Short=PAFAH alpha	0.949902	-0.0741501	0.00650309
129308	P22059	OSBP OSBP1	Oxysterol-binding protein 1	0.946372	-0.0795211	0.0065168
33302602	P53582	METAP1 KIAA0094	Methionine aminopeptidase 1;Short=MAP 1;Short=MetAP 1;AltName: Full=Peptidase M 1	1.0769	0.106883	0.00664598
2851418	P31431	SDC4	Syndecan-4;Short=SYND4;AltName: Full=Amphiglycan;AltName: Full=Ryudocan core protein;Flags: Precursor	1.1286	0.174536	0.0066978
61237380	P62304	SNRPE	Small nuclear ribonucleoprotein E;Short=snRNP-E;AltName: Full=Sm protein E;Short=Sm-E;Short=SmE	1.09871	0.13581	0.00674598
544455	P36959	GMPR GMPR1	GMP reductase 1;Short=GMPR 1;AltName: Full=Guanosine 5'-monophosphate oxidoreductase 1;Short=Guanosine monophosphate reductase 1	1.20654	0.270873	0.00691381
74760545	Q8WU79	SMAP2 SMAP1L	Stromal membrane-associated protein 2;AltName: Full=Stromal membrane-associated protein 1-like	0.937727	-0.0927597	0.0069645
126302511	Q15067	ACOX1 ACOX	Peroxisomal acyl-coenzyme A oxidase 1;Short=AOX;AltName: Full=Palmitoyl-CoA oxidase;AltName: Full=Straight-chain acyl-CoA oxidase;Short=SCOX	0.920132	-0.120087	0.00696723
2499333	O00483	NDUFA4	Cytochrome c oxidase subunit NDUFA4;AltName: Full=Complex I-MLRQ;Short=CI-MLRQ;AltName: Full=NADH-ubiquinone oxidoreductase MLRQ subunit	0.906618	-0.141433	0.00697535
59798474	Q9NUP9	LIN7C MALS3 VELI3	Protein lin-7 homolog C;Short=Lin-7C;AltName: Full=Mammalian lin-seven protein 3;Short=MALS-3;AltName: Full=Vertebrate lin-7 homolog 3;Short=Veli-3	1.07473	0.103975	0.00701457
41393532	P83731	RPL24	60S ribosomal protein L24;AltName: Full=60S ribosomal protein L30	0.907356	-0.140259	0.00702688
6648082	P06737	PYGL	Glycogen phosphorylase, liver form	1.11678	0.15935	0.00708903
27808653	P14867	GABRA1	Gamma-aminobutyric acid receptor subunit alpha-1;AltName: Full=GABA(A) receptor subunit alpha-1;Flags: Precursor	0.918594	-0.122501	0.00711438
130316	P00747	PLG	Plasminogen;Contains: Plasmin heavy chain A;Contains: Activation peptide;Contains: Angiostatin;Contains: Plasmin heavy chain A, short form;Contains: Plasmin light chain B;Flags: Precursor	1.3544	0.437656	0.00729425
115502460	P49588	AARS	Alanine--tRNA ligase, cytoplasmic;AltName: Full=Alanyl-tRNA synthetase;Short=AlaRS;AltName: Full=Renal carcinoma antigen NY-REN-42	0.947699	-0.0774992	0.00731145
56404514	Q6H8Q1	ABLIM2 KIAA1808	Actin-binding LIM protein 2;Short=abLIM-2;AltName: Full=Actin-binding LIM protein family member 2	0.952254	-0.0705823	0.007354
1350818	P07998	RNASE1 RIB1 RNS1	Ribonuclease pancreatic;AltName: Full=HP-RNase;AltName: Full=RIB-1;AltName: Full=RNase UpI-1;AltName: Full=Ribonuclease 1;Short=RNase 1;AltName: Full=Ribonuclease A;Short=RNase A;Flags: Precursor	0.88644	-0.173905	0.00747392
47117086	P61266	STX1B STX1B1 STX1B2	Syntaxin-1B;AltName: Full=Syntaxin-1B1;AltName: Full=Syntaxin-1B2	0.912819	-0.131599	0.00753433
48429227	P40763	STAT3 APRF	Signal transducer and activator of transcription 3;AltName: Full=Acute-phase response factor	1.04907	0.0691163	0.00753699
1730187	P51570	GALK1 GALK	Galactokinase;AltName: Full=Galactose kinase	1.10868	0.148839	0.00756017
34223721	P29144	TPP2	Tripeptidyl-peptidase 2;Short=TPP-2;AltName: Full=Tripeptidyl aminopeptidase;AltName: Full=Tripeptidyl-peptidase II;Short=TPP-II	0.952266	-0.0705635	0.00761544
215274249	P23142	FBLN1 PP213	Fibulin-1;Short=FIBL-1;Flags: Precursor	1.16516	0.220525	0.00763707
57015285	O75390	CS	Citrate synthase, mitochondrial;AltName: Full=Citrate (Si)-synthase;Flags: Precursor	0.928233	-0.107442	0.00764739
146329988	Q9Y6D5	ARFGEF2 ARFGEP2 BIG2	Brefeldin A-inhibited guanine nucleotide-exchange protein 2;Short=Brefeldin A-inhibited GEP 2;AltName: Full=ADP-ribosylation factor guanine nucleotide-exchange factor 2	0.943565	-0.0838061	0.00776203
50400977	Q7Z4S6	KIF21A KIAA1708 KIF2	Kinesin-like protein KIF21A;AltName: Full=Kinesin-like protein KIF2;AltName: Full=Renal carcinoma antigen NY-REN-62	0.964632	-0.051949	0.00776289
38258905	P28066	PSMA5	Proteasome subunit alpha type-5;AltName: Full=Macropain zeta chain;AltName: Full=Multicatalytic endopeptidase complex zeta chain;AltName: Full=Proteasome zeta chain	1.03661	0.0518801	0.00778823
74733167	Q9BU23	LMF2 TMEM112B TMEM153	Lipase maturation factor 2;AltName: Full=Transmembrane protein 112B;AltName: Full=Transmembrane protein 153	1.18818	0.248753	0.00780151
20139236	Q9NVD7	PARVA MXRA2	Alpha-parvin;AltName: Full=Actopaxin;AltName: Full=CH-ILKBP;AltName: Full=Calponin-like integrin-linked kinase-binding protein;AltName: Full=Matrix-remodeling-associated protein 2	1.08676	0.120032	0.00789388
7387511	O95336	PGLS	6-phosphogluconolactonase;Short=6PGL	1.05949	0.0833727	0.00795519
313104303	P55265	ADAR ADAR1 DSRAD G1P1 IFI4	Double-stranded RNA-specific adenosine deaminase;Short=DRADA;AltName: Full=136 kDa double-stranded RNA-binding protein;Short=p136;AltName: Full=Interferon-inducible protein 4;Short=IFI-4;AltName: Full=K88DSRBP	0.954673	-0.0669221	0.00800757
46395626	O75175	CNOT3 KIAA0691 LENG2 NOT3	CCR4-NOT transcription complex subunit 3;AltName: Full=CCR4-associated factor 3;AltName: Full=Leukocyte receptor cluster member 2	1.17002	0.226536	0.00805358
55583975	Q96C90	PPP1R14B PLCB3N PNG	Protein phosphatase 1 regulatory subunit 14B;AltName: Full=Phospholipase C-beta-3 neighbouring gene protein	1.14321	0.193089	0.00810001
32129719	Q9BQ69	MACROD1 LRP16	O-acetyl-ADP-ribose deacetylase MACROD1;AltName: Full=MACRO domain-containing protein 1;AltName: Full=Protein LRP16;AltName: Full=[Protein ADP-ribosylglutamate] hydrolase	1.09876	0.135873	0.00810108
74719662	Q9NZL9	MAT2B TGR MSTP045 Nbla02999 UNQ2435/PRO4995	Methionine adenosyltransferase 2 subunit beta;AltName: Full=Methionine adenosyltransferase II beta;Short=MAT II beta;AltName: Full=Putative dTDP-4-keto-6-deoxy-D-glucose 4-reductase	1.06217	0.0870127	0.00816858
22002063	P36578	RPL4 RPL1	60S ribosomal protein L4;AltName: Full=60S ribosomal protein L1	0.936968	-0.0939283	0.00821263
135846	P20962	PTMS	Parathymosin	1.11577	0.158043	0.00821842
60416437	Q01130	SRSF2 SFRS2	Serine/arginine-rich splicing factor 2;AltName: Full=Protein PR264;AltName: Full=Splicing component, 35 kDa;AltName: Full=Splicing factor SC35;Short=SC-35;AltName: Full=Splicing factor, arginine/serine-rich 2	1.08694	0.120276	0.00824773
229463048	Q14624	ITIH4 IHRP ITIHL1 PK120 PRO1851	Inter-alpha-trypsin inhibitor heavy chain H4;Short=ITI heavy chain H4;Short=ITI-HC4;Short=Inter-alpha-inhibitor heavy chain 4;AltName: Full=Inter-alpha-trypsin inhibitor family heavy chain-related protein;Short=IHRP;AltName: Full=Plasma kallikrein sensitive glycoprotein 120;Short=Gp120;Short=PK-120;Contains: 70 kDa inter-alpha-trypsin inhibitor heavy chain H4;Contains: 35 kDa inter-alpha-trypsin …	1.17614	0.234057	0.0082521
476007827	P0C0L4	C4A CO4 CPAMD2	Complement C4-A;AltName: Full=Acidic complement C4;AltName: Full=C3 and PZP-like alpha-2-macroglobulin domain-containing protein 2;Contains: Complement C4 beta chain;Contains: Complement C4-A alpha chain;Contains: C4a anaphylatoxin;Contains: C4b-A;Contains: C4d-A;Contains: Complement C4 gamma chain;Flags: Precursor	1.2879	0.365017	0.00827389
74750895	Q8N1G4	LRRC47 KIAA1185	Leucine-rich repeat-containing protein 47	0.943506	-0.083897	0.00831294
12643943	Q9Y243	AKT3 PKBG	RAC-gamma serine/threonine-protein kinase;AltName: Full=Protein kinase Akt-3;AltName: Full=Protein kinase B gamma;Short=PKB gamma;AltName: Full=RAC-PK-gamma;AltName: Full=STK-2	0.956869	-0.0636073	0.00839832
12230575	O75368	SH3BGRL	SH3 domain-binding glutamic acid-rich-like protein	1.12356	0.168078	0.00841106
20141238	P49407	ARRB1 ARR1	Beta-arrestin-1;AltName: Full=Arrestin beta-1	1.07136	0.0994495	0.00848638
399492	P02675	FGB	Fibrinogen beta chain;Contains: Fibrinopeptide B;Contains: Fibrinogen beta chain;Flags: Precursor	1.41161	0.497339	0.00855122
3122076	O15540	FABP7 BLBP FABPB MRG	Fatty acid-binding protein, brain;AltName: Full=Brain lipid-binding protein;Short=BLBP;AltName: Full=Brain-type fatty acid-binding protein;Short=B-FABP;AltName: Full=Fatty acid-binding protein 7;AltName: Full=Mammary-derived growth inhibitor related	1.13597	0.183923	0.00855614
12643636	O75083	WDR1	WD repeat-containing protein 1;AltName: Full=Actin-interacting protein 1;Short=AIP1;AltName: Full=NORI-1	1.03647	0.0516722	0.00865909
68565926	Q96DE0	NUDT16	U8 snoRNA-decapping enzyme;AltName: Full=IDP phosphatase;Short=IDPase;AltName: Full=Inosine diphosphate phosphatase;AltName: Full=Nucleoside diphosphate-linked moiety X motif 16;Short=Nudix motif 16;AltName: Full=U8 snoRNA-binding protein H29K;AltName: Full=m7GpppN-mRNA hydrolase	1.07319	0.101908	0.00867155
13124667	O43143	DHX15 DBP1 DDX15	Pre-mRNA-splicing factor ATP-dependent RNA helicase DHX15;AltName: Full=ATP-dependent RNA helicase #46;AltName: Full=DEAH box protein 15	1.06439	0.0900237	0.00872653
2494891	Q16576	RBBP7 RBAP46	Histone-binding protein RBBP7;AltName: Full=Histone acetyltransferase type B subunit 2;AltName: Full=Nucleosome-remodeling factor subunit RBAP46;AltName: Full=Retinoblastoma-binding protein 7;Short=RBBP-7;AltName: Full=Retinoblastoma-binding protein p46	1.11476	0.156739	0.00873667
1706799	P02671	FGA	Fibrinogen alpha chain;Contains: Fibrinopeptide A;Contains: Fibrinogen alpha chain;Flags: Precursor	1.37929	0.463929	0.00875228
134047969	Q9HAD4	WDR41 MSTP048	WD repeat-containing protein 41	1.04968	0.0699458	0.00886703
313104238	Q6P995	FAM171B KIAA1946 NPD019	Protein FAM171B;Flags: Precursor	1.06009	0.0841911	0.00886862
92058724	P50895	BCAM LU MSK19	Basal cell adhesion molecule;AltName: Full=Auberger B antigen;AltName: Full=B-CAM cell surface glycoprotein;AltName: Full=F8/G253 antigen;AltName: Full=Lutheran antigen;AltName: Full=Lutheran blood group glycoprotein;AltName: CD_antigen=CD239;Flags: Precursor	1.08289	0.114891	0.00886959
22261810	Q9NQX5	NPDC1	Neural proliferation differentiation and control protein 1;Short=NPDC-1;Flags: Precursor	1.12936	0.175511	0.00892359
90101808	P11171	EPB41 E41P	Protein 4.1;Short=P4.1;AltName: Full=4.1R;AltName: Full=Band 4.1;AltName: Full=EPB4.1	1.11213	0.153329	0.00892714
290457647	P18065	IGFBP2 BP2 IBP2	Insulin-like growth factor-binding protein 2;Short=IBP-2;Short=IGF-binding protein 2;Short=IGFBP-2;Flags: Precursor	1.12618	0.171433	0.00894651
519668674	Q15283	RASA2 GAP1M RASGAP	Ras GTPase-activating protein 2;AltName: Full=GTPase-activating protein 1m;Short=GAP1m	0.919511	-0.121062	0.00905784
160332335	Q09666	AHNAK PM227	Neuroblast differentiation-associated protein AHNAK;AltName: Full=Desmoyokin	1.14262	0.19235	0.00912355
56749614	Q6NZI2	CAVIN1 PTRF FKSG13	Polymerase I and transcript release factor;AltName: Full=Cavin-1	1.15984	0.213928	0.00915046
1707886	P31150	GDI1 GDIL OPHN2 RABGDIA XAP4	Rab GDP dissociation inhibitor alpha;Short=Rab GDI alpha;AltName: Full=Guanosine diphosphate dissociation inhibitor 1;Short=GDI-1;AltName: Full=Oligophrenin-2;AltName: Full=Protein XAP-4	0.960891	-0.057556	0.00924528
317373598	O15230	LAMA5 KIAA0533 KIAA1907	Laminin subunit alpha-5;AltName: Full=Laminin-10 subunit alpha;AltName: Full=Laminin-11 subunit alpha;AltName: Full=Laminin-15 subunit alpha;Flags: Precursor	1.10118	0.139047	0.00925055
74733394	Q9BW27	NUP85 NUP75 PCNT1	Nuclear pore complex protein Nup85;AltName: Full=85 kDa nucleoporin;AltName: Full=FROUNT;AltName: Full=Nucleoporin Nup75;AltName: Full=Nucleoporin Nup85;AltName: Full=Pericentrin-1	1.09897	0.136154	0.00928421
67476948	O95741	CPNE6	Copine-6;AltName: Full=Copine VI;AltName: Full=Neuronal-copine;Short=N-copine	1.11338	0.154952	0.00941759
110287949	Q8WXA3	RUFY2 KIAA1537 RABIP4R	RUN and FYVE domain-containing protein 2;AltName: Full=Rab4-interacting protein related	0.946968	-0.0786127	0.00944787
74733628	Q9H7C9	AAMDC C11orf67 PTD015	Mth938 domain-containing protein;AltName: Full=Adipogenesis associated Mth938 domain-containing protein	1.09046	0.124938	0.00952006
296439357	Q8NC44	RETREG2 C2orf17 FAM134A MAG2	Protein FAM134A	0.8991	-0.153447	0.00953976
322510057	Q9BRX2	PELO CGI-17	Protein pelota homolog	1.15291	0.205276	0.00956105
317373289	O76024	WFS1	Wolframin	1.09454	0.130329	0.00957166
130350	P07738	BPGM	Bisphosphoglycerate mutase;Short=BPGM;AltName: Full=2,3-bisphosphoglycerate mutase, erythrocyte;AltName: Full=2,3-bisphosphoglycerate synthase;AltName: Full=2,3-diphosphoglycerate mutase;Short=DPGM;AltName: Full=BPG-dependent PGAM	1.14759	0.198606	0.00959552
23830842	P05408	SCG5 SGNE1	Neuroendocrine protein 7B2;AltName: Full=Pituitary polypeptide;AltName: Full=Secretogranin V;AltName: Full=Secretogranin-5;AltName: Full=Secretory granule endocrine protein I;Contains: N-terminal peptide;Contains: C-terminal peptide;Flags: Precursor	1.10695	0.146587	0.00967254
1709744	P53041	PPP5C PPP5	Serine/threonine-protein phosphatase 5;Short=PP5;AltName: Full=Protein phosphatase T;Short=PP-T;Short=PPT	0.955904	-0.0650619	0.00974034
74712301	Q6ZVM7	TOM1L2	TOM1-like protein 2;AltName: Full=Target of Myb-like protein 2	0.945032	-0.0815652	0.00975154
158958336	Q14206	RCAN2 DSCR1L1 ZAKI4	Calcipressin-2;AltName: Full=Down syndrome candidate region 1-like 1;AltName: Full=Myocyte-enriched calcineurin-interacting protein 2;Short=MCIP2;AltName: Full=Regulator of calcineurin 2;AltName: Full=Thyroid hormone-responsive protein ZAKI-4	0.882965	-0.179572	0.00980056
20178280	P02679	FGG PRO2061	Fibrinogen gamma chain;Flags: Precursor	1.38197	0.466726	0.00992958
317373403	Q96CV9	OPTN FIP2 GLC1E HIP7 HYPL NRP	Optineurin;AltName: Full=E3-14.7K-interacting protein;AltName: Full=FIP-2;AltName: Full=Huntingtin yeast partner L;AltName: Full=Huntingtin-interacting protein 7;Short=HIP-7;AltName: Full=Huntingtin-interacting protein L;AltName: Full=NEMO-related protein;AltName: Full=Optic neuropathy-inducing protein;AltName: Full=Transcription factor IIIA-interacting protein;Short=TFIIIA-IntP	0.935668	-0.0959317	0.0100203
134034199	Q96F07	CYFIP2 KIAA1168 PIR121	Cytoplasmic FMR1-interacting protein 2;AltName: Full=p53-inducible protein 121	0.953966	-0.0679896	0.0100678
57013850	P69905	HBA1; HBA2	Hemoglobin subunit alpha;AltName: Full=Alpha-globin;AltName: Full=Hemoglobin alpha chain	1.35788	0.441358	0.0101196
118572683	O14917	PCDH17 PCDH68 PCH68	Protocadherin-17;AltName: Full=Protocadherin-68;Flags: Precursor	1.11744	0.160197	0.0101669
116242516	P19367	HK1	Hexokinase-1;AltName: Full=Brain form hexokinase;AltName: Full=Hexokinase type I;Short=HK I	0.94993	-0.0741068	0.010247
205371866	P14923	JUP CTNNG DP3	Junction plakoglobin;AltName: Full=Catenin gamma;AltName: Full=Desmoplakin III;AltName: Full=Desmoplakin-3	1.17176	0.228673	0.010256
25453454	O75436	VPS26A VPS26	Vacuolar protein sorting-associated protein 26A;AltName: Full=Vesicle protein sorting 26A;Short=hVPS26	1.06211	0.0869363	0.0103328
462149	P34903	GABRA3	Gamma-aminobutyric acid receptor subunit alpha-3;AltName: Full=GABA(A) receptor subunit alpha-3;Flags: Precursor	1.09171	0.126588	0.0103762
133257	P22626	HNRNPA2B1 HNRPA2B1	Heterogeneous nuclear ribonucleoproteins A2/B1;Short=hnRNP A2/B1	1.07808	0.108467	0.0104197
67461010	Q5T848	GPR158 KIAA1136	Probable G-protein coupled receptor 158;Flags: Precursor	0.93992	-0.0893905	0.0104223
51704273	P35613	BSG UNQ6505/PRO21383	Basigin;AltName: Full=5F7;AltName: Full=Collagenase stimulatory factor;AltName: Full=Extracellular matrix metalloproteinase inducer;Short=EMMPRIN;AltName: Full=Leukocyte activation antigen M6;AltName: Full=OK blood group antigen;AltName: Full=Tumor cell-derived collagenase stimulatory factor;Short=TCSF;AltName: CD_antigen=CD147;Flags: Precursor	0.939995	-0.0892754	0.0105312
59803098	Q16851	UGP2 UGP1	UTP--glucose-1-phosphate uridylyltransferase;AltName: Full=UDP-glucose pyrophosphorylase;Short=UDPGP;Short=UGPase	1.0535	0.0751934	0.0106645
25008167	Q9UHQ4	BCAP29 BAP29	B-cell receptor-associated protein 29;Short=BCR-associated protein 29;Short=Bap29	0.935096	-0.0968133	0.0106698
74737935	Q6PJT7	ZC3H14	Zinc finger CCCH domain-containing protein 14;AltName: Full=Mammalian suppressor of tau pathology-2;Short=MSUT-2;AltName: Full=Renal carcinoma antigen NY-REN-37	1.35212	0.43522	0.0108055
313104034	Q9NQ86	TRIM36 RBCC728 RNF98	E3 ubiquitin-protein ligase TRIM36;AltName: Full=RING finger protein 98;AltName: Full=Tripartite motif-containing protein 36;AltName: Full=Zinc-binding protein Rbcc728	0.934189	-0.098214	0.0108069
93141249	Q9Y2S2	CRYL1 CRY	Lambda-crystallin homolog;AltName: Full=L-gulonate 3-dehydrogenase;Short=Gul3DH	1.06436	0.0899851	0.0108146
20455502	P49841	GSK3B	Glycogen synthase kinase-3 beta;Short=GSK-3 beta;AltName: Full=Serine/threonine-protein kinase GSK3B	0.933657	-0.0990353	0.0108492
215274226	O60313	OPA1 KIAA0567	Dynamin-like 120 kDa protein, mitochondrial;AltName: Full=Optic atrophy protein 1;Contains: Dynamin-like 120 kDa protein, form S1;Flags: Precursor	0.946937	-0.0786598	0.0108727
23831146	P42262	GRIA2 GLUR2	Glutamate receptor 2;Short=GluR-2;AltName: Full=AMPA-selective glutamate receptor 2;AltName: Full=GluR-B;AltName: Full=GluR-K2;AltName: Full=Glutamate receptor ionotropic, AMPA 2;Short=GluA2;Flags: Precursor	0.921111	-0.118553	0.0108935
67472677	Q16181	SEPT7 CDC10	Septin-7;AltName: Full=CDC10 protein homolog	0.969436	-0.0447831	0.0109389
71153490	O43572	AKAP10	A-kinase anchor protein 10, mitochondrial;Short=AKAP-10;AltName: Full=Dual specificity A kinase-anchoring protein 2;Short=D-AKAP-2;AltName: Full=Protein kinase A-anchoring protein 10;Short=PRKA10;Flags: Precursor	1.07864	0.109209	0.0110405
23822158	Q13425	SNTB2 D16S2531E SNT2B2 SNTL	Beta-2-syntrophin;AltName: Full=59 kDa dystrophin-associated protein A1 basic component 2;AltName: Full=Syntrophin-3;Short=SNT3;AltName: Full=Syntrophin-like;Short=SNTL	1.07552	0.105033	0.011044
45476992	Q9Y653	ADGRG1 GPR56 TM7LN4 TM7XN1 UNQ540/PRO1083	Adhesion G-protein coupled receptor G1;AltName: Full=G-protein coupled receptor 56;AltName: Full=Protein TM7XN1;Contains: ADGRG1 N-terminal fragment;Short=ADGRG1 NT;AltName: Full=GPR56 N-terminal fragment;Short=GPR56 NT;Short=GPR56(N);AltName: Full=GPR56 extracellular subunit;AltName: Full=GPR56 subunit alpha;Contains: ADGRG1 C-terminal fragment;Short=ADGRG1 CT;AltName: Full=GPR56 C-terminal frag…	1.13248	0.179484	0.0110607
85700392	P61106	RAB14	Ras-related protein Rab-14	0.964842	-0.0516354	0.0111984
294862492	Q4KMP7	TBC1D10B FP2461	TBC1 domain family member 10B;AltName: Full=Rab27A-GAP-beta	0.939528	-0.0899919	0.0112192
130853	P20618	PSMB1 PSC5	Proteasome subunit beta type-1;AltName: Full=Macropain subunit C5;AltName: Full=Multicatalytic endopeptidase complex subunit C5;AltName: Full=Proteasome component C5;AltName: Full=Proteasome gamma chain;Flags: Precursor	1.08496	0.117639	0.0113053
131834	P11233	RALA RAL	Ras-related protein Ral-A;Flags: Precursor	0.930697	-0.103616	0.0113775
296452920	Q9HA65	TBC1D17	TBC1 domain family member 17	0.938546	-0.0915002	0.0114553
74751749	Q96AQ6	PBXIP1 HPIP	Pre-B-cell leukemia transcription factor-interacting protein 1;AltName: Full=Hematopoietic PBX-interacting protein	1.11848	0.161541	0.0114784
1351970	P48444	ARCN1 COPD	Coatomer subunit delta;AltName: Full=Archain;AltName: Full=Delta-coat protein;Short=Delta-COP	1.03946	0.0558388	0.0114916
74728128	Q8IW45	NAXD CARKD	ATP-dependent (S)-NAD(P)H-hydrate dehydratase;AltName: Full=ATP-dependent NAD(P)HX dehydratase;AltName: Full=Carbohydrate kinase domain-containing protein;AltName: Full=NAD(P)HX dehydratase;Flags: Precursor	1.0497	0.0699714	0.0115755
68565930	Q9BQG2	NUDT12	Peroxisomal NADH pyrophosphatase NUDT12;AltName: Full=Nucleoside diphosphate-linked moiety X motif 12;Short=Nudix motif 12	0.919568	-0.120972	0.011601
18203507	Q9ULZ3	PYCARD ASC CARD5 TMS1	Apoptosis-associated speck-like protein containing a CARD;Short=hASC;AltName: Full=Caspase recruitment domain-containing protein 5;AltName: Full=PYD and CARD domain-containing protein;AltName: Full=Target of methylation-induced silencing 1	1.14327	0.193169	0.0117269
125987848	P61758	VBP1 PFDN3	Prefoldin subunit 3;AltName: Full=HIBBJ46;AltName: Full=Von Hippel-Lindau-binding protein 1;Short=VBP-1;Short=VHL-binding protein 1	0.959745	-0.0592762	0.0117277
166220781	Q5SRE7	PHYHD1	Phytanoyl-CoA dioxygenase domain-containing protein 1	1.20372	0.267506	0.0117458
266921	P30050	RPL12	60S ribosomal protein L12	0.970752	-0.0428255	0.011754
14548264	O75326	SEMA7A CD108 SEMAL	Semaphorin-7A;AltName: Full=CDw108;AltName: Full=JMH blood group antigen;AltName: Full=John-Milton-Hargen human blood group Ag;AltName: Full=Semaphorin-K1;Short=Sema K1;AltName: Full=Semaphorin-L;Short=Sema L;AltName: CD_antigen=CD108;Flags: Precursor	1.07923	0.109999	0.0117688
74750650	Q8IV38	ANKMY2	Ankyrin repeat and MYND domain-containing protein 2	0.902503	-0.147997	0.0118231
74746888	Q5VT52	RPRD2 KIAA0460 HSPC099	Regulation of nuclear pre-mRNA domain-containing protein 2	1.09896	0.13614	0.0118409
136092	P09493	TPM1 C15orf13 TMSA	Tropomyosin alpha-1 chain;AltName: Full=Alpha-tropomyosin;AltName: Full=Tropomyosin-1	1.08744	0.120933	0.0118582
167008724	Q9UHD1	CHORDC1 CHP1	Cysteine and histidine-rich domain-containing protein 1;AltName: Full=CHORD domain-containing protein 1;Short=CHORD-containing protein 1;Short=CHP-1;AltName: Full=Protein morgana	1.08628	0.119399	0.011865
3121763	O15143	ARPC1B ARC41	Actin-related protein 2/3 complex subunit 1B;AltName: Full=Arp2/3 complex 41 kDa subunit;AltName: Full=p41-ARC	1.07142	0.0995234	0.0118709
728888	P40616	ARL1	ADP-ribosylation factor-like protein 1	0.949392	-0.0749244	0.0118786
84027766	Q5VTR2	RNF20 BRE1A	E3 ubiquitin-protein ligase BRE1A;Short=BRE1-A;Short=hBRE1;AltName: Full=RING finger protein 20	1.09223	0.127273	0.011881
3024550	Q07960	ARHGAP1 CDC42GAP RHOGAP1	Rho GTPase-activating protein 1;AltName: Full=CDC42 GTPase-activating protein;AltName: Full=GTPase-activating protein rhoGAP;AltName: Full=Rho-related small GTPase protein activator;AltName: Full=Rho-type GTPase-activating protein 1;AltName: Full=p50-RhoGAP	1.05187	0.0729593	0.0119743
73620970	Q96NX5	CAMK1G CLICK3 VWS1	Calcium/calmodulin-dependent protein kinase type 1G;AltName: Full=CaM kinase I gamma;Short=CaM kinase IG;Short=CaM-KI gamma;Short=CaMKI gamma;Short=CaMKIG;AltName: Full=CaMK-like CREB kinase III;Short=CLICK III	0.890618	-0.167122	0.0120052
22256962	Q9BY11	PACSIN1 KIAA1379	Protein kinase C and casein kinase substrate in neurons protein 1;AltName: Full=Syndapin-1	0.927201	-0.109047	0.0120454
1705545	P55285	CDH6	Cadherin-6;AltName: Full=Kidney cadherin;Short=K-cadherin;Flags: Precursor	1.10303	0.141468	0.0121064
74735013	Q9UHG2	PCSK1N	ProSAAS;AltName: Full=Proprotein convertase subtilisin/kexin type 1 inhibitor;Short=Proprotein convertase 1 inhibitor;AltName: Full=pro-SAAS;Contains: KEP;Contains: Big SAAS;Short=b-SAAS;Contains: Little SAAS;Short=l-SAAS;AltName: Full=N-proSAAS;Contains: Big PEN-LEN;Short=b-PEN-LEN;AltName: Full=SAAS CT(1-49);Contains: PEN;Contains: Little LEN;Short=l-LEN;Contains: Big LEN;Short=b-LEN;AltName: F…	1.11888	0.162052	0.0121736
2493462	Q15293	RCN1 RCN	Reticulocalbin-1;Flags: Precursor	1.1116	0.152641	0.012306
50403731	P27708	CAD	CAD protein;Includes: Glutamine-dependent carbamoyl-phosphate synthase;Includes: Aspartate carbamoyltransferase;Includes: Dihydroorotase	1.1011	0.138949	0.0124698
14285364	Q9NQ11	ATP13A2 PARK9	Probable cation-transporting ATPase 13A2	1.19676	0.259137	0.0125213
17368482	Q15773	MLF2	Myeloid leukemia factor 2;AltName: Full=Myelodysplasia-myeloid leukemia factor 2	1.07205	0.100373	0.0126108
308153643	P00505	GOT2	Aspartate aminotransferase, mitochondrial;Short=mAspAT;AltName: Full=Fatty acid-binding protein;Short=FABP-1;AltName: Full=Glutamate oxaloacetate transaminase 2;AltName: Full=Kynurenine aminotransferase 4;AltName: Full=Kynurenine aminotransferase IV;AltName: Full=Kynurenine--oxoglutarate transaminase 4;AltName: Full=Kynurenine--oxoglutarate transaminase IV;AltName: Full=Plasma membrane-associated…	0.929581	-0.105348	0.0126224
22096351	O14558	HSPB6	Heat shock protein beta-6;Short=HspB6;AltName: Full=Heat shock 20 kDa-like protein p20	1.21476	0.280668	0.0127374
311033499	P12111	COL6A3	Collagen alpha-3(VI) chain;Flags: Precursor	1.24619	0.317529	0.0127945
209572672	Q16348	SLC15A2 PEPT2	Solute carrier family 15 member 2;AltName: Full=Kidney H(+)/peptide cotransporter;AltName: Full=Oligopeptide transporter, kidney isoform;AltName: Full=Peptide transporter 2	1.11478	0.156761	0.0127968
150416155	O43294	TGFB1I1 ARA55	Transforming growth factor beta-1-induced transcript 1 protein;AltName: Full=Androgen receptor coactivator 55 kDa protein;AltName: Full=Androgen receptor-associated protein of 55 kDa;AltName: Full=Hydrogen peroxide-inducible clone 5 protein;Short=Hic-5	1.16633	0.221973	0.0129696
88909120	Q9H4P4	RNF41 FLRF NRDP1 SBBI03	E3 ubiquitin-protein ligase NRDP1;AltName: Full=RING finger protein 41	1.21147	0.276759	0.0130608
52783472	Q9HCB6	SPON1 KIAA0762 VSGP	Spondin-1;AltName: Full=F-spondin;AltName: Full=Vascular smooth muscle cell growth-promoting factor;Flags: Precursor	1.14879	0.200121	0.0131162
62511132	Q9H2M9	RAB3GAP2 KIAA0839	Rab3 GTPase-activating protein non-catalytic subunit;AltName: Full=RGAP-iso;AltName: Full=Rab3 GTPase-activating protein 150 kDa subunit;AltName: Full=Rab3-GAP p150;Short=Rab3-GAP150;AltName: Full=Rab3-GAP regulatory subunit	0.96312	-0.054212	0.0132243
162416242	Q9C0H2	TTYH3 KIAA1691	Protein tweety homolog 3;Short=hTTY3	0.881085	-0.182647	0.0132479
2500769	Q15019	SEPT2 DIFF6 KIAA0158 NEDD5	Septin-2;AltName: Full=Neural precursor cell expressed developmentally down-regulated protein 5;Short=NEDD-5	1.05717	0.0802065	0.0132774
127962	P16333	NCK1 NCK	Cytoplasmic protein NCK1;AltName: Full=NCK adaptor protein 1;Short=Nck-1;AltName: Full=SH2/SH3 adaptor protein NCK-alpha	1.09737	0.134055	0.0133114
1705854	Q00975	CACNA1B CACH5 CACNL1A5	Voltage-dependent N-type calcium channel subunit alpha-1B;AltName: Full=Brain calcium channel III;Short=BIII;AltName: Full=Calcium channel, L type, alpha-1 polypeptide isoform 5;AltName: Full=Voltage-gated calcium channel subunit alpha Cav2.2	1.15299	0.205378	0.013364
13124123	Q13630	TSTA3 SDR4E1	GDP-L-fucose synthase;AltName: Full=GDP-4-keto-6-deoxy-D-mannose-3,5-epimerase-4-reductase;AltName: Full=Protein FX;AltName: Full=Red cell NADP(H)-binding protein;AltName: Full=Short-chain dehydrogenase/reductase family 4E member 1	0.907112	-0.140647	0.0133845
1074718622	P01768	IGHV3-30	Immunoglobulin heavy variable 3-30;AltName: Full=Ig heavy chain V-III region BUR;AltName: Full=Ig heavy chain V-III region CAM;AltName: Full=Ig heavy chain V-III region GA;AltName: Full=Ig heavy chain V-III region NIE;Flags: Precursor	1.30933	0.38883	0.013409
172045554	Q9UPP5	KIAA1107	Uncharacterized protein KIAA1107	0.956264	-0.0645191	0.0136122
300669613	Q2M2I8	AAK1 KIAA1048	AP2-associated protein kinase 1;AltName: Full=Adaptor-associated kinase 1	0.957994	-0.0619119	0.0136128
51338632	P62753	RPS6 OK/SW-cl.2	40S ribosomal protein S6;AltName: Full=Phosphoprotein NP33	0.906695	-0.141311	0.0136129
12643396	Q13618	CUL3 KIAA0617	Cullin-3;Short=CUL-3	0.956649	-0.0639388	0.0137097
108935929	P00491	PNP NP	Purine nucleoside phosphorylase;Short=PNP;AltName: Full=Inosine phosphorylase;AltName: Full=Inosine-guanosine phosphorylase	1.08378	0.116077	0.0137269
158517847	P08603	CFH HF HF1 HF2	Complement factor H;AltName: Full=H factor 1;Flags: Precursor	1.12459	0.169405	0.0137649
12643993	O75534	CSDE1 D1S155E KIAA0885 NRU UNR	Cold shock domain-containing protein E1;AltName: Full=N-ras upstream gene protein;AltName: Full=Protein UNR	0.949864	-0.074207	0.0137968
74738530	Q7L1I2	SV2B KIAA0735	Synaptic vesicle glycoprotein 2B	0.917124	-0.124811	0.0138423
12643371	Q9UI12	ATP6V1H CGI-11	V-type proton ATPase subunit H;Short=V-ATPase subunit H;AltName: Full=Nef-binding protein 1;Short=NBP1;AltName: Full=Protein VMA13 homolog;AltName: Full=V-ATPase 50/57 kDa subunits;AltName: Full=Vacuolar proton pump subunit H;AltName: Full=Vacuolar proton pump subunit SFD	0.968545	-0.0461088	0.0138909
20140222	Q9BUP0	EFHD1 SWS2 PP3051	EF-hand domain-containing protein D1;AltName: Full=EF-hand domain-containing protein 1;AltName: Full=Swiprosin-2	1.15848	0.212232	0.013899
51317406	P84074	HPCA BDR2	Neuron-specific calcium-binding protein hippocalcin;AltName: Full=Calcium-binding protein BDR-2	0.908782	-0.137995	0.0139182
460018323	Q6ZVK8	NUDT18 MTH3	8-oxo-dGDP phosphatase NUDT18;AltName: Full=2-hydroxy-dADP phosphatase;AltName: Full=7,8-dihydro-8-oxoguanine phosphatase;AltName: Full=MutT homolog 3;AltName: Full=Nucleoside diphosphate-linked moiety X motif 18;Short=Nudix motif 18	1.05997	0.0840168	0.0139589
296434507	O75369	FLNB FLN1L FLN3 TABP TAP	Filamin-B;Short=FLN-B;AltName: Full=ABP-278;AltName: Full=ABP-280 homolog;AltName: Full=Actin-binding-like protein;AltName: Full=Beta-filamin;AltName: Full=Filamin homolog 1;Short=Fh1;AltName: Full=Filamin-3;AltName: Full=Thyroid autoantigen;AltName: Full=Truncated actin-binding protein;Short=Truncated ABP	1.07587	0.105502	0.0141206
126353	P09960	LTA4H LTA4	Leukotriene A-4 hydrolase;Short=LTA-4 hydrolase;AltName: Full=Leukotriene A(4) hydrolase	1.05006	0.0704693	0.0142534
12229553	O00192	ARVCF	Armadillo repeat protein deleted in velo-cardio-facial syndrome	1.06405	0.0895718	0.0144023
6685760	Q99719	SEPT5 PNUTL1	Septin-5;AltName: Full=Cell division control-related protein 1;Short=CDCrel-1;AltName: Full=Peanut-like protein 1	0.944057	-0.0830538	0.0144506
81175200	Q9Y490	TLN1 KIAA1027 TLN	Talin-1	1.06283	0.0879101	0.0146042
292494979	Q16204	CCDC6 D10S170 TST1	Coiled-coil domain-containing protein 6;AltName: Full=Papillary thyroid carcinoma-encoded protein;AltName: Full=Protein H4	1.04252	0.0600787	0.0147377
401329	P21283	ATP6V1C1 ATP6C ATP6D VATC	V-type proton ATPase subunit C 1;Short=V-ATPase subunit C 1;AltName: Full=Vacuolar proton pump subunit C 1	0.961567	-0.0565413	0.0149593
825168612	P0DMV9	HSPA1B HSP72	Heat shock 70 kDa protein 1B;AltName: Full=Heat shock 70 kDa protein 2;Short=HSP70-2;Short=HSP70.2	1.10728	0.147024	0.0150078
25014053	Q99250	SCN2A NAC2 SCN2A1 SCN2A2	Sodium channel protein type 2 subunit alpha;AltName: Full=HBSC II;AltName: Full=Sodium channel protein brain II subunit alpha;AltName: Full=Sodium channel protein type II subunit alpha;AltName: Full=Voltage-gated sodium channel subunit alpha Nav1.2	0.941192	-0.0874388	0.0150117
160419019	Q9ULD0	OGDHL KIAA1290	2-oxoglutarate dehydrogenase-like, mitochondrial;AltName: Full=2-oxoglutarate dehydrogenase complex component E1-like;Short=OGDC-E1-like;AltName: Full=Alpha-ketoglutarate dehydrogenase-like;Flags: Precursor	0.911053	-0.134393	0.0150512
51315863	Q6NSW5	FAM45BP FAM45 HT011	PUTATIVE PSEUDOGENE: Putative protein FAM45B	1.18949	0.250346	0.0150607
127371	P04733	MT1F PRO0376	Metallothionein-1F;Short=MT-1F;AltName: Full=Metallothionein-IF;Short=MT-IF	1.30945	0.388965	0.0151905
239938717	P41252	IARS	Isoleucine--tRNA ligase, cytoplasmic;AltName: Full=Isoleucyl-tRNA synthetase;Short=IRS;Short=IleRS	0.960271	-0.0584858	0.0153785
134044259	P11177	PDHB PHE1B	Pyruvate dehydrogenase E1 component subunit beta, mitochondrial;Short=PDHE1-B;Flags: Precursor	0.946749	-0.078946	0.0154429
317373508	Q9UEW8	STK39 SPAK	STE20/SPS1-related proline-alanine-rich protein kinase;Short=Ste-20-related kinase;AltName: Full=DCHT;AltName: Full=Serine/threonine-protein kinase 39	0.937185	-0.0935939	0.0155517
90110780	Q02818	NUCB1 NUC	Nucleobindin-1;AltName: Full=CALNUC;Flags: Precursor	0.937279	-0.0934492	0.0155746
88909655	Q53GS9	USP39 CGI-21 HSPC332 PRO2855	U4/U6.U5 tri-snRNP-associated protein 2;AltName: Full=Inactive ubiquitin-specific peptidase 39;AltName: Full=SAD1 homolog;AltName: Full=U4/U6.U5 tri-snRNP-associated 65 kDa protein;Short=65K	1.07496	0.104282	0.0156054
37999482	O75582	RPS6KA5 MSK1	Ribosomal protein S6 kinase alpha-5;Short=S6K-alpha-5;AltName: Full=90 kDa ribosomal protein S6 kinase 5;AltName: Full=Nuclear mitogen- and stress-activated protein kinase 1;AltName: Full=RSK-like protein kinase;Short=RSKL	1.09037	0.124822	0.015619
125987821	O00429	DNM1L DLP1 DRP1	Dynamin-1-like protein;AltName: Full=Dnm1p/Vps1p-like protein;Short=DVLP;AltName: Full=Dynamin family member proline-rich carboxyl-terminal domain less;Short=Dymple;AltName: Full=Dynamin-like protein;AltName: Full=Dynamin-like protein 4;AltName: Full=Dynamin-like protein IV;Short=HdynIV;AltName: Full=Dynamin-related protein 1	0.960923	-0.057508	0.0157212
38257783	Q9P1F3	ABRACL C6orf115 HSPC280 PRO2013	Costars family protein ABRACL;AltName: Full=ABRA C-terminal-like protein	0.880037	-0.184364	0.0157748
127153	P14649	MYL6B MLC1SA	Myosin light chain 6B;AltName: Full=Myosin light chain 1 slow-twitch muscle A isoform;Short=MLC1sa;AltName: Full=Smooth muscle and nonmuscle myosin light chain alkali 6B	1.06097	0.0853823	0.0157894
2498824	Q16769	QPCT	Glutaminyl-peptide cyclotransferase;AltName: Full=Glutaminyl cyclase;Short=QC;Short=sQC;AltName: Full=Glutaminyl-tRNA cyclotransferase;AltName: Full=Glutamyl cyclase;Short=EC;Flags: Precursor	1.14999	0.201623	0.015795
1346369	P49674	CSNK1E	Casein kinase I isoform epsilon;Short=CKI-epsilon;Short=CKIe	1.08143	0.112941	0.0159213
259016258	Q14571	ITPR2	Inositol 1,4,5-trisphosphate receptor type 2;AltName: Full=IP3 receptor isoform 2;Short=IP3R 2;Short=InsP3R2;AltName: Full=Type 2 inositol 1,4,5-trisphosphate receptor;Short=Type 2 InsP3 receptor	1.08054	0.111755	0.0160943
215274162	P54687	BCAT1 BCT1 ECA39	Branched-chain-amino-acid aminotransferase, cytosolic;Short=BCAT(c);AltName: Full=Protein ECA39	0.927264	-0.108948	0.0161052
85540963	Q9ULU8	CADPS CAPS CAPS1 KIAA1121	Calcium-dependent secretion activator 1;AltName: Full=Calcium-dependent activator protein for secretion 1;Short=CAPS-1	0.957415	-0.0627835	0.016137
74735811	Q52LJ0	FAM98B	Protein FAM98B	1.05977	0.0837532	0.0161613
1706474	P31689	DNAJA1 DNAJ2 HDJ2 HSJ2 HSPF4	DnaJ homolog subfamily A member 1;AltName: Full=DnaJ protein homolog 2;AltName: Full=HSDJ;AltName: Full=Heat shock 40 kDa protein 4;AltName: Full=Heat shock protein J2;Short=HSJ-2;AltName: Full=Human DnaJ protein 2;Short=hDj-2;Flags: Precursor	1.07918	0.109932	0.0161896
21264399	P53367	ARFIP1	Arfaptin-1;AltName: Full=ADP-ribosylation factor-interacting protein 1	1.07472	0.103957	0.0162044
13633595	Q9NRW1	RAB6B	Ras-related protein Rab-6B	1.11262	0.153965	0.0162111
311033457	P49619	DGKG DAGK3	Diacylglycerol kinase gamma;Short=DAG kinase gamma;AltName: Full=Diglyceride kinase gamma;Short=DGK-gamma	1.10473	0.143688	0.0163527
2833280	Q16795	NDUFA9 NDUFS2L	NADH dehydrogenase [ubiquinone] 1 alpha subcomplex subunit 9, mitochondrial;AltName: Full=Complex I-39kD;Short=CI-39kD;AltName: Full=NADH-ubiquinone oxidoreductase 39 kDa subunit;Flags: Precursor	0.923028	-0.115553	0.0163747
121942584	Q3KQU3	MAP7D1 KIAA1187 PARCC1 RPRC1 PP2464	MAP7 domain-containing protein 1;AltName: Full=Arginine/proline-rich coiled-coil domain-containing protein 1;AltName: Full=Proline/arginine-rich coiled-coil domain-containing protein 1	0.9258	-0.111227	0.0164115
116241246	P16157	ANK1 ANK	Ankyrin-1;Short=ANK-1;AltName: Full=Ankyrin-R;AltName: Full=Erythrocyte ankyrin	1.07383	0.102762	0.0164316
1710818	P31949	S100A11 MLN70 S100C	Protein S100-A11;AltName: Full=Calgizzarin;AltName: Full=Metastatic lymph node gene 70 protein;Short=MLN 70;AltName: Full=Protein S100-C;AltName: Full=S100 calcium-binding protein A11;Contains: Protein S100-A11, N-terminally processed	1.15868	0.212477	0.016514
5915798	O75936	BBOX1 BBH BBOX	Gamma-butyrobetaine dioxygenase;AltName: Full=Gamma-butyrobetaine hydroxylase;Short=Gamma-BBH;AltName: Full=Gamma-butyrobetaine,2-oxoglutarate dioxygenase	1.17553	0.233306	0.0166088
55976619	Q9UMS4	PRPF19 NMP200 PRP19 SNEV	Pre-mRNA-processing factor 19;AltName: Full=Nuclear matrix protein 200;AltName: Full=PRP19/PSO4 homolog;Short=hPso4;AltName: Full=Senescence evasion factor	0.946045	-0.0800191	0.0166816
74730065	Q8NB37	GATD1 PDDC1	Parkinson disease 7 domain-containing protein 1;Flags: Precursor	1.05046	0.0710247	0.0167022
90101758	Q6GMV2	SMYD5 RAI15	SET and MYND domain-containing protein 5;AltName: Full=Protein NN8-4AG;AltName: Full=Retinoic acid-induced protein 15	1.18579	0.245843	0.016838
20137525	Q9NR19	ACSS2 ACAS2	Acetyl-coenzyme A synthetase, cytoplasmic;AltName: Full=Acetate--CoA ligase;AltName: Full=Acetyl-CoA synthetase;Short=ACS;Short=AceCS;AltName: Full=Acyl-CoA synthetase short-chain family member 2;AltName: Full=Acyl-activating enzyme	1.11335	0.154903	0.016945
12643390	O00299	CLIC1 G6 NCC27	Chloride intracellular channel protein 1;AltName: Full=Chloride channel ABP;AltName: Full=Nuclear chloride ion channel 27;Short=NCC27;AltName: Full=Regulatory nuclear chloride ion channel protein;Short=hRNCC	1.11462	0.156546	0.0171483
226694201	P13797	PLS3	Plastin-3;AltName: Full=T-plastin	0.928445	-0.107112	0.0172052
3183217	Q15006	EMC2 KIAA0103 TTC35	ER membrane protein complex subunit 2;AltName: Full=Tetratricopeptide repeat protein 35;Short=TPR repeat protein 35	1.06447	0.0901321	0.0172139
119371160	Q96CN7	ISOC1 CGI-111	Isochorismatase domain-containing protein 1	1.06942	0.096829	0.0172471
1346918	Q00577	PURA PUR1	Transcriptional activator protein Pur-alpha;AltName: Full=Purine-rich single-stranded DNA-binding protein alpha	0.941874	-0.0863937	0.0173066
113455	P12235	SLC25A4 ANT1	ADP/ATP translocase 1;AltName: Full=ADP,ATP carrier protein 1;AltName: Full=ADP,ATP carrier protein, heart/skeletal muscle isoform T1;AltName: Full=Adenine nucleotide translocator 1;Short=ANT 1;AltName: Full=Solute carrier family 25 member 4	0.913048	-0.131238	0.0173894
32469741	Q8N135	LGI4 LGIL3 UNQ6515/PRO21485	Leucine-rich repeat LGI family member 4;AltName: Full=LGI1-like protein 3;AltName: Full=Leucine-rich glioma-inactivated protein 4;Flags: Precursor	1.08499	0.117683	0.0173963
143811412	Q12840	KIF5A NKHC1	Kinesin heavy chain isoform 5A;AltName: Full=Kinesin heavy chain neuron-specific 1;AltName: Full=Neuronal kinesin heavy chain;Short=NKHC	0.922112	-0.116985	0.0174564
205831580	Q9Y2H0	DLGAP4 DAP4 KIAA0964 SAPAP4	Disks large-associated protein 4;Short=DAP-4;AltName: Full=PSD-95/SAP90-binding protein 4;AltName: Full=SAP90/PSD-95-associated protein 4;Short=SAPAP-4	0.964981	-0.0514283	0.0175141
313104202	Q9UIW2	PLXNA1 NOV PLXN1	Plexin-A1;AltName: Full=Semaphorin receptor NOV;Flags: Precursor	0.946681	-0.07905	0.0175257
50400608	Q96HE7	ERO1A ERO1L UNQ434/PRO865	ERO1-like protein alpha;Short=ERO1-L;Short=ERO1-L-alpha;AltName: Full=Endoplasmic oxidoreductin-1-like protein;AltName: Full=Endoplasmic reticulum oxidoreductase alpha;AltName: Full=Oxidoreductin-1-L-alpha;Flags: Precursor	0.946537	-0.0792692	0.0175616
3915800	P48539	PCP4 PEP19	Purkinje cell protein 4;AltName: Full=Brain-specific antigen PCP-4;AltName: Full=Brain-specific polypeptide PEP-19	0.848842	-0.236433	0.0176003
20141642	P50479	PDLIM4 RIL	PDZ and LIM domain protein 4;AltName: Full=LIM protein RIL;AltName: Full=Reversion-induced LIM protein	1.15268	0.204993	0.0179248
27923980	P48730	CSNK1D HCKID	Casein kinase I isoform delta;Short=CKI-delta;Short=CKId;AltName: Full=Tau-protein kinase CSNK1D	1.10536	0.14452	0.0179508
113463	P12236	SLC25A6 ANT3 CDABP0051	ADP/ATP translocase 3;AltName: Full=ADP,ATP carrier protein 3;AltName: Full=ADP,ATP carrier protein, isoform T2;Short=ANT 2;AltName: Full=Adenine nucleotide translocator 3;Short=ANT 3;AltName: Full=Solute carrier family 25 member 6;Contains: ADP/ATP translocase 3, N-terminally processed	0.921648	-0.117712	0.0180722
205830913	P32189	GK	Glycerol kinase;Short=GK;Short=Glycerokinase;AltName: Full=ATP:glycerol 3-phosphotransferase	0.933265	-0.0996421	0.0180907
46403176	Q86U42	PABPN1 PAB2 PABP2	Polyadenylate-binding protein 2;Short=PABP-2;Short=Poly(A)-binding protein 2;AltName: Full=Nuclear poly(A)-binding protein 1;AltName: Full=Poly(A)-binding protein II;Short=PABII;AltName: Full=Polyadenylate-binding nuclear protein 1	1.10706	0.146739	0.0181717
20455474	P24539	ATP5F1	ATP synthase F(0) complex subunit B1, mitochondrial;AltName: Full=ATP synthase proton-transporting mitochondrial F(0) complex subunit B1;AltName: Full=ATP synthase subunit b;Short=ATPase subunit b;Flags: Precursor	0.904983	-0.144037	0.0181933
190358747	P0C7M8	CLEC2L	C-type lectin domain family 2 member L	0.863906	-0.211053	0.0182212
317373526	Q13523	PRPF4B KIAA0536 PRP4 PRP4H PRP4K	Serine/threonine-protein kinase PRP4 homolog;AltName: Full=PRP4 kinase;AltName: Full=PRP4 pre-mRNA-processing factor 4 homolog	1.17553	0.233316	0.018222
23396831	Q969Q5	RAB24	Ras-related protein Rab-24	1.03081	0.0437717	0.0182873
23822157	Q13424	SNTA1 SNT1	Alpha-1-syntrophin;AltName: Full=59 kDa dystrophin-associated protein A1 acidic component 1;AltName: Full=Pro-TGF-alpha cytoplasmic domain-interacting protein 1;Short=TACIP1;AltName: Full=Syntrophin-1	1.05317	0.0747419	0.0186422
1708393	P54105	CLNS1A CLCI ICLN	Methylosome subunit pICln;AltName: Full=Chloride channel, nucleotide sensitive 1A;AltName: Full=Chloride conductance regulatory protein ICln;Short=I(Cln);AltName: Full=Chloride ion current inducer protein;Short=ClCI;AltName: Full=Reticulocyte pICln	1.1255	0.170567	0.0187679
73621116	Q9UPV7	PHF24 KIAA1045	PHD finger protein 24	0.931832	-0.101859	0.0188026
122833	P13716	ALAD	Delta-aminolevulinic acid dehydratase;Short=ALADH;AltName: Full=Porphobilinogen synthase	1.06389	0.0893497	0.0188067
83304988	O94856	NFASC KIAA0756	Neurofascin;Flags: Precursor	0.968238	-0.0465659	0.0188084
13632817	Q9UQ80	PA2G4 EBP1	Proliferation-associated protein 2G4;AltName: Full=Cell cycle protein p38-2G4 homolog;Short=hG4-1;AltName: Full=ErbB3-binding protein 1	0.961039	-0.0573329	0.018837
116242737	Q15257	PTPA PPP2R4	Serine/threonine-protein phosphatase 2A activator;AltName: Full=PP2A, subunit B', PR53 isoform;AltName: Full=Phosphotyrosyl phosphatase activator;Short=PTPA;AltName: Full=Serine/threonine-protein phosphatase 2A regulatory subunit 4;AltName: Full=Serine/threonine-protein phosphatase 2A regulatory subunit B'	0.956296	-0.0644712	0.0188701
2500069	Q13636	RAB31 RAB22B	Ras-related protein Rab-31;AltName: Full=Ras-related protein Rab-22B	1.08926	0.123345	0.0188845
215274268	P49758	RGS6	Regulator of G-protein signaling 6;Short=RGS6;AltName: Full=S914	0.941261	-0.0873339	0.0190047
128117	P01303	NPY	Pro-neuropeptide Y;Contains: Neuropeptide Y;AltName: Full=Neuropeptide tyrosine;Short=NPY;Contains: C-flanking peptide of NPY;Short=CPON;Flags: Precursor	1.12731	0.172887	0.0191259
45476775	O95373	IPO7 RANBP7	Importin-7;Short=Imp7;AltName: Full=Ran-binding protein 7;Short=RanBP7	0.959981	-0.0589224	0.0191449
74733019	Q9BSJ8	ESYT1 FAM62A KIAA0747 MBC2	Extended synaptotagmin-1;Short=E-Syt1;AltName: Full=Membrane-bound C2 domain-containing protein	0.95502	-0.0663965	0.0191866
108935868	Q9Y263	PLAA PLAP	Phospholipase A-2-activating protein;Short=PLA2P;Short=PLAP	0.961026	-0.0573532	0.0192043
257051088	O43566	RGS14	Regulator of G-protein signaling 14;Short=RGS14	1.09008	0.124434	0.0192731
74708095	P82673	MRPS35 MRPS28 HDCMD11P MDS023 PSEC0213	28S ribosomal protein S35, mitochondrial;Short=MRP-S35;Short=S35mt;AltName: Full=28S ribosomal protein S28, mitochondrial;Short=MRP-S28;Short=S28mt;Flags: Precursor	0.902585	-0.147866	0.0193408
26006699	Q9UKU7	ACAD8 ARC42 IBD	Isobutyryl-CoA dehydrogenase, mitochondrial;AltName: Full=Activator-recruited cofactor 42 kDa component;Short=ARC42;AltName: Full=Acyl-CoA dehydrogenase family member 8;Short=ACAD-8;Flags: Precursor	1.08374	0.116015	0.0193631
74732065	Q96IJ6	GMPPA	Mannose-1-phosphate guanyltransferase alpha;AltName: Full=GDP-mannose pyrophosphorylase A;Short=GMPP-alpha;AltName: Full=GTP-mannose-1-phosphate guanylyltransferase alpha	1.12941	0.175569	0.0195015
6226858	P49770	EIF2B2 EIF2BB	Translation initiation factor eIF-2B subunit beta;AltName: Full=S20I15;AltName: Full=S20III15;AltName: Full=eIF-2B GDP-GTP exchange factor subunit beta	1.12363	0.168166	0.0195448
20178311	P46781	RPS9	40S ribosomal protein S9	0.941383	-0.0871458	0.0196171
17369704	Q9ULB1	NRXN1 KIAA0578	Neurexin-1;AltName: Full=Neurexin I-alpha;AltName: Full=Neurexin-1-alpha;Flags: Precursor	1.09392	0.129502	0.0198083
296439337	Q8TBA6	GOLGA5 RETII RFG5 PIG31	Golgin subfamily A member 5;AltName: Full=Cell proliferation-inducing gene 31 protein;AltName: Full=Golgin-84;AltName: Full=Protein Ret-II;AltName: Full=RET-fused gene 5 protein	1.07402	0.103017	0.0198417
122066680	Q9P0L0	VAPA VAP33	Vesicle-associated membrane protein-associated protein A;Short=VAMP-A;Short=VAMP-associated protein A;Short=VAP-A;AltName: Full=33 kDa VAMP-associated protein;Short=VAP-33	0.951437	-0.0718202	0.0199072
127846	P00387	CYB5R3 DIA1	NADH-cytochrome b5 reductase 3;Short=B5R;Short=Cytochrome b5 reductase;AltName: Full=Diaphorase-1;Contains: NADH-cytochrome b5 reductase 3 membrane-bound form;Contains: NADH-cytochrome b5 reductase 3 soluble form	1.06541	0.0914153	0.0199505
182676608	Q6ZUT9	DENND5B	DENN domain-containing protein 5B;AltName: Full=Rab6IP1-like protein	1.14285	0.192632	0.0200187
519668668	Q9NQT8	KIF13B GAKIN KIAA0639	Kinesin-like protein KIF13B;AltName: Full=Kinesin-like protein GAKIN	1.09388	0.129452	0.0200499
125145	P01834	IGKC	Ig kappa chain C region	1.38212	0.466881	0.0203008
229462889	P19823	ITIH2 IGHEP2	Inter-alpha-trypsin inhibitor heavy chain H2;Short=ITI heavy chain H2;Short=ITI-HC2;Short=Inter-alpha-inhibitor heavy chain 2;AltName: Full=Inter-alpha-trypsin inhibitor complex component II;AltName: Full=Serum-derived hyaluronan-associated protein;Short=SHAP;Flags: Precursor	1.11925	0.162535	0.0203374
74734687	Q9NX62	IMPAD1 IMPA3	Inositol monophosphatase 3;Short=IMP 3;Short=IMPase 3;AltName: Full=Golgi 3-prime phosphoadenosine 5-prime phosphate 3-prime phosphatase;Short=Golgi-resident PAP phosphatase;Short=gPAPP;AltName: Full=Inositol monophosphatase domain-containing protein 1;AltName: Full=Inositol-1(or 4)-monophosphatase 3;AltName: Full=Myo-inositol monophosphatase A3	0.899366	-0.15302	0.0203384
74730233	Q8NEB9	PIK3C3 VPS34	Phosphatidylinositol 3-kinase catalytic subunit type 3;Short=PI3-kinase type 3;Short=PI3K type 3;Short=PtdIns-3-kinase type 3;AltName: Full=Phosphatidylinositol 3-kinase p100 subunit;AltName: Full=Phosphoinositide-3-kinase class 3;AltName: Full=hVps34	0.964194	-0.0526052	0.0204782
30923161	O75487	GPC4 UNQ474/PRO937	Glypican-4;AltName: Full=K-glypican;Contains: Secreted glypican-4;Flags: Precursor	1.08533	0.118135	0.020516
12585378	Q99614	TTC1 TPR1	Tetratricopeptide repeat protein 1;Short=TPR repeat protein 1	0.963411	-0.0537767	0.0205799
74759401	Q86UN3	RTN4RL2 NGRH1 NGRL3	Reticulon-4 receptor-like 2;AltName: Full=Nogo receptor-like 3;AltName: Full=Nogo-66 receptor homolog 1;AltName: Full=Nogo-66 receptor-related protein 2;Short=NgR2;Flags: Precursor	1.09905	0.136256	0.0206139
74753033	Q9NWV4	C1orf123	UPF0587 protein C1orf123	1.07191	0.100187	0.0206882
205783894	P0C870	JMJD7	JmjC domain-containing protein 7;AltName: Full=Jumonji domain-containing protein 7	1.10542	0.144595	0.0207982
47606440	P61601	NCALD	Neurocalcin-delta	0.903633	-0.146191	0.0208134
311033374	Q96EY1	DNAJA3 HCA57 TID1	DnaJ homolog subfamily A member 3, mitochondrial;AltName: Full=DnaJ protein Tid-1;Short=hTid-1;AltName: Full=Hepatocellular carcinoma-associated antigen 57;AltName: Full=Tumorous imaginal discs protein Tid56 homolog;Flags: Precursor	1.05906	0.0827815	0.0208481
150416153	Q63HR2	TNS2 KIAA1075 TENC1	Tensin-2;AltName: Full=C1 domain-containing phosphatase and tensin homolog;Short=C1-TEN;AltName: Full=Tensin-like C1 domain-containing phosphatase	1.19654	0.258866	0.0210351
22654240	Q08495	DMTN DMT EPB49	Dematin;AltName: Full=Dematin actin-binding protein;AltName: Full=Erythrocyte membrane protein band 4.9	0.951386	-0.0718969	0.0213404
17380284	P49802	RGS7	Regulator of G-protein signaling 7;Short=RGS7	0.942991	-0.0846844	0.0214839
17433016	P78357	CNTNAP1 CASPR NRXN4	Contactin-associated protein 1;Short=Caspr;Short=Caspr1;AltName: Full=Neurexin IV;AltName: Full=Neurexin-4;AltName: Full=p190;Flags: Precursor	0.952816	-0.0697306	0.0215109
73622085	Q96S55	WRNIP1 WHIP	ATPase WRNIP1;AltName: Full=Werner helicase-interacting protein 1	1.11056	0.151286	0.0216737
28201880	Q14498	RBM39 HCC1 RNPC2	RNA-binding protein 39;AltName: Full=CAPER alpha;AltName: Full=Hepatocellular carcinoma protein 1;AltName: Full=RNA-binding motif protein 39;AltName: Full=RNA-binding region-containing protein 2;AltName: Full=Splicing factor HCC1	1.09544	0.131509	0.0217044
37077338	Q8N9I9	DTX3 RNF154	Probable E3 ubiquitin-protein ligase DTX3;AltName: Full=Protein deltex-3;Short=Deltex3;AltName: Full=RING finger protein 154	0.919557	-0.120989	0.0217647
74735628	Q13501	SQSTM1 ORCA OSIL	Sequestosome-1;AltName: Full=EBI3-associated protein of 60 kDa;Short=EBIAP;Short=p60;AltName: Full=Phosphotyrosine-independent ligand for the Lck SH2 domain of 62 kDa;AltName: Full=Ubiquitin-binding protein p62	1.10926	0.149601	0.0218035
47606436	P60660	MYL6	Myosin light polypeptide 6;AltName: Full=17 kDa myosin light chain;Short=LC17;AltName: Full=Myosin light chain 3;Short=MLC-3;AltName: Full=Myosin light chain alkali 3;Short=Myosin light chain A3;AltName: Full=Smooth muscle and nonmuscle myosin light chain alkali 6	1.05567	0.0781525	0.0218276
41018150	Q9NR46	SH3GLB2 KIAA1848 PP578	Endophilin-B2;AltName: Full=SH3 domain-containing GRB2-like protein B2	0.956479	-0.0641953	0.0218412
116241272	Q8IWQ3	BRSK2 C11orf7 PEN11B SADA STK29 HUSSY-12	Serine/threonine-protein kinase BRSK2;AltName: Full=Brain-selective kinase 2;AltName: Full=Brain-specific serine/threonine-protein kinase 2;Short=BR serine/threonine-protein kinase 2;AltName: Full=Serine/threonine-protein kinase 29;AltName: Full=Serine/threonine-protein kinase SAD-A	0.959413	-0.0597755	0.0218745
55583974	Q96A00	PPP1R14A CPI17 PPP1INL	Protein phosphatase 1 regulatory subunit 14A;AltName: Full=17 kDa PKC-potentiated inhibitory protein of PP1;AltName: Full=Protein kinase C-potentiated inhibitor protein of 17 kDa;Short=CPI-17	0.840551	-0.250593	0.0220229
134047878	Q52LD8	RFTN2 C2orf11	Raftlin-2;AltName: Full=Raft-linking protein 2	1.07422	0.103292	0.0222098
22256968	Q9UNF0	PACSIN2	Protein kinase C and casein kinase substrate in neurons protein 2;AltName: Full=Syndapin-2;AltName: Full=Syndapin-II	1.04128	0.0583628	0.0222563
322510015	P60953	CDC42	Cell division control protein 42 homolog;AltName: Full=G25K GTP-binding protein;Flags: Precursor	0.949374	-0.0749519	0.0223423
20141614	Q9ULP0	NDRG4 BDM1 KIAA1180	Protein NDRG4;AltName: Full=Brain development-related molecule 1;AltName: Full=N-myc downstream-regulated gene 4 protein;AltName: Full=Vascular smooth muscle cell-associated protein 8;Short=SMAP-8	1.05308	0.0746204	0.0224842
122713	P02042	HBD	Hemoglobin subunit delta;AltName: Full=Delta-globin;AltName: Full=Hemoglobin delta chain	1.3329	0.414567	0.0224866
94730427	Q9P2R7	SUCLA2	Succinate--CoA ligase [ADP-forming] subunit beta, mitochondrial;AltName: Full=ATP-specific succinyl-CoA synthetase subunit beta;AltName: Full=Renal carcinoma antigen NY-REN-39;AltName: Full=Succinyl-CoA synthetase beta-A chain;Short=SCS-betaA;Flags: Precursor	0.937541	-0.0930458	0.0224891
51338780	P53680	AP2S1 AP17 CLAPS2	AP-2 complex subunit sigma;AltName: Full=Adaptor protein complex AP-2 subunit sigma;AltName: Full=Adaptor-related protein complex 2 subunit sigma;AltName: Full=Clathrin assembly protein 2 sigma small chain;AltName: Full=Clathrin coat assembly protein AP17;AltName: Full=Clathrin coat-associated protein AP17;AltName: Full=HA2 17 kDa subunit;AltName: Full=Plasma membrane adaptor AP-2 17 kDa protein;…	0.959451	-0.0597186	0.022523
239938941	O14933	UBE2L6 UBCH8	Ubiquitin/ISG15-conjugating enzyme E2 L6;AltName: Full=E2 ubiquitin-conjugating enzyme L6;AltName: Full=Retinoic acid-induced gene B protein;Short=RIG-B;AltName: Full=UbcH8;AltName: Full=Ubiquitin carrier protein L6;AltName: Full=Ubiquitin-protein ligase L6	1.19161	0.252907	0.0225327
266762	P21810	BGN SLRR1A	Biglycan;AltName: Full=Bone/cartilage proteoglycan I;AltName: Full=PG-S1;Flags: Precursor	1.39329	0.478498	0.0227628
3023326	P56211	ARPP19	cAMP-regulated phosphoprotein 19;Short=ARPP-19	0.864131	-0.210678	0.0227653
160332311	P51610	HCFC1 HCF1 HFC1	Host cell factor 1;Short=HCF;Short=HCF-1;AltName: Full=C1 factor;AltName: Full=CFF;AltName: Full=VCAF;AltName: Full=VP16 accessory protein;Contains: HCF N-terminal chain 1;Contains: HCF N-terminal chain 2;Contains: HCF N-terminal chain 3;Contains: HCF N-terminal chain 4;Contains: HCF N-terminal chain 5;Contains: HCF N-terminal chain 6;Contains: HCF C-terminal chain 1;Contains: HCF C-terminal chai…	1.0553	0.077647	0.0227761
32363203	Q9ULH7	MKL2 KIAA1243 MRTFB	MKL/myocardin-like protein 2;AltName: Full=Megakaryoblastic leukemia 2;AltName: Full=Myocardin-related transcription factor B;Short=MRTF-B	1.06204	0.0868367	0.0228635
1708272	P50135	HNMT	Histamine N-methyltransferase;Short=HMT	1.07052	0.0983081	0.0229601
116242483	P11413	G6PD	Glucose-6-phosphate 1-dehydrogenase;Short=G6PD	1.04167	0.058901	0.0230168
3122245	Q14642	INPP5A	Type I inositol 1,4,5-trisphosphate 5-phosphatase;Short=5PTase;Flags: Precursor	0.942753	-0.0850481	0.0231661
13626179	Q9HCH3	CPNE5 KIAA1599	Copine-5;AltName: Full=Copine V	0.943544	-0.0838379	0.0234474
12585260	Q9P0M6	H2AFY2 MACROH2A2	Core histone macro-H2A.2;Short=Histone macroH2A2;Short=mH2A2	1.14259	0.192307	0.0234587
239938927	Q9H0N5	PCBD2 DCOH2 DCOHM	Pterin-4-alpha-carbinolamine dehydratase 2;Short=PHS 2;AltName: Full=4-alpha-hydroxy-tetrahydropterin dehydratase 2;AltName: Full=DcoH-like protein DCoHm;AltName: Full=Dimerization cofactor of hepatocyte nuclear factor 1 from muscle;AltName: Full=HNF-1-alpha dimerization cofactor	1.10791	0.147841	0.023493
1708239	Q01581	HMGCS1 HMGCS	Hydroxymethylglutaryl-CoA synthase, cytoplasmic;Short=HMG-CoA synthase;AltName: Full=3-hydroxy-3-methylglutaryl coenzyme A synthase	0.859757	-0.218	0.0235311
74725312	Q9NTI5	PDS5B APRIN AS3 KIAA0979	Sister chromatid cohesion protein PDS5 homolog B;AltName: Full=Androgen-induced proliferation inhibitor;AltName: Full=Androgen-induced prostate proliferative shutoff-associated protein AS3	1.07975	0.1107	0.0235743
71153593	Q9NXF1	TEX10 L18 Nbla10363	Testis-expressed sequence 10 protein	1.09675	0.133238	0.0236362
1703012	P49902	NT5C2 NT5B NT5CP PNT5	Cytosolic purine 5'-nucleotidase;AltName: Full=Cytosolic 5'-nucleotidase II	1.06132	0.085864	0.023733
308153640	P01023	A2M CPAMD5 FWP007	Alpha-2-macroglobulin;Short=Alpha-2-M;AltName: Full=C3 and PZP-like alpha-2-macroglobulin domain-containing protein 5;Flags: Precursor	1.14564	0.196151	0.0237393
51316105	Q9NX08	COMMD8 MDS022	COMM domain-containing protein 8	1.07526	0.104684	0.0237563
47606458	P61586	RHOA ARH12 ARHA RHO12	Transforming protein RhoA;AltName: Full=Rho cDNA clone 12;Short=h12;Flags: Precursor	0.957094	-0.0632673	0.0239906
6831570	O14879	IFIT3 CIG-49 IFI60 IFIT4 ISG60	Interferon-induced protein with tetratricopeptide repeats 3;Short=IFIT-3;AltName: Full=CIG49;AltName: Full=ISG-60;AltName: Full=Interferon-induced 60 kDa protein;Short=IFI-60K;AltName: Full=Interferon-induced protein with tetratricopeptide repeats 4;Short=IFIT-4;AltName: Full=Retinoic acid-induced gene G protein;Short=P60;Short=RIG-G	1.11278	0.154165	0.0240379
116241365	P21333	FLNA FLN FLN1	Filamin-A;Short=FLN-A;AltName: Full=Actin-binding protein 280;Short=ABP-280;AltName: Full=Alpha-filamin;AltName: Full=Endothelial actin-binding protein;AltName: Full=Filamin-1;AltName: Full=Non-muscle filamin	1.21583	0.281941	0.0240611
52782794	Q9NUQ9	FAM49B BM-009	Protein FAM49B;AltName: Full=L1	0.958039	-0.0618431	0.0241561
20455514	P04216	THY1	Thy-1 membrane glycoprotein;AltName: Full=CDw90;AltName: Full=Thy-1 antigen;AltName: CD_antigen=CD90;Flags: Precursor	0.948934	-0.0756206	0.0241677
26006952	Q9Y2Z9	COQ6 CGI-10	Ubiquinone biosynthesis monooxygenase COQ6, mitochondrial;AltName: Full=Coenzyme Q10 monooxygenase 6;Flags: Precursor	1.08385	0.116167	0.0242776
152031655	Q15124	PGM5 PGMRP	Phosphoglucomutase-like protein 5;AltName: Full=Aciculin;AltName: Full=Phosphoglucomutase-related protein;Short=PGM-RP	1.19241	0.253883	0.0243564
47116932	Q9NQ29	LUC7L LUC7L1	Putative RNA-binding protein Luc7-like 1;AltName: Full=Putative SR protein LUC7B1;AltName: Full=SR+89	1.27129	0.346295	0.0243826
1346694	P49354	FNTA	Protein farnesyltransferase/geranylgeranyltransferase type-1 subunit alpha;AltName: Full=CAAX farnesyltransferase subunit alpha;AltName: Full=FTase-alpha;AltName: Full=Ras proteins prenyltransferase subunit alpha;AltName: Full=Type I protein geranyl-geranyltransferase subunit alpha;Short=GGTase-I-alpha	1.06318	0.088392	0.0244426
92090799	P28331	NDUFS1	NADH-ubiquinone oxidoreductase 75 kDa subunit, mitochondrial;AltName: Full=Complex I-75kD;Short=CI-75kD;Flags: Precursor	0.923874	-0.114232	0.0245101
6686278	P50502	ST13 AAG2 FAM10A1 HIP SNC6	Hsc70-interacting protein;Short=Hip;AltName: Full=Aging-associated protein 2;AltName: Full=Progesterone receptor-associated p48 protein;AltName: Full=Protein FAM10A1;AltName: Full=Putative tumor suppressor ST13;AltName: Full=Renal carcinoma antigen NY-REN-33;AltName: Full=Suppression of tumorigenicity 13 protein	0.94494	-0.0817051	0.0245763
124975	P26012	ITGB8	Integrin beta-8;Flags: Precursor	1.04447	0.0627682	0.0246299
130353	P15259	PGAM2 PGAMM	Phosphoglycerate mutase 2;AltName: Full=BPG-dependent PGAM 2;AltName: Full=Muscle-specific phosphoglycerate mutase;AltName: Full=Phosphoglycerate mutase isozyme M;Short=PGAM-M	1.20265	0.26622	0.0247935
317373366	Q9BUP3	HTATIP2 CC3 TIP30	Oxidoreductase HTATIP2;AltName: Full=30 kDa HIV-1 TAT-interacting protein;AltName: Full=HIV-1 TAT-interactive protein 2	1.09761	0.134371	0.0247966
209572747	Q9BY44	EIF2A CDA02 MSTP004 MSTP089	Eukaryotic translation initiation factor 2A;Short=eIF-2A;AltName: Full=65 kDa eukaryotic translation initiation factor 2A;Contains: Eukaryotic translation initiation factor 2A, N-terminally processed	1.06698	0.0935396	0.0248951
51704228	P55786	NPEPPS PSA	Puromycin-sensitive aminopeptidase;Short=PSA;AltName: Full=Cytosol alanyl aminopeptidase;Short=AAP-S	1.03251	0.0461569	0.0251148
113944	P04083	ANXA1 ANX1 LPC1	Annexin A1;AltName: Full=Annexin I;AltName: Full=Annexin-1;AltName: Full=Calpactin II;AltName: Full=Calpactin-2;AltName: Full=Chromobindin-9;AltName: Full=Lipocortin I;AltName: Full=Phospholipase A2 inhibitory protein;AltName: Full=p35	1.14189	0.191421	0.0252548
1350762	Q02878	RPL6 TXREB1	60S ribosomal protein L6;AltName: Full=Neoplasm-related protein C140;AltName: Full=Tax-responsive enhancer element-binding protein 107;Short=TaxREB107	0.943453	-0.0839768	0.025298
12643797	Q99961	SH3GL1 CNSA1 SH3D2B	Endophilin-A2;AltName: Full=EEN fusion partner of MLL;AltName: Full=Endophilin-2;AltName: Full=Extra eleven-nineteen leukemia fusion gene protein;Short=EEN;AltName: Full=SH3 domain protein 2B;AltName: Full=SH3 domain-containing GRB2-like protein 1	0.920054	-0.12021	0.0254721
129379	P10809	HSPD1 HSP60	60 kDa heat shock protein, mitochondrial;AltName: Full=60 kDa chaperonin;AltName: Full=Chaperonin 60;Short=CPN60;AltName: Full=Heat shock protein 60;Short=HSP-60;Short=Hsp60;AltName: Full=HuCHA60;AltName: Full=Mitochondrial matrix protein P1;AltName: Full=P60 lymphocyte protein;Flags: Precursor	0.949089	-0.0753851	0.0254934
12643730	Q16531	DDB1 XAP1	DNA damage-binding protein 1;AltName: Full=DDB p127 subunit;AltName: Full=DNA damage-binding protein a;Short=DDBa;AltName: Full=Damage-specific DNA-binding protein 1;AltName: Full=HBV X-associated protein 1;Short=XAP-1;AltName: Full=UV-damaged DNA-binding factor;AltName: Full=UV-damaged DNA-binding protein 1;Short=UV-DDB 1;AltName: Full=XPE-binding factor;Short=XPE-BF;AltName: Full=Xeroderma pigm…	0.978802	-0.0309115	0.0255021
160013885	Q9Y5P6	GMPPB	Mannose-1-phosphate guanyltransferase beta;AltName: Full=GDP-mannose pyrophosphorylase B;AltName: Full=GTP-mannose-1-phosphate guanylyltransferase beta	1.09135	0.126115	0.0255689
20140879	Q9P2Y5	UVRAG	UV radiation resistance-associated gene protein;AltName: Full=p63	1.048	0.0676368	0.0256021
74751644	Q8WZA0	LZIC	Protein LZIC;AltName: Full=Leucine zipper and CTNNBIP1 domain-containing protein;AltName: Full=Leucine zipper and ICAT homologous domain-containing protein	1.03702	0.0524471	0.0257481
215274186	P20073	ANXA7 ANX7 SNX OK/SW-cl.95	Annexin A7;AltName: Full=Annexin VII;AltName: Full=Annexin-7;AltName: Full=Synexin	1.02809	0.0399621	0.0258418
1706870	P30043	BLVRB FLR	Flavin reductase (NADPH);Short=FR;AltName: Full=Biliverdin reductase B;Short=BVR-B;AltName: Full=Biliverdin-IX beta-reductase;AltName: Full=Green heme-binding protein;Short=GHBP;AltName: Full=NADPH-dependent diaphorase;AltName: Full=NADPH-flavin reductase;Short=FLR	1.06606	0.0922941	0.0259215
269849752	O60841	EIF5B IF2 KIAA0741	Eukaryotic translation initiation factor 5B;Short=eIF-5B;AltName: Full=Translation initiation factor IF-2	1.05474	0.0768886	0.0259662
119370332	P01024	C3 CPAMD1	Complement C3;AltName: Full=C3 and PZP-like alpha-2-macroglobulin domain-containing protein 1;Contains: Complement C3 beta chain;Contains: C3-beta-c;Short=C3bc;Contains: Complement C3 alpha chain;Contains: C3a anaphylatoxin;Contains: Acylation stimulating protein;Short=ASP;AltName: Full=C3adesArg;Contains: Complement C3b alpha' chain;Contains: Complement C3c alpha' chain fragment 1;Contains: Comp…	1.14105	0.190363	0.0260305
460018339	O00468	AGRN AGRIN	Agrin;Contains: Agrin N-terminal 110 kDa subunit;Contains: Agrin C-terminal 110 kDa subunit;Contains: Agrin C-terminal 90 kDa fragment;Short=C90;Contains: Agrin C-terminal 22 kDa fragment;Short=C22;Flags: Precursor	1.05864	0.0822145	0.0261694
74752121	Q96S66	CLCC1 KIAA0761 MCLC	Chloride channel CLIC-like protein 1;AltName: Full=Mid-1-related chloride channel protein 1;Flags: Precursor	1.14146	0.190882	0.0262671
51316024	Q8N428	GALNT16 GALNTL1 KIAA1130	Polypeptide N-acetylgalactosaminyltransferase 16;AltName: Full=Polypeptide GalNAc transferase 16;Short=GalNAc-T16;AltName: Full=Polypeptide GalNAc transferase-like protein 1;Short=GalNAc-T-like protein 1;Short=pp-GaNTase-like protein 1;AltName: Full=Polypeptide N-acetylgalactosaminyltransferase-like protein 1;AltName: Full=Protein-UDP acetylgalactosaminyltransferase-like protein 1;AltName: Full=U…	1.12306	0.167437	0.0264381
118595707	O00562	PITPNM1 DRES9 NIR2 PITPNM	Membrane-associated phosphatidylinositol transfer protein 1;AltName: Full=Drosophila retinal degeneration B homolog;AltName: Full=Phosphatidylinositol transfer protein, membrane-associated 1;Short=PITPnm 1;AltName: Full=Pyk2 N-terminal domain-interacting receptor 2;Short=NIR-2	1.08338	0.115545	0.0265865
18202731	Q9BQ67	GRWD1 GRWD KIAA1942 WDR28	Glutamate-rich WD repeat-containing protein 1	1.09221	0.127252	0.0266036
10720075	Q9UK45	LSM7	U6 snRNA-associated Sm-like protein LSm7	1.06036	0.0845603	0.0266181
51338601	P62745	RHOB ARH6 ARHB	Rho-related GTP-binding protein RhoB;AltName: Full=Rho cDNA clone 6;Short=h6;Flags: Precursor	0.944423	-0.0824945	0.0267092
23396596	Q9BQ70	TCF25 KIAA1049 NULP1 FKSG26	Transcription factor 25;Short=TCF-25;AltName: Full=Nuclear localized protein 1	1.08484	0.117486	0.0267634
52783419	Q99624	SLC38A3 G17 NAT1 SN1 SNAT3	Sodium-coupled neutral amino acid transporter 3;AltName: Full=N-system amino acid transporter 1;AltName: Full=Na(+)-coupled neutral amino acid transporter 3;AltName: Full=Solute carrier family 38 member 3;AltName: Full=System N amino acid transporter 1	1.08879	0.122721	0.0268018
74735318	O00267	SUPT5H SPT5 SPT5H	Transcription elongation factor SPT5;Short=hSPT5;AltName: Full=DRB sensitivity-inducing factor 160 kDa subunit;Short=DSIF p160;AltName: Full=DRB sensitivity-inducing factor large subunit;Short=DSIF large subunit;AltName: Full=Tat-cotransactivator 1 protein;Short=Tat-CT1 protein	1.1487	0.200004	0.026933
17865459	P78347	GTF2I BAP135 WBSCR6	General transcription factor II-I;Short=GTFII-I;Short=TFII-I;AltName: Full=Bruton tyrosine kinase-associated protein 135;Short=BAP-135;Short=BTK-associated protein 135;AltName: Full=SRF-Phox1-interacting protein;Short=SPIN;AltName: Full=Williams-Beuren syndrome chromosomal region 6 protein	1.05314	0.0746936	0.026983
1703344	Q06481	APLP2 APPL2	Amyloid-like protein 2;Short=APLP-2;AltName: Full=APPH;AltName: Full=Amyloid protein homolog;AltName: Full=CDEI box-binding protein;Short=CDEBP;Flags: Precursor	1.05407	0.0759751	0.0270848
31077184	Q9Y3D9	MRPS23 CGI-138 HSPC329	28S ribosomal protein S23, mitochondrial;Short=MRP-S23;Short=S23mt	0.834766	-0.260557	0.0271055
74751641	Q8WZ74	CTTNBP2 C7orf8 CORTBP2 KIAA1758	Cortactin-binding protein 2;Short=CortBP2	1.10038	0.137997	0.0271123
12643817	Q9NRZ7	AGPAT3 LPAAT3 UNQ759/PRO1490	1-acyl-sn-glycerol-3-phosphate acyltransferase gamma;AltName: Full=1-acylglycerol-3-phosphate O-acyltransferase 3;Short=1-AGP acyltransferase 3;Short=1-AGPAT 3;AltName: Full=Lysophosphatidic acid acyltransferase gamma;Short=LPAAT-gamma	0.951041	-0.0724203	0.027124
12643951	Q9Y3F4	STRAP MAWD UNRIP	Serine-threonine kinase receptor-associated protein;AltName: Full=MAP activator with WD repeats;AltName: Full=UNR-interacting protein;AltName: Full=WD-40 repeat protein PT-WD	0.954297	-0.0674892	0.0271757
20141641	P49589	CARS	Cysteine--tRNA ligase, cytoplasmic;AltName: Full=Cysteinyl-tRNA synthetase;Short=CysRS	0.974412	-0.0373958	0.0272362
74735249	Q9Y320	TMX2 TXNDC14 CGI-31 My009 PIG26 PSEC0045 UNQ237/PRO270	Thioredoxin-related transmembrane protein 2;AltName: Full=Cell proliferation-inducing gene 26 protein;AltName: Full=Thioredoxin domain-containing protein 14;Flags: Precursor	0.946671	-0.0790656	0.0272534
41016932	Q9Y2V2	CARHSP1	Calcium-regulated heat-stable protein 1;AltName: Full=Calcium-regulated heat-stable protein of 24 kDa;Short=CRHSP-24	1.10508	0.144156	0.0274766
6831732	Q9Y3C0	WASHC3 AD-016 CCDC53 CGI-116 x0009	WASH complex subunit CCDC53;AltName: Full=Coiled-coil domain-containing protein 53	1.04202	0.0593778	0.0275284
17380291	Q92900	UPF1 KIAA0221 RENT1	Regulator of nonsense transcripts 1;AltName: Full=ATP-dependent helicase RENT1;AltName: Full=Nonsense mRNA reducing factor 1;Short=NORF1;AltName: Full=Up-frameshift suppressor 1 homolog;Short=hUpf1	1.04171	0.0589506	0.0276371
296439459	Q9ULH1	ASAP1 DDEF1 KIAA1249	Arf-GAP with SH3 domain, ANK repeat and PH domain-containing protein 1;AltName: Full=130 kDa phosphatidylinositol 4,5-bisphosphate-dependent ARF1 GTPase-activating protein;AltName: Full=ADP-ribosylation factor-directed GTPase-activating protein 1;Short=ARF GTPase-activating protein 1;AltName: Full=Development and differentiation-enhancing factor 1;Short=DEF-1;Short=Differentiation-enhancing facto…	0.962741	-0.0547801	0.0277001
7404340	P56134	ATP5J2 ATP5JL	ATP synthase subunit f, mitochondrial	0.897074	-0.156701	0.027705
193806374	P01871	IGHM	Ig mu chain C region	1.60748	0.6848	0.0279068
543742	P35609	ACTN2	Alpha-actinin-2;AltName: Full=Alpha-actinin skeletal muscle isoform 2;AltName: Full=F-actin cross-linking protein	0.92484	-0.112724	0.0280062
34978349	O95452	GJB6	Gap junction beta-6 protein;AltName: Full=Connexin-30;Short=Cx30	0.806307	-0.310599	0.0281618
215274269	P11277	SPTB SPTB1	Spectrin beta chain, erythrocytic;AltName: Full=Beta-I spectrin	1.07048	0.0982566	0.0282889
116241330	Q08211	DHX9 DDX9 LKP NDH2	ATP-dependent RNA helicase A;Short=RHA;AltName: Full=DEAH box protein 9;AltName: Full=Leukophysin;Short=LKP;AltName: Full=Nuclear DNA helicase II;Short=NDH II	1.05494	0.0771541	0.028289
212276491	Q9UPU5	USP24 KIAA1057	Ubiquitin carboxyl-terminal hydrolase 24;AltName: Full=Deubiquitinating enzyme 24;AltName: Full=Ubiquitin thioesterase 24;AltName: Full=Ubiquitin-specific-processing protease 24	1.05519	0.0774966	0.0283522
120649	P04406	GAPDH GAPD CDABP0047 OK/SW-cl.12	Glyceraldehyde-3-phosphate dehydrogenase;Short=GAPDH;AltName: Full=Peptidyl-cysteine S-nitrosylase GAPDH	1.05566	0.0781502	0.0284121
1709586	P51888	PRELP SLRR2A	Prolargin;AltName: Full=Proline-arginine-rich end leucine-rich repeat protein;Flags: Precursor	1.22581	0.293737	0.0285212
13638438	P54577	YARS	Tyrosine--tRNA ligase, cytoplasmic;AltName: Full=Tyrosyl-tRNA synthetase;Short=TyrRS;Contains: Tyrosine--tRNA ligase, cytoplasmic, N-terminally processed	0.962016	-0.0558665	0.0285684
160380714	O60229	KALRN DUET DUO HAPIP TRAD	Kalirin;AltName: Full=Huntingtin-associated protein-interacting protein;AltName: Full=Protein Duo;AltName: Full=Serine/threonine-protein kinase with Dbl- and pleckstrin homology domain	0.944771	-0.0819638	0.0285815
296439483	Q9UPQ0	LIMCH1 KIAA1102	LIM and calponin homology domains-containing protein 1	0.955603	-0.0655171	0.0286266
46395636	O95861	BPNT1	3'(2'),5'-bisphosphate nucleotidase 1;AltName: Full=Bisphosphate 3'-nucleotidase 1;AltName: Full=PAP-inositol 1,4-phosphatase;Short=PIP	1.0353	0.0500432	0.0286511
1172047	P42785	PRCP PCP	Lysosomal Pro-X carboxypeptidase;AltName: Full=Angiotensinase C;AltName: Full=Lysosomal carboxypeptidase C;AltName: Full=Proline carboxypeptidase;AltName: Full=Prolylcarboxypeptidase;Short=PRCP;Flags: Precursor	1.23429	0.303677	0.0286758
113584	P01876	IGHA1	Ig alpha-1 chain C region	1.37035	0.454549	0.0287874
229462828	Q8NE62	CHDH	Choline dehydrogenase, mitochondrial;Short=CDH;Short=CHD;Flags: Precursor	1.1705	0.227128	0.0288734
1709088	P52564	MAP2K6 MEK6 MKK6 PRKMK6 SKK3	Dual specificity mitogen-activated protein kinase kinase 6;Short=MAP kinase kinase 6;Short=MAPKK 6;AltName: Full=MAPK/ERK kinase 6;Short=MEK 6;AltName: Full=Stress-activated protein kinase kinase 3;Short=SAPK kinase 3;Short=SAPKK-3;Short=SAPKK3	1.05232	0.0735739	0.0289835
113408	P11766	ADH5 ADHX FDH	Alcohol dehydrogenase class-3;AltName: Full=Alcohol dehydrogenase 5;AltName: Full=Alcohol dehydrogenase class chi chain;AltName: Full=Alcohol dehydrogenase class-III;AltName: Full=Glutathione-dependent formaldehyde dehydrogenase;Short=FALDH;Short=FDH;Short=GSH-FDH;AltName: Full=S-(hydroxymethyl)glutathione dehydrogenase	1.05375	0.0755315	0.0291214
114787	P02730	SLC4A1 AE1 DI EPB3	Band 3 anion transport protein;AltName: Full=Anion exchange protein 1;Short=AE 1;Short=Anion exchanger 1;AltName: Full=Solute carrier family 4 member 1;AltName: CD_antigen=CD233	1.1267	0.172103	0.0292225
73913750	Q96PK6	RBM14 SIP	RNA-binding protein 14;AltName: Full=Paraspeckle protein 2;Short=PSP2;AltName: Full=RNA-binding motif protein 14;AltName: Full=RRM-containing coactivator activator/modulator;AltName: Full=Synaptotagmin-interacting protein;Short=SYT-interacting protein	1.09137	0.126139	0.0292849
50403624	P62244	RPS15A OK/SW-cl.82	40S ribosomal protein S15a	0.949297	-0.075068	0.0292915
74735596	O96005	CLPTM1	Cleft lip and palate transmembrane protein 1	0.93466	-0.0974863	0.029305
261260100	P01591	JCHAIN IGCJ IGJ	Immunoglobulin J chain;AltName: Full=Joining chain of multimeric IgA and IgM;Flags: Precursor	2.35664	1.23673	0.0293712
21759325	O60890	OPHN1	Oligophrenin-1	1.04122	0.0582778	0.0296054
728880	P41227	NAA10 ARD1 ARD1A TE2	N-alpha-acetyltransferase 10;AltName: Full=N-terminal acetyltransferase complex ARD1 subunit homolog A;AltName: Full=NatA catalytic subunit Naa10	1.07301	0.101667	0.0296148
119554	P28482	MAPK1 ERK2 PRKM1 PRKM2	Mitogen-activated protein kinase 1;Short=MAP kinase 1;Short=MAPK 1;AltName: Full=ERT1;AltName: Full=Extracellular signal-regulated kinase 2;Short=ERK-2;AltName: Full=MAP kinase isoform p42;Short=p42-MAPK;AltName: Full=Mitogen-activated protein kinase 2;Short=MAP kinase 2;Short=MAPK 2	1.06355	0.0888945	0.0296504
1018689294	Q8N350	CBARP C19orf26	Voltage-dependent calcium channel beta subunit-associated regulatory protein	0.906093	-0.142269	0.0297118
55977476	P68366	TUBA4A TUBA1	Tubulin alpha-4A chain;AltName: Full=Alpha-tubulin 1;AltName: Full=Testis-specific alpha-tubulin;AltName: Full=Tubulin H2-alpha;AltName: Full=Tubulin alpha-1 chain	0.959043	-0.0603327	0.0299338
31077177	P48729	CSNK1A1	Casein kinase I isoform alpha;Short=CKI-alpha;AltName: Full=CK1	1.07846	0.108977	0.0300861
47606649	Q8NFA0	USP32 USP10	Ubiquitin carboxyl-terminal hydrolase 32;AltName: Full=Deubiquitinating enzyme 32;AltName: Full=Renal carcinoma antigen NY-REN-60;AltName: Full=Ubiquitin thioesterase 32;AltName: Full=Ubiquitin-specific-processing protease 32;Flags: Precursor	1.08497	0.117658	0.0301866
9973397	Q13418	ILK ILK1 ILK2	Integrin-linked protein kinase;AltName: Full=59 kDa serine/threonine-protein kinase;AltName: Full=ILK-1;AltName: Full=ILK-2;AltName: Full=p59ILK	1.07066	0.0985035	0.0302737
125987815	Q05707	COL14A1 UND	Collagen alpha-1(XIV) chain;AltName: Full=Undulin;Flags: Precursor	1.20041	0.263528	0.0303023
62901454	Q8N8N7	PTGR2 ZADH1	Prostaglandin reductase 2;Short=PRG-2;AltName: Full=15-oxoprostaglandin 13-reductase;AltName: Full=Zinc-binding alcohol dehydrogenase domain-containing protein 1	1.08555	0.118432	0.0303702
215273923	Q99726	SLC30A3 ZNT3	Zinc transporter 3;Short=ZnT-3;AltName: Full=Solute carrier family 30 member 3	0.926851	-0.109591	0.0304223
313104118	Q9H1K1	ISCU NIFUN	Iron-sulfur cluster assembly enzyme ISCU, mitochondrial;AltName: Full=NifU-like N-terminal domain-containing protein;AltName: Full=NifU-like protein;Flags: Precursor	0.931782	-0.101936	0.0304632
3183119	Q15120	PDK3 PDHK3	[Pyruvate dehydrogenase (acetyl-transferring)] kinase isozyme 3, mitochondrial;AltName: Full=Pyruvate dehydrogenase kinase isoform 3;Flags: Precursor	0.899166	-0.15334	0.0306248
543826	P02749	APOH B2G1	Beta-2-glycoprotein 1;AltName: Full=APC inhibitor;AltName: Full=Activated protein C-binding protein;AltName: Full=Anticardiolipin cofactor;AltName: Full=Apolipoprotein H;Short=Apo-H;AltName: Full=Beta-2-glycoprotein I;Short=B2GPI;Short=Beta(2)GPI;Flags: Precursor	1.23514	0.304672	0.0307832
74761192	Q9BPX6	MICU1 CALC CBARA1	Calcium uptake protein 1, mitochondrial;AltName: Full=Atopy-related autoantigen CALC;Short=ara CALC;AltName: Full=Calcium-binding atopy-related autoantigen 1;AltName: Allergen=Hom s 4;Flags: Precursor	0.940506	-0.0884908	0.0308582
129078	P20774	OGN OIF SLRR3A	Mimecan;AltName: Full=Osteoglycin;AltName: Full=Osteoinductive factor;Short=OIF;Flags: Precursor	1.37032	0.454511	0.0308783
38503376	P60033	CD81 TAPA1 TSPAN28	CD81 antigen;AltName: Full=26 kDa cell surface protein TAPA-1;AltName: Full=Target of the antiproliferative antibody 1;AltName: Full=Tetraspanin-28;Short=Tspan-28;AltName: CD_antigen=CD81	0.952788	-0.0697731	0.0308844
125527	P19525	EIF2AK2 PKR PRKR	Interferon-induced, double-stranded RNA-activated protein kinase;AltName: Full=Eukaryotic translation initiation factor 2-alpha kinase 2;Short=eIF-2A protein kinase 2;AltName: Full=Interferon-inducible RNA-dependent protein kinase;AltName: Full=P1/eIF-2A protein kinase;AltName: Full=Protein kinase RNA-activated;Short=PKR;Short=Protein kinase R;AltName: Full=Tyrosine-protein kinase EIF2AK2;AltName…	0.945677	-0.0805807	0.0309773
215273877	P47736	RAP1GAP KIAA0474 RAP1GA1	Rap1 GTPase-activating protein 1;Short=Rap1GAP;Short=Rap1GAP1	0.96122	-0.0570618	0.0311858
74745129	Q5T5U3	ARHGAP21 ARHGAP10 KIAA1424	Rho GTPase-activating protein 21;AltName: Full=Rho GTPase-activating protein 10;AltName: Full=Rho-type GTPase-activating protein 21	1.0416	0.0588061	0.0312119
21362967	Q9UGM6	WARS2	Tryptophan--tRNA ligase, mitochondrial;AltName: Full=(Mt)TrpRS;AltName: Full=Tryptophanyl-tRNA synthetase;Short=TrpRS;Flags: Precursor	1.16435	0.219522	0.0312211
12643947	Q9Y2A7	NCKAP1 HEM2 KIAA0587 NAP1	Nck-associated protein 1;Short=NAP 1;AltName: Full=Membrane-associated protein HEM-2;AltName: Full=p125Nap1	0.968965	-0.0454833	0.0312384
145559444	Q12797	ASPH BAH	Aspartyl/asparaginyl beta-hydroxylase;AltName: Full=Aspartate beta-hydroxylase;Short=ASP beta-hydroxylase;AltName: Full=Peptide-aspartate beta-dioxygenase	1.07153	0.0996778	0.0313142
51702795	P62913	RPL11	60S ribosomal protein L11;AltName: Full=CLL-associated antigen KW-12	0.966816	-0.0486873	0.0314046
52000904	P63098	PPP3R1 CNA2 CNB	Calcineurin subunit B type 1;AltName: Full=Protein phosphatase 2B regulatory subunit 1;AltName: Full=Protein phosphatase 3 regulatory subunit B alpha isoform 1	0.951273	-0.072069	0.0314808
229463036	Q9Y4G6	TLN2 KIAA0320	Talin-2	0.961437	-0.0567364	0.0315262
189047132	P51114	FXR1	Fragile X mental retardation syndrome-related protein 1;Short=hFXR1p	1.05113	0.0719365	0.0315325
20137255	O14617	AP3D1 PRO0039	AP-3 complex subunit delta-1;AltName: Full=AP-3 complex subunit delta;AltName: Full=Adaptor-related protein complex 3 subunit delta-1;AltName: Full=Delta-adaptin	0.957205	-0.0631003	0.0317801
6093464	O95298	NDUFC2 HLC1	NADH dehydrogenase [ubiquinone] 1 subunit C2;AltName: Full=Complex I-B14.5b;Short=CI-B14.5b;AltName: Full=Human lung cancer oncogene 1 protein;Short=HLC-1;AltName: Full=NADH-ubiquinone oxidoreductase subunit B14.5b	0.912252	-0.132496	0.0317866
18203500	Q9UGP8	SEC63 SEC63L	Translocation protein SEC63 homolog	1.11461	0.156536	0.0318096
121039	P01857	IGHG1	Ig gamma-1 chain C region	1.27684	0.352579	0.0320845
37999727	Q8WXF7	ATL1 GBP3 SPG3A	Atlastin-1;AltName: Full=Brain-specific GTP-binding protein;AltName: Full=GTP-binding protein 3;Short=GBP-3;Short=hGBP3;AltName: Full=Guanine nucleotide-binding protein 3;AltName: Full=Spastic paraplegia 3 protein A	0.964613	-0.0519773	0.0322567
131796	P20340	RAB6A RAB6	Ras-related protein Rab-6A;Short=Rab-6	1.04275	0.060397	0.0324762
6686183	Q9Y3E5	PTRH2 BIT1 PTH2 CGI-147	Peptidyl-tRNA hydrolase 2, mitochondrial;Short=PTH 2;AltName: Full=Bcl-2 inhibitor of transcription 1;Flags: Precursor	1.08404	0.116423	0.0324853
74751663	Q93052	LPP	Lipoma-preferred partner;AltName: Full=LIM domain-containing preferred translocation partner in lipoma	1.14118	0.190531	0.0327657
74731083	Q96A33	CCDC47 GK001 MSTP041 PSEC0077	Coiled-coil domain-containing protein 47;Flags: Precursor	1.05501	0.0772627	0.0328616
47605991	P78356	PIP4K2B PIP5K2B	Phosphatidylinositol 5-phosphate 4-kinase type-2 beta;AltName: Full=1-phosphatidylinositol 5-phosphate 4-kinase 2-beta;AltName: Full=Diphosphoinositide kinase 2-beta;AltName: Full=Phosphatidylinositol 5-phosphate 4-kinase type II beta;Short=PI(5)P 4-kinase type II beta;Short=PIP4KII-beta;AltName: Full=PtdIns(5)P-4-kinase isoform 2-beta	0.96112	-0.0572121	0.0329152
67460301	Q6V1X1	DPP8 DPRP1 MSTP097 MSTP135 MSTP141	Dipeptidyl peptidase 8;Short=DP8;AltName: Full=Dipeptidyl peptidase IV-related protein 1;Short=DPRP-1;AltName: Full=Dipeptidyl peptidase VIII;Short=DPP VIII;AltName: Full=Prolyl dipeptidase DPP8	0.93709	-0.0937408	0.0330195
117949389	Q6YHK3	CD109 CPAMD7	CD109 antigen;AltName: Full=150 kDa TGF-beta-1-binding protein;AltName: Full=C3 and PZP-like alpha-2-macroglobulin domain-containing protein 7;AltName: Full=Platelet-specific Gov antigen;AltName: Full=p180;AltName: Full=r150;AltName: CD_antigen=CD109;Flags: Precursor	1.07598	0.105656	0.0330746
74736328	Q66LE6	PPP2R2D KIAA1541	Serine/threonine-protein phosphatase 2A 55 kDa regulatory subunit B delta isoform;AltName: Full=PP2A subunit B isoform B55-delta;AltName: Full=PP2A subunit B isoform PR55-delta;AltName: Full=PP2A subunit B isoform R2-delta;AltName: Full=PP2A subunit B isoform delta	1.0388	0.0549229	0.0334175
12643661	O95429	BAG4 SODD	BAG family molecular chaperone regulator 4;Short=BAG-4;AltName: Full=Bcl-2-associated athanogene 4;AltName: Full=Silencer of death domains	1.11684	0.159425	0.0335058
85701362	Q9H492	MAP1LC3A	Microtubule-associated proteins 1A/1B light chain 3A;AltName: Full=Autophagy-related protein LC3 A;AltName: Full=Autophagy-related ubiquitin-like modifier LC3 A;AltName: Full=MAP1 light chain 3-like protein 1;AltName: Full=MAP1A/MAP1B light chain 3 A;Short=MAP1A/MAP1B LC3 A;AltName: Full=Microtubule-associated protein 1 light chain 3 alpha;Flags: Precursor	0.951792	-0.0712814	0.0336348
160332299	Q02218	OGDH	2-oxoglutarate dehydrogenase, mitochondrial;AltName: Full=2-oxoglutarate dehydrogenase complex component E1;Short=OGDC-E1;AltName: Full=Alpha-ketoglutarate dehydrogenase;Flags: Precursor	0.925018	-0.112446	0.0337058
115206	P11586	MTHFD1 MTHFC MTHFD	C-1-tetrahydrofolate synthase, cytoplasmic;Short=C1-THF synthase;Includes: Methylenetetrahydrofolate dehydrogenase;Includes: Methenyltetrahydrofolate cyclohydrolase;Includes: Formyltetrahydrofolate synthetase;Contains: C-1-tetrahydrofolate synthase, cytoplasmic, N-terminally processed	1.04744	0.0668646	0.0340686
317373313	Q9UDY2	TJP2 X104 ZO2	Tight junction protein ZO-2;AltName: Full=Tight junction protein 2;AltName: Full=Zona occludens protein 2;AltName: Full=Zonula occludens protein 2	1.06722	0.093853	0.0342381
17369343	Q9P2S2	NRXN2 KIAA0921	Neurexin-2;AltName: Full=Neurexin II-alpha;AltName: Full=Neurexin-2-alpha;Flags: Precursor	1.06557	0.0916255	0.034394
425906075	Q8NF91	SYNE1 C6orf98 KIAA0796 KIAA1262 KIAA1756 MYNE1	Nesprin-1;AltName: Full=Enaptin;AltName: Full=Myocyte nuclear envelope protein 1;Short=Myne-1;AltName: Full=Nuclear envelope spectrin repeat protein 1;AltName: Full=Synaptic nuclear envelope protein 1;Short=Syne-1	0.971609	-0.0415524	0.034424
118161	P21291	CSRP1 CSRP CYRP	Cysteine and glycine-rich protein 1;AltName: Full=Cysteine-rich protein 1;Short=CRP;Short=CRP1;AltName: Full=Epididymis luminal protein 141;Short=HEL-141	1.07246	0.100928	0.0345164
57012667	Q6FI81	CIAPIN1 CUA001 PRO0915	Anamorsin;AltName: Full=Cytokine-induced apoptosis inhibitor 1;AltName: Full=Fe-S cluster assembly protein DRE2 homolog	0.962057	-0.0558051	0.0346638
172045555	Q9Y6X5	ENPP4 KIAA0879 NPP4	Bis(5'-adenosyl)-triphosphatase ENPP4;AltName: Full=AP3A hydrolase;Short=AP3Aase;AltName: Full=Ectonucleotide pyrophosphatase/phosphodiesterase family member 4;Short=E-NPP 4;Short=NPP-4;Flags: Precursor	1.06539	0.0913845	0.0347705
124056593	Q9UHD9	UBQLN2 N4BP4 PLIC2 HRIHFB2157	Ubiquilin-2;AltName: Full=Chap1;AltName: Full=DSK2 homolog;AltName: Full=Protein linking IAP with cytoskeleton 2;Short=PLIC-2;Short=hPLIC-2;AltName: Full=Ubiquitin-like product Chap1/Dsk2	0.943033	-0.0846201	0.0348555
13633893	P82650	MRPS22 C3orf5 RPMS22 GK002	28S ribosomal protein S22, mitochondrial;Short=MRP-S22;Short=S22mt	0.931162	-0.102896	0.0349471
730565	P39023	RPL3 OK/SW-cl.32	60S ribosomal protein L3;AltName: Full=HIV-1 TAR RNA-binding protein B;Short=TARBP-B	0.926485	-0.11016	0.0349545
25009267	Q9H078	CLPB HSP78 SKD3	Caseinolytic peptidase B protein homolog;AltName: Full=Suppressor of potassium transport defect 3;Flags: Precursor	1.05583	0.0783844	0.0349924
215274207	P10515	DLAT DLTA	Dihydrolipoyllysine-residue acetyltransferase component of pyruvate dehydrogenase complex, mitochondrial;AltName: Full=70 kDa mitochondrial autoantigen of primary biliary cirrhosis;Short=PBC;AltName: Full=Dihydrolipoamide acetyltransferase component of pyruvate dehydrogenase complex;AltName: Full=M2 antigen complex 70 kDa subunit;AltName: Full=Pyruvate dehydrogenase complex component E2;Short=PDC…	0.946654	-0.0790915	0.0350316
6831529	O95865	DDAH2 DDAH G6A NG30	N(G),N(G)-dimethylarginine dimethylaminohydrolase 2;Short=DDAH-2;Short=Dimethylarginine dimethylaminohydrolase 2;AltName: Full=DDAHII;AltName: Full=Dimethylargininase-2;AltName: Full=Protein G6a;AltName: Full=S-phase protein	1.0678	0.0946453	0.0353121
47117765	P61254	RPL26	60S ribosomal protein L26	0.935459	-0.0962542	0.0353255
74762279	Q5VZK9	CARMIL1 CARMIL LRRC16 LRRC16A	F-actin-uncapping protein LRRC16A;AltName: Full=CARMIL homolog;AltName: Full=Capping protein, Arp2/3 and myosin-I linker homolog 1;AltName: Full=Capping protein, Arp2/3 and myosin-I linker protein 1;AltName: Full=Leucine-rich repeat-containing protein 16A	1.06594	0.0921301	0.0353448
6136538	O60268	KIAA0513	Uncharacterized protein KIAA0513	0.963067	-0.0542922	0.0353466
21903479	P18206	VCL	Vinculin;AltName: Full=Metavinculin;Short=MV	1.09793	0.134782	0.0353667
269849763	O43164	PJA2 KIAA0438 RNF131	E3 ubiquitin-protein ligase Praja-2;Short=Praja2;AltName: Full=RING finger protein 131	0.928357	-0.107248	0.0355175
147742985	Q5TH69	ARFGEF3 BIG3 C6orf92 KIAA1244	Brefeldin A-inhibited guanine nucleotide-exchange protein 3;AltName: Full=ARFGEF family member 3	0.971454	-0.0417826	0.0356599
41016926	Q9H9C1	VIPAS39 C14orf133 SPE39 VIPAR	Spermatogenesis-defective protein 39 homolog;Short=hSPE-39;AltName: Full=VPS33B-interacting protein in apical-basolateral polarity regulator;AltName: Full=VPS33B-interacting protein in polarity and apical restriction	1.13597	0.18392	0.0356868
298351714	P0DOY2	IGLC2	Ig lambda-2 chain C regions	1.23073	0.29951	0.0357216
74748090	Q5XPI4	RNF123 KPC1 FP1477	E3 ubiquitin-protein ligase RNF123;AltName: Full=Kip1 ubiquitination-promoting complex protein 1;AltName: Full=RING finger protein 123	1.08006	0.11111	0.0357286
14916548	O60884	DNAJA2 CPR3 HIRIP4	DnaJ homolog subfamily A member 2;AltName: Full=Cell cycle progression restoration gene 3 protein;AltName: Full=Dnj3;Short=Dj3;AltName: Full=HIRA-interacting protein 4;AltName: Full=Renal carcinoma antigen NY-REN-14;Flags: Precursor	1.03514	0.0498327	0.03585
284018160	Q96BS2	TESC CHP3	Calcineurin B homologous protein 3;AltName: Full=Tescalcin;Short=TSC	0.93014	-0.10448	0.0359535
116242799	Q01082	SPTBN1 SPTB2	Spectrin beta chain, non-erythrocytic 1;AltName: Full=Beta-II spectrin;AltName: Full=Fodrin beta chain;AltName: Full=Spectrin, non-erythroid beta chain 1	0.973258	-0.0391061	0.0359768
3122050	Q14195	DPYSL3 CRMP4 DRP3 ULIP ULIP1	Dihydropyrimidinase-related protein 3;Short=DRP-3;AltName: Full=Collapsin response mediator protein 4;Short=CRMP-4;AltName: Full=Unc-33-like phosphoprotein 1;Short=ULIP-1	1.07508	0.104442	0.0361159
218511956	P00736	C1R	Complement C1r subcomponent;AltName: Full=Complement component 1 subcomponent r;Contains: Complement C1r subcomponent heavy chain;Contains: Complement C1r subcomponent light chain;Flags: Precursor	1.11068	0.151442	0.0362198
313104271	P02787	TF PRO1400	Serotransferrin;Short=Transferrin;AltName: Full=Beta-1 metal-binding globulin;AltName: Full=Siderophilin;Flags: Precursor	0.892314	-0.164376	0.0364086
20455516	P08240	SRPRA SRPR	Signal recognition particle receptor subunit alpha;Short=SR-alpha;AltName: Full=Docking protein alpha;Short=DP-alpha	0.928418	-0.107153	0.0364769
1345695	P47755	CAPZA2	F-actin-capping protein subunit alpha-2;AltName: Full=CapZ alpha-2	1.02046	0.0292185	0.0365036
391358144	O75334	PPFIA2	Liprin-alpha-2;AltName: Full=Protein tyrosine phosphatase receptor type f polypeptide-interacting protein alpha-2;Short=PTPRF-interacting protein alpha-2	0.96085	-0.057617	0.036749
6016173	P78417	GSTO1 GSTTLP28	Glutathione S-transferase omega-1;Short=GSTO-1;AltName: Full=Glutathione S-transferase omega 1-1;Short=GSTO 1-1;AltName: Full=Glutathione-dependent dehydroascorbate reductase;AltName: Full=Monomethylarsonic acid reductase;Short=MMA(V) reductase;AltName: Full=S-(Phenacyl)glutathione reductase;Short=SPG-R	1.18065	0.23958	0.0369657
28381347	O00154	ACOT7 BACH	Cytosolic acyl coenzyme A thioester hydrolase;AltName: Full=Acyl-CoA thioesterase 7;AltName: Full=Brain acyl-CoA hydrolase;Short=BACH;AltName: Full=CTE-IIa;Short=CTE-II;AltName: Full=Long chain acyl-CoA thioester hydrolase	0.978145	-0.0318799	0.0370774
1352216	Q05329	GAD2 GAD65	Glutamate decarboxylase 2;AltName: Full=65 kDa glutamic acid decarboxylase;Short=GAD-65;AltName: Full=Glutamate decarboxylase 65 kDa isoform	0.955345	-0.065907	0.0370962
215274155	Q6NV74	KIAA1211L C2orf55	Uncharacterized protein KIAA1211-like	0.960789	-0.0577078	0.0371272
334302874	Q15714	TSC22D1 KIAA1994 TGFB1I4 TSC22 hucep-2	TSC22 domain family protein 1;AltName: Full=Cerebral protein 2;AltName: Full=Regulatory protein TSC-22;AltName: Full=TGFB-stimulated clone 22 homolog;AltName: Full=Transforming growth factor beta-1-induced transcript 4 protein	0.932482	-0.100852	0.0372141
32469734	Q8IZD9	DOCK3 KIAA0299 MOCA	Dedicator of cytokinesis protein 3;AltName: Full=Modifier of cell adhesion;AltName: Full=Presenilin-binding protein;Short=PBP	0.954904	-0.0665723	0.0373124
296434580	Q96T17	MAP7D2	MAP7 domain-containing protein 2	0.953421	-0.0688143	0.0373274
462184	P34896	SHMT1	Serine hydroxymethyltransferase, cytosolic;Short=SHMT;AltName: Full=Glycine hydroxymethyltransferase;AltName: Full=Serine methylase	1.0654	0.0914009	0.0373434
52000823	Q86Y39	NDUFA11	NADH dehydrogenase [ubiquinone] 1 alpha subcomplex subunit 11;AltName: Full=Complex I-B14.7;Short=CI-B14.7;AltName: Full=NADH-ubiquinone oxidoreductase subunit B14.7	0.936806	-0.0941783	0.0373738
20455488	P21912	SDHB SDH SDH1	Succinate dehydrogenase [ubiquinone] iron-sulfur subunit, mitochondrial;AltName: Full=Iron-sulfur subunit of complex II;Short=Ip;Flags: Precursor	0.923543	-0.114749	0.0374067
215273868	P48147	PREP PEP	Prolyl endopeptidase;Short=PE;AltName: Full=Post-proline cleaving enzyme	0.970149	-0.0437222	0.0374682
56404943	Q99497	PARK7	Protein deglycase DJ-1;Short=DJ-1;AltName: Full=Oncogene DJ1;AltName: Full=Parkinson disease protein 7;Flags: Precursor	1.02972	0.0422573	0.0374741
54038809	P67775	PPP2CA	Serine/threonine-protein phosphatase 2A catalytic subunit alpha isoform;Short=PP2A-alpha;AltName: Full=Replication protein C;Short=RP-C	0.955684	-0.0653946	0.0375837
215274170	Q13574	DGKZ DAGK6	Diacylglycerol kinase zeta;Short=DAG kinase zeta;AltName: Full=Diglyceride kinase zeta;Short=DGK-zeta	0.94151	-0.0869511	0.0377702
251757492	P50148	GNAQ GAQ	Guanine nucleotide-binding protein G(q) subunit alpha;AltName: Full=Guanine nucleotide-binding protein alpha-q	1.04524	0.0638377	0.0378235
6093472	O43676	NDUFB3	NADH dehydrogenase [ubiquinone] 1 beta subcomplex subunit 3;AltName: Full=Complex I-B12;Short=CI-B12;AltName: Full=NADH-ubiquinone oxidoreductase B12 subunit	0.919436	-0.121178	0.0379416
296452899	Q99884	SLC6A7 PROT	Sodium-dependent proline transporter;AltName: Full=Solute carrier family 6 member 7	1.14849	0.199736	0.0380146
57015374	P49750	YLPM1 C14orf170 ZAP3	YLP motif-containing protein 1;AltName: Full=Nuclear protein ZAP3;AltName: Full=ZAP113	1.08406	0.116441	0.0380276
68068024	P98194	ATP2C1 KIAA1347 PMR1L HUSSY-28	Calcium-transporting ATPase type 2C member 1;Short=ATPase 2C1;AltName: Full=ATP-dependent Ca(2+) pump PMR1	1.0584	0.0818828	0.038128
1708072	P49915	GMPS	GMP synthase [glutamine-hydrolyzing];AltName: Full=GMP synthetase;AltName: Full=Glutamine amidotransferase	0.960972	-0.057434	0.0381285
108935843	Q9UL51	HCN2 BCNG2	Potassium/sodium hyperpolarization-activated cyclic nucleotide-gated channel 2;AltName: Full=Brain cyclic nucleotide-gated channel 2;Short=BCNG-2	0.942313	-0.0857215	0.0382038
1708399	P50213	IDH3A	Isocitrate dehydrogenase [NAD] subunit alpha, mitochondrial;AltName: Full=Isocitric dehydrogenase subunit alpha;AltName: Full=NAD(+)-specific ICDH subunit alpha;Flags: Precursor	0.931322	-0.102648	0.0386176
20141568	P48735	IDH2	Isocitrate dehydrogenase [NADP], mitochondrial;Short=IDH;AltName: Full=ICD-M;AltName: Full=IDP;AltName: Full=NADP(+)-specific ICDH;AltName: Full=Oxalosuccinate decarboxylase;Flags: Precursor	0.942848	-0.0849028	0.0387293
209572758	Q15878	CACNA1E CACH6 CACNL1A6	Voltage-dependent R-type calcium channel subunit alpha-1E;AltName: Full=Brain calcium channel II;Short=BII;AltName: Full=Calcium channel, L type, alpha-1 polypeptide, isoform 6;AltName: Full=Voltage-gated calcium channel subunit alpha Cav2.3	1.06135	0.085898	0.0387359
2499325	O00217	NDUFS8	NADH dehydrogenase [ubiquinone] iron-sulfur protein 8, mitochondrial;AltName: Full=Complex I-23kD;Short=CI-23kD;AltName: Full=NADH-ubiquinone oxidoreductase 23 kDa subunit;AltName: Full=TYKY subunit;Flags: Precursor	0.929926	-0.104813	0.0388962
14916998	P00390	GSR GLUR GRD1	Glutathione reductase, mitochondrial;Short=GR;Short=GRase;Flags: Precursor	1.04349	0.0614142	0.0392326
1346355	Q01813	PFKP PFKF	ATP-dependent 6-phosphofructokinase, platelet type;Short=ATP-PFK;Short=PFK-P;AltName: Full=6-phosphofructokinase type C;AltName: Full=Phosphofructo-1-kinase isozyme C;Short=PFK-C;AltName: Full=Phosphohexokinase	0.94793	-0.0771483	0.0393426
18202039	O43396	TXNL1 TRP32 TXL TXNL	Thioredoxin-like protein 1;AltName: Full=32 kDa thioredoxin-related protein	1.04119	0.0582339	0.0394703
14917027	O00194	RAB27B	Ras-related protein Rab-27B;AltName: Full=C25KG	1.16491	0.220222	0.0395103
125987795	P14415	ATP1B2	Sodium/potassium-transporting ATPase subunit beta-2;AltName: Full=Adhesion molecule in glia;Short=AMOG;AltName: Full=Sodium/potassium-dependent ATPase subunit beta-2	0.95092	-0.0726037	0.0395553
113936	P01008	SERPINC1 AT3 PRO0309	Antithrombin-III;Short=ATIII;AltName: Full=Serpin C1;Flags: Precursor	1.11829	0.161299	0.0396445
166214970	Q9H0N0	RAB6C WTH3	Ras-related protein Rab-6C;AltName: Full=Rab6-like protein WTH3	1.08739	0.120869	0.0396864
24418852	P35914	HMGCL	Hydroxymethylglutaryl-CoA lyase, mitochondrial;Short=HL;Short=HMG-CoA lyase;AltName: Full=3-hydroxy-3-methylglutarate-CoA lyase;Flags: Precursor	1.06954	0.0969935	0.0398547
71152403	Q9H330	TMEM245 C9orf5	Transmembrane protein 245;AltName: Full=Protein CG-2	1.14931	0.200772	0.0399895
24638295	O95155	UBE4B HDNB1 KIAA0684 UFD2	Ubiquitin conjugation factor E4 B;AltName: Full=Homozygously deleted in neuroblastoma 1;AltName: Full=Ubiquitin fusion degradation protein 2	0.956654	-0.0639303	0.0403702
74753511	Q9Y5B9	SUPT16H FACT140 FACTP140	FACT complex subunit SPT16;AltName: Full=Chromatin-specific transcription elongation factor 140 kDa subunit;AltName: Full=FACT 140 kDa subunit;AltName: Full=FACTp140;AltName: Full=Facilitates chromatin transcription complex subunit SPT16;Short=hSPT16	0.966874	-0.0486003	0.0403706
29427676	Q16891	IMMT HMP MIC60 MINOS2 PIG4 PIG52	MICOS complex subunit MIC60;AltName: Full=Cell proliferation-inducing gene 4/52 protein;AltName: Full=Mitochondrial inner membrane protein;AltName: Full=Mitofilin;AltName: Full=p87/89;Flags: Precursor	0.955995	-0.0649251	0.0404114
229462866	Q15075	EEA1 ZFYVE2	Early endosome antigen 1;AltName: Full=Endosome-associated protein p162;AltName: Full=Zinc finger FYVE domain-containing protein 2	0.970028	-0.0439021	0.0404298
29337005	Q9UQE7	SMC3 BAM BMH CSPG6 SMC3L1	Structural maintenance of chromosomes protein 3;Short=SMC protein 3;Short=SMC-3;AltName: Full=Basement membrane-associated chondroitin proteoglycan;Short=Bamacan;AltName: Full=Chondroitin sulfate proteoglycan 6;AltName: Full=Chromosome-associated polypeptide;Short=hCAP	1.03223	0.045761	0.0404918
74735411	O43809	NUDT21 CFIM25 CPSF25 CPSF5	Cleavage and polyadenylation specificity factor subunit 5;AltName: Full=Cleavage and polyadenylation specificity factor 25 kDa subunit;Short=CFIm25;Short=CPSF 25 kDa subunit;AltName: Full=Nucleoside diphosphate-linked moiety X motif 21;Short=Nudix motif 21;AltName: Full=Pre-mRNA cleavage factor Im 25 kDa subunit	1.06054	0.0847975	0.0406409
296434462	Q96GS4	BORCS6 C17orf59	BLOC-1-related complex subunit 6;AltName: Full=Lysosome-dispersing protein;Short=Lyspersin	1.09559	0.131705	0.0409181
12643665	O95817	BAG3 BIS	BAG family molecular chaperone regulator 3;Short=BAG-3;AltName: Full=Bcl-2-associated athanogene 3;AltName: Full=Bcl-2-binding protein Bis;AltName: Full=Docking protein CAIR-1	1.09921	0.136466	0.041
10720185	Q9Y4L1	HYOU1 GRP170 ORP150	Hypoxia up-regulated protein 1;AltName: Full=150 kDa oxygen-regulated protein;Short=ORP-150;AltName: Full=170 kDa glucose-regulated protein;Short=GRP-170;Flags: Precursor	0.957514	-0.062635	0.0410237
416733	P04003	C4BPA C4BP	C4b-binding protein alpha chain;Short=C4bp;AltName: Full=Proline-rich protein;Short=PRP;Flags: Precursor	1.21824	0.284794	0.04109
4033704	Q00535	CDK5 CDKN5	Cyclin-dependent-like kinase 5;AltName: Full=Cell division protein kinase 5;AltName: Full=Serine/threonine-protein kinase PSSALRE;AltName: Full=Tau protein kinase II catalytic subunit;Short=TPKII catalytic subunit	0.95557	-0.065567	0.0413831
182701410	A8MVW0	FAM171A2	Protein FAM171A2;Flags: Precursor	1.11255	0.153869	0.0414103
74718831	Q9HC38	GLOD4 C17orf25 CGI-150 My027	Glyoxalase domain-containing protein 4	1.04381	0.0618654	0.0415198
585670	P36871	PGM1	Phosphoglucomutase-1;Short=PGM 1;AltName: Full=Glucose phosphomutase 1	1.05323	0.0748267	0.0415243
302393807	P48067	SLC6A9	Sodium- and chloride-dependent glycine transporter 1;Short=GlyT-1;Short=GlyT1;AltName: Full=Solute carrier family 6 member 9	1.09945	0.136781	0.0416571
18202497	Q13367	AP3B2	AP-3 complex subunit beta-2;AltName: Full=Adaptor protein complex AP-3 subunit beta-2;AltName: Full=Adaptor-related protein complex 3 subunit beta-2;AltName: Full=Beta-3B-adaptin;AltName: Full=Clathrin assembly protein complex 3 beta-2 large chain;AltName: Full=Neuron-specific vesicle coat protein beta-NAP	0.963594	-0.053503	0.0418116
296439291	Q15274	QPRT	Nicotinate-nucleotide pyrophosphorylase [carboxylating];AltName: Full=Quinolinate phosphoribosyltransferase [decarboxylating];Short=QAPRTase;Short=QPRTase	1.13808	0.186607	0.0418505
317373597	P05141	SLC25A5 ANT2	ADP/ATP translocase 2;AltName: Full=ADP,ATP carrier protein 2;AltName: Full=ADP,ATP carrier protein, fibroblast isoform;AltName: Full=Adenine nucleotide translocator 2;Short=ANT 2;AltName: Full=Solute carrier family 25 member 5;Contains: ADP/ATP translocase 2, N-terminally processed	0.917286	-0.124556	0.0421169
14286115	Q01814	ATP2B2 PMCA2	Plasma membrane calcium-transporting ATPase 2;Short=PMCA2;AltName: Full=Plasma membrane calcium ATPase isoform 2;AltName: Full=Plasma membrane calcium pump isoform 2	0.951183	-0.072205	0.042295
121946960	Q4AE62	GTDC1	Glycosyltransferase-like domain-containing protein 1;AltName: Full=Mannosyltransferase-like protein Xa;AltName: Full=Mat-Xa	0.925445	-0.111781	0.0425289
296452985	Q6MZT1	RGS7BP R7BP	Regulator of G-protein signaling 7-binding protein;AltName: Full=R7 family-binding protein	0.953772	-0.0682829	0.0425559
170652901	Q5TC12	ATPAF1 ATP11	ATP synthase mitochondrial F1 complex assembly factor 1;AltName: Full=ATP11 homolog;Flags: Precursor	0.963486	-0.0536638	0.0425923
42558969	Q13136	PPFIA1 LIP1	Liprin-alpha-1;AltName: Full=LAR-interacting protein 1;Short=LIP-1;AltName: Full=Protein tyrosine phosphatase receptor type f polypeptide-interacting protein alpha-1;Short=PTPRF-interacting protein alpha-1	1.0587	0.0822888	0.0427239
54036697	P68032	ACTC1 ACTC	Actin, alpha cardiac muscle 1;AltName: Full=Alpha-cardiac actin;Flags: Precursor	1.08361	0.115841	0.0428182
47117681	P61201	COPS2 CSN2 TRIP15	COP9 signalosome complex subunit 2;Short=SGN2;Short=Signalosome subunit 2;AltName: Full=Alien homolog;AltName: Full=JAB1-containing signalosome subunit 2;AltName: Full=Thyroid receptor-interacting protein 15;Short=TR-interacting protein 15;Short=TRIP-15	0.978949	-0.0306949	0.0428523
62511089	Q9BWF3	RBM4 RBM4A	RNA-binding protein 4;AltName: Full=Lark homolog;Short=hLark;AltName: Full=RNA-binding motif protein 4;AltName: Full=RNA-binding motif protein 4a	1.08523	0.117997	0.0428809
74735005	Q9UFG5	C19orf25	UPF0449 protein C19orf25	1.11637	0.158818	0.0429229
32470612	Q15121	PEA15	Astrocytic phosphoprotein PEA-15;AltName: Full=15 kDa phosphoprotein enriched in astrocytes;AltName: Full=Phosphoprotein enriched in diabetes;Short=PED	1.08589	0.118872	0.0429776
212276431	Q9BXV9	GON7 C14orf142	Uncharacterized protein C14orf142	0.928265	-0.107391	0.0430022
51338696	P62760	VSNL1 VISL1	Visinin-like protein 1;Short=VILIP;Short=VLP-1;AltName: Full=Hippocalcin-like protein 3;Short=HLP3	0.948153	-0.0768083	0.0430029
48428650	Q8N3V7	SYNPO KIAA1029	Synaptopodin	0.942505	-0.0854281	0.0432584
229462779	Q9Y566	SHANK1	SH3 and multiple ankyrin repeat domains protein 1;Short=Shank1;AltName: Full=Somatostatin receptor-interacting protein;Short=SSTR-interacting protein;Short=SSTRIP	1.08407	0.116455	0.0432944
20141846	O14949	UQCRQ	Cytochrome b-c1 complex subunit 8;AltName: Full=Complex III subunit 8;AltName: Full=Complex III subunit VIII;AltName: Full=Ubiquinol-cytochrome c reductase complex 9.5 kDa protein;AltName: Full=Ubiquinol-cytochrome c reductase complex ubiquinone-binding protein QP-C	0.925576	-0.111576	0.0434992
224471885	P11047	LAMC1 LAMB2	Laminin subunit gamma-1;AltName: Full=Laminin B2 chain;AltName: Full=Laminin-1 subunit gamma;AltName: Full=Laminin-10 subunit gamma;AltName: Full=Laminin-11 subunit gamma;AltName: Full=Laminin-2 subunit gamma;AltName: Full=Laminin-3 subunit gamma;AltName: Full=Laminin-4 subunit gamma;AltName: Full=Laminin-6 subunit gamma;AltName: Full=Laminin-7 subunit gamma;AltName: Full=Laminin-8 subunit gamma;…	1.06415	0.0896996	0.0435757
2851537	Q13496	MTM1 CG2	Myotubularin;AltName: Full=Phosphatidylinositol-3,5-bisphosphate 3-phosphatase;AltName: Full=Phosphatidylinositol-3-phosphate phosphatase	0.921135	-0.118515	0.0436774
12643343	Q9Y287	ITM2B BRI BRI2	Integral membrane protein 2B;AltName: Full=Immature BRI2;Short=imBRI2;AltName: Full=Protein E25B;AltName: Full=Transmembrane protein BRI;Short=Bri;Contains: BRI2, membrane form;AltName: Full=Mature BRI2;Short=mBRI2;Contains: BRI2 intracellular domain;Short=BRI2 ICD;Contains: BRI2C, soluble form;Contains: Bri23 peptide;Short=Bri2-23;AltName: Full=ABri23;AltName: Full=C-terminal peptide;AltName: Fu…	1.07914	0.109882	0.0438976
12644292	P49840	GSK3A	Glycogen synthase kinase-3 alpha;Short=GSK-3 alpha;AltName: Full=Serine/threonine-protein kinase GSK3A	0.968541	-0.0461154	0.0439346
13432177	P35749	MYH11 KIAA0866	Myosin-11;AltName: Full=Myosin heavy chain 11;AltName: Full=Myosin heavy chain, smooth muscle isoform;AltName: Full=SMMHC	1.3551	0.438403	0.0440385
215274208	P12270	TPR	Nucleoprotein TPR;AltName: Full=Megator;AltName: Full=NPC-associated intranuclear protein;AltName: Full=Translocated promoter region protein	1.02751	0.0391566	0.0441297
41017512	Q9UNZ2	NSFL1C UBXN2C	NSFL1 cofactor p47;AltName: Full=UBX domain-containing protein 2C;AltName: Full=p97 cofactor p47	1.04459	0.0629416	0.0443469
62906882	O75964	ATP5L	ATP synthase subunit g, mitochondrial;Short=ATPase subunit g	0.918522	-0.122613	0.044347
45645183	Q14240	EIF4A2 DDX2B EIF4F	Eukaryotic initiation factor 4A-II;Short=eIF-4A-II;Short=eIF4A-II;AltName: Full=ATP-dependent RNA helicase eIF4A-2	1.02259	0.0322289	0.0444366
73915340	Q8N0W3	FUK	L-fucose kinase;Short=Fucokinase	1.05088	0.0715976	0.0444851
52783599	P63218	GNG5 GNGT5	Guanine nucleotide-binding protein G(I)/G(S)/G(O) subunit gamma-5;Flags: Precursor	0.911972	-0.132939	0.0446598
729015	P40123	CAP2	Adenylyl cyclase-associated protein 2;Short=CAP 2	0.938651	-0.091339	0.0446765
462594	P35240	NF2 SCH	Merlin;AltName: Full=Moesin-ezrin-radixin-like protein;AltName: Full=Neurofibromin-2;AltName: Full=Schwannomerlin;AltName: Full=Schwannomin	1.06428	0.0898818	0.0447693
12229745	O76071	CIAO1 WDR39	Probable cytosolic iron-sulfur protein assembly protein CIAO1;AltName: Full=WD repeat-containing protein 39	1.05655	0.0793647	0.0447722
296452850	Q9Y2L5	TRAPPC8 KIAA1012	Trafficking protein particle complex subunit 8;AltName: Full=Protein TRS85 homolog	0.936709	-0.0943273	0.0449484
353526346	Q9BZZ5	API5 MIG8	Apoptosis inhibitor 5;Short=API-5;AltName: Full=Antiapoptosis clone 11 protein;Short=AAC-11;AltName: Full=Cell migration-inducing gene 8 protein;AltName: Full=Fibroblast growth factor 2-interacting factor;Short=FIF;AltName: Full=Protein XAGL	1.03425	0.04858	0.0451076
61212142	Q9NT62	ATG3 APG3 APG3L	Ubiquitin-like-conjugating enzyme ATG3;AltName: Full=Autophagy-related protein 3;Short=APG3-like;Short=hApg3;AltName: Full=Protein PC3-96	1.05368	0.0754362	0.0451187
6094447	P55072	VCP	Transitional endoplasmic reticulum ATPase;Short=TER ATPase;AltName: Full=15S Mg(2+)-ATPase p97 subunit;AltName: Full=Valosin-containing protein;Short=VCP	1.03173	0.0450603	0.0451703
123508	P00738	HP	Haptoglobin;AltName: Full=Zonulin;Contains: Haptoglobin alpha chain;Contains: Haptoglobin beta chain;Flags: Precursor	1.38691	0.471876	0.0451918
269849528	Q86VM9	ZC3H18 NHN1	Zinc finger CCCH domain-containing protein 18;AltName: Full=Nuclear protein NHN1	1.10137	0.139293	0.045343
952011480	Q03252	LMNB2 LMN2	Lamin-B2;Flags: Precursor	1.04661	0.0657265	0.0454337
47117253	Q8TAC9	SCAMP5	Secretory carrier-associated membrane protein 5;Short=Secretory carrier membrane protein 5;Short=hSCAMP5	0.949235	-0.0751635	0.0456633
135807	P00734	F2	Prothrombin;AltName: Full=Coagulation factor II;Contains: Activation peptide fragment 1;Contains: Activation peptide fragment 2;Contains: Thrombin light chain;Contains: Thrombin heavy chain;Flags: Precursor	1.08645	0.119616	0.0457681
338817891	Q05682	CALD1 CAD CDM	Caldesmon;Short=CDM	1.11944	0.162778	0.0458947
74736256	Q5XKP0	MIC13 C19orf70 QIL1	MICOS complex subunit MIC13;AltName: Full=Protein P117	0.939062	-0.0907083	0.0460039
7387498	Q16537	PPP2R5E	Serine/threonine-protein phosphatase 2A 56 kDa regulatory subunit epsilon isoform;AltName: Full=PP2A B subunit isoform B'-epsilon;AltName: Full=PP2A B subunit isoform B56-epsilon;AltName: Full=PP2A B subunit isoform PR61-epsilon;AltName: Full=PP2A B subunit isoform R5-epsilon	0.965614	-0.0504808	0.0460101
57015322	Q9NZN4	EHD2 PAST2	EH domain-containing protein 2;AltName: Full=PAST homolog 2	1.10268	0.141016	0.0461289
296452924	Q9BTW9	TBCD KIAA0988 SSD1 TFCD PP1096	Tubulin-specific chaperone D;AltName: Full=Beta-tubulin cofactor D;Short=tfcD;AltName: Full=SSD-1;AltName: Full=Tubulin-folding cofactor D	0.95589	-0.0650834	0.0463004
27734252	Q9GZN8	C20orf27	UPF0687 protein C20orf27	0.9419	-0.086354	0.0463444
6093510	O43674	NDUFB5	NADH dehydrogenase [ubiquinone] 1 beta subcomplex subunit 5, mitochondrial;AltName: Full=Complex I-SGDH;Short=CI-SGDH;AltName: Full=NADH-ubiquinone oxidoreductase SGDH subunit;Flags: Precursor	0.908893	-0.137818	0.0464005
269849532	Q8IZ83	ALDH16A1	Aldehyde dehydrogenase family 16 member A1	1.07309	0.101767	0.0464715
239938694	Q9BYD6	MRPL1 BM-022	39S ribosomal protein L1, mitochondrial;Short=L1mt;Short=MRP-L1;Flags: Precursor	0.924718	-0.112914	0.0464847
136090	P07951	TPM2 TMSB	Tropomyosin beta chain;AltName: Full=Beta-tropomyosin;AltName: Full=Tropomyosin-2	1.4399	0.525969	0.0465448
296439287	Q9Y2I1	NISCH IRAS KIAA0975	Nischarin;AltName: Full=Imidazoline receptor 1;Short=I-1;Short=IR1;AltName: Full=Imidazoline receptor antisera-selected protein;Short=hIRAS;AltName: Full=Imidazoline-1 receptor;Short=I1R;AltName: Full=Imidazoline-1 receptor candidate protein;Short=I-1 receptor candidate protein;Short=I1R candidate protein	1.04896	0.0689611	0.0467578
22653695	Q8WTW3	COG1 KIAA1381 LDLB	Conserved oligomeric Golgi complex subunit 1;Short=COG complex subunit 1;AltName: Full=Component of oligomeric Golgi complex 1	1.04933	0.0694726	0.0469249
212276504	P52306	RAP1GDS1	Rap1 GTPase-GDP dissociation stimulator 1;AltName: Full=Exchange factor smgGDS;AltName: Full=SMG GDS protein;AltName: Full=SMG P21 stimulatory GDP/GTP exchange protein	0.953714	-0.0683712	0.047141
20178288	P00568	AK1	Adenylate kinase isoenzyme 1;Short=AK 1;AltName: Full=ATP-AMP transphosphorylase 1;AltName: Full=ATP:AMP phosphotransferase;AltName: Full=Adenylate monophosphate kinase;AltName: Full=Myokinase	1.04746	0.0668999	0.047255
34098754	Q9UJ04	TSPYL4 KIAA0721	Testis-specific Y-encoded-like protein 4;Short=TSPY-like protein 4	1.15289	0.205249	0.0473383
148887414	P27635	RPL10 DXS648E QM	60S ribosomal protein L10;AltName: Full=Laminin receptor homolog;AltName: Full=Protein QM;AltName: Full=Tumor suppressor QM	0.935839	-0.0956677	0.0475839
39931107	Q86WA6	BPHL MCNAA	Valacyclovir hydrolase;Short=VACVase;Short=Valacyclovirase;AltName: Full=Biphenyl hydrolase-like protein;AltName: Full=Biphenyl hydrolase-related protein;Short=Bph-rp;AltName: Full=Breast epithelial mucin-associated antigen;Short=MCNAA;Flags: Precursor	1.19905	0.261893	0.0478153
59799178	O00478	BTN3A3 BTF3	Butyrophilin subfamily 3 member A3;Flags: Precursor	1.0874	0.120884	0.0478966
62286592	O95352	ATG7 APG7L	Ubiquitin-like modifier-activating enzyme ATG7;AltName: Full=ATG12-activating enzyme E1 ATG7;AltName: Full=Autophagy-related protein 7;Short=APG7-like;Short=hAGP7;AltName: Full=Ubiquitin-activating enzyme E1-like protein	1.0246	0.0350561	0.0479017
544261	Q01844	EWSR1 EWS	RNA-binding protein EWS;AltName: Full=EWS oncogene;AltName: Full=Ewing sarcoma breakpoint region 1 protein	1.06344	0.0887439	0.0479226
56404610	Q8IU85	CAMK1D CAMKID	Calcium/calmodulin-dependent protein kinase type 1D;AltName: Full=CaM kinase I delta;Short=CaM kinase ID;Short=CaM-KI delta;Short=CaMKI delta;Short=CaMKID;AltName: Full=CaMKI-like protein kinase;Short=CKLiK	0.951534	-0.0716733	0.0479559
74738829	Q7Z6L1	TECPR1 KIAA1358	Tectonin beta-propeller repeat-containing protein 1	0.9599	-0.0590446	0.0479757
39932732	Q9BZF1	OSBPL8 KIAA1451 ORP8 OSBP10	Oxysterol-binding protein-related protein 8;Short=ORP-8;Short=OSBP-related protein 8	0.959757	-0.0592582	0.0481181
17433089	Q9UHC6	CNTNAP2 CASPR2 KIAA0868	Contactin-associated protein-like 2;AltName: Full=Cell recognition molecule Caspr2;Flags: Precursor	0.971537	-0.0416597	0.0481188
48474597	Q96J01	THOC3	THO complex subunit 3;Short=Tho3;AltName: Full=TEX1 homolog;AltName: Full=hTREX45	1.10374	0.142397	0.0481688
52788294	Q99536	VAT1	Synaptic vesicle membrane protein VAT-1 homolog	1.06309	0.0882678	0.0483063
108935884	Q9H1K0	RBSN ZFYVE20	Rabenosyn-5;AltName: Full=110 kDa protein;AltName: Full=FYVE finger-containing Rab5 effector protein rabenosyn-5;AltName: Full=RAB effector RBSN;AltName: Full=Zinc finger FYVE domain-containing protein 20	0.969354	-0.0449042	0.0484112
74760704	Q96AG4	LRRC59 PRO1855	Leucine-rich repeat-containing protein 59;AltName: Full=Ribosome-binding protein p34;Short=p34	0.957655	-0.0624223	0.0484307
8927989	Q15847	ADIRF AFRO APM2 C10orf116	Adipogenesis regulatory factor;AltName: Full=Adipogenesis factor rich in obesity;AltName: Full=Adipose most abundant gene transcript 2 protein;AltName: Full=Adipose-specific protein 2;Short=apM-2	1.15976	0.213825	0.0485055
52783098	Q9HCJ6	VAT1L KIAA1576	Synaptic vesicle membrane protein VAT-1 homolog-like	1.11855	0.161625	0.0485176
1706611	P49411	TUFM	Elongation factor Tu, mitochondrial;Short=EF-Tu;AltName: Full=P43;Flags: Precursor	0.949783	-0.0743306	0.0487597
28381406	Q9Y4E8	USP15 KIAA0529	Ubiquitin carboxyl-terminal hydrolase 15;AltName: Full=Deubiquitinating enzyme 15;AltName: Full=Ubiquitin thioesterase 15;AltName: Full=Ubiquitin-specific-processing protease 15;AltName: Full=Unph-2;AltName: Full=Unph4	1.02169	0.0309549	0.0491487
136681	P09936	UCHL1	Ubiquitin carboxyl-terminal hydrolase isozyme L1;Short=UCH-L1;AltName: Full=Neuron cytoplasmic protein 9.5;AltName: Full=PGP 9.5;Short=PGP9.5;AltName: Full=Ubiquitin thioesterase L1;Flags: Precursor	0.942685	-0.0851523	0.0491861
135123	P12081	HARS HRS	Histidine--tRNA ligase, cytoplasmic;AltName: Full=Histidyl-tRNA synthetase;Short=HisRS	0.960047	-0.0588232	0.0492387
21542074	P58876	HIST1H2BD H2BFB HIRIP2	Histone H2B type 1-D;AltName: Full=HIRA-interacting protein 2;AltName: Full=Histone H2B.1 B;AltName: Full=Histone H2B.b;Short=H2B/b	1.10773	0.147604	0.0496238
51338672	P84103	SRSF3 SFRS3 SRP20	Serine/arginine-rich splicing factor 3;AltName: Full=Pre-mRNA-splicing factor SRP20;AltName: Full=Splicing factor, arginine/serine-rich 3	1.05951	0.0833925	0.0498807
127370	P04732	MT1E	Metallothionein-1E;Short=MT-1E;AltName: Full=Metallothionein-IE;Short=MT-IE	1.21442	0.280267	0.0502535
1710016	P51153	RAB13 GIG4	Ras-related protein Rab-13;AltName: Full=Cell growth-inhibiting gene 4 protein;Flags: Precursor	1.09816	0.135088	0.0503819
30913216	Q9NZB8	MOCS1 MIG11	Molybdenum cofactor biosynthesis protein 1;AltName: Full=Cell migration-inducing gene 11 protein;AltName: Full=Molybdenum cofactor synthesis-step 1 protein A-B;Includes: Cyclic pyranopterin monophosphate synthase;AltName: Full=Molybdenum cofactor biosynthesis protein A;Includes: Cyclic pyranopterin monophosphate synthase accessory protein;AltName: Full=Molybdenum cofactor biosynthesis protein C	1.07269	0.101234	0.050441
308153685	P13796	LCP1 PLS2	Plastin-2;AltName: Full=L-plastin;AltName: Full=LC64P;AltName: Full=Lymphocyte cytosolic protein 1;Short=LCP-1	1.08334	0.115485	0.0507536
6093592	O95299	NDUFA10	NADH dehydrogenase [ubiquinone] 1 alpha subcomplex subunit 10, mitochondrial;AltName: Full=Complex I-42kD;Short=CI-42kD;AltName: Full=NADH-ubiquinone oxidoreductase 42 kDa subunit;Flags: Precursor	0.91289	-0.131487	0.0509214
38372394	Q9NUV9	GIMAP4 IAN1 IMAP4 MSTP062	GTPase IMAP family member 4;AltName: Full=Immunity-associated nucleotide 1 protein;Short=IAN-1;Short=hIAN1;AltName: Full=Immunity-associated protein 4	1.09536	0.13141	0.0509679
118572321	Q96RU3	FNBP1 FBP17 KIAA0554	Formin-binding protein 1;AltName: Full=Formin-binding protein 17;Short=hFBP17	0.969265	-0.0450366	0.0510797
1706379	P51648	ALDH3A2 ALDH10 FALDH	Fatty aldehyde dehydrogenase;AltName: Full=Aldehyde dehydrogenase 10;AltName: Full=Aldehyde dehydrogenase family 3 member A2;AltName: Full=Microsomal aldehyde dehydrogenase	1.0629	0.0880126	0.0510894
27923805	Q9NTJ4	MAN2C1 MANA MANA1	Alpha-mannosidase 2C1;AltName: Full=Alpha mannosidase 6A8B;AltName: Full=Alpha-D-mannoside mannohydrolase;AltName: Full=Mannosidase alpha class 2C member 1	1.03395	0.0481703	0.0514766
374095459	Q96AJ9	VTI1A	Vesicle transport through interaction with t-SNAREs homolog 1A;AltName: Full=Vesicle transport v-SNARE protein Vti1-like 2;AltName: Full=Vti1-rp2	1.07147	0.0995859	0.0515314
74718142	Q9H313	TTYH1	Protein tweety homolog 1;Short=hTTY1	0.937679	-0.0928335	0.0517656
132543	P08134	RHOC ARH9 ARHC	Rho-related GTP-binding protein RhoC;AltName: Full=Rho cDNA clone 9;Short=h9;Flags: Precursor	1.10137	0.139295	0.0519243
317373539	P30044	PRDX5 ACR1 SBBI10	Peroxiredoxin-5, mitochondrial;AltName: Full=Alu corepressor 1;AltName: Full=Antioxidant enzyme B166;Short=AOEB166;AltName: Full=Liver tissue 2D-page spot 71B;AltName: Full=PLP;AltName: Full=Peroxiredoxin V;Short=Prx-V;AltName: Full=Peroxisomal antioxidant enzyme;AltName: Full=TPx type VI;AltName: Full=Thioredoxin peroxidase PMP20;AltName: Full=Thioredoxin reductase;Flags: Precursor	0.972987	-0.039508	0.0519279
215274096	O60462	NRP2 VEGF165R2	Neuropilin-2;AltName: Full=Vascular endothelial cell growth factor 165 receptor 2;Flags: Precursor	1.18254	0.241883	0.0519631
74750988	Q8N4H5	TOMM5 C9orf105 TOM5	Mitochondrial import receptor subunit TOM5 homolog	0.923054	-0.115513	0.0521087
160385728	A6ZKI3	RTL8C CXX1 FAM127A MAR8 MAR8C MART8	Protein FAM127A;AltName: Full=Mammalian retrotransposon derived protein 8C	0.924273	-0.113609	0.0521162
259016170	Q14515	SPARCL1	SPARC-like protein 1;AltName: Full=High endothelial venule protein;Short=Hevin;AltName: Full=MAST 9;Flags: Precursor	0.940383	-0.0886797	0.0521577
232066	P27361	MAPK3 ERK1 PRKM3	Mitogen-activated protein kinase 3;Short=MAP kinase 3;Short=MAPK 3;AltName: Full=ERT2;AltName: Full=Extracellular signal-regulated kinase 1;Short=ERK-1;AltName: Full=Insulin-stimulated MAP2 kinase;AltName: Full=MAP kinase isoform p44;Short=p44-MAPK;AltName: Full=Microtubule-associated protein 2 kinase;AltName: Full=p44-ERK1	1.07033	0.0980573	0.0522351
108860796	Q8IXI2	RHOT1 ARHT1	Mitochondrial Rho GTPase 1;Short=MIRO-1;Short=hMiro-1;AltName: Full=Rac-GTP-binding protein-like protein;AltName: Full=Ras homolog gene family member T1	0.954209	-0.0676234	0.0522429
3123283	Q01995	TAGLN SM22 WS3-10	Transgelin;AltName: Full=22 kDa actin-binding protein;AltName: Full=Protein WS3-10;AltName: Full=Smooth muscle protein 22-alpha;Short=SM22-alpha	1.45313	0.539165	0.0523303
3024856	O00399	DCTN6 WS3	Dynactin subunit 6;AltName: Full=Dynactin subunit p27;AltName: Full=Protein WS-3	0.95682	-0.06368	0.0526089
221222465	Q7L0Y3	TRMT10C MRPP1 RG9MTD1	Mitochondrial ribonuclease P protein 1;Short=Mitochondrial RNase P protein 1;AltName: Full=HBV pre-S2 trans-regulated protein 2;AltName: Full=RNA (guanine-9-)-methyltransferase domain-containing protein 1;AltName: Full=Renal carcinoma antigen NY-REN-49;AltName: Full=tRNA methyltransferase 10 homolog C;Flags: Precursor	0.944564	-0.0822803	0.052698
6016106	O60262	GNG7 GNGT7	Guanine nucleotide-binding protein G(I)/G(S)/G(O) subunit gamma-7;Flags: Precursor	0.947138	-0.0783529	0.0527151
215274104	P46939	UTRN DMDL DRP1	Utrophin;AltName: Full=Dystrophin-related protein 1;Short=DRP-1	1.05239	0.0736691	0.052826
84028237	Q9HB19	PLEKHA2 TAPP2	Pleckstrin homology domain-containing family A member 2;Short=PH domain-containing family A member 2;AltName: Full=Tandem PH domain-containing protein 2;Short=TAPP-2	1.05833	0.0817828	0.0528558
129694	P12004	PCNA	Proliferating cell nuclear antigen;Short=PCNA;AltName: Full=Cyclin	1.06018	0.0843042	0.0529518
24636817	Q9Y315	DERA CGI-26	Deoxyribose-phosphate aldolase;Short=DERA;AltName: Full=2-deoxy-D-ribose 5-phosphate aldolase;AltName: Full=Phosphodeoxyriboaldolase;Short=Deoxyriboaldolase	1.07088	0.0987947	0.0529707
74734685	Q9NX40	OCIAD1 ASRIJ OCIA	OCIA domain-containing protein 1;AltName: Full=Ovarian carcinoma immunoreactive antigen	0.947916	-0.0771686	0.053042
118183	P01034	CST3	Cystatin-C;AltName: Full=Cystatin-3;AltName: Full=Gamma-trace;AltName: Full=Neuroendocrine basic polypeptide;AltName: Full=Post-gamma-globulin;Flags: Precursor	0.859965	-0.21765	0.0531455
74752991	Q9NV96	TMEM30A C6orf67 CDC50A	Cell cycle control protein 50A;AltName: Full=P4-ATPase flippase complex beta subunit TMEM30A;AltName: Full=Transmembrane protein 30A	1.05554	0.0779788	0.0532105
74743537	Q5SQI0	ATAT1 C6orf134 MEC17 Nbla00487	Alpha-tubulin N-acetyltransferase 1;Short=Alpha-TAT;Short=Alpha-TAT1;Short=TAT;AltName: Full=Acetyltransferase mec-17 homolog	1.05691	0.0798569	0.0534319
6093473	O95168	NDUFB4	NADH dehydrogenase [ubiquinone] 1 beta subcomplex subunit 4;AltName: Full=Complex I-B15;Short=CI-B15;AltName: Full=NADH-ubiquinone oxidoreductase B15 subunit	0.913266	-0.130894	0.0534366
3024525	Q15286	RAB35 RAB1C RAY	Ras-related protein Rab-35;AltName: Full=GTP-binding protein RAY;AltName: Full=Ras-related protein Rab-1C	0.955656	-0.0654365	0.0535981
298286907	Q8WUY3	PRUNE2 BMCC1 BNIPXL C9orf65 KIAA0367	Protein prune homolog 2;AltName: Full=BNIP2 motif-containing molecule at the C-terminal region 1	0.967414	-0.0477951	0.0537759
3023369	P56385	ATP5I ATP5K	ATP synthase subunit e, mitochondrial;Short=ATPase subunit e;Contains: ATP synthase subunit e, mitochondrial, N-terminally processed	0.912679	-0.131821	0.0537829
74743691	Q5SSJ5	HP1BP3	Heterochromatin protein 1-binding protein 3;AltName: Full=Protein HP1-BP74	0.920877	-0.118919	0.0537846
2497674	Q16527	CSRP2 LMO5 SMLIM	Cysteine and glycine-rich protein 2;AltName: Full=Cysteine-rich protein 2;Short=CRP2;AltName: Full=LIM domain only protein 5;Short=LMO-5;AltName: Full=Smooth muscle cell LIM protein;Short=SmLIM	1.182	0.241234	0.0541174
317373541	O15067	PFAS KIAA0361	Phosphoribosylformylglycinamidine synthase;Short=FGAM synthase;Short=FGAMS;AltName: Full=Formylglycinamide ribonucleotide amidotransferase;Short=FGAR amidotransferase;Short=FGAR-AT;AltName: Full=Formylglycinamide ribotide amidotransferase	1.04565	0.0643981	0.0542675
6686318	P30566	ADSL AMPS	Adenylosuccinate lyase;Short=ADSL;Short=ASL;AltName: Full=Adenylosuccinase;Short=ASase	1.08821	0.12196	0.0545969
1709947	P11498	PC	Pyruvate carboxylase, mitochondrial;AltName: Full=Pyruvic carboxylase;Short=PCB;Flags: Precursor	1.0505	0.0710737	0.0550797
50400258	O95278	EPM2A	Laforin;AltName: Full=Glucan phosphatase;AltName: Full=Lafora PTPase;Short=LAFPTPase	1.1044	0.143257	0.0552854
74732635	Q96NT1	NAP1L5 DRLM	Nucleosome assembly protein 1-like 5;AltName: Full=Down-regulated in liver malignancy	0.940625	-0.0883081	0.0556341
160332300	Q5FWE3	PRRT3 UNQ5823/PRO19642	Proline-rich transmembrane protein 3;Flags: Precursor	0.962419	-0.055263	0.0556466
74708941	Q68DU8	KCTD16 KIAA1317	BTB/POZ domain-containing protein KCTD16;AltName: Full=Potassium channel tetramerization domain-containing protein 16	1.04412	0.0622935	0.0557624
148887071	Q9NW15	ANO10 TMEM16K	Anoctamin-10;AltName: Full=Transmembrane protein 16K	1.04247	0.0600081	0.0558575
6686275	Q99798	ACO2	Aconitate hydratase, mitochondrial;Short=Aconitase;AltName: Full=Citrate hydro-lyase;Flags: Precursor	0.944774	-0.0819592	0.0558916
14285643	O94826	TOMM70 KIAA0719 TOM70 TOMM70A	Mitochondrial import receptor subunit TOM70;AltName: Full=Mitochondrial precursor proteins import receptor;AltName: Full=Translocase of outer membrane 70 kDa subunit;AltName: Full=Translocase of outer mitochondrial membrane protein 70	0.957753	-0.0622741	0.0558938
48429030	P61970	NUTF2 NTF2	Nuclear transport factor 2;Short=NTF-2;AltName: Full=Placental protein 15;Short=PP15	1.04401	0.0621331	0.0559966
74761283	Q9BVA1	TUBB2B	Tubulin beta-2B chain	1.10371	0.142362	0.05639
71152119	O14964	HGS HRS	Hepatocyte growth factor-regulated tyrosine kinase substrate;AltName: Full=Hrs;AltName: Full=Protein pp110	0.966164	-0.0496599	0.0567412
21362403	Q9H3Q1	CDC42EP4 BORG4 CEP4	Cdc42 effector protein 4;AltName: Full=Binder of Rho GTPases 4	1.07133	0.0994095	0.0569138
48429103	P61978	HNRNPK HNRPK	Heterogeneous nuclear ribonucleoprotein K;Short=hnRNP K;AltName: Full=Transformation up-regulated nuclear protein;Short=TUNP	1.03225	0.04579	0.0570146
30172968	Q9NUB1	ACSS1 ACAS2L KIAA1846	Acetyl-coenzyme A synthetase 2-like, mitochondrial;AltName: Full=Acetate--CoA ligase 2;AltName: Full=Acetyl-CoA synthetase 2;Short=AceCS2;AltName: Full=Acyl-CoA synthetase short-chain family member 1;Flags: Precursor	0.942068	-0.0860967	0.0570768
117391	P12271	RLBP1 CRALBP	Retinaldehyde-binding protein 1;AltName: Full=Cellular retinaldehyde-binding protein	1.15881	0.212648	0.0572282
116241276	Q9Y6N8	CDH10	Cadherin-10;AltName: Full=T2-cadherin;Flags: Precursor	0.957374	-0.0628459	0.0573401
156633605	Q9Y3P9	RABGAP1 HSPC094	Rab GTPase-activating protein 1;AltName: Full=GAP and centrosome-associated protein;AltName: Full=Rab6 GTPase-activating protein GAPCenA	0.967849	-0.0471455	0.0574738
115449	P00915	CA1	Carbonic anhydrase 1;AltName: Full=Carbonate dehydratase I;AltName: Full=Carbonic anhydrase B;Short=CAB;AltName: Full=Carbonic anhydrase I;Short=CA-I	1.22616	0.294147	0.0575061
13633942	Q9UM82	SPATA2 KIAA0757 PD1	Spermatogenesis-associated protein 2;AltName: Full=Spermatogenesis-associated protein PD1	1.06115	0.0856298	0.0576045
803341896	O60936	NOL3 ARC NOP	Nucleolar protein 3;AltName: Full=Apoptosis repressor with CARD;AltName: Full=Muscle-enriched cytoplasmic protein;Short=Myp;AltName: Full=Nucleolar protein of 30 kDa;Short=Nop30	1.0748	0.104071	0.0577257
1709020	P41594	GRM5 GPRC1E MGLUR5	Metabotropic glutamate receptor 5;Short=mGluR5;Flags: Precursor	1.05229	0.0735265	0.0577993
20141187	O14548	COX7A2L COX7AR COX7RP	Cytochrome c oxidase subunit 7A-related protein, mitochondrial;AltName: Full=COX7a-related protein;AltName: Full=Cytochrome c oxidase subunit VIIa-related protein;AltName: Full=EB1;Flags: Precursor	0.929146	-0.106023	0.0578781
10720071	O95777	LSM8	U6 snRNA-associated Sm-like protein LSm8	1.059	0.0827073	0.0579009
150403921	Q8IY17	PNPLA6 NTE	Neuropathy target esterase;AltName: Full=Patatin-like phospholipase domain-containing protein 6	1.05026	0.0707501	0.0579325
206729907	O43581	SYT7 PCANAP7	Synaptotagmin-7;AltName: Full=IPCA-7;AltName: Full=Prostate cancer-associated protein 7;AltName: Full=Synaptotagmin VII;Short=SytVII	0.960385	-0.0583159	0.0582855
73920081	Q96EK5	KIF1BP KBP KIAA1279	KIF1-binding protein	0.905365	-0.143428	0.058349
212276477	Q93009	USP7 HAUSP	Ubiquitin carboxyl-terminal hydrolase 7;AltName: Full=Deubiquitinating enzyme 7;AltName: Full=Herpesvirus-associated ubiquitin-specific protease;AltName: Full=Ubiquitin thioesterase 7;AltName: Full=Ubiquitin-specific-processing protease 7	0.966149	-0.0496826	0.0584003
3929378	Q13243	SRSF5 HRS SFRS5 SRP40	Serine/arginine-rich splicing factor 5;AltName: Full=Delayed-early protein HRS;AltName: Full=Pre-mRNA-splicing factor SRP40;AltName: Full=Splicing factor, arginine/serine-rich 5	0.863519	-0.2117	0.0584015
22002069	P46779	RPL28	60S ribosomal protein L28	0.938156	-0.0921002	0.0588271
2493285	P55957	BID	BH3-interacting domain death agonist;AltName: Full=p22 BID;Short=BID;Contains: BH3-interacting domain death agonist p15;AltName: Full=p15 BID;Contains: BH3-interacting domain death agonist p13;AltName: Full=p13 BID;Contains: BH3-interacting domain death agonist p11;AltName: Full=p11 BID	0.951946	-0.071048	0.0589928
38258929	P78527	PRKDC HYRC HYRC1	DNA-dependent protein kinase catalytic subunit;Short=DNA-PK catalytic subunit;Short=DNA-PKcs;AltName: Full=DNPK1;AltName: Full=p460	0.973618	-0.038572	0.0590197
313104206	Q8WX93	PALLD KIAA0992 CGI-151	Palladin;AltName: Full=SIH002;AltName: Full=Sarcoma antigen NY-SAR-77	1.10087	0.13865	0.0590366
20141809	Q9NZ72	STMN3 SCLIP	Stathmin-3;AltName: Full=SCG10-like protein	0.933738	-0.0989104	0.0591837
97535883	Q99490	AGAP2 CENTG1 KIAA0167	Arf-GAP with GTPase, ANK repeat and PH domain-containing protein 2;Short=AGAP-2;AltName: Full=Centaurin-gamma-1;Short=Cnt-g1;AltName: Full=GTP-binding and GTPase-activating protein 2;Short=GGAP2;AltName: Full=Phosphatidylinositol 3-kinase enhancer;Short=PIKE	0.956179	-0.0646475	0.0592201
41688593	Q96P70	IPO9 IMP9 KIAA1192 RANBP9 HSPC273	Importin-9;Short=Imp9;AltName: Full=Ran-binding protein 9;Short=RanBP9	1.03089	0.0438905	0.0592914
62906885	P27987	ITPKB	Inositol-trisphosphate 3-kinase B;AltName: Full=Inositol 1,4,5-trisphosphate 3-kinase B;Short=IP3 3-kinase B;Short=IP3K B;Short=InsP 3-kinase B	1.16153	0.216026	0.0593093
296452982	Q9Y4D7	PLXND1 KIAA0620	Plexin-D1;Flags: Precursor	1.05271	0.0741063	0.0593158
74759007	Q7L523	RRAGA	Ras-related GTP-binding protein A;Short=Rag A;Short=RagA;AltName: Full=Adenovirus E3 14.7 kDa-interacting protein 1;AltName: Full=FIP-1	1.05804	0.081398	0.0593544
6166589	O75489	NDUFS3	NADH dehydrogenase [ubiquinone] iron-sulfur protein 3, mitochondrial;AltName: Full=Complex I-30kD;Short=CI-30kD;AltName: Full=NADH-ubiquinone oxidoreductase 30 kDa subunit;Flags: Precursor	0.962476	-0.0551779	0.0593845
148840437	Q13228	SELENBP1 SBP	Selenium-binding protein 1;AltName: Full=56 kDa selenium-binding protein;Short=SBP56;Short=SP56	1.08519	0.117943	0.059448
148887413	Q9Y2K5	R3HDM2 KIAA1002	R3H domain-containing protein 2	0.940633	-0.0882967	0.0595468
74755895	Q5R3F8	ELFN2 KIAA1904 LRRC62 PPP1R29	Protein phosphatase 1 regulatory subunit 29;AltName: Full=Extracellular leucine-rich repeat and fibronectin type III domain-containing protein 2;AltName: Full=Leucine-rich repeat and fibronectin type-III domain-containing protein 6;AltName: Full=Leucine-rich repeat-containing protein 62;Flags: Precursor	1.06041	0.0846247	0.059696
23503037	P02750	LRG1 LRG	Leucine-rich alpha-2-glycoprotein;Short=LRG;Flags: Precursor	1.12553	0.170611	0.059775
292495049	P25311	AZGP1 ZAG ZNGP1	Zinc-alpha-2-glycoprotein;Short=Zn-alpha-2-GP;Short=Zn-alpha-2-glycoprotein;Flags: Precursor	1.14583	0.196389	0.0601364
74760720	Q96B54	ZNF428 C19orf37	Zinc finger protein 428;AltName: Full=Enzyme-like protein PIT13	1.10309	0.141544	0.0601515
317373392	O75970	MPDZ MUPP1	Multiple PDZ domain protein;AltName: Full=Multi-PDZ domain protein 1	1.03971	0.0561802	0.0603118
62511242	P49189	ALDH9A1 ALDH4 ALDH7 ALDH9	4-trimethylaminobutyraldehyde dehydrogenase;Short=TMABADH;AltName: Full=Aldehyde dehydrogenase E3 isozyme;AltName: Full=Aldehyde dehydrogenase family 9 member A1;AltName: Full=Gamma-aminobutyraldehyde dehydrogenase;AltName: Full=R-aminobutyraldehyde dehydrogenase;Contains: 4-trimethylaminobutyraldehyde dehydrogenase, N-terminally processed	1.05042	0.0709607	0.06045
14286104	P20020	ATP2B1 PMCA1	Plasma membrane calcium-transporting ATPase 1;Short=PMCA1;AltName: Full=Plasma membrane calcium ATPase isoform 1;AltName: Full=Plasma membrane calcium pump isoform 1	0.948092	-0.0769014	0.0605094
90111980	Q9P0K9	FRRS1L C9orf4	DOMON domain-containing protein FRRS1L;AltName: Full=Brain protein CG-6;AltName: Full=Ferric-chelate reductase 1-like protein	0.952867	-0.069653	0.0605486
34098756	Q9UQD0	SCN8A MED	Sodium channel protein type 8 subunit alpha;AltName: Full=Sodium channel protein type VIII subunit alpha;AltName: Full=Voltage-gated sodium channel subunit alpha Nav1.6	1.06859	0.0957039	0.0607384
125987826	P15311	EZR VIL2	Ezrin;AltName: Full=Cytovillin;AltName: Full=Villin-2;AltName: Full=p81	1.0593	0.0831054	0.060945
300669710	P02751	FN1 FN	Fibronectin;Short=FN;AltName: Full=Cold-insoluble globulin;Short=CIG;Contains: Anastellin;Contains: Ugl-Y1;Contains: Ugl-Y2;Contains: Ugl-Y3;Flags: Precursor	1.09923	0.13649	0.0611319
17380145	Q9BS92	NIPSNAP3B NIPSNAP3	Protein NipSnap homolog 3B;Short=NipSnap3B;AltName: Full=SNAP1	1.12893	0.17495	0.0612477
145566945	Q2NKQ1	SGSM1 KIAA1941 RUTBC2	Small G protein signaling modulator 1;AltName: Full=RUN and TBC1 domain-containing protein 2	1.04696	0.0662109	0.0613443
73921750	Q9H307	PNN DRS MEMA	Pinin;AltName: Full=140 kDa nuclear and cell adhesion-related phosphoprotein;AltName: Full=Desmosome-associated protein;AltName: Full=Domain-rich serine protein;Short=DRS protein;Short=DRSP;AltName: Full=Melanoma metastasis clone A protein;AltName: Full=Nuclear protein SDK3;AltName: Full=SR-like protein	1.06422	0.089791	0.0613835
37082126	Q9NVS9	PNPO	Pyridoxine-5'-phosphate oxidase;AltName: Full=Pyridoxamine-phosphate oxidase	1.04121	0.0582619	0.0614392
115456	P00918	CA2	Carbonic anhydrase 2;AltName: Full=Carbonate dehydratase II;AltName: Full=Carbonic anhydrase C;Short=CAC;AltName: Full=Carbonic anhydrase II;Short=CA-II	1.10836	0.148427	0.0615119
20139242	Q9P0J0	NDUFA13 GRIM19 CDA016 CGI-39	NADH dehydrogenase [ubiquinone] 1 alpha subcomplex subunit 13;AltName: Full=Cell death regulatory protein GRIM-19;AltName: Full=Complex I-B16.6;Short=CI-B16.6;AltName: Full=Gene associated with retinoic and interferon-induced mortality 19 protein;Short=GRIM-19;Short=Gene associated with retinoic and IFN-induced mortality 19 protein;AltName: Full=NADH-ubiquinone oxidoreductase B16.6 subunit	0.930071	-0.104587	0.0615175
317373544	O75396	SEC22B SEC22L1	Vesicle-trafficking protein SEC22b;AltName: Full=ER-Golgi SNARE of 24 kDa;Short=ERS-24;Short=ERS24;AltName: Full=SEC22 vesicle-trafficking protein homolog B;AltName: Full=SEC22 vesicle-trafficking protein-like 1	1.04291	0.0606104	0.0615927
223590110	Q07866	KLC1 KLC KNS2	Kinesin light chain 1;Short=KLC 1	0.952084	-0.0708395	0.061826
48474879	Q8TBG9	SYNPR	Synaptoporin	1.075	0.104331	0.0618419
52783206	Q8NC51	SERBP1 PAIRBP1 CGI-55	Plasminogen activator inhibitor 1 RNA-binding protein;AltName: Full=PAI1 RNA-binding protein 1;Short=PAI-RBP1;AltName: Full=SERPINE1 mRNA-binding protein 1	1.06252	0.0874963	0.0618972
317373402	Q96CW9	NTNG2 KIAA1857 LMNT2 UNQ9381/PRO34206	Netrin-G2;AltName: Full=Laminet-2;Flags: Precursor	1.06964	0.0971271	0.0619919
74752229	Q9BPX5	ARPC5L	Actin-related protein 2/3 complex subunit 5-like protein;AltName: Full=Arp2/3 complex 16 kDa subunit 2;Short=ARC16-2	1.04586	0.0646951	0.062014
21542232	O76054	SEC14L2 C22orf6 KIAA1186 KIAA1658	SEC14-like protein 2;AltName: Full=Alpha-tocopherol-associated protein;Short=TAP;Short=hTAP;AltName: Full=Squalene transfer protein;AltName: Full=Supernatant protein factor;Short=SPF	1.08433	0.116803	0.0621017
20141203	P08571	CD14	Monocyte differentiation antigen CD14;AltName: Full=Myeloid cell-specific leucine-rich glycoprotein;AltName: CD_antigen=CD14;Contains: Monocyte differentiation antigen CD14, urinary form;Contains: Monocyte differentiation antigen CD14, membrane-bound form;Flags: Precursor	1.13225	0.179194	0.0622107
74735046	Q9UK76	JPT1 ARM2 HN1	Hematological and neurological expressed 1 protein;AltName: Full=Androgen-regulated protein 2;Contains: Hematological and neurological expressed 1 protein, N-terminally processed	0.927331	-0.108844	0.0622413
48427907	O75044	SRGAP2 ARHGAP34 FNBP2 KIAA0456 SRGAP2A	SLIT-ROBO Rho GTPase-activating protein 2;Short=srGAP2;AltName: Full=Formin-binding protein 2;AltName: Full=Rho GTPase-activating protein 34	0.963586	-0.0535143	0.0623718
116242694	Q9Y3B8	REXO2 SFN SMFN CGI-114	Oligoribonuclease, mitochondrial;AltName: Full=RNA exonuclease 2 homolog;AltName: Full=Small fragment nuclease;Flags: Precursor	1.05029	0.0707929	0.0623918
74731362	Q96CN4	EVI5L	EVI5-like protein;AltName: Full=Ecotropic viral integration site 5-like protein	1.07209	0.100421	0.0624424
146345439	O43837	IDH3B	Isocitrate dehydrogenase [NAD] subunit beta, mitochondrial;AltName: Full=Isocitric dehydrogenase subunit beta;AltName: Full=NAD(+)-specific ICDH subunit beta;Flags: Precursor	0.94608	-0.079966	0.0624781
62287138	Q9Y266	NUDC	Nuclear migration protein nudC;AltName: Full=Nuclear distribution protein C homolog	1.05221	0.0734176	0.0625417
209572608	Q14185	DOCK1	Dedicator of cytokinesis protein 1;AltName: Full=180 kDa protein downstream of CRK;Short=DOCK180	1.04898	0.0689839	0.0626136
27805426	Q8WUG5	SLC22A17 BOCT BOIT	Solute carrier family 22 member 17;AltName: Full=24p3 receptor;Short=24p3R;AltName: Full=Brain-type organic cation transporter;AltName: Full=Lipocalin-2 receptor;AltName: Full=Neutrophil gelatinase-associated lipocalin receptor;Short=NgalR	1.11458	0.156498	0.0626962
88909266	Q16630	CPSF6 CFIM68	Cleavage and polyadenylation specificity factor subunit 6;AltName: Full=Cleavage and polyadenylation specificity factor 68 kDa subunit;Short=CFIm68;Short=CPSF 68 kDa subunit;AltName: Full=Pre-mRNA cleavage factor Im 68 kDa subunit;AltName: Full=Protein HPBRII-4/7	1.04207	0.0594551	0.0628544
4033480	Q13595	TRA2A	Transformer-2 protein homolog alpha;Short=TRA-2 alpha;Short=TRA2-alpha;AltName: Full=Transformer-2 protein homolog A	1.06896	0.09621	0.06292
2501084	Q16623	STX1A STX1	Syntaxin-1A;AltName: Full=Neuron-specific antigen HPC-1	0.915947	-0.126664	0.0631818
41017846	O95295	SNAPIN BLOC1S7 SNAP25BP SNAPAP	SNARE-associated protein Snapin;AltName: Full=Biogenesis of lysosome-related organelles complex 1 subunit 7;Short=BLOC-1 subunit 7;AltName: Full=Synaptosomal-associated protein 25-binding protein;Short=SNAP-associated protein	1.11292	0.154343	0.0631837
74753323	Q9UH65	SWAP70 KIAA0640 HSPC321	Switch-associated protein 70;Short=SWAP-70	1.06693	0.0934676	0.0632114
288558851	P09668	CTSH CPSB	Pro-cathepsin H;Contains: Cathepsin H mini chain;Contains: Cathepsin H;Contains: Cathepsin H heavy chain;Contains: Cathepsin H light chain;Flags: Precursor	1.15984	0.213924	0.06333
251757253	P22681	CBL CBL2 RNF55	E3 ubiquitin-protein ligase CBL;AltName: Full=Casitas B-lineage lymphoma proto-oncogene;AltName: Full=Proto-oncogene c-Cbl;AltName: Full=RING finger protein 55;AltName: Full=Signal transduction protein CBL	0.96197	-0.0559362	0.0633915
3915893	P49755	TMED10 TMP21	Transmembrane emp24 domain-containing protein 10;AltName: Full=21 kDa transmembrane-trafficking protein;AltName: Full=S31III125;Short=S31I125;AltName: Full=Tmp-21-I;AltName: Full=Transmembrane protein Tmp21;AltName: Full=p23;AltName: Full=p24 family protein delta-1;Short=p24delta1;AltName: Full=p24delta;Flags: Precursor	0.980579	-0.0282948	0.0634074
395398617	Q99572	P2RX7	P2X purinoceptor 7;Short=P2X7;AltName: Full=ATP receptor;AltName: Full=P2Z receptor;AltName: Full=Purinergic receptor	1.09844	0.135452	0.0634271
115502439	P11117	ACP2	Lysosomal acid phosphatase;Short=LAP;Flags: Precursor	0.942146	-0.085977	0.0636613
3913488	O60832	DKC1 NOLA4	H/ACA ribonucleoprotein complex subunit 4;AltName: Full=CBF5 homolog;AltName: Full=Dyskerin;AltName: Full=Nopp140-associated protein of 57 kDa;AltName: Full=Nucleolar protein NAP57;AltName: Full=Nucleolar protein family A member 4;AltName: Full=snoRNP protein DKC1	1.08574	0.118679	0.0638263
269849557	P09622	DLD GCSL LAD PHE3	Dihydrolipoyl dehydrogenase, mitochondrial;AltName: Full=Dihydrolipoamide dehydrogenase;AltName: Full=Glycine cleavage system L protein;Flags: Precursor	0.951952	-0.0710394	0.0638488
239938658	P41743	PRKCI DXS1179E	Protein kinase C iota type;AltName: Full=Atypical protein kinase C-lambda/iota;Short=PRKC-lambda/iota;Short=aPKC-lambda/iota;AltName: Full=nPKC-iota	1.0734	0.102185	0.0641149
2501122	Q16650	TBR1	T-box brain protein 1;Short=T-brain-1;Short=TBR-1;AltName: Full=TES-56	1.08454	0.117088	0.0641394
172045944	Q59EK9	RUNDC3A RAP2IP RPIP8	RUN domain-containing protein 3A;AltName: Full=Rap2-interacting protein 8;Short=RPIP-8	1.05388	0.075707	0.0642128
296453034	Q9H1Z4	WDR13	WD repeat-containing protein 13	1.05308	0.0746138	0.0642827
6226045	O14807	MRAS RRAS3	Ras-related protein M-Ras;AltName: Full=Ras-related protein R-Ras3;Flags: Precursor	1.0414	0.0585196	0.0643708
46577635	P61018	RAB4B PP1596	Ras-related protein Rab-4B	0.956626	-0.0639725	0.0643832
12643348	Q9UHI5	SLC7A8 LAT2	Large neutral amino acids transporter small subunit 2;AltName: Full=L-type amino acid transporter 2;Short=hLAT2;AltName: Full=Solute carrier family 7 member 8	0.924819	-0.112757	0.0645202
296453024	Q9UPZ6	THSD7A KIAA0960	Thrombospondin type-1 domain-containing protein 7A;Flags: Precursor	1.05552	0.0779511	0.0646824
47117318	Q9HAB8	PPCS COAB	Phosphopantothenate--cysteine ligase;AltName: Full=Phosphopantothenoylcysteine synthetase;Short=PPC synthetase	1.04721	0.0665451	0.0649908
48429182	P61964	WDR5 BIG3	WD repeat-containing protein 5;AltName: Full=BMP2-induced 3-kb gene protein	1.05806	0.0814274	0.0653434
114517	P25705	ATP5A1 ATP5A ATP5AL2 ATPM	ATP synthase subunit alpha, mitochondrial;Flags: Precursor	0.959603	-0.0594899	0.0654256
17369347	Q9P2W9	STX18 GIG9	Syntaxin-18;AltName: Full=Cell growth-inhibiting gene 9 protein	0.916347	-0.126034	0.0658053
116241325	Q96C86	DCPS DCS1 HINT5 HSPC015	m7GpppX diphosphatase;AltName: Full=DCS-1;AltName: Full=Decapping scavenger enzyme;AltName: Full=Hint-related 7meGMP-directed hydrolase;AltName: Full=Histidine triad nucleotide-binding protein 5;AltName: Full=Histidine triad protein member 5;Short=HINT-5;AltName: Full=Scavenger mRNA-decapping enzyme DcpS	1.08935	0.123469	0.0660558
1352435	P06730	EIF4E EIF4EL1 EIF4F	Eukaryotic translation initiation factor 4E;Short=eIF-4E;Short=eIF4E;AltName: Full=eIF-4F 25 kDa subunit;AltName: Full=mRNA cap-binding protein	0.963157	-0.0541576	0.0662256
55977747	P52272	HNRNPM HNRPM NAGR1	Heterogeneous nuclear ribonucleoprotein M;Short=hnRNP M	1.03462	0.0491058	0.0663981
74735614	Q07065	CKAP4	Cytoskeleton-associated protein 4;AltName: Full=63-kDa cytoskeleton-linking membrane protein;Short=Climp-63;Short=p63	0.952187	-0.0706831	0.0664508
308153660	P52948	NUP98 ADAR2	Nuclear pore complex protein Nup98-Nup96;Contains: Nuclear pore complex protein Nup98;AltName: Full=98 kDa nucleoporin;AltName: Full=Nucleoporin Nup98;Short=Nup98;Contains: Nuclear pore complex protein Nup96;AltName: Full=96 kDa nucleoporin;AltName: Full=Nucleoporin Nup96;Short=Nup96;Flags: Precursor	1.03972	0.0561891	0.0664833
134035335	Q16288	NTRK3 TRKC	NT-3 growth factor receptor;AltName: Full=GP145-TrkC;Short=Trk-C;AltName: Full=Neurotrophic tyrosine kinase receptor type 3;AltName: Full=TrkC tyrosine kinase;Flags: Precursor	1.06857	0.0956805	0.0670622
24638065	Q9UJ70	NAGK	N-acetyl-D-glucosamine kinase;Short=N-acetylglucosamine kinase;AltName: Full=GlcNAc kinase	1.05668	0.0795348	0.0673733
548403	P12694	BCKDHA	2-oxoisovalerate dehydrogenase subunit alpha, mitochondrial;AltName: Full=Branched-chain alpha-keto acid dehydrogenase E1 component alpha chain;Short=BCKDE1A;Short=BCKDH E1-alpha;Flags: Precursor	1.05195	0.0730618	0.0676404
300680961	P0CG30	GSTT2B GSTT2	Glutathione S-transferase theta-2B;AltName: Full=GST class-theta-2;AltName: Full=Glutathione S-transferase theta-2	1.42608	0.512058	0.0677799
20454906	Q9UNN5	FAF1 UBXD12 UBXN3A CGI-03	FAS-associated factor 1;Short=hFAF1;AltName: Full=UBX domain-containing protein 12;AltName: Full=UBX domain-containing protein 3A	0.969682	-0.0444161	0.0682899
317373547	Q9C0C2	TNKS1BP1 KIAA1741 TAB182	182 kDa tankyrase-1-binding protein	1.04813	0.067823	0.0683045
205830906	Q92974	ARHGEF2 KIAA0651 LFP40	Rho guanine nucleotide exchange factor 2;AltName: Full=Guanine nucleotide exchange factor H1;Short=GEF-H1;AltName: Full=Microtubule-regulated Rho-GEF;AltName: Full=Proliferating cell nucleolar antigen p40	0.962062	-0.0557978	0.0683617
12229743	O60939	SCN2B UNQ326/PRO386	Sodium channel subunit beta-2;Flags: Precursor	0.94807	-0.0769347	0.068477
55976618	Q9UBW8	COPS7A CSN7A DERP10	COP9 signalosome complex subunit 7a;Short=SGN7a;Short=Signalosome subunit 7a;AltName: Full=Dermal papilla-derived protein 10;AltName: Full=JAB1-containing signalosome subunit 7a	0.976555	-0.0342267	0.0685158
226694170	Q15111	PLCL1	Inactive phospholipase C-like protein 1;Short=PLC-L1;AltName: Full=Phospholipase C-deleted in lung carcinoma;AltName: Full=Phospholipase C-related but catalytically inactive protein;Short=PRIP	0.956911	-0.0635434	0.0685595
296434481	Q8TDJ6	DMXL2 KIAA0856	DmX-like protein 2;AltName: Full=Rabconnectin-3	0.975246	-0.0361617	0.0686117
261260101	Q14160	SCRIB CRIB1 KIAA0147 LAP4 SCRB1 VARTUL	Protein scribble homolog;Short=Scribble;Short=hScrib;AltName: Full=Protein LAP4	1.04312	0.0609084	0.0688563
3334161	O14972	DSCR3 DCRA DSCRA	Down syndrome critical region protein 3;AltName: Full=Down syndrome critical region protein A	1.08481	0.117446	0.0689593
311033453	Q9NX05	FAM120C CXorf17	Constitutive coactivator of PPAR-gamma-like protein 2;AltName: Full=Protein FAM120C;AltName: Full=Tumor antigen BJ-HCC-21	1.08219	0.113955	0.0693482
269849761	O75116	ROCK2 KIAA0619	Rho-associated protein kinase 2;AltName: Full=Rho kinase 2;AltName: Full=Rho-associated, coiled-coil-containing protein kinase 2;AltName: Full=Rho-associated, coiled-coil-containing protein kinase II;Short=ROCK-II;AltName: Full=p164 ROCK-2	0.972472	-0.0402715	0.0693766
17372671	Q9UBB4	ATXN10 SCA10	Ataxin-10;AltName: Full=Brain protein E46 homolog;AltName: Full=Spinocerebellar ataxia type 10 protein	0.945685	-0.0805676	0.0695195
116241261	Q16720	ATP2B3	Plasma membrane calcium-transporting ATPase 3;Short=PMCA3;AltName: Full=Plasma membrane calcium ATPase isoform 3;AltName: Full=Plasma membrane calcium pump isoform 3	0.961069	-0.0572888	0.0696595
6647417	O43681	ASNA1 ARSA TRC40	ATPase ASNA1;AltName: Full=Arsenical pump-driving ATPase;AltName: Full=Arsenite-stimulated ATPase;AltName: Full=Transmembrane domain recognition complex 40 kDa ATPase subunit;AltName: Full=hARSA-I;AltName: Full=hASNA-I	1.09994	0.137419	0.0698634
118495	P00352	ALDH1A1 ALDC ALDH1 PUMB1	Retinal dehydrogenase 1;Short=RALDH 1;Short=RalDH1;AltName: Full=ALDH-E1;AltName: Full=ALHDII;AltName: Full=Aldehyde dehydrogenase family 1 member A1;AltName: Full=Aldehyde dehydrogenase, cytosolic	0.941885	-0.0863765	0.0700664
306526265	Q9NVA1	UQCC1 BZFB C20orf44 UQCC	Ubiquinol-cytochrome-c reductase complex assembly factor 1;AltName: Full=Basic FGF-repressed Zic-binding protein;Short=bFGF-repressed Zic-binding protein;Short=bFZb;AltName: Full=Ubiquinol-cytochrome c reductase complex chaperone CBP3 homolog	0.91044	-0.135364	0.0700986
47116736	Q9BXI3	NT5C1A	Cytosolic 5'-nucleotidase 1A;Short=cN1A;AltName: Full=Cytosolic 5'-nucleotidase IA;Short=cN-I;Short=cN-IA	1.08345	0.115632	0.0701334
215274021	Q16798	ME3	NADP-dependent malic enzyme, mitochondrial;Short=NADP-ME;AltName: Full=Malic enzyme 3;Flags: Precursor	0.948313	-0.0765642	0.0706341
12231037	Q92542	NCSTN KIAA0253 UNQ1874/PRO4317	Nicastrin;Flags: Precursor	0.96221	-0.0555763	0.0706819
8134304	Q92667	AKAP1 AKAP149 PRKA1	A-kinase anchor protein 1, mitochondrial;AltName: Full=A-kinase anchor protein 149 kDa;Short=AKAP 149;AltName: Full=Dual specificity A-kinase-anchoring protein 1;Short=D-AKAP-1;AltName: Full=Protein kinase A-anchoring protein 1;Short=PRKA1;AltName: Full=Spermatid A-kinase anchor protein 84;Short=S-AKAP84;Flags: Precursor	0.895087	-0.1599	0.0706843
338817989	Q9UPN3	MACF1 ABP620 ACF7 KIAA0465 KIAA1251	Microtubule-actin cross-linking factor 1, isoforms 1/2/3/5;AltName: Full=620 kDa actin-binding protein;Short=ABP620;AltName: Full=Actin cross-linking family protein 7;AltName: Full=Macrophin-1;AltName: Full=Trabeculin-alpha	1.02381	0.0339548	0.0708668
298286835	Q9NSY0	NRBP2 PP9320 TRG16	Nuclear receptor-binding protein 2;AltName: Full=Transformation-related gene 16 protein;Short=TRG-16	0.959247	-0.0600257	0.0709117
46577638	P61026	RAB10	Ras-related protein Rab-10	0.970448	-0.0432777	0.0711573
115502208	Q8N9F7	GDPD1 GDE4	Glycerophosphodiester phosphodiesterase domain-containing protein 1;AltName: Full=Glycerophosphodiester phosphodiesterase 4	0.950297	-0.0735494	0.0712197
77416871	Q15818	NPTX1	Neuronal pentraxin-1;Short=NP1;AltName: Full=Neuronal pentraxin I;Short=NP-I;Flags: Precursor	1.05375	0.0755304	0.0713146
6093488	O43678	NDUFA2	NADH dehydrogenase [ubiquinone] 1 alpha subcomplex subunit 2;AltName: Full=Complex I-B8;Short=CI-B8;AltName: Full=NADH-ubiquinone oxidoreductase B8 subunit	0.92131	-0.118241	0.0714318
47606055	Q9Y570	PPME1 PME1 PP2593 PRO0750	Protein phosphatase methylesterase 1;Short=PME-1	0.970566	-0.0431016	0.0714687
223590202	P26378	ELAVL4 HUD PNEM	ELAV-like protein 4;AltName: Full=Hu-antigen D;Short=HuD;AltName: Full=Paraneoplastic encephalomyelitis antigen HuD	0.957497	-0.0626609	0.0717105
1074718565	P01742	IGHV1-69	Immunoglobulin heavy variable 1-69;AltName: Full=Ig heavy chain V-I region EU;AltName: Full=Ig heavy chain V-I region SIE;AltName: Full=Ig heavy chain V-I region WOL;Flags: Precursor	1.28979	0.367141	0.0719491
28201891	Q9Y265	RUVBL1 INO80H NMP238 TIP49 TIP49A	RuvB-like 1;AltName: Full=49 kDa TATA box-binding protein-interacting protein;Short=49 kDa TBP-interacting protein;AltName: Full=54 kDa erythrocyte cytosolic protein;Short=ECP-54;AltName: Full=INO80 complex subunit H;AltName: Full=Nuclear matrix protein 238;Short=NMP 238;AltName: Full=Pontin 52;AltName: Full=TIP49a;AltName: Full=TIP60-associated protein 54-alpha;Short=TAP54-alpha	1.04378	0.0618175	0.0719632
47605556	Q9NYF8	BCLAF1 BTF KIAA0164	Bcl-2-associated transcription factor 1;Short=Btf	1.09883	0.135972	0.0721336
18203317	Q9NR50	EIF2B3	Translation initiation factor eIF-2B subunit gamma;AltName: Full=eIF-2B GDP-GTP exchange factor subunit gamma	1.03623	0.0513482	0.0722844
7531278	P51649	ALDH5A1 SSADH	Succinate-semialdehyde dehydrogenase, mitochondrial;AltName: Full=Aldehyde dehydrogenase family 5 member A1;AltName: Full=NAD(+)-dependent succinic semialdehyde dehydrogenase;Flags: Precursor	0.939502	-0.0900311	0.0723975
215274027	Q13505	MTX1 MTX MTXN	Metaxin-1;AltName: Full=Mitochondrial outer membrane import complex protein 1	0.963174	-0.0541312	0.072485
2829431	P51911	CNN1	Calponin-1;AltName: Full=Basic calponin;AltName: Full=Calponin H1, smooth muscle	1.49252	0.577749	0.0732278
311033378	O60883	GPR37L1 ETBRLP2	Prosaposin receptor GPR37L1;AltName: Full=Endothelin B receptor-like protein 2;Short=ETBR-LP-2;AltName: Full=G-protein coupled receptor 37-like 1;Flags: Precursor	0.941835	-0.0864541	0.073353
24418495	Q14558	PRPSAP1	Phosphoribosyl pyrophosphate synthase-associated protein 1;Short=PRPP synthase-associated protein 1;AltName: Full=39 kDa phosphoribosypyrophosphate synthase-associated protein;Short=PAP39	1.03211	0.0456005	0.0734944
20455501	P49821	NDUFV1 UQOR1	NADH dehydrogenase [ubiquinone] flavoprotein 1, mitochondrial;AltName: Full=Complex I-51kD;Short=CI-51kD;AltName: Full=NADH dehydrogenase flavoprotein 1;AltName: Full=NADH-ubiquinone oxidoreductase 51 kDa subunit;Flags: Precursor	0.931129	-0.102947	0.0736314
20178113	Q96FQ6	S100A16 S100F AAG13	Protein S100-A16;AltName: Full=Aging-associated gene 13 protein;AltName: Full=Protein S100-F;AltName: Full=S100 calcium-binding protein A16	1.07591	0.105564	0.0738202
46395903	Q8N128	FAM177A1 C14orf24	Protein FAM177A1	0.931753	-0.101981	0.0739495
32171399	Q9NPG2	NGB	Neuroglobin	1.14882	0.200149	0.0740746
1172837	P43487	RANBP1	Ran-specific GTPase-activating protein;AltName: Full=Ran-binding protein 1;Short=RanBP1	0.907481	-0.140061	0.0741692
127717	P29218	IMPA1 IMPA	Inositol monophosphatase 1;Short=IMP 1;Short=IMPase 1;AltName: Full=D-galactose 1-phosphate phosphatase;AltName: Full=Inositol-1(or 4)-monophosphatase 1;AltName: Full=Lithium-sensitive myo-inositol monophosphatase A1	1.03567	0.0505653	0.0741837
543875	P36542	ATP5C1 ATP5C ATP5CL1	ATP synthase subunit gamma, mitochondrial;AltName: Full=F-ATPase gamma subunit;Flags: Precursor	0.946843	-0.0788029	0.0744305
148880116	Q9UPR0	PLCL2 KIAA1092 PLCE2	Inactive phospholipase C-like protein 2;Short=PLC-L(2);Short=PLC-L2;Short=Phospholipase C-L2;AltName: Full=Phospholipase C-epsilon-2;Short=PLC-epsilon-2	0.96621	-0.0495909	0.0746491
60267755	P26639	TARS	Threonine--tRNA ligase, cytoplasmic;AltName: Full=Threonyl-tRNA synthetase;Short=ThrRS	1.03738	0.0529492	0.0747538
13959419	Q9UJF2	RASAL2 NGAP	Ras GTPase-activating protein nGAP;AltName: Full=RAS protein activator-like 2	0.939655	-0.0897969	0.0747689
128100	P17677	GAP43	Neuromodulin;AltName: Full=Axonal membrane protein GAP-43;AltName: Full=Growth-associated protein 43;AltName: Full=Neural phosphoprotein B-50;AltName: Full=pp46	0.914528	-0.128901	0.0748988
296453029	Q9H4A3	WNK1 HSN2 KDP KIAA0344 PRKWNK1	Serine/threonine-protein kinase WNK1;AltName: Full=Erythrocyte 65 kDa protein;Short=p65;AltName: Full=Kinase deficient protein;AltName: Full=Protein kinase lysine-deficient 1;AltName: Full=Protein kinase with no lysine 1;Short=hWNK1	1.03121	0.0443338	0.0750089
17378805	P02686	MBP	Myelin basic protein;Short=MBP;AltName: Full=Myelin A1 protein;AltName: Full=Myelin membrane encephalitogenic protein	0.857664	-0.221516	0.0753151
74710533	Q6ZMI0	PPP1R21 CCDC128 KLRAQ1	Protein phosphatase 1 regulatory subunit 21;AltName: Full=Coiled-coil domain-containing protein 128;AltName: Full=KLRAQ motif-containing protein 1	1.02738	0.0389639	0.0754294
93141258	Q12926	ELAVL2 HUB	ELAV-like protein 2;AltName: Full=ELAV-like neuronal protein 1;AltName: Full=Hu-antigen B;Short=HuB;AltName: Full=Nervous system-specific RNA-binding protein Hel-N1	0.941135	-0.087527	0.0757174
229462782	Q63HM9	PLCXD3	PI-PLC X domain-containing protein 3	1.04296	0.0606797	0.0757837
74710068	Q6R327	RICTOR KIAA1999	Rapamycin-insensitive companion of mTOR;AltName: Full=AVO3 homolog;Short=hAVO3	1.12166	0.165637	0.0758708
150421597	Q96T76	MMS19 MMS19L	MMS19 nucleotide excision repair protein homolog;Short=hMMS19;AltName: Full=MET18 homolog;AltName: Full=MMS19-like protein	0.967467	-0.0477152	0.0760424
55976621	Q9UNS2	COPS3 CSN3	COP9 signalosome complex subunit 3;Short=SGN3;Short=Signalosome subunit 3;AltName: Full=JAB1-containing signalosome subunit 3	0.96385	-0.0531197	0.0763478
74710467	Q6Y7W6	GIGYF2 KIAA0642 PERQ2 TNRC15	PERQ amino acid-rich with GYF domain-containing protein 2;AltName: Full=GRB10-interacting GYF protein 2;AltName: Full=Trinucleotide repeat-containing gene 15 protein	1.04536	0.0640032	0.0763813
129063	P08559	PDHA1 PHE1A	Pyruvate dehydrogenase E1 component subunit alpha, somatic form, mitochondrial;AltName: Full=PDHE1-A type I;Flags: Precursor	0.958644	-0.0609323	0.0764712
6831691	O75347	TBCA	Tubulin-specific chaperone A;AltName: Full=TCP1-chaperonin cofactor A;AltName: Full=Tubulin-folding cofactor A;Short=CFA	1.0331	0.0469768	0.0766583
130912	P04156	PRNP ALTPRP PRIP PRP	Major prion protein;Short=PrP;AltName: Full=ASCR;AltName: Full=PrP27-30;AltName: Full=PrP33-35C;AltName: CD_antigen=CD230;Flags: Precursor	1.07769	0.107943	0.0767151
1172846	Q09028	RBBP4 RBAP48	Histone-binding protein RBBP4;AltName: Full=Chromatin assembly factor 1 subunit C;Short=CAF-1 subunit C;AltName: Full=Chromatin assembly factor I p48 subunit;Short=CAF-I 48 kDa subunit;Short=CAF-I p48;AltName: Full=Nucleosome-remodeling factor subunit RBAP48;AltName: Full=Retinoblastoma-binding protein 4;Short=RBBP-4;AltName: Full=Retinoblastoma-binding protein p48	1.0475	0.0669495	0.0767474
113596	P15121	AKR1B1 ALDR1	Aldose reductase;Short=AR;AltName: Full=Aldehyde reductase;AltName: Full=Aldo-keto reductase family 1 member B1	1.03891	0.0550647	0.0767814
97046413	Q567U6	CCDC93	Coiled-coil domain-containing protein 93	1.04706	0.066348	0.0768759
1169337	P31040	SDHA SDH2 SDHF	Succinate dehydrogenase [ubiquinone] flavoprotein subunit, mitochondrial;AltName: Full=Flavoprotein subunit of complex II;Short=Fp;Flags: Precursor	0.954437	-0.0672786	0.076941
74735517	O75569	PRKRA PACT RAX HSD-14 HSD14	Interferon-inducible double-stranded RNA-dependent protein kinase activator A;AltName: Full=PKR-associated protein X;AltName: Full=PKR-associating protein X;AltName: Full=Protein activator of the interferon-induced protein kinase;AltName: Full=Protein kinase, interferon-inducible double-stranded RNA-dependent activator	0.938768	-0.0911599	0.0771202
12644405	Q13155	AIMP2 JTV1 PRO0992	Aminoacyl tRNA synthase complex-interacting multifunctional protein 2;AltName: Full=Multisynthase complex auxiliary component p38;AltName: Full=Protein JTV-1	0.939375	-0.0902275	0.0772505
29428257	Q9H598	SLC32A1 VGAT VIAAT	Vesicular inhibitory amino acid transporter;AltName: Full=GABA and glycine transporter;AltName: Full=Solute carrier family 32 member 1;AltName: Full=Vesicular GABA transporter;Short=hVIAAT	1.05696	0.0799211	0.0772828
94730425	Q13813	SPTAN1 NEAS SPTA2	Spectrin alpha chain, non-erythrocytic 1;AltName: Full=Alpha-II spectrin;AltName: Full=Fodrin alpha chain;AltName: Full=Spectrin, non-erythroid alpha subunit	0.973851	-0.0382264	0.0773561
298286922	P02746	C1QB	Complement C1q subcomponent subunit B;Flags: Precursor	1.10324	0.141752	0.0773796
119778	P16930	FAH	Fumarylacetoacetase;Short=FAA;AltName: Full=Beta-diketonase;AltName: Full=Fumarylacetoacetate hydrolase	1.11247	0.153761	0.0778
46396032	Q9UDR5	AASS	Alpha-aminoadipic semialdehyde synthase, mitochondrial;AltName: Full=LKR/SDH;Includes: Lysine ketoglutarate reductase;Short=LKR;Short=LOR;Includes: Saccharopine dehydrogenase;Short=SDH;Flags: Precursor	1.10098	0.138788	0.0779024
74753038	Q9NX46	ADPRHL2 ARH3	Poly(ADP-ribose) glycohydrolase ARH3;AltName: Full=ADP-ribosylhydrolase 3;AltName: Full=[Protein ADP-ribosylarginine] hydrolase-like protein 2;Flags: Precursor	1.07854	0.109081	0.0780004
68052342	Q86WK6	AMIGO1 ALI2 AMIGO KIAA1163	Amphoterin-induced protein 1;AltName: Full=AMIGO-1;AltName: Full=Alivin-2;Flags: Precursor	1.04764	0.0671409	0.0780378
49065850	P62068	USP46	Ubiquitin carboxyl-terminal hydrolase 46;AltName: Full=Deubiquitinating enzyme 46;AltName: Full=Ubiquitin thioesterase 46;AltName: Full=Ubiquitin-specific-processing protease 46	0.957227	-0.0630673	0.0781869
33860182	Q9UI15	TAGLN3 NP25	Transgelin-3;AltName: Full=Neuronal protein 22;Short=NP22;AltName: Full=Neuronal protein NP25	0.935119	-0.0967785	0.078289
47117764	P61247	RPS3A FTE1 MFTL	40S ribosomal protein S3a;AltName: Full=v-fos transformation effector protein;Short=Fte-1	0.957081	-0.0632867	0.0784335
74751646	Q8WZA9	IRGQ IRGQ1 FKSG27	Immunity-related GTPase family Q protein	0.958807	-0.0606883	0.0784579
83288284	Q6SZW1	SARM1 KIAA0524 SAMD2 SARM	Sterile alpha and TIR motif-containing protein 1;AltName: Full=Sterile alpha and Armadillo repeat protein;AltName: Full=Sterile alpha motif domain-containing protein 2;Short=MyD88-5;Short=SAM domain-containing protein 2;AltName: Full=Tir-1 homolog;Flags: Precursor	1.05822	0.0816404	0.0784772
51702772	P62333	PSMC6 SUG2	26S protease regulatory subunit 10B;AltName: Full=26S proteasome AAA-ATPase subunit RPT4;AltName: Full=Proteasome 26S subunit ATPase 6;AltName: Full=Proteasome subunit p42	1.02601	0.0370399	0.0786463
158706479	Q9C0D3	ZYG11B KIAA1730	Protein zyg-11 homolog B	1.03777	0.0534829	0.0787219
1709999	P51149	RAB7A RAB7	Ras-related protein Rab-7a	0.973555	-0.0386651	0.0790506
281185503	P24588	AKAP5 AKAP79	A-kinase anchor protein 5;Short=AKAP-5;AltName: Full=A-kinase anchor protein 79 kDa;Short=AKAP 79;AltName: Full=H21;AltName: Full=cAMP-dependent protein kinase regulatory subunit II high affinity-binding protein	0.958618	-0.0609716	0.0790547
212276521	P50914	RPL14	60S ribosomal protein L14;AltName: Full=CAG-ISL 7	0.949329	-0.0750199	0.0791464
74735378	O43148	RNMT KIAA0398	mRNA cap guanine-N7 methyltransferase;AltName: Full=RG7MT1;AltName: Full=mRNA (guanine-N(7)-)-methyltransferase;AltName: Full=mRNA cap methyltransferase;Short=hCMT1;Short=hMet;Short=hcm1p	0.943778	-0.0834804	0.0793391
12643417	O00330	PDHX PDX1	Pyruvate dehydrogenase protein X component, mitochondrial;AltName: Full=Dihydrolipoamide dehydrogenase-binding protein of pyruvate dehydrogenase complex;AltName: Full=E3-binding protein;Short=E3BP;AltName: Full=Lipoyl-containing pyruvate dehydrogenase complex component X;AltName: Full=proX;Flags: Precursor	0.964033	-0.0528458	0.0793499
83305811	Q8TBC4	UBA3 UBE1C	NEDD8-activating enzyme E1 catalytic subunit;AltName: Full=NEDD8-activating enzyme E1C;AltName: Full=Ubiquitin-activating enzyme E1C;AltName: Full=Ubiquitin-like modifier-activating enzyme 3;Short=Ubiquitin-activating enzyme 3	1.02454	0.034982	0.0793783
229462840	Q9Y4J8	DTNA DRP3	Dystrobrevin alpha;Short=DTN-A;AltName: Full=Alpha-dystrobrevin;AltName: Full=Dystrophin-related protein 3	1.06228	0.087158	0.0794566
2507460	P07237	P4HB ERBA2L PDI PDIA1 PO4DB	Protein disulfide-isomerase;Short=PDI;AltName: Full=Cellular thyroid hormone-binding protein;AltName: Full=Prolyl 4-hydroxylase subunit beta;AltName: Full=p55;Flags: Precursor	0.953635	-0.0684916	0.079513
317373536	P98160	HSPG2	Basement membrane-specific heparan sulfate proteoglycan core protein;Short=HSPG;AltName: Full=Perlecan;Short=PLC;Contains: Endorepellin;Contains: LG3 peptide;Flags: Precursor	1.10166	0.139685	0.0796785
71658825	P78352	DLG4 PSD95	Disks large homolog 4;AltName: Full=Postsynaptic density protein 95;Short=PSD-95;AltName: Full=Synapse-associated protein 90;Short=SAP-90;Short=SAP90	0.959909	-0.0590312	0.0797026
119720	P00488	F13A1 F13A	Coagulation factor XIII A chain;Short=Coagulation factor XIIIa;AltName: Full=Protein-glutamine gamma-glutamyltransferase A chain;AltName: Full=Transglutaminase A chain;Flags: Precursor	1.15949	0.213491	0.0797312
47606040	Q8IYB4	PEX5L PEX5R PXR2	PEX5-related protein;AltName: Full=PEX2-related protein;AltName: Full=PEX5-like protein;AltName: Full=Peroxin-5-related protein;AltName: Full=Peroxisome biogenesis factor 5-like;AltName: Full=Tetratricopeptide repeat-containing Rab8b-interacting protein;Short=Pex5Rp;Short=TRIP8b	0.971305	-0.0420038	0.0798349
2811003	O00629	KPNA4 QIP1	Importin subunit alpha-3;AltName: Full=Importin alpha Q1;Short=Qip1;AltName: Full=Karyopherin subunit alpha-4	1.06098	0.0853937	0.0800245
1710003	P51151	RAB9A RAB9	Ras-related protein Rab-9A	1.05381	0.0756215	0.0800454
12643334	O94925	GLS GLS1 KIAA0838	Glutaminase kidney isoform, mitochondrial;Short=GLS;AltName: Full=K-glutaminase;AltName: Full=L-glutamine amidohydrolase;Flags: Precursor	0.946677	-0.0790561	0.0803144
143811354	Q15436	SEC23A	Protein transport protein Sec23A;AltName: Full=SEC23-related protein A	1.03099	0.044024	0.0805032
296439390	Q9UP83	COG5 GOLTC1 GTC90	Conserved oligomeric Golgi complex subunit 5;Short=COG complex subunit 5;AltName: Full=13S Golgi transport complex 90 kDa subunit;Short=GTC-90;AltName: Full=Component of oligomeric Golgi complex 5;AltName: Full=Golgi transport complex 1	0.908682	-0.138153	0.0805638
48428276	O43432	EIF4G3	Eukaryotic translation initiation factor 4 gamma 3;Short=eIF-4-gamma 3;Short=eIF-4G 3;Short=eIF4G 3;AltName: Full=eIF-4-gamma II;Short=eIF4GII	0.968587	-0.046047	0.0808149
74728811	Q8N442	GUF1	Translation factor GUF1, mitochondrial;AltName: Full=Elongation factor 4 homolog;Short=EF-4;AltName: Full=GTPase GUF1;AltName: Full=Ribosomal back-translocase;Flags: Precursor	1.09125	0.125976	0.0811605
129951	P07585	DCN SLRR1B	Decorin;AltName: Full=Bone proteoglycan II;AltName: Full=PG-S2;AltName: Full=PG40;Flags: Precursor	1.1762	0.234129	0.0812534
166221824	Q6XQN6	NAPRT FHIP NAPRT1	Nicotinate phosphoribosyltransferase;Short=NAPRTase;AltName: Full=FHA-HIT-interacting protein;AltName: Full=Nicotinate phosphoribosyltransferase domain-containing protein 1	1.09308	0.128395	0.0813223
2499586	Q16566	CAMK4 CAMK CAMK-GR CAMKIV	Calcium/calmodulin-dependent protein kinase type IV;Short=CaMK IV;AltName: Full=CaM kinase-GR	0.951786	-0.0712915	0.0813353
12229817	Q9UBI6	GNG12	Guanine nucleotide-binding protein G(I)/G(S)/G(O) subunit gamma-12;Flags: Precursor	1.06122	0.0857184	0.0816419
1703322	P50995	ANXA11 ANX11	Annexin A11;AltName: Full=56 kDa autoantigen;AltName: Full=Annexin XI;AltName: Full=Annexin-11;AltName: Full=Calcyclin-associated annexin 50;Short=CAP-50	1.03404	0.0482976	0.0816492
82592942	O60307	MAST3 KIAA0561	Microtubule-associated serine/threonine-protein kinase 3	0.936926	-0.0939927	0.0818462
50401164	Q9H2J4	PDCL3 PhLP2A VIAF1	Phosducin-like protein 3;AltName: Full=HTPHLP;AltName: Full=PhPL3;AltName: Full=Viral IAP-associated factor 1;Short=VIAF-1	1.0489	0.0688774	0.0820179
24418861	Q14696	MESD KIAA0081 MESDC2 MESDM UNQ1911/PRO4369	LDLR chaperone MESD;AltName: Full=Mesoderm development candidate 2;AltName: Full=Mesoderm development protein;AltName: Full=Renal carcinoma antigen NY-REN-61;Flags: Precursor	1.04414	0.0623209	0.0820999
12644052	O15260	SURF4 SURF-4	Surfeit locus protein 4	1.16719	0.223037	0.0821119
134035014	Q9P227	ARHGAP23 KIAA1501	Rho GTPase-activating protein 23;AltName: Full=Rho-type GTPase-activating protein 23	1.0837	0.115966	0.0822665
1711371	P54764	EPHA4 HEK8 SEK TYRO1	Ephrin type-A receptor 4;AltName: Full=EPH-like kinase 8;Short=EK8;Short=hEK8;AltName: Full=Tyrosine-protein kinase TYRO1;AltName: Full=Tyrosine-protein kinase receptor SEK;Flags: Precursor	1.02325	0.0331573	0.0824512
3023439	Q99653	CHP1 CHP	Calcineurin B homologous protein 1;AltName: Full=Calcineurin B-like protein;AltName: Full=Calcium-binding protein CHP;AltName: Full=Calcium-binding protein p22;AltName: Full=EF-hand calcium-binding domain-containing protein p22	0.968887	-0.0456002	0.0826846
73621340	O95747	OXSR1 KIAA1101 OSR1	Serine/threonine-protein kinase OSR1;AltName: Full=Oxidative stress-responsive 1 protein	1.03297	0.0468019	0.082824
48428970	P61925	PKIA PRKACN1	cAMP-dependent protein kinase inhibitor alpha;Short=PKI-alpha;AltName: Full=cAMP-dependent protein kinase inhibitor, muscle/brain isoform	1.13495	0.182635	0.0836421
6919862	Q92499	DDX1	ATP-dependent RNA helicase DDX1;AltName: Full=DEAD box protein 1;AltName: Full=DEAD box protein retinoblastoma;Short=DBP-RB	1.02675	0.038078	0.0837493
8039804	P51970	NDUFA8	NADH dehydrogenase [ubiquinone] 1 alpha subcomplex subunit 8;AltName: Full=Complex I-19kD;Short=CI-19kD;AltName: Full=Complex I-PGIV;Short=CI-PGIV;AltName: Full=NADH-ubiquinone oxidoreductase 19 kDa subunit	0.920169	-0.120029	0.0840295
129283	P09486	SPARC ON	SPARC;AltName: Full=Basement-membrane protein 40;Short=BM-40;AltName: Full=Osteonectin;Short=ON;AltName: Full=Secreted protein acidic and rich in cysteine;Flags: Precursor	1.14991	0.201523	0.0841331
223634731	P53597	SUCLG1	Succinate--CoA ligase [ADP/GDP-forming] subunit alpha, mitochondrial;AltName: Full=Succinyl-CoA synthetase subunit alpha;Short=SCS-alpha;Flags: Precursor	0.961936	-0.0559866	0.0841427
296439504	P02452	COL1A1	Collagen alpha-1(I) chain;AltName: Full=Alpha-1 type I collagen;Flags: Precursor	1.46488	0.550787	0.084146
317373384	Q07954	LRP1 A2MR APR	Prolow-density lipoprotein receptor-related protein 1;Short=LRP-1;AltName: Full=Alpha-2-macroglobulin receptor;Short=A2MR;AltName: Full=Apolipoprotein E receptor;Short=APOER;AltName: CD_antigen=CD91;Contains: Low-density lipoprotein receptor-related protein 1 85 kDa subunit;Short=LRP-85;Contains: Low-density lipoprotein receptor-related protein 1 515 kDa subunit;Short=LRP-515;Contains: Low-densit…	1.02418	0.0344684	0.0841731
150421594	Q8IWA4	MFN1	Mitofusin-1;AltName: Full=Fzo homolog;AltName: Full=Transmembrane GTPase MFN1	1.09578	0.131954	0.0842488
56404448	O94929	ABLIM3 KIAA0843 HMFN1661	Actin-binding LIM protein 3;Short=abLIM-3;AltName: Full=Actin-binding LIM protein family member 3	1.04197	0.0593104	0.0844672
3287881	O43181	NDUFS4	NADH dehydrogenase [ubiquinone] iron-sulfur protein 4, mitochondrial;AltName: Full=Complex I-18 kDa;Short=CI-18 kDa;AltName: Full=Complex I-AQDQ;Short=CI-AQDQ;AltName: Full=NADH-ubiquinone oxidoreductase 18 kDa subunit;Flags: Precursor	0.926538	-0.110077	0.084498
317373549	P04275	VWF F8VWF	von Willebrand factor;Short=vWF;Contains: von Willebrand antigen 2;AltName: Full=von Willebrand antigen II;Flags: Precursor	0.918216	-0.123095	0.0846253
13637727	O43583	DENR DRP1 H14	Density-regulated protein;Short=DRP;AltName: Full=Protein DRP1;AltName: Full=Smooth muscle cell-associated protein 3;Short=SMAP-3	0.951048	-0.0724101	0.0851877
27734244	Q96MM6	HSPA12B C20orf60	Heat shock 70 kDa protein 12B	1.10972	0.1502	0.0853221
267021	P30626	SRI	Sorcin;AltName: Full=22 kDa protein;AltName: Full=CP-22;Short=CP22;AltName: Full=V19	1.04783	0.0674028	0.0853272
90101767	Q12800	TFCP2 LSF SEF	Alpha-globin transcription factor CP2;AltName: Full=SAA3 enhancer factor;AltName: Full=Transcription factor LSF	0.939118	-0.0906219	0.0855936
1170519	Q06323	PSME1 IFI5111	Proteasome activator complex subunit 1;AltName: Full=11S regulator complex subunit alpha;Short=REG-alpha;AltName: Full=Activator of multicatalytic protease subunit 1;AltName: Full=Interferon gamma up-regulated I-5111 protein;Short=IGUP I-5111;AltName: Full=Proteasome activator 28 subunit alpha;Short=PA28a;Short=PA28alpha	1.05958	0.0834952	0.0859582
51338824	Q9H9S4	CAB39L	Calcium-binding protein 39-like;AltName: Full=Antigen MLAA-34;AltName: Full=MO25beta;AltName: Full=Mo25-like protein	1.05862	0.0821872	0.0861328
189046186	Q9UIL1	SCOC SCOCO HRIHFB2072	Short coiled-coil protein	0.930725	-0.103573	0.0862449
215274136	Q6WCQ1	MPRIP KIAA0864 MRIP RHOIP3	Myosin phosphatase Rho-interacting protein;Short=M-RIP;AltName: Full=Rho-interacting protein 3;Short=RIP3;AltName: Full=p116Rip	0.963328	-0.0539014	0.0864962
113600	P14550	AKR1A1 ALDR1 ALR	Alcohol dehydrogenase [NADP(+)];AltName: Full=Aldehyde reductase;AltName: Full=Aldo-keto reductase family 1 member A1	1.03823	0.0541247	0.0865062
209572667	Q969G6	RFK	Riboflavin kinase;AltName: Full=ATP:riboflavin 5'-phosphotransferase;AltName: Full=Flavokinase	0.93226	-0.101196	0.0866143
6093474	O95139	NDUFB6	NADH dehydrogenase [ubiquinone] 1 beta subcomplex subunit 6;AltName: Full=Complex I-B17;Short=CI-B17;AltName: Full=NADH-ubiquinone oxidoreductase B17 subunit	0.937081	-0.093755	0.0866239
215273942	Q96RF0	SNX18 SH3PXD3B SNAG1	Sorting nexin-18;AltName: Full=SH3 and PX domain-containing protein 3B;AltName: Full=Sorting nexin-associated Golgi protein 1	0.931842	-0.101843	0.0867703
317373581	P16083	NQO2 NMOR2	Ribosyldihydronicotinamide dehydrogenase [quinone];AltName: Full=NRH dehydrogenase [quinone] 2;AltName: Full=NRH:quinone oxidoreductase 2;AltName: Full=Quinone reductase 2;Short=QR2	0.840954	-0.2499	0.0868492
347595791	Q96TA1	FAM129B C9orf88	Niban-like protein 1;AltName: Full=Meg-3;AltName: Full=Melanoma invasion by ERK;Short=MINERVA;AltName: Full=Protein FAM129B	1.08122	0.112654	0.0870324
97190718	Q8IYB5	SMAP1	Stromal membrane-associated protein 1	0.952063	-0.0708712	0.0870809
129260	P10451	SPP1 BNSP OPN PSEC0156	Osteopontin;AltName: Full=Bone sialoprotein 1;AltName: Full=Nephropontin;AltName: Full=Secreted phosphoprotein 1;Short=SPP-1;AltName: Full=Urinary stone protein;AltName: Full=Uropontin;Flags: Precursor	1.09543	0.131495	0.0871855
117706	P17302	GJA1 GJAL	Gap junction alpha-1 protein;AltName: Full=Connexin-43;Short=Cx43;AltName: Full=Gap junction 43 kDa heart protein	1.08029	0.111413	0.0872521
115211	P04839	CYBB NOX2	Cytochrome b-245 heavy chain;AltName: Full=CGD91-phox;AltName: Full=Cytochrome b(558) subunit beta;Short=Cytochrome b558 subunit beta;AltName: Full=Heme-binding membrane glycoprotein gp91phox;AltName: Full=NADPH oxidase 2;AltName: Full=Neutrophil cytochrome b 91 kDa polypeptide;AltName: Full=Superoxide-generating NADPH oxidase heavy chain subunit;AltName: Full=gp91-1;AltName: Full=gp91-phox;AltNa…	1.06573	0.0918453	0.0872813
400668	P11182	DBT BCATE2	Lipoamide acyltransferase component of branched-chain alpha-keto acid dehydrogenase complex, mitochondrial;AltName: Full=52 kDa mitochondrial autoantigen of primary biliary cirrhosis;AltName: Full=Branched chain 2-oxo-acid dehydrogenase complex component E2;Short=BCOADC-E2;AltName: Full=Branched-chain alpha-keto acid dehydrogenase complex component E2;Short=BCKAD-E2;Short=BCKADE2;AltName: Full=Di…	0.95285	-0.0696793	0.0872996
1351170	P47897	QARS	Glutamine--tRNA ligase;AltName: Full=Glutaminyl-tRNA synthetase;Short=GlnRS	0.965771	-0.0502467	0.0873576
116242522	P09914	IFIT1 G10P1 IFI56 IFNAI1 ISG56	Interferon-induced protein with tetratricopeptide repeats 1;Short=IFIT-1;AltName: Full=Interferon-induced 56 kDa protein;Short=IFI-56K;Short=P56	1.06722	0.0938637	0.0874886
14285497	O14920	IKBKB IKKB	Inhibitor of nuclear factor kappa-B kinase subunit beta;Short=I-kappa-B-kinase beta;Short=IKK-B;Short=IKK-beta;Short=IkBKB;AltName: Full=I-kappa-B kinase 2;Short=IKK2;AltName: Full=Nuclear factor NF-kappa-B inhibitor kinase beta;Short=NFKBIKB	1.08943	0.123574	0.0876824
2499316	Q16718	NDUFA5	NADH dehydrogenase [ubiquinone] 1 alpha subcomplex subunit 5;AltName: Full=Complex I subunit B13;AltName: Full=Complex I-13kD-B;Short=CI-13kD-B;AltName: Full=NADH-ubiquinone oxidoreductase 13 kDa-B subunit	0.936372	-0.0948457	0.0878571
3929380	Q16629	SRSF7 SFRS7	Serine/arginine-rich splicing factor 7;AltName: Full=Splicing factor 9G8;AltName: Full=Splicing factor, arginine/serine-rich 7	1.0707	0.0985551	0.0879816
24212088	O94906	PRPF6 C20orf14	Pre-mRNA-processing factor 6;AltName: Full=Androgen receptor N-terminal domain-transactivating protein 1;Short=ANT-1;AltName: Full=PRP6 homolog;AltName: Full=U5 snRNP-associated 102 kDa protein;Short=U5-102 kDa protein	1.05361	0.0753361	0.0881415
162416200	O14827	RASGRF2 GRF2	Ras-specific guanine nucleotide-releasing factor 2;Short=Ras-GRF2;AltName: Full=Ras guanine nucleotide exchange factor 2	1.02924	0.0415829	0.0882216
54041234	P23443	RPS6KB1 STK14A	Ribosomal protein S6 kinase beta-1;Short=S6K-beta-1;Short=S6K1;AltName: Full=70 kDa ribosomal protein S6 kinase 1;Short=P70S6K1;Short=p70-S6K 1;AltName: Full=Ribosomal protein S6 kinase I;AltName: Full=Serine/threonine-protein kinase 14A;AltName: Full=p70 ribosomal S6 kinase alpha;Short=p70 S6 kinase alpha;Short=p70 S6K-alpha;Short=p70 S6KA	1.04457	0.0629159	0.0883401
92090617	Q9Y5S2	CDC42BPB KIAA1124	Serine/threonine-protein kinase MRCK beta;AltName: Full=CDC42-binding protein kinase beta;Short=CDC42BP-beta;AltName: Full=DMPK-like beta;AltName: Full=Myotonic dystrophy kinase-related CDC42-binding kinase beta;Short=MRCK beta;Short=Myotonic dystrophy protein kinase-like beta	0.972458	-0.0402915	0.0883533
114312	P16615	ATP2A2 ATP2B	Sarcoplasmic/endoplasmic reticulum calcium ATPase 2;Short=SERCA2;Short=SR Ca(2+)-ATPase 2;AltName: Full=Calcium pump 2;AltName: Full=Calcium-transporting ATPase sarcoplasmic reticulum type, slow twitch skeletal muscle isoform;AltName: Full=Endoplasmic reticulum class 1/2 Ca(2+) ATPase	0.969807	-0.0442304	0.0883607
115502379	Q86YQ8	CPNE8	Copine-8;AltName: Full=Copine VIII	1.06596	0.0921468	0.088426
125952110	Q5VZF2	MBNL2 MBLL MBLL39 MLP1	Muscleblind-like protein 2;AltName: Full=Muscleblind-like protein 1;AltName: Full=Muscleblind-like protein-like;AltName: Full=Muscleblind-like protein-like 39	1.04742	0.0668435	0.0884324
12585534	Q9Y3A6	TMED5 CGI-100 UNQ397/PRO733	Transmembrane emp24 domain-containing protein 5;AltName: Full=p24 family protein gamma-2;Short=p24gamma2;AltName: Full=p28;Flags: Precursor	0.9494	-0.0749127	0.0888053
269849686	P49327	FASN FAS	Fatty acid synthase;Includes: [Acyl-carrier-protein] S-acetyltransferase;Includes: [Acyl-carrier-protein] S-malonyltransferase;Includes: 3-oxoacyl-[acyl-carrier-protein] synthase;Includes: 3-oxoacyl-[acyl-carrier-protein] reductase;Includes: 3-hydroxyacyl-[acyl-carrier-protein] dehydratase;Includes: Enoyl-[acyl-carrier-protein] reductase;Includes: Oleoyl-[acyl-carrier-protein] hydrolase	1.05166	0.0726724	0.088843
51316528	Q9H6Z4	RANBP3	Ran-binding protein 3;Short=RanBP3	1.04772	0.0672517	0.0888551
68565853	O75475	PSIP1 DFS70 LEDGF PSIP2	PC4 and SFRS1-interacting protein;AltName: Full=CLL-associated antigen KW-7;AltName: Full=Dense fine speckles 70 kDa protein;Short=DFS 70;AltName: Full=Lens epithelium-derived growth factor;AltName: Full=Transcriptional coactivator p75/p52	0.919258	-0.121458	0.0889891
134611	P00441	SOD1	Superoxide dismutase [Cu-Zn];AltName: Full=Superoxide dismutase 1;Short=hSod1	1.06193	0.086687	0.0890874
12230547	O43390	HNRNPR HNRPR	Heterogeneous nuclear ribonucleoprotein R;Short=hnRNP R	1.04889	0.0688617	0.0893311
347595639	Q8TDC3	BRSK1 KIAA1811 SAD1 SADB	Serine/threonine-protein kinase BRSK1;AltName: Full=Brain-selective kinase 1;AltName: Full=Brain-specific serine/threonine-protein kinase 1;Short=BR serine/threonine-protein kinase 1;AltName: Full=Serine/threonine-protein kinase SAD-B;AltName: Full=Synapses of Amphids Defective homolog 1;Short=SAD1 homolog;Short=hSAD1	0.965923	-0.0500197	0.0894078
296452939	Q66K14	TBC1D9B KIAA0676	TBC1 domain family member 9B	1.03689	0.0522593	0.0894451
32699511	Q15369	ELOC TCEB1	Transcription elongation factor B polypeptide 1;AltName: Full=Elongin 15 kDa subunit;AltName: Full=Elongin-C;Short=EloC;AltName: Full=RNA polymerase II transcription factor SIII subunit C;AltName: Full=SIII p15	1.02835	0.0403376	0.0894997
1706473	P25685	DNAJB1 DNAJ1 HDJ1 HSPF1	DnaJ homolog subfamily B member 1;AltName: Full=DnaJ protein homolog 1;AltName: Full=Heat shock 40 kDa protein 1;Short=HSP40;Short=Heat shock protein 40;AltName: Full=Human DnaJ protein 1;Short=hDj-1	1.04217	0.0595863	0.0898602
48474955	Q9HAU0	PLEKHA5 KIAA1686 PEPP2	Pleckstrin homology domain-containing family A member 5;Short=PH domain-containing family A member 5;AltName: Full=Phosphoinositol 3-phosphate-binding protein 2;Short=PEPP-2	1.04372	0.0617384	0.0902876
6093462	O75694	NUP155 KIAA0791	Nuclear pore complex protein Nup155;AltName: Full=155 kDa nucleoporin;AltName: Full=Nucleoporin Nup155	1.04919	0.0692782	0.090329
548573	P36873	PPP1CC	Serine/threonine-protein phosphatase PP1-gamma catalytic subunit;Short=PP-1G;AltName: Full=Protein phosphatase 1C catalytic subunit	0.913253	-0.130913	0.0904594
259016348	P56524	HDAC4 KIAA0288	Histone deacetylase 4;Short=HD4	1.06203	0.086818	0.0905652
20138589	Q15691	MAPRE1	Microtubule-associated protein RP/EB family member 1;AltName: Full=APC-binding protein EB1;AltName: Full=End-binding protein 1;Short=EB1	1.05119	0.0720272	0.0907931
121735	P09488	GSTM1 GST1	Glutathione S-transferase Mu 1;AltName: Full=GST HB subunit 4;AltName: Full=GST class-mu 1;AltName: Full=GSTM1-1;AltName: Full=GSTM1a-1a;AltName: Full=GSTM1b-1b;AltName: Full=GTH4	0.666039	-0.586322	0.0909039
12644285	P48553	TRAPPC10 EHOC1 TMEM1	Trafficking protein particle complex subunit 10;AltName: Full=Epilepsy holoprosencephaly candidate 1 protein;Short=EHOC-1;AltName: Full=Protein GT334;AltName: Full=Trafficking protein particle complex subunit TMEM1;AltName: Full=Transport protein particle subunit TMEM1;Short=TRAPP subunit TMEM1	1.03487	0.0494438	0.0910025
172045740	Q8IVF2	AHNAK2 C14orf78 KIAA2019	Protein AHNAK2	0.961406	-0.0567816	0.0911466
74762463	Q86XP1	DGKH	Diacylglycerol kinase eta;Short=DAG kinase eta;AltName: Full=Diglyceride kinase eta;Short=DGK-eta	0.929107	-0.106083	0.0913886
50400302	Q13564	NAE1 APPBP1 HPP1	NEDD8-activating enzyme E1 regulatory subunit;AltName: Full=Amyloid beta precursor protein-binding protein 1, 59 kDa;Short=APP-BP1;AltName: Full=Amyloid protein-binding protein 1;AltName: Full=Proto-oncogene protein 1	1.03064	0.0435385	0.0917005
1352213	Q99259	GAD1 GAD GAD67	Glutamate decarboxylase 1;AltName: Full=67 kDa glutamic acid decarboxylase;Short=GAD-67;AltName: Full=Glutamate decarboxylase 67 kDa isoform	0.933374	-0.0994733	0.0920401
134811	P19623	SRM SPS1 SRML1	Spermidine synthase;Short=SPDSY;AltName: Full=Putrescine aminopropyltransferase	0.96763	-0.0474723	0.0920614
46810392	P61006	RAB8A MEL RAB8	Ras-related protein Rab-8A;AltName: Full=Oncogene c-mel;Flags: Precursor	1.03496	0.0495681	0.0921308
62906881	O75937	DNAJC8 SPF31 HSPC315 HSPC331	DnaJ homolog subfamily C member 8;AltName: Full=Splicing protein spf31	1.06808	0.0950187	0.0921839
48429207	O43295	SRGAP3 ARHGAP14 KIAA0411 KIAA1156 MEGAP SRGAP2	SLIT-ROBO Rho GTPase-activating protein 3;Short=srGAP3;AltName: Full=Mental disorder-associated GAP;AltName: Full=Rho GTPase-activating protein 14;AltName: Full=WAVE-associated Rac GTPase-activating protein;Short=WRP	1.01811	0.0258965	0.0924887
527504087	Q96I15	SCLY SCL	Selenocysteine lyase;Short=hSCL	1.06395	0.0894293	0.0924929
74718025	Q9H0W9	C11orf54 LP4947 PTD012	Ester hydrolase C11orf54	1.05715	0.0801866	0.0926118
91771471	O43598	DNPH1 C6orf108 RCL	2'-deoxynucleoside 5'-phosphate N-hydrolase 1;AltName: Full=c-Myc-responsive protein RCL	1.04731	0.0666877	0.092896
38258902	P13798	APEH D3F15S2 D3S48E DNF15S2	Acylamino-acid-releasing enzyme;Short=AARE;AltName: Full=Acyl-peptide hydrolase;Short=APH;AltName: Full=Acylaminoacyl-peptidase;AltName: Full=Oxidized protein hydrolase;Short=OPH	1.04309	0.0608572	0.0929117
47606219	Q9UI30	TRMT112 AD-001 HSPC152 HSPC170	Multifunctional methyltransferase subunit TRM112-like protein;AltName: Full=tRNA methyltransferase 112 homolog	1.05955	0.0834551	0.0932341
26006881	Q96LD8	SENP8 DEN1 NEDP1 PRSC2 FKSG8	Sentrin-specific protease 8;AltName: Full=Deneddylase-1;AltName: Full=NEDD8-specific protease 1;AltName: Full=Protease, cysteine 2;AltName: Full=Sentrin/SUMO-specific protease SENP8	1.04276	0.0604075	0.0932636
156637424	Q68CZ2	TNS3 TEM6 TENS1 TPP	Tensin-3;AltName: Full=Tensin-like SH2 domain-containing protein 1;AltName: Full=Tumor endothelial marker 6	1.0529	0.0743712	0.0933435
20981701	Q14974	KPNB1 NTF97	Importin subunit beta-1;AltName: Full=Importin-90;AltName: Full=Karyopherin subunit beta-1;AltName: Full=Nuclear factor p97;AltName: Full=Pore targeting complex 97 kDa subunit;Short=PTAC97	0.978048	-0.0320235	0.0933692
67463772	Q96C23	GALM BLOCK25	Aldose 1-epimerase;AltName: Full=Galactose mutarotase	1.09585	0.13205	0.0936494
122064944	Q6IQ22	RAB12	Ras-related protein Rab-12	0.97846	-0.031415	0.093656
156630892	P55268	LAMB2 LAMS	Laminin subunit beta-2;AltName: Full=Laminin B1s chain;AltName: Full=Laminin-11 subunit beta;AltName: Full=Laminin-14 subunit beta;AltName: Full=Laminin-15 subunit beta;AltName: Full=Laminin-3 subunit beta;AltName: Full=Laminin-4 subunit beta;AltName: Full=Laminin-7 subunit beta;AltName: Full=Laminin-9 subunit beta;AltName: Full=S-laminin subunit beta;Short=S-LAM beta;Flags: Precursor	1.06228	0.0871611	0.0938561
20140250	Q9H9B4	SFXN1	Sideroflexin-1;AltName: Full=Tricarboxylate carrier protein;Short=TCC	0.961309	-0.056928	0.0940209
74746201	Q5TDH0	DDI2	Protein DDI1 homolog 2	1.05374	0.0755216	0.0941774
124069	P24593	IGFBP5 IBP5	Insulin-like growth factor-binding protein 5;Short=IBP-5;Short=IGF-binding protein 5;Short=IGFBP-5;Flags: Precursor	1.13882	0.187542	0.0942417
74759406	Q86UT6	NLRX1 NOD26 NOD5 NOD9	NLR family member X1;AltName: Full=Caterpiller protein 11.3;Short=CLR11.3;AltName: Full=Nucleotide-binding oligomerization domain protein 26;AltName: Full=Nucleotide-binding oligomerization domain protein 5;AltName: Full=Nucleotide-binding oligomerization domain protein 9;Flags: Precursor	0.940764	-0.0880949	0.0948938
1706639	P50402	EMD EDMD STA	Emerin	0.969169	-0.0451806	0.095198
34098413	Q15311	RALBP1 RLIP1 RLIP76	RalA-binding protein 1;Short=RalBP1;AltName: Full=76 kDa Ral-interacting protein;AltName: Full=Dinitrophenyl S-glutathione ATPase;Short=DNP-SG ATPase;AltName: Full=Ral-interacting protein 1	0.962665	-0.0548937	0.0953634
296439433	Q2TAZ0	ATG2A KIAA0404	Autophagy-related protein 2 homolog A	0.96002	-0.0588632	0.0958186
125788	P01615	IGKV2D-28	Ig kappa chain V-II region TEW	1.14425	0.194403	0.0960679
6016127	Q92820	GGH	Gamma-glutamyl hydrolase;AltName: Full=Conjugase;AltName: Full=GH;AltName: Full=Gamma-Glu-X carboxypeptidase;Flags: Precursor	0.957723	-0.0623203	0.0961387
49035762	O95081	AGFG2 HRBL RABR	Arf-GAP domain and FG repeat-containing protein 2;AltName: Full=HIV-1 Rev-binding protein-like protein;AltName: Full=Rev/Rex activation domain-binding protein related;Short=RAB-R	1.03882	0.054943	0.0961786
193806336	Q9Y2C4	EXOG ENDOGL1 ENDOGL2 ENGL	Nuclease EXOG, mitochondrial;AltName: Full=Endonuclease G-like 1;Short=Endo G-like 1;Flags: Precursor	0.955177	-0.0661604	0.0962018
12585368	Q16890	TPD52L1	Tumor protein D53;Short=hD53;AltName: Full=Tumor protein D52-like 1	1.06058	0.0848563	0.0966916
74751733	Q96A35	MRPL24	39S ribosomal protein L24, mitochondrial;Short=L24mt;Short=MRP-L24;Flags: Precursor	0.924589	-0.113116	0.0969397
124007138	Q9NTX5	ECHDC1	Ethylmalonyl-CoA decarboxylase;AltName: Full=Enoyl-CoA hydratase domain-containing protein 1;AltName: Full=Methylmalonyl-CoA decarboxylase;Short=MMCD	1.06206	0.0868604	0.0969444
39932727	Q15057	ACAP2 CENTB2 KIAA0041	Arf-GAP with coiled-coil, ANK repeat and PH domain-containing protein 2;AltName: Full=Centaurin-beta-2;Short=Cnt-b2	1.03364	0.0477288	0.0971303
158937340	Q7Z5Q1	CPEB2	Cytoplasmic polyadenylation element-binding protein 2;Short=CPE-BP2;Short=CPE-binding protein 2;Short=hCPEB-2	1.06077	0.0851166	0.0974285
74734678	Q9NWV8	BABAM1 C19orf62 MERIT40 NBA1 HSPC142	BRISC and BRCA1-A complex member 1;AltName: Full=Mediator of RAP80 interactions and targeting subunit of 40 kDa;AltName: Full=New component of the BRCA1-A complex	0.959559	-0.0595567	0.097775
62899887	Q9BRR6	ADPGK PSEC0260	ADP-dependent glucokinase;Short=ADP-GK;Short=ADPGK;AltName: Full=RbBP-35;Flags: Precursor	1.06994	0.0975331	0.0981643
77416864	P42263	GRIA3 GLUR3 GLURC	Glutamate receptor 3;Short=GluR-3;AltName: Full=AMPA-selective glutamate receptor 3;AltName: Full=GluR-C;AltName: Full=GluR-K3;AltName: Full=Glutamate receptor ionotropic, AMPA 3;Short=GluA3;Flags: Precursor	0.958628	-0.0609566	0.0981984
20178281	P02747	C1QC C1QG	Complement C1q subcomponent subunit C;Flags: Precursor	1.10122	0.139098	0.0982368
113950	P07355	ANXA2 ANX2 ANX2L4 CAL1H LPC2D	Annexin A2;AltName: Full=Annexin II;AltName: Full=Annexin-2;AltName: Full=Calpactin I heavy chain;AltName: Full=Calpactin-1 heavy chain;AltName: Full=Chromobindin-8;AltName: Full=Lipocortin II;AltName: Full=Placental anticoagulant protein IV;Short=PAP-IV;AltName: Full=Protein I;AltName: Full=p36	1.12794	0.173696	0.0984145
118572617	Q08462	ADCY2 KIAA1060	Adenylate cyclase type 2;AltName: Full=ATP pyrophosphate-lyase 2;AltName: Full=Adenylate cyclase type II;AltName: Full=Adenylyl cyclase 2	0.936527	-0.094607	0.0990419
74734059	Q9H9Q4	NHEJ1 XLF	Non-homologous end-joining factor 1;AltName: Full=Protein cernunnos;AltName: Full=XRCC4-like factor	1.10318	0.141673	0.0990889
116241326	Q7L014	DDX46 KIAA0801	Probable ATP-dependent RNA helicase DDX46;AltName: Full=DEAD box protein 46;AltName: Full=PRP5 homolog	1.04515	0.0637153	0.0992938
300669696	Q8IYJ1	CPNE9	Copine-9;AltName: Full=Copine IX	0.961213	-0.0570715	0.0993583
59803038	Q93050	ATP6V0A1 ATP6N1 ATP6N1A VPP1	V-type proton ATPase 116 kDa subunit a isoform 1;Short=V-ATPase 116 kDa isoform a1;AltName: Full=Clathrin-coated vesicle/synaptic vesicle proton pump 116 kDa subunit;AltName: Full=Vacuolar adenosine triphosphatase subunit Ac116;AltName: Full=Vacuolar proton pump subunit 1;AltName: Full=Vacuolar proton translocating ATPase 116 kDa subunit a isoform 1	0.963721	-0.0533133	0.0996301
341942262	Q9Y520	PRRC2C BAT2D1 BAT2L2 KIAA1096 XTP2	Protein PRRC2C;AltName: Full=BAT2 domain-containing protein 1;AltName: Full=HBV X-transactivated gene 2 protein;AltName: Full=HBV XAg-transactivated protein 2;AltName: Full=HLA-B-associated transcript 2-like 2;AltName: Full=Proline-rich and coiled-coil-containing protein 2C	1.0546	0.0766939	0.099659
20455470	O15382	BCAT2 BCATM BCT2 ECA40	Branched-chain-amino-acid aminotransferase, mitochondrial;Short=BCAT(m);AltName: Full=Placental protein 18;Short=PP18;Flags: Precursor	1.04002	0.0566168	0.0997275
50401687	Q9NVA2	SEPT11	Septin-11	0.946054	-0.0800062	0.0997776
257051015	Q16775	HAGH GLO2 HAGH1	Hydroxyacylglutathione hydrolase, mitochondrial;AltName: Full=Glyoxalase II;Short=Glx II;Flags: Precursor	1.04012	0.056756	0.100022
1706794	P49789	FHIT	Bis(5'-adenosyl)-triphosphatase;AltName: Full=AP3A hydrolase;Short=AP3Aase;AltName: Full=Diadenosine 5',5'''-P1,P3-triphosphate hydrolase;AltName: Full=Dinucleosidetriphosphatase;AltName: Full=Fragile histidine triad protein	1.05262	0.0739819	0.100053
23831297	Q9UIJ7	AK3 AK3L1 AK6 AKL3L	GTP:AMP phosphotransferase AK3, mitochondrial;AltName: Full=Adenylate kinase 3;Short=AK 3;AltName: Full=Adenylate kinase 3 alpha-like 1	1.08147	0.112994	0.10028
21759076	Q14019	COTL1 CLP	Coactosin-like protein	1.06527	0.0912208	0.100285
1346143	P35754	GLRX GRX	Glutaredoxin-1;AltName: Full=Thioltransferase-1;Short=TTase-1	1.03047	0.0433078	0.100315
20455526	Q13509	TUBB3 TUBB4	Tubulin beta-3 chain;AltName: Full=Tubulin beta-4 chain;AltName: Full=Tubulin beta-III	0.975815	-0.0353209	0.100375
50403628	P62701	RPS4X CCG2 RPS4 SCAR	40S ribosomal protein S4, X isoform;AltName: Full=SCR10;AltName: Full=Single copy abundant mRNA protein	0.954289	-0.067502	0.100697
296452959	Q9UHJ6	SHPK CARKL	Sedoheptulokinase;Short=SHK;AltName: Full=Carbohydrate kinase-like protein	1.05072	0.0713723	0.101068
1705571	P32004	L1CAM CAML1 MIC5	Neural cell adhesion molecule L1;Short=N-CAM-L1;Short=NCAM-L1;AltName: CD_antigen=CD171;Flags: Precursor	1.02852	0.0405694	0.101099
74761281	Q9BV86	NTMT1 C9orf32 METTL11A NRMT NRMT1 AD-003	N-terminal Xaa-Pro-Lys N-methyltransferase 1;AltName: Full=Alpha N-terminal protein methyltransferase 1A;AltName: Full=Methyltransferase-like protein 11A;AltName: Full=N-terminal RCC1 methyltransferase;AltName: Full=X-Pro-Lys N-terminal protein methyltransferase 1A;Short=NTM1A;Contains: N-terminal Xaa-Pro-Lys N-methyltransferase 1, N-terminally processed	0.925123	-0.112283	0.101133
20178331	P54136	RARS	Arginine--tRNA ligase, cytoplasmic;AltName: Full=Arginyl-tRNA synthetase;Short=ArgRS	0.977091	-0.0334358	0.101167
49065811	P62136	PPP1CA PPP1A	Serine/threonine-protein phosphatase PP1-alpha catalytic subunit;Short=PP-1A	0.967056	-0.0483289	0.101423
20141815	Q9Y617	PSAT1 PSA	Phosphoserine aminotransferase;AltName: Full=Phosphohydroxythreonine aminotransferase;Short=PSAT	1.04466	0.0630307	0.101526
12643402	Q92506	HSD17B8 FABGL HKE6 RING2 SDR30C1	Estradiol 17-beta-dehydrogenase 8;AltName: Full=17-beta-hydroxysteroid dehydrogenase 8;Short=17-beta-HSD 8;AltName: Full=3-oxoacyl-[acyl-carrier-protein] reductase;AltName: Full=Protein Ke6;Short=Ke-6;AltName: Full=Really interesting new gene 2 protein;AltName: Full=Short chain dehydrogenase/reductase family 30C member 1;AltName: Full=Testosterone 17-beta-dehydrogenase 8	1.0509	0.0716256	0.101918
161784343	P35237	SERPINB6 PI6 PTI	Serpin B6;AltName: Full=Cytoplasmic antiproteinase;Short=CAP;AltName: Full=Peptidase inhibitor 6;Short=PI-6;AltName: Full=Placental thrombin inhibitor	0.897166	-0.156553	0.102068
215274264	P39060	COL18A1	Collagen alpha-1(XVIII) chain;Contains: Endostatin;Flags: Precursor	1.15425	0.206957	0.102152
2498672	Q99733	NAP1L4 NAP2	Nucleosome assembly protein 1-like 4;AltName: Full=Nucleosome assembly protein 2;Short=NAP-2	0.978204	-0.0317926	0.102203
2500648	O00442	RTCA RPC RPC1 RTC1 RTCD1	RNA 3'-terminal phosphate cyclase;Short=RNA cyclase;Short=RNA-3'-phosphate cyclase;AltName: Full=RNA terminal phosphate cyclase domain-containing protein 1;Short=RTC domain-containing protein 1	1.03821	0.0540982	0.102326
1706396	P51659	HSD17B4 EDH17B4 SDR8C1	Peroxisomal multifunctional enzyme type 2;Short=MFE-2;AltName: Full=17-beta-hydroxysteroid dehydrogenase 4;Short=17-beta-HSD 4;AltName: Full=D-bifunctional protein;Short=DBP;AltName: Full=Multifunctional protein 2;Short=MPF-2;AltName: Full=Short chain dehydrogenase/reductase family 8C member 1;Contains: (3R)-hydroxyacyl-CoA dehydrogenase;Contains: Enoyl-CoA hydratase 2;AltName: Full=3-alpha,7-alp…	1.0399	0.0564454	0.102852
143811366	P11274	BCR BCR1 D22S11	Breakpoint cluster region protein;AltName: Full=Renal carcinoma antigen NY-REN-26	1.04127	0.0583379	0.102867
3122342	Q14847	LASP1 MLN50	LIM and SH3 domain protein 1;Short=LASP-1;AltName: Full=Metastatic lymph node gene 50 protein;Short=MLN 50	1.03699	0.0523961	0.102934
113019	P16219	ACADS	Short-chain specific acyl-CoA dehydrogenase, mitochondrial;Short=SCAD;AltName: Full=Butyryl-CoA dehydrogenase;Flags: Precursor	1.09947	0.136809	0.102943
1718024	P30041	PRDX6 AOP2 KIAA0106	Peroxiredoxin-6;AltName: Full=1-Cys peroxiredoxin;Short=1-Cys PRX;AltName: Full=24 kDa protein;AltName: Full=Acidic calcium-independent phospholipase A2;Short=aiPLA2;AltName: Full=Antioxidant protein 2;AltName: Full=Liver 2D page spot 40;AltName: Full=Non-selenium glutathione peroxidase;Short=NSGPx;AltName: Full=Red blood cells page spot 12	1.05394	0.0757866	0.10304
74749787	Q71UI9	H2AFV H2AV	Histone H2A.V;AltName: Full=H2A.F/Z	1.09137	0.126145	0.103169
74744754	Q5T3F8	TMEM63B C6orf110	CSC1-like protein 2;AltName: Full=Transmembrane protein 63B	1.07032	0.0980457	0.103524
74733279	Q9BV20	MRI1 MRDI UNQ6390/PRO21135	Methylthioribose-1-phosphate isomerase;Short=M1Pi;Short=MTR-1-P isomerase;AltName: Full=Mediator of RhoA-dependent invasion;AltName: Full=S-methyl-5-thioribose-1-phosphate isomerase;AltName: Full=Translation initiation factor eIF-2B subunit alpha/beta/delta-like protein	1.07679	0.106743	0.103774
12643338	Q9Y2Q3	GSTK1 HDCMD47P	Glutathione S-transferase kappa 1;AltName: Full=GST 13-13;AltName: Full=GST class-kappa;AltName: Full=GSTK1-1;Short=hGSTK1;AltName: Full=Glutathione S-transferase subunit 13	0.956799	-0.0637128	0.104012
308153681	Q01518	CAP1 CAP	Adenylyl cyclase-associated protein 1;Short=CAP 1	1.0191	0.0272946	0.104069
215274019	Q12851	MAP4K2 GCK RAB8IP	Mitogen-activated protein kinase kinase kinase kinase 2;AltName: Full=B lymphocyte serine/threonine-protein kinase;AltName: Full=Germinal center kinase;Short=GC kinase;AltName: Full=MAPK/ERK kinase kinase kinase 2;Short=MEK kinase kinase 2;Short=MEKKK 2;AltName: Full=Rab8-interacting protein	1.06736	0.0940488	0.104291
218511774	O95487	SEC24B	Protein transport protein Sec24B;AltName: Full=SEC24-related protein B	1.04034	0.0570563	0.104308
20981709	P52815	MRPL12 MRPL7 RPML12	39S ribosomal protein L12, mitochondrial;Short=L12mt;Short=MRP-L12;AltName: Full=5c5-2;Flags: Precursor	0.917166	-0.124745	0.104494
116241354	P30042	C21orf33 HES1 KNPI	ES1 protein homolog, mitochondrial;AltName: Full=Protein GT335;AltName: Full=Protein KNP-I;Flags: Precursor	0.938532	-0.0915216	0.104578
67460982	O60346	PHLPP1 KIAA0606 PHLPP PLEKHE1 SCOP	PH domain leucine-rich repeat-containing protein phosphatase 1;AltName: Full=Pleckstrin homology domain-containing family E member 1;Short=PH domain-containing family E member 1;AltName: Full=Suprachiasmatic nucleus circadian oscillatory protein;Short=hSCOP	1.06746	0.0941878	0.104662
114688	P18859	ATP5J ATP5A ATPM	ATP synthase-coupling factor 6, mitochondrial;Short=ATPase subunit F6;Flags: Precursor	0.939948	-0.0893476	0.104687
32171507	Q9BQA1	WDR77 MEP50 WD45 HKMT1069 Nbla10071	Methylosome protein 50;Short=MEP-50;AltName: Full=Androgen receptor cofactor p44;AltName: Full=WD repeat-containing protein 77;AltName: Full=p44/Mep50	1.03945	0.0558143	0.104706
91207142	Q9NT99	LRRC4B LRIG4	Leucine-rich repeat-containing protein 4B;AltName: Full=Netrin-G3 ligand;Short=NGL-3;Flags: Precursor	0.959754	-0.0592631	0.10492
74752698	Q9H6R3	ACSS3	Acyl-CoA synthetase short-chain family member 3, mitochondrial;AltName: Full=Acyl-CoA synthetase short-chain family member 3;Flags: Precursor	1.05097	0.0717194	0.105176
226709091	P10586	PTPRF LAR	Receptor-type tyrosine-protein phosphatase F;AltName: Full=Leukocyte common antigen related;Short=LAR;Flags: Precursor	0.966948	-0.0484892	0.105377
311033364	P51797	CLCN6 KIAA0046	Chloride transport protein 6;AltName: Full=Chloride channel protein 6;Short=ClC-6	1.0728	0.101384	0.105513
126047	P00338	LDHA PIG19	L-lactate dehydrogenase A chain;Short=LDH-A;AltName: Full=Cell proliferation-inducing gene 19 protein;AltName: Full=LDH muscle subunit;Short=LDH-M;AltName: Full=Renal carcinoma antigen NY-REN-59	0.952016	-0.0709428	0.105607
37537845	Q9H1A4	ANAPC1 TSG24	Anaphase-promoting complex subunit 1;Short=APC1;AltName: Full=Cyclosome subunit 1;AltName: Full=Mitotic checkpoint regulator;AltName: Full=Testis-specific gene 24 protein	0.941634	-0.0867614	0.105864
74721024	Q9UL33	TRAPPC2L HSPC126	Trafficking protein particle complex subunit 2-like protein	1.06721	0.0938484	0.106278
317373596	P17655	CAPN2 CANPL2	Calpain-2 catalytic subunit;AltName: Full=Calcium-activated neutral proteinase 2;Short=CANP 2;AltName: Full=Calpain M-type;AltName: Full=Calpain large polypeptide L2;AltName: Full=Calpain-2 large subunit;AltName: Full=Millimolar-calpain;Short=M-calpain;Flags: Precursor	1.0444	0.0626712	0.106335
51702823	P62917	RPL8	60S ribosomal protein L8	0.939983	-0.0892931	0.106539
6919937	Q92581	SLC9A6 KIAA0267 NHE6	Sodium/hydrogen exchanger 6;AltName: Full=Na(+)/H(+) exchanger 6;Short=NHE-6;AltName: Full=Solute carrier family 9 member 6	1.05954	0.0834348	0.106608
17380162	O15530	PDPK1 PDK1	3-phosphoinositide-dependent protein kinase 1;Short=hPDK1	1.03535	0.0501247	0.106857
1352531	P48066	SLC6A11 GABT3 GAT3	Sodium- and chloride-dependent GABA transporter 3;Short=GAT-3;AltName: Full=Solute carrier family 6 member 11	1.04594	0.0648064	0.106931
74746390	Q5TFE4	NT5DC1 NT5C2L1 LP2642	5'-nucleotidase domain-containing protein 1	0.942233	-0.0858446	0.107009
61252057	P10643	C7	Complement component C7;Flags: Precursor	1.15509	0.208003	0.107276
73621383	Q8NEN9	PDZD8 PDZK8	PDZ domain-containing protein 8;AltName: Full=Sarcoma antigen NY-SAR-84/NY-SAR-104	1.0919	0.126838	0.107277
3041668	P43004	SLC1A2 EAAT2 GLT1	Excitatory amino acid transporter 2;AltName: Full=Glutamate/aspartate transporter II;AltName: Full=Sodium-dependent glutamate/aspartate transporter 2;AltName: Full=Solute carrier family 1 member 2	0.930015	-0.104675	0.107286
317373414	Q9Y217	MTMR6	Myotubularin-related protein 6	0.938874	-0.090997	0.107337
2506380	Q08431	MFGE8	Lactadherin;AltName: Full=Breast epithelial antigen BA46;AltName: Full=HMFG;AltName: Full=MFGM;AltName: Full=Milk fat globule-EGF factor 8;Short=MFG-E8;AltName: Full=SED1;Contains: Lactadherin short form;Contains: Medin;Flags: Precursor	1.11557	0.157785	0.107342
97072093	Q86V48	LUZP1	Leucine zipper protein 1	1.06978	0.0973128	0.107454
20177939	Q9NZ01	TECR GPSN2 SC2	Very-long-chain enoyl-CoA reductase;AltName: Full=Synaptic glycoprotein SC2;AltName: Full=Trans-2,3-enoyl-CoA reductase;Short=TER	0.952176	-0.0707004	0.107463
74749770	Q71H61	ILDR2 C1orf32	Immunoglobulin-like domain-containing receptor 2;Flags: Precursor	1.10445	0.143325	0.107494
114149272	Q8NCG7	DAGLB	Sn1-specific diacylglycerol lipase beta;Short=DGL-beta;AltName: Full=KCCR13L	1.07	0.0976112	0.107569
12231058	Q14320	FAM50A DXS9928E HXC26 XAP5	Protein FAM50A;AltName: Full=Protein HXC-26;AltName: Full=Protein XAP-5	1.05459	0.0766755	0.107804
158514034	A1Z1Q3	MACROD2 C20orf133	O-acetyl-ADP-ribose deacetylase MACROD2;AltName: Full=MACRO domain-containing protein 2;AltName: Full=[Protein ADP-ribosylglutamate] hydrolase	1.08578	0.118729	0.10785
3183518	Q05397	PTK2 FAK FAK1	Focal adhesion kinase 1;Short=FADK 1;AltName: Full=Focal adhesion kinase-related nonkinase;Short=FRNK;AltName: Full=Protein phosphatase 1 regulatory subunit 71;Short=PPP1R71;AltName: Full=Protein-tyrosine kinase 2;AltName: Full=p125FAK;AltName: Full=pp125FAK	1.03897	0.0551606	0.107989
1172724	P43378	PTPN9	Tyrosine-protein phosphatase non-receptor type 9;AltName: Full=Protein-tyrosine phosphatase MEG2;Short=PTPase MEG2	1.04327	0.061116	0.108052
28376972	O15484	CAPN5 NCL3	Calpain-5;AltName: Full=Calpain htra-3;AltName: Full=New calpain 3;Short=nCL-3	1.03981	0.0563262	0.108072
296452916	Q8NBJ7	SUMF2 PSEC0171 UNQ1968/PRO4500	Sulfatase-modifying factor 2;AltName: Full=C-alpha-formylglycine-generating enzyme 2;Flags: Precursor	0.938667	-0.0913151	0.108461
29840846	Q10713	PMPCA INPP5E KIAA0123 MPPA	Mitochondrial-processing peptidase subunit alpha;AltName: Full=Alpha-MPP;AltName: Full=P-55;Flags: Precursor	0.959623	-0.0594609	0.108566
334302962	Q9NZU7	CABP1	Calcium-binding protein 1;Short=CaBP1;AltName: Full=Calbrain;AltName: Full=Caldendrin	0.917541	-0.124155	0.109422
74749419	Q6UXB8	PI16 CRISP9 PSPBP PSEC0164 UNQ289/PRO328	Peptidase inhibitor 16;Short=PI-16;AltName: Full=Cysteine-rich secretory protein 9;Short=CRISP-9;AltName: Full=PSP94-binding protein;Flags: Precursor	1.15457	0.207358	0.109491
118541	P00367	GLUD1 GLUD	Glutamate dehydrogenase 1, mitochondrial;Short=GDH 1;Flags: Precursor	1.05006	0.0704749	0.1096
1169929	P15104	GLUL GLNS	Glutamine synthetase;Short=GS;AltName: Full=Glutamate decarboxylase;AltName: Full=Glutamate--ammonia ligase	1.11129	0.152233	0.109752
158563846	Q8N490	PNKD KIAA1184 MR1 TAHCCP2 FKSG19 UNQ2491/PRO5778	Probable hydrolase PNKD;AltName: Full=Myofibrillogenesis regulator 1;Short=MR-1;AltName: Full=Paroxysmal nonkinesiogenic dyskinesia protein;AltName: Full=Trans-activated by hepatitis C virus core protein 2	0.934884	-0.09714	0.109966
116907	P21964	COMT	Catechol O-methyltransferase	1.12507	0.170019	0.11005
262527580	O95782	AP2A1 ADTAA CLAPA1	AP-2 complex subunit alpha-1;AltName: Full=100 kDa coated vesicle protein A;AltName: Full=Adaptor protein complex AP-2 subunit alpha-1;AltName: Full=Adaptor-related protein complex 2 subunit alpha-1;AltName: Full=Alpha-adaptin A;AltName: Full=Alpha1-adaptin;AltName: Full=Clathrin assembly protein complex 2 alpha-A large chain;AltName: Full=Plasma membrane adaptor HA2/AP2 adaptin alpha A subunit	0.974663	-0.0370243	0.110147
193806361	P01860	IGHG3	Ig gamma-3 chain C region;AltName: Full=HDC;AltName: Full=Heavy chain disease protein	1.34867	0.431534	0.110175
127397	P02795	MT2A CES1 MT2	Metallothionein-2;Short=MT-2;AltName: Full=Metallothionein-2A;AltName: Full=Metallothionein-II;Short=MT-II	1.15392	0.206548	0.110291
12231038	Q99471	PFDN5 MM1 PFD5	Prefoldin subunit 5;AltName: Full=C-Myc-binding protein Mm-1;AltName: Full=Myc modulator 1	0.977997	-0.0320979	0.110729
13124345	O75431	MTX2	Metaxin-2;AltName: Full=Mitochondrial outer membrane import complex protein 2	0.971327	-0.041971	0.110853
20455527	Q14166	TTLL12 KIAA0153	Tubulin--tyrosine ligase-like protein 12	1.05361	0.075347	0.111591
182676409	P46977	STT3A ITM1 TMC	Dolichyl-diphosphooligosaccharide--protein glycosyltransferase subunit STT3A;Short=Oligosaccharyl transferase subunit STT3A;Short=STT3-A;AltName: Full=B5;AltName: Full=Integral membrane protein 1;AltName: Full=Transmembrane protein TMC	1.06138	0.0859428	0.111698
28381357	Q9UI10	EIF2B4 EIF2BD	Translation initiation factor eIF-2B subunit delta;AltName: Full=eIF-2B GDP-GTP exchange factor subunit delta	1.05058	0.0711867	0.111794
23396740	Q9BXK5	BCL2L13 MIL1 CD003	Bcl-2-like protein 13;Short=Bcl2-L-13;AltName: Full=Bcl-rambo;AltName: Full=Protein Mil1	0.955337	-0.0659187	0.111865
10720070	O94772	LY6H	Lymphocyte antigen 6H;Short=Ly-6H;Flags: Precursor	0.921639	-0.117726	0.111917
88984104	Q96SZ5	ADO C10orf22	2-aminoethanethiol dioxygenase;AltName: Full=Cysteamine dioxygenase	1.04479	0.0632193	0.111946
116242738	Q92932	PTPRN2 KIAA0387	Receptor-type tyrosine-protein phosphatase N2;Short=R-PTP-N2;AltName: Full=Islet cell autoantigen-related protein;Short=IAR;Short=ICAAR;AltName: Full=Phogrin;Flags: Precursor	1.03764	0.0533107	0.112135
13123960	O95154	AKR7A3 AFAR2	Aflatoxin B1 aldehyde reductase member 3;AltName: Full=AFB1 aldehyde reductase 2;Short=AFB1-AR 2	1.04754	0.0669995	0.112328
189083596	A2RTX5	TARSL2	Probable threonine--tRNA ligase 2, cytoplasmic;AltName: Full=Threonyl-tRNA synthetase;Short=ThrRS;AltName: Full=Threonyl-tRNA synthetase-like protein 2	1.06928	0.0966424	0.112406
215274255	P11137	MAP2	Microtubule-associated protein 2;Short=MAP-2	0.953166	-0.0692012	0.112659
51338611	P84095	RHOG ARHG	Rho-related GTP-binding protein RhoG;Flags: Precursor	0.945578	-0.080731	0.112678
124028641	P04424	ASL	Argininosuccinate lyase;Short=ASAL;AltName: Full=Arginosuccinase	1.06365	0.0890271	0.112687
269849756	O75096	LRP4 KIAA0816 LRP10 MEGF7	Low-density lipoprotein receptor-related protein 4;Short=LRP-4;AltName: Full=Multiple epidermal growth factor-like domains 7;Flags: Precursor	1.09576	0.131938	0.112704
2494895	Q13347	EIF3I EIF3S2 TRIP1	Eukaryotic translation initiation factor 3 subunit I;Short=eIF3i;AltName: Full=Eukaryotic translation initiation factor 3 subunit 2;AltName: Full=TGF-beta receptor-interacting protein 1;Short=TRIP-1;AltName: Full=eIF-3-beta;AltName: Full=eIF3 p36	0.976985	-0.0335913	0.112972
83305902	O15118	NPC1	Niemann-Pick C1 protein;Flags: Precursor	0.939987	-0.0892868	0.112979
160359050	Q8TDY2	RB1CC1 KIAA0203 RBICC	RB1-inducible coiled-coil protein 1;AltName: Full=FAK family kinase-interacting protein of 200 kDa;Short=FIP200	1.05491	0.077118	0.113041
143743108	O60763	USO1 VDP	General vesicular transport factor p115;AltName: Full=Protein USO1 homolog;AltName: Full=Transcytosis-associated protein;Short=TAP;AltName: Full=Vesicle-docking protein	0.978251	-0.0317237	0.113089
84029317	Q15018	ABRAXAS2 ABRO1 FAM175B KIAA0157	BRISC complex subunit Abro1;AltName: Full=Abraxas brother protein 1;AltName: Full=Protein FAM175B	0.961521	-0.0566098	0.11319
5921173	O75531	BANF1 BAF BCRG1	Barrier-to-autointegration factor;AltName: Full=Breakpoint cluster region protein 1;Contains: Barrier-to-autointegration factor, N-terminally processed	1.04359	0.0615485	0.113385
158518541	Q04727	TLE4 GRG4 KIAA1261	Transducin-like enhancer protein 4;AltName: Full=Grg-4;AltName: Full=Groucho-related protein 4	1.07529	0.104732	0.113654
74744873	Q5T440	IBA57 C1orf69	Putative transferase CAF17, mitochondrial;AltName: Full=Iron-sulfur cluster assembly factor homolog;Flags: Precursor	1.05456	0.0766479	0.113674
118573861	Q0VDG4	SCRN3	Secernin-3	0.91499	-0.128172	0.113681
2493439	Q13938	CAPS	Calcyphosin;AltName: Full=Calcyphosine	1.14634	0.197033	0.113937
74739598	O60927	PPP1R11 HCGV TCTE5	Protein phosphatase 1 regulatory subunit 11;AltName: Full=Hemochromatosis candidate gene V protein;Short=HCG V;AltName: Full=Protein phosphatase inhibitor 3	1.05158	0.0725535	0.114242
74732012	Q96I23	PYURF PREY	Protein preY, mitochondrial;AltName: Full=PIGY upstream reading frame protein;Flags: Precursor	0.877379	-0.188728	0.114266
74709211	Q6BCY4	CYB5R2	NADH-cytochrome b5 reductase 2;Short=b5R.2	1.07756	0.107765	0.114573
205830862	Q96JE9	MAP6 KIAA1878	Microtubule-associated protein 6;Short=MAP-6;AltName: Full=Stable tubule-only polypeptide;Short=STOP	0.968194	-0.0466322	0.114684
74738828	Q7Z6L0	PRRT2	Proline-rich transmembrane protein 2;AltName: Full=Dispanin subfamily B member 3;Short=DSPB3	0.941315	-0.0872509	0.114697
56749860	P69891	HBG1 PRO2979	Hemoglobin subunit gamma-1;AltName: Full=Gamma-1-globin;AltName: Full=Hb F Agamma;AltName: Full=Hemoglobin gamma-1 chain;AltName: Full=Hemoglobin gamma-A chain	1.44468	0.530755	0.114898
67460963	Q8WW12	PCNP	PEST proteolytic signal-containing nuclear protein;Short=PCNP;Short=PEST-containing nuclear protein	1.07202	0.100332	0.115022
29840818	Q9UKE5	TNIK KIAA0551	TRAF2 and NCK-interacting protein kinase	0.953178	-0.0691829	0.115115
288558806	P56945	BCAR1 CAS CASS1 CRKAS	Breast cancer anti-estrogen resistance protein 1;AltName: Full=CRK-associated substrate;AltName: Full=Cas scaffolding protein family member 1;AltName: Full=p130cas	1.04744	0.0668674	0.115126
3121767	O15511	ARPC5 ARC16	Actin-related protein 2/3 complex subunit 5;AltName: Full=Arp2/3 complex 16 kDa subunit;Short=p16-ARC	1.04814	0.0678324	0.115438
37999715	Q8ND90	PNMA1 MA1	Paraneoplastic antigen Ma1;AltName: Full=37 kDa neuronal protein;AltName: Full=Neuron- and testis-specific protein 1	1.09498	0.130899	0.115953
290457669	Q14112	NID2	Nidogen-2;Short=NID-2;AltName: Full=Osteonidogen;Flags: Precursor	1.04198	0.0593273	0.115961
224471878	P25398	RPS12	40S ribosomal protein S12	0.965001	-0.0513977	0.11598
47117837	P26374	CHML REP2	Rab proteins geranylgeranyltransferase component A 2;AltName: Full=Choroideremia-like protein;AltName: Full=Rab escort protein 2;Short=REP-2	0.917063	-0.124907	0.116103
17368715	Q9BZH6	WDR11 BRWD2 KIAA1351 WDR15	WD repeat-containing protein 11;AltName: Full=Bromodomain and WD repeat-containing protein 2;AltName: Full=WD repeat-containing protein 15	1.08407	0.116454	0.116216
67476930	Q9H3G5	CPVL VLP PSEC0124 UNQ197/PRO223	Probable serine carboxypeptidase CPVL;AltName: Full=Carboxypeptidase, vitellogenic-like;AltName: Full=Vitellogenic carboxypeptidase-like protein;Short=VCP-like protein;Short=hVLP;Flags: Precursor	1.15353	0.206052	0.11632
17380137	P49959	MRE11 HNGS1 MRE11A	Double-strand break repair protein MRE11A;AltName: Full=Meiotic recombination 11 homolog 1;Short=MRE11 homolog 1;AltName: Full=Meiotic recombination 11 homolog A;Short=MRE11 homolog A	1.04575	0.0645435	0.11634
296434477	Q96HY7	DHTKD1 KIAA1630	Probable 2-oxoglutarate dehydrogenase E1 component DHKTD1, mitochondrial;AltName: Full=Dehydrogenase E1 and transketolase domain-containing protein 1;Flags: Precursor	1.13199	0.178863	0.11641
10720079	Q9Y333	LSM2 C6orf28 G7B	U6 snRNA-associated Sm-like protein LSm2;AltName: Full=Protein G7b;AltName: Full=Small nuclear ribonuclear protein D homolog;AltName: Full=snRNP core Sm-like protein Sm-x5	1.03547	0.0502892	0.116662
128641	P03886	MT-ND1 MTND1 NADH1 ND1	NADH-ubiquinone oxidoreductase chain 1;AltName: Full=NADH dehydrogenase subunit 1	0.936726	-0.0943012	0.116798
269849673	P27816	MAP4	Microtubule-associated protein 4;Short=MAP-4	0.946584	-0.079198	0.116931
51702266	P62993	GRB2 ASH	Growth factor receptor-bound protein 2;AltName: Full=Adapter protein GRB2;AltName: Full=Protein Ash;AltName: Full=SH2/SH3 adapter GRB2	1.02788	0.0396684	0.117151
47116772	Q9HAR2	ADGRL3 KIAA0768 LEC3 LPHN3	Adhesion G protein-coupled receptor L3;AltName: Full=Calcium-independent alpha-latrotoxin receptor 3;Short=CIRL-3;AltName: Full=Latrophilin-3;AltName: Full=Lectomedin-3;Flags: Precursor	1.03358	0.047646	0.117169
416877	Q04828	AKR1C1 DDH DDH1	Aldo-keto reductase family 1 member C1;AltName: Full=20-alpha-hydroxysteroid dehydrogenase;Short=20-alpha-HSD;AltName: Full=Chlordecone reductase homolog HAKRC;AltName: Full=Dihydrodiol dehydrogenase 1/2;Short=DD1/DD2;AltName: Full=High-affinity hepatic bile acid-binding protein;Short=HBAB;AltName: Full=Indanol dehydrogenase;AltName: Full=Trans-1,2-dihydrobenzene-1,2-diol dehydrogenase	1.09148	0.12628	0.117308
29839768	O43768	ENSA	Alpha-endosulfine;AltName: Full=ARPP-19e	0.945913	-0.0802212	0.117316
317373578	P36957	DLST DLTS	Dihydrolipoyllysine-residue succinyltransferase component of 2-oxoglutarate dehydrogenase complex, mitochondrial;AltName: Full=2-oxoglutarate dehydrogenase complex component E2;Short=OGDC-E2;AltName: Full=Dihydrolipoamide succinyltransferase component of 2-oxoglutarate dehydrogenase complex;AltName: Full=E2K;Flags: Precursor	0.959727	-0.0593033	0.117475
2492998	P55809	OXCT1 OXCT SCOT	Succinyl-CoA:3-ketoacid coenzyme A transferase 1, mitochondrial;AltName: Full=3-oxoacid CoA-transferase 1;AltName: Full=Somatic-type succinyl-CoA:3-oxoacid CoA-transferase;Short=SCOT-s;Flags: Precursor	0.953099	-0.0693013	0.117479
15214238	Q9UGC6	RGS17 RGSZ2	Regulator of G-protein signaling 17;Short=RGS17	1.05764	0.0808511	0.117658
160334379	Q9Y2H5	PLEKHA6 KIAA0969 PEPP3	Pleckstrin homology domain-containing family A member 6;Short=PH domain-containing family A member 6;AltName: Full=Phosphoinositol 3-phosphate-binding protein 3;Short=PEPP-3	0.955071	-0.0663206	0.117658
172046859	Q14C86	GAPVD1 GAPEX5 KIAA1521 RAP6	GTPase-activating protein and VPS9 domain-containing protein 1;AltName: Full=GAPex-5;AltName: Full=Rab5-activating protein 6	1.02938	0.0417746	0.117713
22002064	P46782	RPS5	40S ribosomal protein S5;Contains: 40S ribosomal protein S5, N-terminally processed	0.955834	-0.0651676	0.117978
34924986	Q96AT9	RPE HUSSY-17	Ribulose-phosphate 3-epimerase;AltName: Full=Ribulose-5-phosphate-3-epimerase	1.05314	0.074693	0.118057
62510764	Q12905	ILF2 NF45 PRO3063	Interleukin enhancer-binding factor 2;AltName: Full=Nuclear factor of activated T-cells 45 kDa	1.0208	0.0297046	0.118373
292495010	P47870	GABRB2	Gamma-aminobutyric acid receptor subunit beta-2;AltName: Full=GABA(A) receptor subunit beta-2;Flags: Precursor	0.959812	-0.0591768	0.118446
269849769	P13645	KRT10 KPP	Keratin, type I cytoskeletal 10;AltName: Full=Cytokeratin-10;Short=CK-10;AltName: Full=Keratin-10;Short=K10	1.34224	0.424647	0.118584
74734519	Q9NVK5	FGFR1OP2 HSPC123	FGFR1 oncogene partner 2	1.08014	0.111217	0.118638
74713511	Q7Z4H3	HDDC2 C6orf74 NS5ATP2 CGI-130	HD domain-containing protein 2;AltName: Full=Hepatitis C virus NS5A-transactivated protein 2;Short=HCV NS5A-transactivated protein 2	1.08356	0.115779	0.11873
267412	P29972	AQP1 CHIP28	Aquaporin-1;Short=AQP-1;AltName: Full=Aquaporin-CHIP;AltName: Full=Urine water channel;AltName: Full=Water channel protein for red blood cells and kidney proximal tubule	1.06064	0.0849356	0.118811
119360	P14625	HSP90B1 GRP94 TRA1	Endoplasmin;AltName: Full=94 kDa glucose-regulated protein;Short=GRP-94;AltName: Full=Heat shock protein 90 kDa beta member 1;AltName: Full=Tumor rejection antigen 1;AltName: Full=gp96 homolog;Flags: Precursor	0.950928	-0.0725918	0.119146
46397790	Q01105	SET	Protein SET;AltName: Full=HLA-DR-associated protein II;AltName: Full=Inhibitor of granzyme A-activated DNase;Short=IGAAD;AltName: Full=PHAPII;AltName: Full=Phosphatase 2A inhibitor I2PP2A;Short=I-2PP2A;AltName: Full=Template-activating factor I;Short=TAF-I	1.0816	0.113173	0.119156
14549159	P22087	FBL FIB1 FLRN	rRNA 2'-O-methyltransferase fibrillarin;AltName: Full=34 kDa nucleolar scleroderma antigen;AltName: Full=Histone-glutamine methyltransferase	1.05221	0.0734214	0.119424
114000	P02652	APOA2	Apolipoprotein A-II;Short=Apo-AII;Short=ApoA-II;AltName: Full=Apolipoprotein A2;Contains: Proapolipoprotein A-II;Short=ProapoA-II;Contains: Truncated apolipoprotein A-II;AltName: Full=Apolipoprotein A-II(1-76);Flags: Precursor	1.1405	0.18967	0.119525
74739384	Q8TD55	PLEKHO2 PLEKHQ1 PP9099	Pleckstrin homology domain-containing family O member 2;Short=PH domain-containing family O member 2;AltName: Full=Pleckstrin homology domain-containing family Q member 1;Short=PH domain-containing family Q member 1	1.06365	0.0890285	0.119916
166214976	O75170	PPP6R2 KIAA0685 PP6R2 SAPS2	Serine/threonine-protein phosphatase 6 regulatory subunit 2;AltName: Full=SAPS domain family member 2	0.964105	-0.0527377	0.120054
12585375	Q9NRH3	TUBG2	Tubulin gamma-2 chain;AltName: Full=Gamma-2-tubulin	1.0391	0.0553378	0.120115
66774218	Q96JC1	VPS39 KIAA0770 TLP VAM6	Vam6/Vps39-like protein;AltName: Full=TRAP1-like protein;Short=hVam6p	1.05674	0.0796269	0.120283
1705916	Q00610	CLTC CLH17 CLTCL2 KIAA0034	Clathrin heavy chain 1;AltName: Full=Clathrin heavy chain on chromosome 17;Short=CLH-17	0.972171	-0.0407183	0.120327
14916555	Q9C005	DPY30	Protein dpy-30 homolog;AltName: Full=Dpy-30-like protein;Short=Dpy-30L	1.04568	0.0644481	0.120361
120516	P02794	FTH1 FTH FTHL6 OK/SW-cl.84 PIG15	Ferritin heavy chain;Short=Ferritin H subunit;AltName: Full=Cell proliferation-inducing gene 15 protein;Contains: Ferritin heavy chain, N-terminally processed	0.836242	-0.258008	0.120543
38372625	P59998	ARPC4 ARC20	Actin-related protein 2/3 complex subunit 4;AltName: Full=Arp2/3 complex 20 kDa subunit;Short=p20-ARC	1.03046	0.0432881	0.120597
62906901	Q04206	RELA NFKB3	Transcription factor p65;AltName: Full=Nuclear factor NF-kappa-B p65 subunit;AltName: Full=Nuclear factor of kappa light polypeptide gene enhancer in B-cells 3	1.04546	0.0641335	0.120764
73919341	O95571	ETHE1 HSCO	Persulfide dioxygenase ETHE1, mitochondrial;AltName: Full=Ethylmalonic encephalopathy protein 1;AltName: Full=Hepatoma subtracted clone one protein;AltName: Full=Sulfur dioxygenase ETHE1;Flags: Precursor	1.04106	0.0580559	0.120792
1346188	P48507	GCLM GLCLR	Glutamate--cysteine ligase regulatory subunit;AltName: Full=GCS light chain;AltName: Full=Gamma-ECS regulatory subunit;AltName: Full=Gamma-glutamylcysteine synthetase regulatory subunit;AltName: Full=Glutamate--cysteine ligase modifier subunit	1.14109	0.190417	0.120812
6831494	O75947	ATP5H My032	ATP synthase subunit d, mitochondrial;Short=ATPase subunit d	0.920065	-0.120193	0.120857
24418663	O60645	EXOC3 SEC6 SEC6L1	Exocyst complex component 3;AltName: Full=Exocyst complex component Sec6	0.962505	-0.0551343	0.121055
71153825	Q9BQG0	MYBBP1A P160	Myb-binding protein 1A	0.940134	-0.0890622	0.121223
269849732	O14787	TNPO2	Transportin-2;AltName: Full=Karyopherin beta-2b	1.04867	0.0685545	0.121484
215273917	Q9BT88	SYT11 KIAA0080	Synaptotagmin-11;AltName: Full=Synaptotagmin XI;Short=SytXI	1.05294	0.0744211	0.121492
62510844	O95202	LETM1	LETM1 and EF-hand domain-containing protein 1, mitochondrial;AltName: Full=Leucine zipper-EF-hand-containing transmembrane protein 1;Flags: Precursor	0.95333	-0.0689531	0.121511
41688619	Q14671	PUM1 KIAA0099 PUMH1	Pumilio homolog 1;Short=HsPUM;Short=Pumilio-1	1.03558	0.0504338	0.12152
156630627	Q9ULF5	SLC39A10 KIAA1265 ZIP10	Zinc transporter ZIP10;AltName: Full=Solute carrier family 39 member 10;AltName: Full=Zrt- and Irt-like protein 10;Short=ZIP-10;Flags: Precursor	0.951765	-0.0713228	0.121561
74727712	Q86WU2	LDHD	Probable D-lactate dehydrogenase, mitochondrial;Short=DLD;Short=Lactate dehydrogenase D;Flags: Precursor	1.07065	0.0984883	0.12176
30172967	Q9NP97	DYNLRB1 BITH DNCL2A DNLC2A ROBLD1 HSPC162	Dynein light chain roadblock-type 1;AltName: Full=Bithoraxoid-like protein;Short=BLP;AltName: Full=Dynein light chain 2A, cytoplasmic;AltName: Full=Dynein-associated protein Km23;AltName: Full=Roadblock domain-containing protein 1	1.0564	0.0791519	0.121833
42560196	P99999	CYCS CYC	Cytochrome c	0.94732	-0.0780755	0.121863
56748870	Q9BYV8	CEP41 TSGA14	Centrosomal protein of 41 kDa;Short=Cep41;AltName: Full=Testis-specific gene A14 protein	1.03311	0.0469972	0.121925
44887869	Q96EP5	DAZAP1	DAZ-associated protein 1;AltName: Full=Deleted in azoospermia-associated protein 1	0.963751	-0.0532678	0.122013
67462075	Q96DI7	SNRNP40 PRP8BP SFP38 WDR57	U5 small nuclear ribonucleoprotein 40 kDa protein;Short=U5 snRNP 40 kDa protein;Short=U5-40K;AltName: Full=38 kDa-splicing factor;AltName: Full=Prp8-binding protein;Short=hPRP8BP;AltName: Full=U5 snRNP-specific 40 kDa protein;AltName: Full=WD repeat-containing protein 57	0.971196	-0.0421649	0.122159
61213003	Q8WXD9	CASKIN1 KIAA1306	Caskin-1;AltName: Full=CASK-interacting protein 1	0.961851	-0.0561151	0.122278
27805394	O60641	SNAP91 KIAA0656	Clathrin coat assembly protein AP180;AltName: Full=91 kDa synaptosomal-associated protein;AltName: Full=Clathrin coat-associated protein AP180;AltName: Full=Phosphoprotein F1-20	0.965098	-0.0512532	0.122334
296439468	Q13620	CUL4B KIAA0695	Cullin-4B;Short=CUL-4B	1.03581	0.0507604	0.122502
17380569	Q13596	SNX1	Sorting nexin-1	1.02006	0.0286603	0.12272
12585290	Q9P286	PAK5 KIAA1264 PAK7	Serine/threonine-protein kinase PAK 7;AltName: Full=p21-activated kinase 5;Short=PAK-5;AltName: Full=p21-activated kinase 7;Short=PAK-7	1.11631	0.15874	0.122835
143811452	Q13905	RAPGEF1 GRF2	Rap guanine nucleotide exchange factor 1;AltName: Full=CRK SH3-binding GNRP;AltName: Full=Guanine nucleotide-releasing factor 2;AltName: Full=Protein C3G	0.928904	-0.106399	0.122988
51338652	P62857	RPS28	40S ribosomal protein S28	0.964058	-0.0528088	0.123117
290457628	Q10567	AP1B1 ADTB1 BAM22 CLAPB2	AP-1 complex subunit beta-1;AltName: Full=Adaptor protein complex AP-1 subunit beta-1;AltName: Full=Adaptor-related protein complex 1 subunit beta-1;AltName: Full=Beta-1-adaptin;AltName: Full=Beta-adaptin 1;AltName: Full=Clathrin assembly protein complex 1 beta large chain;AltName: Full=Golgi adaptor HA1/AP1 adaptin beta subunit	0.975905	-0.035188	0.123239
51338836	Q9UK22	FBXO2 FBX2	F-box only protein 2	1.03626	0.0513879	0.123653
311033462	Q8IWA5	SLC44A2 CTL2 PSEC0210	Choline transporter-like protein 2;AltName: Full=Solute carrier family 44 member 2	1.03253	0.0461793	0.124044
74749156	Q6PCB7	SLC27A1 ACSVL5 FATP1	Long-chain fatty acid transport protein 1;Short=FATP-1;Short=Fatty acid transport protein 1;AltName: Full=Solute carrier family 27 member 1	0.955197	-0.0661301	0.12406
113980	P27338	MAOB	Amine oxidase [flavin-containing] B;AltName: Full=Monoamine oxidase type B;Short=MAO-B	1.08247	0.114323	0.124226
298286841	Q8NBM8	PCYOX1L PSEC0105	Prenylcysteine oxidase-like;Flags: Precursor	0.96242	-0.0552616	0.124325
74749878	Q7L0J3	SV2A KIAA0736 PSEC0174	Synaptic vesicle glycoprotein 2A	0.967276	-0.0480005	0.124518
133486	P10301	RRAS	Ras-related protein R-Ras;AltName: Full=p23;Flags: Precursor	1.0466	0.0657056	0.124697
38372871	O43488	AKR7A2 AFAR AFAR1 AKR7	Aflatoxin B1 aldehyde reductase member 2;AltName: Full=AFB1 aldehyde reductase 1;Short=AFB1-AR 1;AltName: Full=Aldoketoreductase 7;AltName: Full=Succinic semialdehyde reductase;Short=SSA reductase	1.06426	0.0898439	0.124697
3912957	O43741	PRKAB2	5'-AMP-activated protein kinase subunit beta-2;Short=AMPK subunit beta-2	1.06517	0.0910857	0.124747
224471897	P17405	SMPD1 ASM	Sphingomyelin phosphodiesterase;AltName: Full=Acid sphingomyelinase;Short=aSMase;Flags: Precursor	1.08746	0.12096	0.124889
6685545	O75600	GCAT KBL	2-amino-3-ketobutyrate coenzyme A ligase, mitochondrial;Short=AKB ligase;AltName: Full=Aminoacetone synthase;AltName: Full=Glycine acetyltransferase;Flags: Precursor	1.11912	0.162363	0.124921
13626370	O60941	DTNB	Dystrobrevin beta;Short=DTN-B;AltName: Full=Beta-dystrobrevin	0.929033	-0.106199	0.124967
152031724	O94966	USP19 KIAA0891 ZMYND9	Ubiquitin carboxyl-terminal hydrolase 19;AltName: Full=Deubiquitinating enzyme 19;AltName: Full=Ubiquitin thioesterase 19;AltName: Full=Ubiquitin-specific-processing protease 19;AltName: Full=Zinc finger MYND domain-containing protein 9	1.05913	0.0828835	0.125183
254763320	O60245	PCDH7 BHPCDH	Protocadherin-7;AltName: Full=Brain-heart protocadherin;Short=BH-Pcdh;Flags: Precursor	1.03506	0.0497132	0.125613
224471903	A0MZ66	SHTN1 KIAA1598	Shootin-1;AltName: Full=Shootin1	0.953435	-0.068793	0.125807
1718079	P50552	VASP	Vasodilator-stimulated phosphoprotein;Short=VASP	1.11248	0.153775	0.125964
137046	P27544	CERS1 LAG1 LASS1 UOG1	Ceramide synthase 1;Short=CerS1;AltName: Full=LAG1 longevity assurance homolog 1;AltName: Full=Longevity assurance gene 1 protein homolog 1;AltName: Full=Protein UOG-1	1.06429	0.0898967	0.1263
7673965	O95674	CDS2	Phosphatidate cytidylyltransferase 2;AltName: Full=CDP-DAG synthase 2;AltName: Full=CDP-DG synthase 2;AltName: Full=CDP-diacylglycerol synthase 2;Short=CDS 2;AltName: Full=CDP-diglyceride pyrophosphorylase 2;AltName: Full=CDP-diglyceride synthase 2;AltName: Full=CTP:phosphatidate cytidylyltransferase 2	1.03806	0.053889	0.126413
74747078	Q5VUB5	FAM171A1 C10orf38	Protein FAM171A1;AltName: Full=Astroprincin;Flags: Precursor	1.03338	0.0473772	0.126699
125193	P10644	PRKAR1A PKR1 PRKAR1 TSE1	cAMP-dependent protein kinase type I-alpha regulatory subunit;AltName: Full=Tissue-specific extinguisher 1;Short=TSE1;Contains: cAMP-dependent protein kinase type I-alpha regulatory subunit, N-terminally processed	0.964351	-0.0523697	0.126869
296439283	Q92621	NUP205 C7orf14 KIAA0225	Nuclear pore complex protein Nup205;AltName: Full=205 kDa nucleoporin;AltName: Full=Nucleoporin Nup205	1.0539	0.0757439	0.127108
132799	P18621	RPL17	60S ribosomal protein L17;AltName: Full=60S ribosomal protein L23;AltName: Full=PD-1	0.950195	-0.0737048	0.127385
41688557	O14745	SLC9A3R1 NHERF NHERF1	Na(+)/H(+) exchange regulatory cofactor NHE-RF1;Short=NHERF-1;AltName: Full=Ezrin-radixin-moesin-binding phosphoprotein 50;Short=EBP50;AltName: Full=Regulatory cofactor of Na(+)/H(+) exchanger;AltName: Full=Sodium-hydrogen exchanger regulatory factor 1;AltName: Full=Solute carrier family 9 isoform A3 regulatory factor 1	1.0346	0.0490699	0.127581
18201963	O14490	DLGAP1 DAP1 GKAP	Disks large-associated protein 1;Short=DAP-1;AltName: Full=Guanylate kinase-associated protein;Short=hGKAP;AltName: Full=PSD-95/SAP90-binding protein 1;AltName: Full=SAP90/PSD-95-associated protein 1;Short=SAPAP1	0.966504	-0.0491529	0.127756
67462038	Q6BDS2	UHRF1BP1 C6orf107	UHRF1-binding protein 1;AltName: Full=ICBP90-binding protein 1;AltName: Full=Ubiquitin-like containing PHD and RING finger domains 1-binding protein 1	1.0444	0.062669	0.12779
8488997	Q15738	NSDHL H105E3	Sterol-4-alpha-carboxylate 3-dehydrogenase, decarboxylating;AltName: Full=Protein H105e3	0.936817	-0.0941606	0.12789
74734255	Q9HBL8	NMRAL1 HSCARG	NmrA-like family domain-containing protein 1	0.924312	-0.113548	0.128099
6831528	O94760	DDAH1 DDAH	N(G),N(G)-dimethylarginine dimethylaminohydrolase 1;Short=DDAH-1;Short=Dimethylarginine dimethylaminohydrolase 1;AltName: Full=DDAHI;AltName: Full=Dimethylargininase-1	1.03437	0.0487555	0.128163
585013	Q08257	CRYZ	Quinone oxidoreductase;AltName: Full=NADPH:quinone reductase;AltName: Full=Zeta-crystallin	1.11461	0.156534	0.128304
74753569	Q4V328	GRIPAP1 KIAA1167	GRIP1-associated protein 1;Short=GRASP-1	0.964102	-0.0527427	0.12841
143342098	Q9Y4F5	CEP170B FAM68C KIAA0284	Centrosomal protein of 170 kDa protein B;AltName: Full=Centrosomal protein 170B;Short=Cep170B	0.969345	-0.0449176	0.128428
121948742	Q14CM0	FRMPD4 KIAA0316 PDZD10 PDZK10	FERM and PDZ domain-containing protein 4;AltName: Full=PDZ domain-containing protein 10;AltName: Full=PSD-95-interacting regulator of spine morphogenesis;Short=Preso	1.0655	0.0915323	0.128442
115502453	O43759	SYNGR1	Synaptogyrin-1	0.925355	-0.111922	0.128507
3334194	Q92520	FAM3C ILEI GS3786	Protein FAM3C;AltName: Full=Interleukin-like EMT inducer;Flags: Precursor	0.948721	-0.0759438	0.12855
116242760	Q13671	RIN1	Ras and Rab interactor 1;AltName: Full=Ras inhibitor JC99;AltName: Full=Ras interaction/interference protein 1	1.04143	0.0585665	0.128861
33516964	Q9C026	TRIM9 KIAA0282 RNF91	E3 ubiquitin-protein ligase TRIM9;AltName: Full=RING finger protein 91;AltName: Full=Tripartite motif-containing protein 9	0.95903	-0.0603523	0.128986
254763431	O00203	AP3B1 ADTB3A	AP-3 complex subunit beta-1;AltName: Full=Adaptor protein complex AP-3 subunit beta-1;AltName: Full=Adaptor-related protein complex 3 subunit beta-1;AltName: Full=Beta-3A-adaptin;AltName: Full=Clathrin assembly protein complex 3 beta-1 large chain	1.03042	0.0432351	0.128993
1717975	P52758	RIDA HRSP12	Ribonuclease UK114;AltName: Full=14.5 kDa translational inhibitor protein;Short=p14.5;AltName: Full=Heat-responsive protein 12;AltName: Full=UK114 antigen homolog	0.95951	-0.0596302	0.12909
215273945	Q9NQZ5	STARD7 GTT1	StAR-related lipid transfer protein 7, mitochondrial;AltName: Full=Gestational trophoblastic tumor protein 1;AltName: Full=START domain-containing protein 7;Short=StARD7;Flags: Precursor	1.05852	0.0820506	0.129163
2507533	P06132	UROD	Uroporphyrinogen decarboxylase;Short=UPD;Short=URO-D	1.04537	0.0640083	0.129216
12643642	O75912	DGKI	Diacylglycerol kinase iota;Short=DAG kinase iota;AltName: Full=Diglyceride kinase iota;Short=DGK-iota	0.957359	-0.0628675	0.129227
417719	P23396	RPS3 OK/SW-cl.26	40S ribosomal protein S3	0.961109	-0.0572287	0.129239
38258173	Q8IVH4	MMAA	Methylmalonic aciduria type A protein, mitochondrial;Flags: Precursor	1.05579	0.0783246	0.129363
74751292	Q8NFV4	ABHD11 WBSCR21 PP1226	Protein ABHD11;AltName: Full=Alpha/beta hydrolase domain-containing protein 11;Short=Abhydrolase domain-containing protein 11;AltName: Full=Williams-Beuren syndrome chromosomal region 21 protein	0.946832	-0.0788191	0.129407
50400546	Q8IZP0	ABI1 SSH3BP1	Abl interactor 1;AltName: Full=Abelson interactor 1;Short=Abi-1;AltName: Full=Abl-binding protein 4;Short=AblBP4;AltName: Full=Eps8 SH3 domain-binding protein;Short=Eps8-binding protein;AltName: Full=Nap1-binding protein;Short=Nap1BP;AltName: Full=Spectrin SH3 domain-binding protein 1;AltName: Full=e3B1	1.02683	0.0381907	0.129691
126302609	Q8NBN3	TMEM87A PSEC0094	Transmembrane protein 87A;Flags: Precursor	0.948	-0.0770417	0.12988
212276508	Q658Y4	FAM91A1	Protein FAM91A1	1.08246	0.114311	0.12992
74762459	Q86XE3	MICU3 EFHA2	Calcium uptake protein 3, mitochondrial;AltName: Full=EF-hand domain-containing family member A2	0.962919	-0.054514	0.130035
238054383	Q96PY5	FMNL2 FHOD2 KIAA1902	Formin-like protein 2;AltName: Full=Formin homology 2 domain-containing protein 2	0.951221	-0.0721469	0.130078
20981706	P17812	CTPS1 CTPS	CTP synthase 1;AltName: Full=CTP synthetase 1;AltName: Full=UTP--ammonia ligase 1	1.03604	0.0510857	0.130151
27151764	O60503	ADCY9 KIAA0520	Adenylate cyclase type 9;AltName: Full=ATP pyrophosphate-lyase 9;AltName: Full=Adenylate cyclase type IX;Short=ACIX;AltName: Full=Adenylyl cyclase 9;Short=AC9	1.02813	0.0400243	0.130251
251757332	Q8N9R8	SCAI C9orf126	Protein SCAI;AltName: Full=Suppressor of cancer cell invasion protein	0.957138	-0.0632018	0.13083
13431576	Q9UJY1	HSPB8 CRYAC E2IG1 HSP22 PP1629	Heat shock protein beta-8;Short=HspB8;AltName: Full=Alpha-crystallin C chain;AltName: Full=E2-induced gene 1 protein;AltName: Full=Protein kinase H11;AltName: Full=Small stress protein-like protein HSP22	1.08181	0.113452	0.130835
74718904	Q9HD15	SRA1 PP7684	Steroid receptor RNA activator 1;AltName: Full=Steroid receptor RNA activator protein;Short=SRAP	0.955246	-0.0660559	0.13088
166199462	Q9P035	HACD3 BIND1 PTPLAD1	Very-long-chain (3R)-3-hydroxyacyl-CoA dehydratase 3;AltName: Full=3-hydroxyacyl-CoA dehydratase 3;Short=HACD3;AltName: Full=Butyrate-induced protein 1;Short=B-ind1;Short=hB-ind1;AltName: Full=Protein-tyrosine phosphatase-like A domain-containing protein 1	1.02064	0.0294743	0.130903
116501	P09496	CLTA	Clathrin light chain A;Short=Lca	0.968263	-0.0465296	0.131013
60390855	Q8TF74	WIPF2 WICH WIRE PP10631	WAS/WASL-interacting protein family member 2;AltName: Full=WASP-interacting protein-related protein;AltName: Full=WIP- and CR16-homologous protein;AltName: Full=WIP-related protein	0.949751	-0.074379	0.131131
223590228	Q8NDI1	EHBP1 KIAA0903 NACSIN	EH domain-binding protein 1	1.0483	0.0680555	0.131277
218511769	P82933	MRPS9 RPMS9	28S ribosomal protein S9, mitochondrial;Short=MRP-S9;Short=S9mt;Flags: Precursor	0.895264	-0.159616	0.131395
74752234	Q9BQ95	ECSIT	Evolutionarily conserved signaling intermediate in Toll pathway, mitochondrial;AltName: Full=Protein SITPEC;Flags: Precursor	1.07224	0.100623	0.131573
51701986	Q7KZ85	SUPT6H KIAA0162 SPT6H	Transcription elongation factor SPT6;Short=hSPT6;AltName: Full=Histone chaperone suppressor of Ty6;AltName: Full=Tat-cotransactivator 2 protein;Short=Tat-CT2 protein	1.0967	0.133163	0.131853
129018	P04181	OAT	Ornithine aminotransferase, mitochondrial;AltName: Full=Ornithine delta-aminotransferase;AltName: Full=Ornithine--oxo-acid aminotransferase;Contains: Ornithine aminotransferase, hepatic form;Contains: Ornithine aminotransferase, renal form;Flags: Precursor	0.944055	-0.0830574	0.132118
1063797050	P23083	IGHV1-2	Immunoglobulin heavy variable 1-2;AltName: Full=Ig heavy chain V-I region ND;AltName: Full=Ig heavy chain V-I region V35;Flags: Precursor	1.2493	0.321117	0.132219
55584014	Q9Y6Y8	SEC23IP MSTP053	SEC23-interacting protein;AltName: Full=p125	1.05663	0.079477	0.132297
14917099	Q93034	CUL5 VACM1	Cullin-5;Short=CUL-5;AltName: Full=Vasopressin-activated calcium-mobilizing receptor 1;Short=VACM-1	0.98162	-0.026763	0.132874
10719946	O75131	CPNE3 CPN3 KIAA0636	Copine-3;AltName: Full=Copine III	1.04371	0.061727	0.133043
73917636	Q9UQB8	BAIAP2	Brain-specific angiogenesis inhibitor 1-associated protein 2;Short=BAI-associated protein 2;Short=BAI1-associated protein 2;Short=Protein BAP2;AltName: Full=Fas ligand-associated factor 3;Short=FLAF3;AltName: Full=Insulin receptor substrate p53/p58;Short=IRS-58;Short=IRSp53/58;AltName: Full=Insulin receptor substrate protein of 53 kDa;Short=IRSp53;Short=Insulin receptor substrate p53	0.962525	-0.0551037	0.133055
126215682	Q96G28	CFAP36 CCDC104 UNQ163/PRO189	Cilia- and flagella-associated protein 36;AltName: Full=Coiled-coil domain-containing protein 104	0.943385	-0.0840816	0.133058
115502368	O75976	CPD	Carboxypeptidase D;AltName: Full=Metallocarboxypeptidase D;AltName: Full=gp180;Flags: Precursor	0.962443	-0.0552274	0.133085
417324	Q00059	TFAM TCF6 TCF6L2	Transcription factor A, mitochondrial;Short=mtTFA;AltName: Full=Mitochondrial transcription factor 1;Short=MtTF1;AltName: Full=Transcription factor 6;Short=TCF-6;AltName: Full=Transcription factor 6-like 2;Flags: Precursor	0.963927	-0.0530038	0.133089
41688799	Q9Y3S1	WNK2 KIAA1760 PRKWNK2 SDCCAG43 P/OKcl.13	Serine/threonine-protein kinase WNK2;AltName: Full=Antigen NY-CO-43;AltName: Full=Protein kinase lysine-deficient 2;AltName: Full=Protein kinase with no lysine 2;AltName: Full=Serologically defined colon cancer antigen 43	0.962053	-0.0558116	0.133342
74761419	Q9H3U1	UNC45A SMAP1	Protein unc-45 homolog A;Short=Unc-45A;AltName: Full=GCUNC-45;AltName: Full=Smooth muscle cell-associated protein 1;Short=SMAP-1	0.935251	-0.0965744	0.133388
126302521	P25098	GRK2 ADRBK1 BARK BARK1	Beta-adrenergic receptor kinase 1;Short=Beta-ARK-1;AltName: Full=G-protein coupled receptor kinase 2	0.960274	-0.0584821	0.133503
296434429	Q7Z6B0	CCDC91 GGABP HSD8	Coiled-coil domain-containing protein 91;AltName: Full=GGA-binding partner;AltName: Full=p56 accessory protein	0.950026	-0.0739606	0.133912
8134589	Q9Y6M9	NDUFB9 LYRM3 UQOR22	NADH dehydrogenase [ubiquinone] 1 beta subcomplex subunit 9;AltName: Full=Complex I-B22;Short=CI-B22;AltName: Full=LYR motif-containing protein 3;AltName: Full=NADH-ubiquinone oxidoreductase B22 subunit	0.926735	-0.109771	0.133952
160331887	O75038	PLCH2 KIAA0450 PLCL4	1-phosphatidylinositol 4,5-bisphosphate phosphodiesterase eta-2;AltName: Full=Phosphoinositide phospholipase C-eta-2;AltName: Full=Phosphoinositide phospholipase C-like 4;Short=PLC-L4;Short=Phospholipase C-like protein 4;AltName: Full=Phospholipase C-eta-2;Short=PLC-eta2	1.05124	0.0720942	0.134331
41393531	P60201	PLP1 PLP	Myelin proteolipid protein;Short=PLP;AltName: Full=Lipophilin	0.899716	-0.152458	0.13438
74762751	Q9HD26	GOPC CAL FIG	Golgi-associated PDZ and coiled-coil motif-containing protein;AltName: Full=CFTR-associated ligand;AltName: Full=Fused in glioblastoma;AltName: Full=PDZ protein interacting specifically with TC10;Short=PIST	0.962109	-0.0557279	0.134586
296437370	Q8N4C8	MINK1 B55 MAP4K6 MINK YSK2 ZC3	Misshapen-like kinase 1;AltName: Full=GCK family kinase MiNK;AltName: Full=MAPK/ERK kinase kinase kinase 6;Short=MEK kinase kinase 6;Short=MEKKK 6;AltName: Full=Misshapen/NIK-related kinase;AltName: Full=Mitogen-activated protein kinase kinase kinase kinase 6	0.969592	-0.0445502	0.134617
1708404	P51553	IDH3G	Isocitrate dehydrogenase [NAD] subunit gamma, mitochondrial;AltName: Full=Isocitric dehydrogenase subunit gamma;AltName: Full=NAD(+)-specific ICDH subunit gamma;Flags: Precursor	0.966076	-0.0497915	0.134624
51702157	Q9NZZ3	CHMP5 C9orf83 SNF7DC2 CGI-34 HSPC177 PNAS-114 PNAS-2	Charged multivesicular body protein 5;AltName: Full=Chromatin-modifying protein 5;AltName: Full=SNF7 domain-containing protein 2;AltName: Full=Vacuolar protein sorting-associated protein 60;Short=Vps60;Short=hVps60	0.952216	-0.0706396	0.135167
54036528	Q9BSD7	NTPCR C1orf57	Cancer-related nucleoside-triphosphatase;Short=NTPase;AltName: Full=Nucleoside triphosphate phosphohydrolase	0.907604	-0.139865	0.135197
13124489	Q14103	HNRNPD AUF1 HNRPD	Heterogeneous nuclear ribonucleoprotein D0;Short=hnRNP D0;AltName: Full=AU-rich element RNA-binding protein 1	0.937016	-0.0938547	0.135489
55976470	Q7L5N1	COPS6 CSN6 HVIP	COP9 signalosome complex subunit 6;Short=SGN6;Short=Signalosome subunit 6;AltName: Full=JAB1-containing signalosome subunit 6;AltName: Full=MOV34 homolog;AltName: Full=Vpr-interacting protein;Short=hVIP	0.978045	-0.0320274	0.135536
20981726	Q08170	SRSF4 SFRS4 SRP75	Serine/arginine-rich splicing factor 4;AltName: Full=Pre-mRNA-splicing factor SRP75;AltName: Full=SRP001LB;AltName: Full=Splicing factor, arginine/serine-rich 4	1.04973	0.0700245	0.135563
23503054	P26885	FKBP2 FKBP13	Peptidyl-prolyl cis-trans isomerase FKBP2;Short=PPIase FKBP2;AltName: Full=13 kDa FK506-binding protein;Short=13 kDa FKBP;Short=FKBP-13;AltName: Full=FK506-binding protein 2;Short=FKBP-2;AltName: Full=Immunophilin FKBP13;AltName: Full=Rotamase;Flags: Precursor	1.02965	0.042156	0.135706
84028405	Q9NVI7	ATAD3A	ATPase family AAA domain-containing protein 3A	0.964061	-0.0528031	0.135759
34395737	Q9Y4G8	RAPGEF2 KIAA0313 NRAPGEP PDZGEF1	Rap guanine nucleotide exchange factor 2;AltName: Full=Cyclic nucleotide ras GEF;Short=CNrasGEF;AltName: Full=Neural RAP guanine nucleotide exchange protein;Short=nRap GEP;AltName: Full=PDZ domain-containing guanine nucleotide exchange factor 1;Short=PDZ-GEF1;AltName: Full=RA-GEF-1;AltName: Full=Ras/Rap1-associating GEF-1	0.969711	-0.0443731	0.135925
218512113	P46063	RECQL RECQ1 RECQL1	ATP-dependent DNA helicase Q1;AltName: Full=DNA helicase, RecQ-like type 1;Short=RecQ1;AltName: Full=DNA-dependent ATPase Q1;AltName: Full=RecQ protein-like 1	1.0543	0.0762908	0.135972
34222632	Q9H936	SLC25A22 GC1	Mitochondrial glutamate carrier 1;Short=GC-1;AltName: Full=Glutamate/H(+) symporter 1;AltName: Full=Solute carrier family 25 member 22	0.942151	-0.0859705	0.13632
313104046	Q9H267	VPS33B	Vacuolar protein sorting-associated protein 33B;Short=hVPS33B	1.02578	0.0367277	0.13641
729052	P41208	CETN2 CALT CEN2	Centrin-2;AltName: Full=Caltractin isoform 1	1.04124	0.0583061	0.136629
9297054	Q9UNK0	STX8	Syntaxin-8	1.07819	0.108616	0.136761
131835	P11234	RALB	Ras-related protein Ral-B;Flags: Precursor	0.946661	-0.0790803	0.136876
14916543	O60716	CTNND1 KIAA0384	Catenin delta-1;AltName: Full=Cadherin-associated Src substrate;Short=CAS;AltName: Full=p120 catenin;Short=p120(ctn);AltName: Full=p120(cas)	0.972984	-0.0395124	0.136882
45645205	Q9H000	MKRN2 RNF62 HSPC070	Probable E3 ubiquitin-protein ligase makorin-2;AltName: Full=RING finger protein 62	1.09267	0.127856	0.137183
42559433	Q15599	SLC9A3R2 NHERF2	Na(+)/H(+) exchange regulatory cofactor NHE-RF2;Short=NHERF-2;AltName: Full=NHE3 kinase A regulatory protein E3KARP;AltName: Full=SRY-interacting protein 1;Short=SIP-1;AltName: Full=Sodium-hydrogen exchanger regulatory factor 2;AltName: Full=Solute carrier family 9 isoform A3 regulatory factor 2;AltName: Full=Tyrosine kinase activator protein 1;Short=TKA-1	1.03395	0.0481702	0.137247
74725006	Q9GZM8	NDEL1 EOPA MITAP1 NUDEL	Nuclear distribution protein nudE-like 1;Short=Protein Nudel;AltName: Full=Mitosin-associated protein 1	1.04068	0.0575225	0.137622
23503081	Q14914	PTGR1 LTB4DH	Prostaglandin reductase 1;Short=PRG-1;AltName: Full=15-oxoprostaglandin 13-reductase;AltName: Full=NADP-dependent leukotriene B4 12-hydroxydehydrogenase	1.06568	0.091774	0.13775
254763419	Q14315	FLNC ABPL FLN2	Filamin-C;Short=FLN-C;Short=FLNc;AltName: Full=ABP-280-like protein;AltName: Full=ABP-L;AltName: Full=Actin-binding-like protein;AltName: Full=Filamin-2;AltName: Full=Gamma-filamin	1.06322	0.0884373	0.138234
37537897	Q96J02	ITCH	E3 ubiquitin-protein ligase Itchy homolog;Short=Itch;AltName: Full=Atrophin-1-interacting protein 4;Short=AIP4;AltName: Full=HECT-type E3 ubiquitin transferase Itchy homolog;AltName: Full=NFE2-associated polypeptide 1;Short=NAPP1	0.977107	-0.0334113	0.138588
224471902	Q9Y4C0	NRXN3 C14orf60 KIAA0743	Neurexin-3;AltName: Full=Neurexin III-alpha;AltName: Full=Neurexin-3-alpha;Flags: Precursor	1.01771	0.0253268	0.138699
313104248	Q9H6U6	BCAS3	Breast carcinoma-amplified sequence 3;AltName: Full=GAOB1	0.976392	-0.0344673	0.139137
269849681	Q49A26	GLYR1 HIBDL NP60	Putative oxidoreductase GLYR1;AltName: Full=3-hydroxyisobutyrate dehydrogenase-like protein;AltName: Full=Cytokine-like nuclear factor N-PAC;AltName: Full=Glyoxylate reductase 1 homolog;AltName: Full=Nuclear protein NP60;AltName: Full=Nuclear protein of 60 kDa	1.04573	0.064517	0.1393
1703205	P53365	ARFIP2 POR1	Arfaptin-2;AltName: Full=ADP-ribosylation factor-interacting protein 2;AltName: Full=Partner of RAC1;Short=Protein POR1	1.02952	0.0419743	0.139531
46577660	P61088	UBE2N BLU	Ubiquitin-conjugating enzyme E2 N;AltName: Full=Bendless-like ubiquitin-conjugating enzyme;AltName: Full=E2 ubiquitin-conjugating enzyme N;AltName: Full=Ubc13;AltName: Full=UbcH13;AltName: Full=Ubiquitin carrier protein N;AltName: Full=Ubiquitin-protein ligase N	0.978899	-0.0307675	0.140045
12643724	Q13873	BMPR2 PPH1	Bone morphogenetic protein receptor type-2;Short=BMP type-2 receptor;Short=BMPR-2;AltName: Full=Bone morphogenetic protein receptor type II;Short=BMP type II receptor;Short=BMPR-II;Flags: Precursor	1.04826	0.0679936	0.14006
298286909	P56556	NDUFA6 LYRM6 NADHB14	NADH dehydrogenase [ubiquinone] 1 alpha subcomplex subunit 6;AltName: Full=Complex I-B14;Short=CI-B14;AltName: Full=LYR motif-containing protein 6;AltName: Full=NADH-ubiquinone oxidoreductase B14 subunit	0.923276	-0.115167	0.140361
2497326	Q14982	OPCML IGLON1 OBCAM	Opioid-binding protein/cell adhesion molecule;Short=OBCAM;Short=OPCML;Short=Opioid-binding cell adhesion molecule;AltName: Full=IgLON family member 1;Flags: Precursor	0.967435	-0.0477627	0.140444
308153407	Q9UKV3	ACIN1 ACINUS KIAA0670	Apoptotic chromatin condensation inducer in the nucleus;Short=Acinus	1.04404	0.0621825	0.140731
116848	P23528	CFL1 CFL	Cofilin-1;AltName: Full=18 kDa phosphoprotein;Short=p18;AltName: Full=Cofilin, non-muscle isoform	0.957816	-0.062179	0.141164
23822159	Q13884	SNTB1 SNT2B1	Beta-1-syntrophin;AltName: Full=59 kDa dystrophin-associated protein A1 basic component 1;Short=DAPA1B;AltName: Full=BSYN2;AltName: Full=Syntrophin-2;AltName: Full=Tax interaction protein 43;Short=TIP-43	1.04462	0.0629775	0.141252
83287911	O14525	ASTN1 ASTN KIAA0289	Astrotactin-1;Flags: Precursor	0.966725	-0.0488233	0.141592
37538018	Q9BU02	THTPA	Thiamine-triphosphatase;Short=ThTPase	1.02653	0.0377703	0.141804
266425	Q00536	CDK16 PCTAIRE1 PCTK1	Cyclin-dependent kinase 16;AltName: Full=Cell division protein kinase 16;AltName: Full=PCTAIRE-motif protein kinase 1;AltName: Full=Serine/threonine-protein kinase PCTAIRE-1	1.0517	0.0727233	0.141841
6093491	O96000	NDUFB10	NADH dehydrogenase [ubiquinone] 1 beta subcomplex subunit 10;AltName: Full=Complex I-PDSW;Short=CI-PDSW;AltName: Full=NADH-ubiquinone oxidoreductase PDSW subunit	0.94359	-0.083768	0.142198
296439374	Q8NBQ5	HSD17B11 DHRS8 PAN1B SDR16C2 PSEC0029 UNQ207/PRO233	Estradiol 17-beta-dehydrogenase 11;AltName: Full=17-beta-hydroxysteroid dehydrogenase 11;Short=17-beta-HSD 11;Short=17bHSD11;Short=17betaHSD11;AltName: Full=17-beta-hydroxysteroid dehydrogenase XI;Short=17-beta-HSD XI;Short=17betaHSDXI;AltName: Full=Cutaneous T-cell lymphoma-associated antigen HD-CL-03;Short=CTCL-associated antigen HD-CL-03;AltName: Full=Dehydrogenase/reductase SDR family member …	1.08481	0.117437	0.142208
399092	Q02246	CNTN2 AXT TAG1 TAX1	Contactin-2;AltName: Full=Axonal glycoprotein TAG-1;AltName: Full=Axonin-1;AltName: Full=Transient axonal glycoprotein 1;Short=TAX-1;Flags: Precursor	0.962479	-0.0551731	0.142413
8134331	Q9Y2Q0	ATP8A1 ATPIA	Phospholipid-transporting ATPase IA;AltName: Full=ATPase class I type 8A member 1;AltName: Full=Chromaffin granule ATPase II;AltName: Full=P4-ATPase flippase complex alpha subunit ATP8A1	1.05355	0.0752606	0.142477
74759000	Q7L311	ARMCX2 ALEX2 KIAA0512	Armadillo repeat-containing X-linked protein 2;AltName: Full=ARM protein lost in epithelial cancers on chromosome X 2;Short=Protein ALEX2	1.04455	0.0628776	0.142497
6175070	O76039	CDKL5 STK9	Cyclin-dependent kinase-like 5;AltName: Full=Serine/threonine-protein kinase 9	1.04105	0.0580352	0.142584
13124619	Q9UK41	VPS28	Vacuolar protein sorting-associated protein 28 homolog;Short=H-Vps28;AltName: Full=ESCRT-I complex subunit VPS28	0.965667	-0.0504025	0.14285
51702211	P63010	AP2B1 ADTB2 CLAPB1	AP-2 complex subunit beta;AltName: Full=AP105B;AltName: Full=Adaptor protein complex AP-2 subunit beta;AltName: Full=Adaptor-related protein complex 2 subunit beta;AltName: Full=Beta-2-adaptin;AltName: Full=Beta-adaptin;AltName: Full=Clathrin assembly protein complex 2 beta large chain;AltName: Full=Plasma membrane adaptor HA2/AP2 adaptin beta subunit	0.97166	-0.0414766	0.142888
464371	P35232	PHB	Prohibitin	0.965237	-0.0510454	0.143075
21450889	Q9BSJ2	TUBGCP2 GCP2	Gamma-tubulin complex component 2;Short=GCP-2;Short=hGCP2;AltName: Full=Gamma-ring complex protein 103 kDa;Short=h103p;Short=hGrip103;AltName: Full=Spindle pole body protein Spc97 homolog;Short=hSpc97	1.03762	0.0532802	0.143126
62510521	Q9Y6H1	CHCHD2 C7orf17 AAG10	Coiled-coil-helix-coiled-coil-helix domain-containing protein 2;AltName: Full=Aging-associated gene 10 protein;AltName: Full=HCV NS2 trans-regulated protein;Short=NS2TP	0.903588	-0.146263	0.143341
74752919	Q9NRF8	CTPS2	CTP synthase 2;AltName: Full=CTP synthetase 2;AltName: Full=UTP--ammonia ligase 2	1.04056	0.0573646	0.143875
52788292	Q96I99	SUCLG2	Succinate--CoA ligase [GDP-forming] subunit beta, mitochondrial;AltName: Full=GTP-specific succinyl-CoA synthetase subunit beta;AltName: Full=Succinyl-CoA synthetase beta-G chain;Short=SCS-betaG;Flags: Precursor	1.05711	0.0801311	0.144138
51316998	Q6PUV4	CPLX2	Complexin-2;AltName: Full=Complexin II;Short=CPX II;AltName: Full=Synaphin-1	0.943336	-0.0841557	0.14447
37082225	O43447	PPIH CYP20 CYPH	Peptidyl-prolyl cis-trans isomerase H;Short=PPIase H;AltName: Full=Rotamase H;AltName: Full=Small nuclear ribonucleoprotein particle-specific cyclophilin H;Short=CypH;AltName: Full=U-snRNP-associated cyclophilin SnuCyp-20;Short=USA-CYP	0.969814	-0.0442195	0.144529
14195675	P49757	NUMB C14orf41	Protein numb homolog;Short=h-Numb;AltName: Full=Protein S171	0.949882	-0.0741791	0.144573
51702787	P63000	RAC1 TC25 MIG5	Ras-related C3 botulinum toxin substrate 1;AltName: Full=Cell migration-inducing gene 5 protein;AltName: Full=Ras-like protein TC25;AltName: Full=p21-Rac1;Flags: Precursor	0.961575	-0.0565285	0.144981
67477390	Q01968	OCRL INPP5F OCRL1	Inositol polyphosphate 5-phosphatase OCRL-1;AltName: Full=Lowe oculocerebrorenal syndrome protein	1.03476	0.0493018	0.145149
55976223	O94779	CNTN5	Contactin-5;AltName: Full=Neural recognition molecule NB-2;Short=hNB-2;Flags: Precursor	0.921754	-0.117546	0.14532
145558871	Q6IQ19	CCSAP C1orf96 CSAP	Centriole, cilia and spindle-associated protein	1.06824	0.0952376	0.145547
108885279	Q92882	OSTF1	Osteoclast-stimulating factor 1	1.04265	0.0602516	0.145633
30580363	Q9BTT0	ANP32E	Acidic leucine-rich nuclear phosphoprotein 32 family member E;AltName: Full=LANP-like protein;Short=LANP-L	0.945552	-0.0807716	0.145708
92090651	P31930	UQCRC1	Cytochrome b-c1 complex subunit 1, mitochondrial;AltName: Full=Complex III subunit 1;AltName: Full=Core protein I;AltName: Full=Ubiquinol-cytochrome-c reductase complex core protein 1;Flags: Precursor	0.947021	-0.0785316	0.146267
73917763	Q9Y3E7	CHMP3 CGI149 NEDF VPS24 CGI-149	Charged multivesicular body protein 3;AltName: Full=Chromatin-modifying protein 3;AltName: Full=Neuroendocrine differentiation factor;AltName: Full=Vacuolar protein sorting-associated protein 24;Short=hVps24	1.05586	0.0784251	0.146307
12585246	Q9Y2Q5	LAMTOR2 MAPBPIP ROBLD3 HSPC003	Ragulator complex protein LAMTOR2;AltName: Full=Endosomal adaptor protein p14;AltName: Full=Late endosomal/lysosomal Mp1-interacting protein;AltName: Full=Late endosomal/lysosomal adaptor and MAPK and MTOR activator 2;AltName: Full=Mitogen-activated protein-binding protein-interacting protein;Short=MAPBP-interacting protein;AltName: Full=Roadblock domain-containing protein 3	1.03953	0.0559317	0.146449
46396931	Q8IW52	SLITRK4	SLIT and NTRK-like protein 4;Flags: Precursor	1.04337	0.061248	0.146984
30912745	Q9P032	NDUFAF4 C6orf66 HRPAP20 HSPC125 My013	NADH dehydrogenase [ubiquinone] 1 alpha subcomplex assembly factor 4;AltName: Full=Hormone-regulated proliferation-associated protein of 20 kDa	0.950701	-0.0729358	0.147252
1703068	P49748	ACADVL VLCAD	Very long-chain specific acyl-CoA dehydrogenase, mitochondrial;Short=VLCAD;Flags: Precursor	1.05846	0.0819606	0.147328
313104033	Q14258	TRIM25 EFP RNF147 ZNF147	E3 ubiquitin/ISG15 ligase TRIM25;AltName: Full=Estrogen-responsive finger protein;AltName: Full=RING finger protein 147;AltName: Full=RING-type E3 ubiquitin transferase;AltName: Full=Tripartite motif-containing protein 25;AltName: Full=Ubiquitin/ISG15-conjugating enzyme TRIM25;AltName: Full=Zinc finger protein 147	1.03331	0.0472759	0.147405
12585385	Q9UPY5	SLC7A11	Cystine/glutamate transporter;AltName: Full=Amino acid transport system xc-;AltName: Full=Calcium channel blocker resistance protein CCBR1;AltName: Full=Solute carrier family 7 member 11;AltName: Full=xCT	1.09334	0.128738	0.147434
116242491	P35573	AGL GDE	Glycogen debranching enzyme;AltName: Full=Glycogen debrancher;Includes: 4-alpha-glucanotransferase;AltName: Full=Oligo-1,4-1,4-glucantransferase;Includes: Amylo-alpha-1,6-glucosidase;Short=Amylo-1,6-glucosidase;AltName: Full=Dextrin 6-alpha-D-glucosidase	0.956394	-0.0643225	0.148159
462567	P34949	MPI PMI1	Mannose-6-phosphate isomerase;AltName: Full=Phosphohexomutase;AltName: Full=Phosphomannose isomerase;Short=PMI	1.03853	0.0545442	0.148499
729274	Q08752	PPID CYP40 CYPD	Peptidyl-prolyl cis-trans isomerase D;Short=PPIase D;AltName: Full=40 kDa peptidyl-prolyl cis-trans isomerase;AltName: Full=Cyclophilin-40;Short=CYP-40;AltName: Full=Cyclophilin-related protein;AltName: Full=Rotamase D	0.930131	-0.104494	0.148594
51338801	Q13423	NNT	NAD(P) transhydrogenase, mitochondrial;AltName: Full=Nicotinamide nucleotide transhydrogenase;AltName: Full=Pyridine nucleotide transhydrogenase;Flags: Precursor	0.953758	-0.0683044	0.148616
998455681	P0DN79	CBSL	Cystathionine beta-synthase-like protein;AltName: Full=Beta-thionase;AltName: Full=Serine sulfhydrase	1.06923	0.0965664	0.148647
34098716	Q9HBF4	ZFYVE1 DFCP1 KIAA1589 TAFF1 ZNFN2A1 PP10436	Zinc finger FYVE domain-containing protein 1;AltName: Full=Double FYVE-containing protein 1;AltName: Full=SR3;AltName: Full=Tandem FYVE fingers-1	0.920735	-0.119142	0.148678
118572715	Q9Y512	SAMM50 SAM50 CGI-51 TRG3	Sorting and assembly machinery component 50 homolog;AltName: Full=Transformation-related gene 3 protein;Short=TRG-3	0.963674	-0.0533822	0.148691
24418674	Q96A65	EXOC4 KIAA1699 SEC8 SEC8L1	Exocyst complex component 4;AltName: Full=Exocyst complex component Sec8	0.980379	-0.0285879	0.149044
30316322	P59665	DEFA1 DEF1 DEFA2 MRS; DEFA1B	Neutrophil defensin 1;AltName: Full=Defensin, alpha 1;AltName: Full=HNP-1;Short=HP-1;Short=HP1;Contains: HP 1-56;Contains: Neutrophil defensin 2;AltName: Full=HNP-2;Short=HP-2;Short=HP2;Flags: Precursor	1.20368	0.267457	0.149128
47117647	P61158	ACTR3 ARP3	Actin-related protein 3;AltName: Full=Actin-like protein 3	1.0208	0.0296941	0.149179
29839256	O60573	EIF4E2 EIF4EL3	Eukaryotic translation initiation factor 4E type 2;Short=eIF-4E type 2;Short=eIF4E type 2;AltName: Full=Eukaryotic translation initiation factor 4E homologous protein;AltName: Full=Eukaryotic translation initiation factor 4E-like 3;AltName: Full=eIF4E-like protein 4E-LP;AltName: Full=mRNA cap-binding protein 4EHP;AltName: Full=mRNA cap-binding protein type 3	1.04845	0.0682557	0.149219
20141247	P51793	CLCN4	H(+)/Cl(-) exchange transporter 4;AltName: Full=Chloride channel protein 4;Short=ClC-4;AltName: Full=Chloride transporter ClC-4	1.04773	0.0672627	0.14929
74762096	O14979	HNRNPDL HNRPDL JKTBP	Heterogeneous nuclear ribonucleoprotein D-like;Short=hnRNP D-like;Short=hnRNP DL;AltName: Full=AU-rich element RNA-binding factor;AltName: Full=JKT41-binding protein;AltName: Full=Protein laAUF1	0.940871	-0.0879304	0.149309
2507196	P53779	MAPK10 JNK3 JNK3A PRKM10 SAPK1B	Mitogen-activated protein kinase 10;Short=MAP kinase 10;Short=MAPK 10;AltName: Full=MAP kinase p49 3F12;AltName: Full=Stress-activated protein kinase 1b;Short=SAPK1b;AltName: Full=Stress-activated protein kinase JNK3;AltName: Full=c-Jun N-terminal kinase 3	0.972096	-0.0408297	0.149624
74761553	Q9H9A6	LRRC40	Leucine-rich repeat-containing protein 40	0.973923	-0.0381203	0.150082
23503102	P55854	SUMO3 SMT3A SMT3H1	Small ubiquitin-related modifier 3;Short=SUMO-3;AltName: Full=SMT3 homolog 1;AltName: Full=SUMO-2;AltName: Full=Ubiquitin-like protein SMT3A;Short=Smt3A;Flags: Precursor	1.07488	0.104179	0.150531
41017274	O75608	LYPLA1 APT1 LPL1	Acyl-protein thioesterase 1;Short=APT-1;Short=hAPT1;AltName: Full=Lysophospholipase 1;AltName: Full=Lysophospholipase I;Short=LPL-I;Short=LysoPLA I	1.03721	0.052709	0.150538
6014944	O60220	TIMM8A DDP DDP1 TIM8A	Mitochondrial import inner membrane translocase subunit Tim8 A;AltName: Full=Deafness dystonia protein 1;AltName: Full=X-linked deafness dystonia protein	0.949378	-0.0749461	0.15075
2499519	Q92871	PMM1 PMMH22	Phosphomannomutase 1;Short=PMM 1;AltName: Full=PMMH-22	0.947842	-0.0772816	0.150976
544328	Q06787	FMR1	Synaptic functional regulator FMR1;AltName: Full=Fragile X mental retardation protein 1;Short=FMRP;Short=Protein FMR-1	0.964692	-0.0518594	0.151075
119576	P23141	CES1 CES2 SES1	Liver carboxylesterase 1;AltName: Full=Acyl-coenzyme A:cholesterol acyltransferase;Short=ACAT;AltName: Full=Brain carboxylesterase hBr1;AltName: Full=Carboxylesterase 1;Short=CE-1;Short=hCE-1;AltName: Full=Cocaine carboxylesterase;AltName: Full=Egasyn;AltName: Full=HMSE;AltName: Full=Methylumbelliferyl-acetate deacetylase 1;AltName: Full=Monocyte/macrophage serine esterase;AltName: Full=Retinyl e…	1.1272	0.172749	0.151183
11387251	O43264	ZW10	Centromere/kinetochore protein zw10 homolog	0.902953	-0.147276	0.151282
1346191	P48637	GSS	Glutathione synthetase;Short=GSH synthetase;Short=GSH-S;AltName: Full=Glutathione synthase	0.941368	-0.0871697	0.151452
73921663	Q9BT22	ALG1 HMAT1 HMT1 PSEC0061 UNQ861/PRO1870	Chitobiosyldiphosphodolichol beta-mannosyltransferase;AltName: Full=Asparagine-linked glycosylation protein 1 homolog;AltName: Full=Beta-1,4-mannosyltransferase;AltName: Full=GDP-Man:GlcNAc2-PP-dolichol mannosyltransferase;AltName: Full=GDP-mannose-dolichol diphosphochitobiose mannosyltransferase;AltName: Full=Mannosyltransferase-1;Short=MT-1;Short=hMat-1	1.07225	0.100644	0.151505
302393701	Q9BXM9	FSD1L CCDC10 CSDUFD1 FSD1CL FSD1NL	FSD1-like protein;AltName: Full=Coiled-coil domain-containing protein 10;AltName: Full=FSD1 N-terminal-like protein	1.0318	0.0451612	0.151661
74741823	Q5JRA6	MIA3 KIAA0268 TANGO UNQ6077/PRO20088	Melanoma inhibitory activity protein 3;AltName: Full=C219-reactive peptide;AltName: Full=D320;AltName: Full=Transport and Golgi organization protein 1;Flags: Precursor	1.07054	0.0983343	0.151779
20141658	O43399	TPD52L2	Tumor protein D54;Short=hD54;AltName: Full=Tumor protein D52-like 2	1.04693	0.0661662	0.151843
462148	P34059	GALNS	N-acetylgalactosamine-6-sulfatase;AltName: Full=Chondroitinsulfatase;Short=Chondroitinase;AltName: Full=Galactose-6-sulfate sulfatase;Short=GalN6S;AltName: Full=N-acetylgalactosamine-6-sulfate sulfatase;Short=GalNAc6S sulfatase;Flags: Precursor	1.05202	0.073158	0.152549
257051028	Q9Y6K8	AK5	Adenylate kinase isoenzyme 5;Short=AK 5;AltName: Full=ATP-AMP transphosphorylase 5	0.971476	-0.0417495	0.152572
20141230	P32121	ARRB2 ARB2 ARR2	Beta-arrestin-2;AltName: Full=Arrestin beta-2	0.953308	-0.0689852	0.15264
215274114	P40926	MDH2	Malate dehydrogenase, mitochondrial;Flags: Precursor	0.960866	-0.0575932	0.152788
1352175	P09669	COX6C	Cytochrome c oxidase subunit 6C;AltName: Full=Cytochrome c oxidase polypeptide VIc	0.931563	-0.102275	0.153408
76789669	Q8WWV3	RTN4IP1 NIMP	Reticulon-4-interacting protein 1, mitochondrial;AltName: Full=NOGO-interacting mitochondrial protein;Flags: Precursor	1.04084	0.0577436	0.153485
46577586	P60981	DSTN ACTDP DSN	Destrin;AltName: Full=Actin-depolymerizing factor;Short=ADF	0.958313	-0.0614318	0.154323
74734015	Q9H9H4	VPS37B	Vacuolar protein sorting-associated protein 37B;Short=hVps37B;AltName: Full=ESCRT-I complex subunit VPS37B	0.95391	-0.0680748	0.154562
51338641	P62841	RPS15 RIG	40S ribosomal protein S15;AltName: Full=RIG protein	0.910672	-0.134997	0.154717
209572721	Q13586	STIM1 GOK	Stromal interaction molecule 1;Flags: Precursor	1.04246	0.0599947	0.155323
74761983	Q9UKA9	PTBP2 NPTB PTB PTBLP	Polypyrimidine tract-binding protein 2;AltName: Full=Neural polypyrimidine tract-binding protein;AltName: Full=Neurally-enriched homolog of PTB;AltName: Full=PTB-like protein	1.03519	0.049902	0.155371
131801	P20336	RAB3A	Ras-related protein Rab-3A	0.951563	-0.0716283	0.155489
156631010	Q9BQD3	KXD1 C19orf50	KxDL motif-containing protein 1	1.07179	0.100027	0.155497
189029218	Q5HYI7	MTX3	Metaxin-3	0.963834	-0.0531435	0.155506
46397463	P60842	EIF4A1 DDX2A EIF4A	Eukaryotic initiation factor 4A-I;Short=eIF-4A-I;Short=eIF4A-I;AltName: Full=ATP-dependent RNA helicase eIF4A-1	1.02404	0.0342765	0.155554
67469924	Q15233	NONO NRB54	Non-POU domain-containing octamer-binding protein;Short=NonO protein;AltName: Full=54 kDa nuclear RNA- and DNA-binding protein;AltName: Full=55 kDa nuclear protein;AltName: Full=DNA-binding p52/p100 complex, 52 kDa subunit;AltName: Full=NMT55;AltName: Full=p54(nrb);Short=p54nrb	1.02672	0.0380359	0.155842
2842762	Q99707	MTR	Methionine synthase;AltName: Full=5-methyltetrahydrofolate--homocysteine methyltransferase;AltName: Full=Vitamin-B12 dependent methionine synthase;Short=MS	1.11025	0.150886	0.156146
145559509	Q8IVD9	NUDCD3 KIAA1068	NudC domain-containing protein 3	0.954972	-0.0664692	0.156234
28201890	Q9Y230	RUVBL2 INO80J TIP48 TIP49B CGI-46	RuvB-like 2;AltName: Full=48 kDa TATA box-binding protein-interacting protein;Short=48 kDa TBP-interacting protein;AltName: Full=51 kDa erythrocyte cytosolic protein;Short=ECP-51;AltName: Full=INO80 complex subunit J;AltName: Full=Repressing pontin 52;Short=Reptin 52;AltName: Full=TIP49b;AltName: Full=TIP60-associated protein 54-beta;Short=TAP54-beta	1.02918	0.0414941	0.156321
21759332	Q9UNA1	ARHGAP26 GRAF KIAA0621 OPHN1L	Rho GTPase-activating protein 26;AltName: Full=GTPase regulator associated with focal adhesion kinase;AltName: Full=Oligophrenin-1-like protein;AltName: Full=Rho-type GTPase-activating protein 26	0.984624	-0.0223558	0.156426
110282976	P46020	PHKA1 PHKA	Phosphorylase b kinase regulatory subunit alpha, skeletal muscle isoform;Short=Phosphorylase kinase alpha M subunit	0.957276	-0.0629939	0.156625
30580379	Q9NP79	VTA1 C6orf55 HSPC228 My012	Vacuolar protein sorting-associated protein VTA1 homolog;AltName: Full=Dopamine-responsive gene 1 protein;Short=DRG-1;AltName: Full=LYST-interacting protein 5;Short=LIP5;AltName: Full=SKD1-binding protein 1;Short=SBP1	0.970697	-0.0429074	0.156824
135086	P21579	SYT1 SVP65 SYT	Synaptotagmin-1;AltName: Full=Synaptotagmin I;Short=SytI;AltName: Full=p65	0.955688	-0.0653877	0.156875
116242816	Q86TI0	TBC1D1 KIAA1108	TBC1 domain family member 1	1.06489	0.0907025	0.157168
23831292	Q9UD71	PPP1R1B DARPP32	Protein phosphatase 1 regulatory subunit 1B;AltName: Full=DARPP-32;AltName: Full=Dopamine- and cAMP-regulated neuronal phosphoprotein	0.916235	-0.12621	0.157499
269849701	A5YM72	CARNS1 ATPGD1 KIAA1394	Carnosine synthase 1;AltName: Full=ATP-grasp domain-containing protein 1	0.903285	-0.146747	0.157562
205831246	O94875	SORBS2 ARGBP2 KIAA0777	Sorbin and SH3 domain-containing protein 2;AltName: Full=Arg-binding protein 2;Short=ArgBP2;AltName: Full=Arg/Abl-interacting protein 2;AltName: Full=Sorbin	1.05967	0.0836092	0.157836
76803654	P29323	EPHB2 DRT EPHT3 EPTH3 ERK HEK5 TYRO5	Ephrin type-B receptor 2;AltName: Full=Developmentally-regulated Eph-related tyrosine kinase;AltName: Full=ELK-related tyrosine kinase;AltName: Full=EPH tyrosine kinase 3;AltName: Full=EPH-like kinase 5;Short=EK5;Short=hEK5;AltName: Full=Renal carcinoma antigen NY-REN-47;AltName: Full=Tyrosine-protein kinase TYRO5;AltName: Full=Tyrosine-protein kinase receptor EPH-3;Flags: Precursor	1.03291	0.0467151	0.158016
74733500	Q9GZN7	ROGDI	Protein rogdi homolog	0.970582	-0.0430781	0.158122
55977123	P68400	CSNK2A1 CK2A1	Casein kinase II subunit alpha;Short=CK II alpha	0.975956	-0.0351119	0.158145
73921262	Q9NY59	SMPD3	Sphingomyelin phosphodiesterase 3;AltName: Full=Neutral sphingomyelinase 2;Short=nSMase-2;Short=nSMase2;AltName: Full=Neutral sphingomyelinase II	0.966791	-0.0487245	0.158175
23396928	Q9H270	VPS11 RNF108 PP3476	Vacuolar protein sorting-associated protein 11 homolog;Short=hVPS11;AltName: Full=RING finger protein 108	1.03052	0.0433727	0.158351
6685390	Q9Y295	DRG1 NEDD3	Developmentally-regulated GTP-binding protein 1;Short=DRG-1;AltName: Full=Neural precursor cell expressed developmentally down-regulated protein 3;Short=NEDD-3	1.04717	0.066498	0.158639
24638458	P49593	PPM1F KIAA0015 POPX2	Protein phosphatase 1F;AltName: Full=Ca(2+)/calmodulin-dependent protein kinase phosphatase;Short=CaM-kinase phosphatase;Short=CaMKPase;AltName: Full=Partner of PIX 2;AltName: Full=Protein fem-2 homolog;Short=hFem-2	1.03215	0.0456507	0.158661
292495093	Q16363	LAMA4	Laminin subunit alpha-4;AltName: Full=Laminin-14 subunit alpha;AltName: Full=Laminin-8 subunit alpha;AltName: Full=Laminin-9 subunit alpha;Flags: Precursor	1.08298	0.115011	0.158683
84029384	Q9NWQ8	PAG1 CBP PAG	Phosphoprotein associated with glycosphingolipid-enriched microdomains 1;AltName: Full=Csk-binding protein;AltName: Full=Transmembrane adapter protein PAG;AltName: Full=Transmembrane phosphoprotein Cbp	1.0466	0.0657067	0.15898
158564023	Q9H6T3	RPAP3	RNA polymerase II-associated protein 3	1.04875	0.0686758	0.159611
14916535	O00499	BIN1 AMPHL	Myc box-dependent-interacting protein 1;AltName: Full=Amphiphysin II;AltName: Full=Amphiphysin-like protein;AltName: Full=Box-dependent myc-interacting protein 1;AltName: Full=Bridging integrator 1	0.969093	-0.0452927	0.159829
128748	P03905	MT-ND4 MTND4 NADH4 ND4	NADH-ubiquinone oxidoreductase chain 4;AltName: Full=NADH dehydrogenase subunit 4	0.940417	-0.088628	0.16075
143811457	P13521	SCG2 CHGC	Secretogranin-2;AltName: Full=Chromogranin-C;AltName: Full=Secretogranin II;Short=SgII;Contains: Secretoneurin;Short=SN;Contains: Manserin;Flags: Precursor	1.07253	0.101019	0.160804
74759932	Q8N684	CPSF7	Cleavage and polyadenylation specificity factor subunit 7;AltName: Full=Cleavage and polyadenylation specificity factor 59 kDa subunit;Short=CFIm59;Short=CPSF 59 kDa subunit;AltName: Full=Pre-mRNA cleavage factor Im 59 kDa subunit	1.05347	0.0751539	0.160884
51316917	Q9H9J2	MRPL44	39S ribosomal protein L44, mitochondrial;Short=L44mt;Short=MRP-L44;Flags: Precursor	0.911086	-0.134341	0.161081
90177782	P51116	FXR2 FMR1L2	Fragile X mental retardation syndrome-related protein 2	1.04286	0.0605484	0.161478
67477458	Q12931	TRAP1 HSP75	Heat shock protein 75 kDa, mitochondrial;Short=HSP 75;AltName: Full=TNFR-associated protein 1;AltName: Full=Tumor necrosis factor type 1 receptor-associated protein;Short=TRAP-1;Flags: Precursor	0.9564	-0.0643145	0.161797
93140064	P19440	GGT1 GGT	Gamma-glutamyltranspeptidase 1;Short=GGT 1;AltName: Full=Gamma-glutamyltransferase 1;AltName: Full=Glutathione hydrolase 1;AltName: Full=Leukotriene-C4 hydrolase;AltName: CD_antigen=CD224;Contains: Gamma-glutamyltranspeptidase 1 heavy chain;Contains: Gamma-glutamyltranspeptidase 1 light chain;Flags: Precursor	1.08512	0.117854	0.161898
34921839	Q8NAB2	KBTBD3 BKLHD3	Kelch repeat and BTB domain-containing protein 3;AltName: Full=BTB and kelch domain-containing protein 3	0.924713	-0.112922	0.161971
52783578	P63167	DYNLL1 DLC1 DNCL1 DNCLC1 HDLC1	Dynein light chain 1, cytoplasmic;AltName: Full=8 kDa dynein light chain;Short=DLC8;AltName: Full=Dynein light chain LC8-type 1;AltName: Full=Protein inhibitor of neuronal nitric oxide synthase;Short=PIN	0.969947	-0.0440217	0.162013
1170338	P45973	CBX5 HP1A	Chromobox protein homolog 5;AltName: Full=Antigen p25;AltName: Full=Heterochromatin protein 1 homolog alpha;Short=HP1 alpha	1.05016	0.070612	0.162093
74752878	Q9NPA0	EMC7 C11orf3 C15orf24 HT022 UNQ905/PRO1926	ER membrane protein complex subunit 7;Flags: Precursor	1.04174	0.0589939	0.162287
3123050	Q15036	SNX17 KIAA0064	Sorting nexin-17	1.04121	0.058262	0.162287
261260059	P30622	CLIP1 CYLN1 RSN	CAP-Gly domain-containing linker protein 1;AltName: Full=Cytoplasmic linker protein 1;AltName: Full=Cytoplasmic linker protein 170 alpha-2;Short=CLIP-170;AltName: Full=Reed-Sternberg intermediate filament-associated protein;AltName: Full=Restin	1.01746	0.0249743	0.163043
23396927	Q9H269	VPS16	Vacuolar protein sorting-associated protein 16 homolog;Short=hVPS16	1.02736	0.0389367	0.163088
38372507	Q9UBF8	PI4KB PIK4CB	Phosphatidylinositol 4-kinase beta;Short=PI4K-beta;Short=PI4Kbeta;Short=PtdIns 4-kinase beta;AltName: Full=NPIK;AltName: Full=PI4K92	0.93335	-0.0995105	0.163198
52783814	P63146	UBE2B RAD6B	Ubiquitin-conjugating enzyme E2 B;AltName: Full=E2 ubiquitin-conjugating enzyme B;AltName: Full=RAD6 homolog B;Short=HR6B;Short=hHR6B;AltName: Full=Ubiquitin carrier protein B;AltName: Full=Ubiquitin-conjugating enzyme E2-17 kDa;AltName: Full=Ubiquitin-protein ligase B	1.03732	0.0528605	0.163445
116242592	Q9H2U2	PPA2 HSPC124	Inorganic pyrophosphatase 2, mitochondrial;AltName: Full=Pyrophosphatase SID6-306;AltName: Full=Pyrophosphate phospho-hydrolase 2;Short=PPase 2;Flags: Precursor	0.957205	-0.0631007	0.163625
162416228	Q96KR1	ZFR	Zinc finger RNA-binding protein;Short=hZFR;AltName: Full=M-phase phosphoprotein homolog	1.04196	0.0593047	0.163786
135162	P08247	SYP	Synaptophysin;AltName: Full=Major synaptic vesicle protein p38	0.969114	-0.0452611	0.16379
119163	P24534	EEF1B2 EEF1B EF1B	Elongation factor 1-beta;Short=EF-1-beta	0.968005	-0.046914	0.163842
73919222	Q96GG9	DCUN1D1 DCUN1L1 RP42 SCCRO	DCN1-like protein 1;AltName: Full=DCUN1 domain-containing protein 1;AltName: Full=Defective in cullin neddylation protein 1-like protein 1;AltName: Full=Squamous cell carcinoma-related oncogene	1.03704	0.0524663	0.163847
296439418	Q96PX6	CCDC85A KIAA1912	Coiled-coil domain-containing protein 85A	1.05372	0.0754981	0.163915
172044653	Q674X7	KAZN KAZ KIAA1026 HRIHFB2003	Kazrin	1.06103	0.0854706	0.164338
116241267	Q9Y6D6	ARFGEF1 ARFGEP1 BIG1	Brefeldin A-inhibited guanine nucleotide-exchange protein 1;Short=Brefeldin A-inhibited GEP 1;AltName: Full=ADP-ribosylation factor guanine nucleotide-exchange factor 1;AltName: Full=p200 ARF guanine nucleotide exchange factor;AltName: Full=p200 ARF-GEP1	0.960556	-0.0580581	0.164372
143811423	Q13126	MTAP MSAP	S-methyl-5'-thioadenosine phosphorylase;AltName: Full=5'-methylthioadenosine phosphorylase;Short=MTA phosphorylase;Short=MTAP;Short=MTAPase	1.0331	0.0469839	0.164517
296434483	Q8N608	DPP10 DPRP3 KIAA1492	Inactive dipeptidyl peptidase 10;AltName: Full=Dipeptidyl peptidase IV-related protein 3;Short=DPRP-3;AltName: Full=Dipeptidyl peptidase X;Short=DPP X;AltName: Full=Dipeptidyl peptidase-like protein 2;Short=DPL2	0.972593	-0.0400917	0.164896
45477299	Q86SZ2	TRAPPC6B	Trafficking protein particle complex subunit 6B	0.951908	-0.0711055	0.165025
74751007	Q8N4V2	SVOP	Synaptic vesicle 2-related protein;Short=SV2-related protein	0.940657	-0.0882591	0.165094
125987802	O00305	CACNB4 CACNLB4	Voltage-dependent L-type calcium channel subunit beta-4;Short=CAB4;AltName: Full=Calcium channel voltage-dependent subunit beta 4	1.07261	0.101123	0.165118
47117648	P61160	ACTR2 ARP2	Actin-related protein 2;AltName: Full=Actin-like protein 2	1.01541	0.0220562	0.165216
1346575	Q00013	MPP1 DXS552E EMP55	55 kDa erythrocyte membrane protein;Short=p55;AltName: Full=Membrane protein, palmitoylated 1	0.965245	-0.0510329	0.165583
74736281	Q643R3	LPCAT4 AGPAT7 AYTL3 LPEAT2	Lysophospholipid acyltransferase LPCAT4;AltName: Full=1-acylglycerol-3-phosphate O-acyltransferase 7;Short=1-AGP acyltransferase 7;Short=1-AGPAT 7;AltName: Full=1-acylglycerophosphocholine O-acyltransferase;AltName: Full=1-acylglycerophosphoserine O-acyltransferase;AltName: Full=1-alkenylglycerophosphoethanolamine O-acyltransferase;AltName: Full=1-alkylglycerophosphocholine O-acetyltransferase;Al…	0.966328	-0.0494157	0.165811
294862456	Q8N573	OXR1 Nbla00307	Oxidation resistance protein 1	0.975387	-0.0359541	0.165817
68566500	Q9Y450	HBS1L HBS1 KIAA1038	HBS1-like protein;AltName: Full=ERFS	1.02798	0.0398185	0.165984
121940967	Q24JP5	TMEM132A HSPA5BP1 KIAA1583	Transmembrane protein 132A;AltName: Full=HSPA5-binding protein 1;Flags: Precursor	1.05852	0.0820482	0.166011
6648110	Q15005	SPCS2 KIAA0102 SPC25	Signal peptidase complex subunit 2;AltName: Full=Microsomal signal peptidase 25 kDa subunit;Short=SPase 25 kDa subunit	0.964809	-0.0516841	0.166128
12230193	Q9Y5L4	TIMM13 TIM13B TIMM13A TIMM13B	Mitochondrial import inner membrane translocase subunit Tim13	0.956395	-0.0643212	0.166275
50403776	Q14155	ARHGEF7 COOL1 KIAA0142 P85SPR PAK3BP PIXB Nbla10314	Rho guanine nucleotide exchange factor 7;AltName: Full=Beta-Pix;AltName: Full=COOL-1;AltName: Full=PAK-interacting exchange factor beta;AltName: Full=p85	0.983254	-0.0243643	0.166367
34098614	Q8WXE9	STON2 STN2 STNB	Stonin-2;AltName: Full=Stoned B	1.16483	0.22012	0.166583
74715258	Q8ND04	SMG8 ABC2 C17orf71	Protein SMG8;AltName: Full=Amplified in breast cancer gene 2 protein;AltName: Full=Protein smg-8 homolog	1.06258	0.0875694	0.166961
90111987	Q5HYK3	COQ5	2-methoxy-6-polyprenyl-1,4-benzoquinol methylase, mitochondrial;AltName: Full=Ubiquinone biosynthesis methyltransferase COQ5;Flags: Precursor	1.04955	0.0697719	0.167096
114123	P18085	ARF4 ARF2	ADP-ribosylation factor 4	0.966773	-0.0487504	0.16719
74760678	Q969E8	TSR2	Pre-rRNA-processing protein TSR2 homolog	1.09216	0.127186	0.167298
115502447	O43166	SIPA1L1 E6TP1 KIAA0440	Signal-induced proliferation-associated 1-like protein 1;Short=SIPA1-like protein 1;AltName: Full=High-risk human papilloma viruses E6 oncoproteins targeted protein 1;Short=E6-targeted protein 1	0.981779	-0.0265294	0.16777
116242801	P37108	SRP14	Signal recognition particle 14 kDa protein;Short=SRP14;AltName: Full=18 kDa Alu RNA-binding protein	0.974717	-0.0369454	0.16785
54035909	Q9NTM9	CUTC CGI-32	Copper homeostasis protein cutC homolog	1.07128	0.0993329	0.168251
33516944	Q9UNW9	NOVA2 ANOVA NOVA3	RNA-binding protein Nova-2;AltName: Full=Astrocytic NOVA1-like RNA-binding protein;AltName: Full=Neuro-oncological ventral antigen 2	1.02831	0.0402803	0.168271
47117238	Q8IWW6	ARHGAP12	Rho GTPase-activating protein 12;AltName: Full=Rho-type GTPase-activating protein 12	1.05534	0.0777118	0.168481
6685300	O75508	CLDN11 OSP OTM	Claudin-11;AltName: Full=Oligodendrocyte-specific protein	0.86647	-0.206779	0.168573
25090276	Q9UI08	EVL RNB6	Ena/VASP-like protein;AltName: Full=Ena/vasodilator-stimulated phosphoprotein-like	0.958213	-0.061581	0.168654
296439392	Q5EBM0	CMPK2	UMP-CMP kinase 2, mitochondrial;AltName: Full=Nucleoside-diphosphate kinase;Flags: Precursor	1.0528	0.0742321	0.168796
74762140	Q15020	SART3 KIAA0156 TIP110	Squamous cell carcinoma antigen recognized by T-cells 3;Short=SART-3;AltName: Full=Tat-interacting protein of 110 kDa;Short=Tip110;AltName: Full=p110 nuclear RNA-binding protein	1.02549	0.0363191	0.168807
254763439	Q9UQ03	CORO2B KIAA0925	Coronin-2B;AltName: Full=Coronin-like protein C;Short=Clipin-C;AltName: Full=Protein FC96	0.970536	-0.0431466	0.168938
3122666	P78406	RAE1 MRNP41	mRNA export factor;AltName: Full=Rae1 protein homolog;AltName: Full=mRNA-associated protein mrnp 41	1.02593	0.0369295	0.168964
115502238	Q9Y2K2	SIK3 KIAA0999 QSK L19	Serine/threonine-protein kinase SIK3;AltName: Full=Salt-inducible kinase 3;Short=SIK-3;AltName: Full=Serine/threonine-protein kinase QSK	0.957699	-0.0623561	0.169004
374095515	Q9UPW8	UNC13A KIAA1032	Protein unc-13 homolog A;AltName: Full=Munc13-1	0.979984	-0.0291705	0.169105
143811358	Q9NUT2	ABCB8 MABC1	ATP-binding cassette sub-family B member 8, mitochondrial;AltName: Full=Mitochondrial ATP-binding cassette 1;Short=M-ABC1;Flags: Precursor	0.906798	-0.141146	0.169256
47117622	Q9C0B0	UNK KIAA1753 ZC3H5 ZC3HDC5	RING finger protein unkempt homolog;AltName: Full=Zinc finger CCCH domain-containing protein 5	1.04388	0.0619608	0.16936
269849682	Q8TB36	GDAP1	Ganglioside-induced differentiation-associated protein 1;Short=GDAP1	0.953594	-0.0685527	0.169433
729723	P40855	PEX19 HK33 PXF OK/SW-cl.22	Peroxisomal biogenesis factor 19;AltName: Full=33 kDa housekeeping protein;AltName: Full=Peroxin-19;AltName: Full=Peroxisomal farnesylated protein;Flags: Precursor	0.969568	-0.0445856	0.169521
20455499	P19404	NDUFV2	NADH dehydrogenase [ubiquinone] flavoprotein 2, mitochondrial;AltName: Full=NADH-ubiquinone oxidoreductase 24 kDa subunit;Flags: Precursor	0.942059	-0.0861101	0.169636
113984	P27695	APEX1 APE APE1 APEX APX HAP1 REF1	DNA-(apurinic or apyrimidinic site) lyase;AltName: Full=APEX nuclease;Short=APEN;AltName: Full=Apurinic-apyrimidinic endonuclease 1;Short=AP endonuclease 1;Short=APE-1;AltName: Full=REF-1;AltName: Full=Redox factor-1;Contains: DNA-(apurinic or apyrimidinic site) lyase, mitochondrial	0.974135	-0.0378064	0.170116
17374910	O95834	EML2 EMAP2 EMAPL2	Echinoderm microtubule-associated protein-like 2;Short=EMAP-2;Short=HuEMAP-2	1.03876	0.0548634	0.170191
146345496	Q15262	PTPRK PTPK	Receptor-type tyrosine-protein phosphatase kappa;Short=Protein-tyrosine phosphatase kappa;Short=R-PTP-kappa;Flags: Precursor	1.04727	0.0666317	0.170259
182676405	Q9Y3D2	MSRB2 CBS-1 MSRB CGI-131	Methionine-R-sulfoxide reductase B2, mitochondrial;Short=MsrB2;Flags: Precursor	1.10046	0.138113	0.170611
119364606	Q12756	KIF1A ATSV C2orf20	Kinesin-like protein KIF1A;AltName: Full=Axonal transporter of synaptic vesicles;AltName: Full=Microtubule-based motor KIF1A;AltName: Full=Unc-104- and KIF1A-related protein;Short=hUnc-104	0.975213	-0.0362102	0.170754
134092	P09012	SNRPA	U1 small nuclear ribonucleoprotein A;Short=U1 snRNP A;Short=U1-A;Short=U1A	1.04682	0.0660188	0.170771
19863260	Q13617	CUL2	Cullin-2;Short=CUL-2	0.984322	-0.0227973	0.171266
308153558	Q92736	RYR2	Ryanodine receptor 2;Short=RYR-2;Short=RyR2;Short=hRYR-2;AltName: Full=Cardiac muscle ryanodine receptor;AltName: Full=Cardiac muscle ryanodine receptor-calcium release channel;AltName: Full=Type 2 ryanodine receptor	0.97144	-0.0418028	0.171426
2494289	Q99435	NELL2 NRP2	Protein kinase C-binding protein NELL2;AltName: Full=NEL-like protein 2;AltName: Full=Nel-related protein 2;Flags: Precursor	1.05736	0.0804627	0.171638
38503167	Q9BWQ8	FAIM2 KIAA0950 LFG LFG2 NMP35 TMBIM2	Protein lifeguard 2;AltName: Full=Fas apoptotic inhibitory molecule 2;AltName: Full=Neural membrane protein 35;AltName: Full=Transmembrane BAX inhibitor motif-containing protein 2	1.03551	0.0503414	0.171641
2497301	Q12860	CNTN1	Contactin-1;AltName: Full=Glycoprotein gp135;AltName: Full=Neural cell surface protein F3;Flags: Precursor	0.974013	-0.0379875	0.171765
41017262	O14974	PPP1R12A MBS MYPT1	Protein phosphatase 1 regulatory subunit 12A;AltName: Full=Myosin phosphatase-targeting subunit 1;Short=Myosin phosphatase target subunit 1;AltName: Full=Protein phosphatase myosin-binding subunit	0.969812	-0.0442227	0.171888
218512079	P01859	IGHG2	Ig gamma-2 chain C region	1.23384	0.303157	0.172014
32129605	Q9NWT6	HIF1AN FIH1	Hypoxia-inducible factor 1-alpha inhibitor;AltName: Full=Factor inhibiting HIF-1;Short=FIH-1;AltName: Full=Hypoxia-inducible factor asparagine hydroxylase	1.14312	0.192982	0.17207
32469742	Q8N145	LGI3 LGIL4 UNQ8190/PRO23199	Leucine-rich repeat LGI family member 3;AltName: Full=LGI1-like protein 4;AltName: Full=Leucine-rich glioma-inactivated protein 3;Flags: Precursor	0.949959	-0.0740623	0.172109
2494625	Q15008	PSMD6 KIAA0107 PFAAP4	26S proteasome non-ATPase regulatory subunit 6;AltName: Full=26S proteasome regulatory subunit RPN7;AltName: Full=26S proteasome regulatory subunit S10;AltName: Full=Breast cancer-associated protein SGA-113M;AltName: Full=Phosphonoformate immuno-associated protein 4;AltName: Full=Proteasome regulatory particle subunit p44S10;AltName: Full=p42A	1.01868	0.0266989	0.172169
158939140	P36915	GNL1 HSR1	Guanine nucleotide-binding protein-like 1;AltName: Full=GTP-binding protein HSR1	1.02914	0.0414336	0.172191
51704330	Q93045	STMN2 SCG10 SCGN10	Stathmin-2;AltName: Full=Superior cervical ganglion-10 protein;Short=Protein SCG10	0.906082	-0.142286	0.172559
46577648	P61009	SPCS3 SPC22 UNQ1841/PRO3567	Signal peptidase complex subunit 3;AltName: Full=Microsomal signal peptidase 22/23 kDa subunit;Short=SPC22/23;Short=SPase 22/23 kDa subunit	0.950176	-0.0737339	0.172711
317373570	Q9H2K0	MTIF3 DC38	Translation initiation factor IF-3, mitochondrial;Short=IF-3(Mt);Short=IF-3Mt;Short=IF3(mt);Short=IF3mt;Flags: Precursor	1.03839	0.0543475	0.172774
20532407	P28072	PSMB6 LMPY Y	Proteasome subunit beta type-6;AltName: Full=Macropain delta chain;AltName: Full=Multicatalytic endopeptidase complex delta chain;AltName: Full=Proteasome delta chain;AltName: Full=Proteasome subunit Y;Flags: Precursor	1.04943	0.0696009	0.172877
281185505	P23743	DGKA DAGK DAGK1	Diacylglycerol kinase alpha;Short=DAG kinase alpha;AltName: Full=80 kDa diacylglycerol kinase;AltName: Full=Diglyceride kinase alpha;Short=DGK-alpha	1.02988	0.0424734	0.172981
251757450	P14543	NID1 NID	Nidogen-1;Short=NID-1;AltName: Full=Entactin;Flags: Precursor	1.05237	0.0736375	0.173013
77416865	P28799	GRN	Granulins;AltName: Full=Proepithelin;Short=PEPI;Contains: Acrogranin;AltName: Full=Glycoprotein of 88 Kda;Short=GP88;Short=Glycoprotein 88;AltName: Full=Progranulin;Contains: Paragranulin;Contains: Granulin-1;AltName: Full=Granulin G;Contains: Granulin-2;AltName: Full=Granulin F;Contains: Granulin-3;AltName: Full=Granulin B;Contains: Granulin-4;AltName: Full=Granulin A;Contains: Granulin-5;AltNam…	1.09228	0.127337	0.173445
223634710	Q92777	SYN2	Synapsin-2;AltName: Full=Synapsin II	1.05325	0.0748463	0.173513
1710632	P31943	HNRNPH1 HNRPH HNRPH1	Heterogeneous nuclear ribonucleoprotein H;Short=hnRNP H;Contains: Heterogeneous nuclear ribonucleoprotein H, N-terminally processed	1.03757	0.0532135	0.173546
126302585	O15031	PLXNB2 KIAA0315	Plexin-B2;AltName: Full=MM1;Flags: Precursor	1.03872	0.0548109	0.173722
357528766	Q9P0M2	AKAP7 AKAP18	A-kinase anchor protein 7 isoform gamma;Short=AKAP-7 isoform gamma;AltName: Full=A-kinase anchor protein 18 kDa;Short=AKAP 18;AltName: Full=Protein kinase A-anchoring protein 7 isoform gamma;Short=PRKA7 isoform gamma	1.06397	0.0894581	0.173728
94730596	Q6IBS0	TWF2 PTK9L MSTP011	Twinfilin-2;AltName: Full=A6-related protein;Short=hA6RP;AltName: Full=Protein tyrosine kinase 9-like;AltName: Full=Twinfilin-1-like protein	0.967485	-0.0476884	0.173777
38258608	Q8IXJ6	SIRT2 SIR2L SIR2L2	NAD-dependent protein deacetylase sirtuin-2;AltName: Full=Regulatory protein SIR2 homolog 2;AltName: Full=SIR2-like protein 2	0.907193	-0.140519	0.174097
215274240	Q05086	UBE3A E6AP EPVE6AP HPVE6A	Ubiquitin-protein ligase E3A;AltName: Full=E6AP ubiquitin-protein ligase;AltName: Full=HECT-type ubiquitin transferase E3A;AltName: Full=Human papillomavirus E6-associated protein;AltName: Full=Oncogenic protein-associated protein E6-AP;AltName: Full=Renal carcinoma antigen NY-REN-54	0.972628	-0.0400398	0.174177
231724	P21926	CD9 MIC3 TSPAN29 GIG2	CD9 antigen;AltName: Full=5H9 antigen;AltName: Full=Cell growth-inhibiting gene 2 protein;AltName: Full=Leukocyte antigen MIC3;AltName: Full=Motility-related protein;Short=MRP-1;AltName: Full=Tetraspanin-29;Short=Tspan-29;AltName: Full=p24;AltName: CD_antigen=CD9	0.932081	-0.101473	0.174635
296453022	P18583	SON C21orf50 DBP5 KIAA1019 NREBP HSPC310 HSPC312	Protein SON;AltName: Full=Bax antagonist selected in saccharomyces 1;Short=BASS1;AltName: Full=Negative regulatory element-binding protein;Short=NRE-binding protein;AltName: Full=Protein DBP-5;AltName: Full=SON3	1.03944	0.0558126	0.174862
13123952	Q9Y2T2	AP3M1	AP-3 complex subunit mu-1;AltName: Full=AP-3 adaptor complex mu3A subunit;AltName: Full=Adaptor-related protein complex 3 subunit mu-1;AltName: Full=Mu-adaptin 3A;AltName: Full=Mu3A-adaptin	1.04592	0.0647772	0.175142
51316115	Q9UJU6	DBNL CMAP SH3P7 PP5423	Drebrin-like protein;AltName: Full=Cervical SH3P7;AltName: Full=Cervical mucin-associated protein;AltName: Full=Drebrin-F;AltName: Full=HPK1-interacting protein of 55 kDa;Short=HIP-55;AltName: Full=SH3 domain-containing protein 7	0.970156	-0.0437108	0.175388
2498973	Q15526	SURF1 SURF-1	Surfeit locus protein 1	1.0397	0.0561722	0.175715
308153549	Q9NVG8	TBC1D13	TBC1 domain family member 13	0.963352	-0.0538654	0.176252
3287733	O43236	SEPT4 ARTS PNUTL2 SEP4 hucep-7	Septin-4;AltName: Full=Apoptosis-related protein in the TGF-beta signaling pathway;Short=ARTS;AltName: Full=Bradeion beta;AltName: Full=Brain protein H5;AltName: Full=CE5B3 beta;AltName: Full=Cell division control-related protein 2;Short=hCDCREL-2;AltName: Full=Cerebral protein 7;AltName: Full=Peanut-like protein 2	0.938545	-0.0915025	0.176629
116241277	P19022	CDH2 CDHN NCAD	Cadherin-2;AltName: Full=CDw325;AltName: Full=Neural cadherin;Short=N-cadherin;AltName: CD_antigen=CD325;Flags: Precursor	1.0501	0.0705311	0.176685
121992	P16104	H2AFX H2AX	Histone H2AX;Short=H2a/x;AltName: Full=Histone H2A.X	1.07291	0.101535	0.177475
68067636	P38571	LIPA	Lysosomal acid lipase/cholesteryl ester hydrolase;Short=Acid cholesteryl ester hydrolase;Short=LAL;AltName: Full=Cholesteryl esterase;AltName: Full=Lipase A;AltName: Full=Sterol esterase;Flags: Precursor	0.933849	-0.0987394	0.178187
34098767	Q9Y4D1	DAAM1 KIAA0666	Disheveled-associated activator of morphogenesis 1	1.01876	0.0268181	0.178188
1346122	P48728	AMT GCST	Aminomethyltransferase, mitochondrial;AltName: Full=Glycine cleavage system T protein;Short=GCVT;Flags: Precursor	1.03188	0.0452751	0.178261
114149296	Q9H7P6	MVB12B C9orf28 FAM125B	Multivesicular body subunit 12B;AltName: Full=ESCRT-I complex subunit MVB12B;AltName: Full=Protein FAM125B	1.0504	0.0709354	0.178321
15213953	Q9H3Z4	DNAJC5 CLN4	DnaJ homolog subfamily C member 5;AltName: Full=Ceroid-lipofuscinosis neuronal protein 4;AltName: Full=Cysteine string protein;Short=CSP	0.970024	-0.0439073	0.178447
548442	P35813	PPM1A PPPM1A	Protein phosphatase 1A;AltName: Full=Protein phosphatase 2C isoform alpha;Short=PP2C-alpha;AltName: Full=Protein phosphatase IA	0.97922	-0.0302957	0.17888
46396283	Q12791	KCNMA1 KCNMA SLO	Calcium-activated potassium channel subunit alpha-1;AltName: Full=BK channel;AltName: Full=BKCA alpha;AltName: Full=Calcium-activated potassium channel, subfamily M subunit alpha-1;AltName: Full=K(VCA)alpha;AltName: Full=KCa1.1;AltName: Full=Maxi K channel;Short=MaxiK;AltName: Full=Slo-alpha;AltName: Full=Slo1;AltName: Full=Slowpoke homolog;Short=Slo homolog;Short=hSlo	0.968472	-0.0462175	0.179128
215274259	P24043	LAMA2 LAMM	Laminin subunit alpha-2;AltName: Full=Laminin M chain;AltName: Full=Laminin-12 subunit alpha;AltName: Full=Laminin-2 subunit alpha;AltName: Full=Laminin-4 subunit alpha;AltName: Full=Merosin heavy chain;Flags: Precursor	1.04505	0.0635656	0.179233
142981524	Q8IXB1	DNAJC10 ERDJ5 UNQ495/PRO1012	DnaJ homolog subfamily C member 10;AltName: Full=Endoplasmic reticulum DNA J domain-containing protein 5;Short=ER-resident protein ERdj5;Short=ERdj5;AltName: Full=Macrothioredoxin;Short=MTHr;Flags: Precursor	1.0657	0.0917963	0.179483
67476665	P34913	EPHX2	Bifunctional epoxide hydrolase 2;Includes: Cytosolic epoxide hydrolase 2;Short=CEH;AltName: Full=Epoxide hydratase;AltName: Full=Soluble epoxide hydrolase;Short=SEH;Includes: Lipid-phosphate phosphatase	1.10178	0.139832	0.179484
25453240	Q9NTK5	OLA1 GTPBP9 PRO2455 PTD004	Obg-like ATPase 1;AltName: Full=DNA damage-regulated overexpressed in cancer 45;Short=DOC45;AltName: Full=GTP-binding protein 9	1.02361	0.0336694	0.179566
74753085	Q9NZJ7	MTCH1 PSAP CGI-64 UNQ1871/PRO4314	Mitochondrial carrier homolog 1;AltName: Full=Presenilin-associated protein	0.960062	-0.0588004	0.179864
51316026	Q8N668	COMMD1 C2orf5 MURR1	COMM domain-containing protein 1;AltName: Full=Protein Murr1	1.05294	0.0744204	0.179987
20141471	O00505	KPNA3 QIP2	Importin subunit alpha-4;AltName: Full=Importin alpha Q2;Short=Qip2;AltName: Full=Karyopherin subunit alpha-3;AltName: Full=SRP1-gamma	1.02231	0.0318357	0.180228
28202103	Q9C0B5	ZDHHC5 KIAA1748 ZNF375	Palmitoyltransferase ZDHHC5;AltName: Full=Zinc finger DHHC domain-containing protein 5;Short=DHHC-5;AltName: Full=Zinc finger protein 375	1.02176	0.0310494	0.18038
24212472	Q08629	SPOCK1 SPOCK TIC1 TICN1	Testican-1;AltName: Full=Protein SPOCK;Flags: Precursor	1.07123	0.0992696	0.180544
116242791	Q9BT40	INPP5K PPS SKIP	Inositol polyphosphate 5-phosphatase K;AltName: Full=Skeletal muscle and kidney-enriched inositol phosphatase	1.03906	0.0552743	0.180587
10720285	Q9UNH7	SNX6	Sorting nexin-6;AltName: Full=TRAF4-associated factor 2;Contains: Sorting nexin-6, N-terminally processed	1.02489	0.0354727	0.181838
62510506	Q9BSY4	CHCHD5 C2orf9	Coiled-coil-helix-coiled-coil-helix domain-containing protein 5	1.06537	0.0913605	0.181862
124056474	P01042	KNG1 BDK KNG	Kininogen-1;AltName: Full=Alpha-2-thiol proteinase inhibitor;AltName: Full=Fitzgerald factor;AltName: Full=High molecular weight kininogen;Short=HMWK;AltName: Full=Williams-Fitzgerald-Flaujeac factor;Contains: Kininogen-1 heavy chain;Contains: T-kinin;AltName: Full=Ile-Ser-Bradykinin;Contains: Bradykinin;AltName: Full=Kallidin I;Contains: Lysyl-bradykinin;AltName: Full=Kallidin II;Contains: Kinin…	1.0801	0.111161	0.182411
22261801	P49257	LMAN1 ERGIC53 F5F8D	Protein ERGIC-53;AltName: Full=ER-Golgi intermediate compartment 53 kDa protein;AltName: Full=Gp58;AltName: Full=Intracellular mannose-specific lectin MR60;AltName: Full=Lectin mannose-binding 1;Flags: Precursor	1.02442	0.0348089	0.183232
116242733	P28070	PSMB4 PROS26	Proteasome subunit beta type-4;AltName: Full=26 kDa prosomal protein;Short=HsBPROS26;Short=PROS-26;AltName: Full=Macropain beta chain;AltName: Full=Multicatalytic endopeptidase complex beta chain;AltName: Full=Proteasome beta chain;AltName: Full=Proteasome chain 3;Short=HsN3;Flags: Precursor	1.04569	0.0644594	0.183412
116241346	Q96RP9	GFM1 EFG EFG1 GFM	Elongation factor G, mitochondrial;Short=EF-Gmt;AltName: Full=Elongation factor G 1, mitochondrial;Short=mEF-G 1;AltName: Full=Elongation factor G1;Short=hEFG1;Flags: Precursor	0.958607	-0.0609883	0.183456
172046137	Q6L8Q7	PDE12	2',5'-phosphodiesterase 12;Short=2'-PDE;Short=2-PDE;AltName: Full=Mitochondrial deadenylase;Flags: Precursor	0.985729	-0.0207368	0.183577
74753042	Q9NXC2	GFOD1 C6orf114	Glucose-fructose oxidoreductase domain-containing protein 1;Flags: Precursor	1.04375	0.0617814	0.183846
28380083	Q9HCD5	NCOA5 KIAA1637	Nuclear receptor coactivator 5;Short=NCoA-5;AltName: Full=Coactivator independent of AF-2;Short=CIA	1.03929	0.0555949	0.183993
17371603	Q15052	ARHGEF6 COOL2 KIAA0006 PIXA	Rho guanine nucleotide exchange factor 6;AltName: Full=Alpha-Pix;AltName: Full=COOL-2;AltName: Full=PAK-interacting exchange factor alpha;AltName: Full=Rac/Cdc42 guanine nucleotide exchange factor 6	1.02449	0.0349047	0.184294
152125829	Q5T013	HYI HT036 SB156	Putative hydroxypyruvate isomerase;AltName: Full=Endothelial cell apoptosis protein E-CE1	1.05228	0.0735222	0.18432
20178330	P14868	DARS PIG40	Aspartate--tRNA ligase, cytoplasmic;AltName: Full=Aspartyl-tRNA synthetase;Short=AspRS;AltName: Full=Cell proliferation-inducing gene 40 protein	1.02004	0.028627	0.18435
32699512	Q15370	ELOB TCEB2	Transcription elongation factor B polypeptide 2;AltName: Full=Elongin 18 kDa subunit;AltName: Full=Elongin-B;Short=EloB;AltName: Full=RNA polymerase II transcription factor SIII subunit B;AltName: Full=SIII p18	0.966233	-0.0495565	0.184735
74730370	Q8TAM6	ERMN KIAA1189	Ermin;AltName: Full=Juxtanodin;Short=JN	0.924648	-0.113024	0.184781
56405325	P23919	DTYMK CDC8 TMPK TYMK	Thymidylate kinase;AltName: Full=dTMP kinase	1.06524	0.0911837	0.184992
172044681	Q9P265	DIP2B KIAA1463	Disco-interacting protein 2 homolog B;Short=DIP2 homolog B	0.981873	-0.0263919	0.185012
54040031	P67809	YBX1 NSEP1 YB1	Nuclease-sensitive element-binding protein 1;AltName: Full=CCAAT-binding transcription factor I subunit A;Short=CBF-A;AltName: Full=DNA-binding protein B;Short=DBPB;AltName: Full=Enhancer factor I subunit A;Short=EFI-A;AltName: Full=Y-box transcription factor;AltName: Full=Y-box-binding protein 1;Short=YB-1	1.03808	0.0539242	0.185053
363548475	Q6ZV89	SH2D5	SH2 domain-containing protein 5	1.04702	0.0662883	0.185175
3023354	P56381	ATP5E	ATP synthase subunit epsilon, mitochondrial;Short=ATPase subunit epsilon	0.936466	-0.0947018	0.185218
229463042	P31321	PRKAR1B	cAMP-dependent protein kinase type I-beta regulatory subunit	0.954257	-0.0675495	0.18541
17380550	P41732	TSPAN7 A15 DXS1692E MXS1 TM4SF2	Tetraspanin-7;Short=Tspan-7;AltName: Full=Cell surface glycoprotein A15;AltName: Full=Membrane component chromosome X surface marker 1;AltName: Full=T-cell acute lymphoblastic leukemia-associated antigen 1;Short=TALLA-1;AltName: Full=Transmembrane 4 superfamily member 2;AltName: CD_antigen=CD231	0.929408	-0.105616	0.185912
47116960	Q9Y383	LUC7L2 CGI-59 CGI-74	Putative RNA-binding protein Luc7-like 2	1.02587	0.0368445	0.186379
67477361	P19971	TYMP ECGF1	Thymidine phosphorylase;Short=TP;AltName: Full=Gliostatin;AltName: Full=Platelet-derived endothelial cell growth factor;Short=PD-ECGF;AltName: Full=TdRPase;Flags: Precursor	1.05493	0.077142	0.186578
74737334	Q6P4E1	CASC4 UNQ2573/PRO6308	Protein CASC4;AltName: Full=Cancer susceptibility candidate gene 4 protein	1.12319	0.1676	0.186653
215273894	O43426	SYNJ1 KIAA0910	Synaptojanin-1;AltName: Full=Synaptic inositol 1,4,5-trisphosphate 5-phosphatase 1	0.975961	-0.0351048	0.186719
257051063	P08195	SLC3A2 MDU1	4F2 cell-surface antigen heavy chain;Short=4F2hc;AltName: Full=4F2 heavy chain antigen;AltName: Full=Lymphocyte activation antigen 4F2 large subunit;AltName: Full=Solute carrier family 3 member 2;AltName: CD_antigen=CD98	0.965173	-0.0511408	0.187022
313104184	Q96GZ6	SLC41A3	Solute carrier family 41 member 3	1.06993	0.0975151	0.187029
327478591	Q9NXV6	CDKN2AIP CARF	CDKN2A-interacting protein;AltName: Full=Collaborator of ARF	1.05854	0.0820809	0.187283
1169735	P42345	MTOR FRAP FRAP1 FRAP2 RAFT1 RAPT1	Serine/threonine-protein kinase mTOR;AltName: Full=FK506-binding protein 12-rapamycin complex-associated protein 1;AltName: Full=FKBP12-rapamycin complex-associated protein;AltName: Full=Mammalian target of rapamycin;Short=mTOR;AltName: Full=Mechanistic target of rapamycin;AltName: Full=Rapamycin and FKBP12 target 1;AltName: Full=Rapamycin target protein 1	1.01897	0.0271071	0.18735
32172416	O94832	MYO1D KIAA0727	Unconventional myosin-Id	0.915268	-0.127734	0.18737
73620030	Q5T6V5	C9orf64	UPF0553 protein C9orf64	0.980107	-0.0289888	0.187485
215273966	P55327	TPD52	Tumor protein D52;AltName: Full=Protein N8	1.03976	0.0562526	0.1876
32363505	Q13057	COASY PSEC0106	Bifunctional coenzyme A synthase;Short=CoA synthase;AltName: Full=NBP;AltName: Full=POV-2;Includes: Phosphopantetheine adenylyltransferase;AltName: Full=Dephospho-CoA pyrophosphorylase;AltName: Full=Pantetheine-phosphate adenylyltransferase;Short=PPAT;Includes: Dephospho-CoA kinase;Short=DPCK;AltName: Full=Dephosphocoenzyme A kinase;Short=DPCOAK	1.04343	0.0613338	0.187827
218511986	P20674	COX5A	Cytochrome c oxidase subunit 5A, mitochondrial;AltName: Full=Cytochrome c oxidase polypeptide Va;Flags: Precursor	0.94966	-0.0745166	0.188237
7531045	O00244	ATOX1 HAH1	Copper transport protein ATOX1;AltName: Full=Metal transport protein ATX1	1.03401	0.0482565	0.188348
62287155	Q8NC96	NECAP1	Adaptin ear-binding coat-associated protein 1;AltName: Full=NECAP endocytosis-associated protein 1;Short=NECAP-1	0.964384	-0.0523204	0.188375
730538	Q02543	RPL18A	60S ribosomal protein L18a	0.945915	-0.0802174	0.188475
74730681	Q8WU90	ZC3H15 DFRP1 LEREPO4 HSPC303 HT010 MSTP012 PP730	Zinc finger CCCH domain-containing protein 15;AltName: Full=DRG family-regulatory protein 1;AltName: Full=Likely ortholog of mouse immediate early response erythropoietin 4	1.06179	0.0864986	0.188518
90152096	Q9BY43	CHMP4A C14orf123 SHAX2 CDA04 HSPC134	Charged multivesicular body protein 4a;AltName: Full=Chromatin-modifying protein 4a;Short=CHMP4a;AltName: Full=SNF7 homolog associated with Alix-2;AltName: Full=SNF7-1;Short=hSnf-1;AltName: Full=Vacuolar protein sorting-associated protein 32-1;Short=Vps32-1;Short=hVps32-1	1.0678	0.0946403	0.188647
113962	P08133	ANXA6 ANX6	Annexin A6;AltName: Full=67 kDa calelectrin;AltName: Full=Annexin VI;AltName: Full=Annexin-6;AltName: Full=Calphobindin-II;Short=CPB-II;AltName: Full=Chromobindin-20;AltName: Full=Lipocortin VI;AltName: Full=Protein III;AltName: Full=p68;AltName: Full=p70	0.960622	-0.0579595	0.188955
317373496	Q93008	USP9X DFFRX FAM USP9	Probable ubiquitin carboxyl-terminal hydrolase FAF-X;AltName: Full=Deubiquitinating enzyme FAF-X;AltName: Full=Fat facets in mammals;Short=hFAM;AltName: Full=Fat facets protein-related, X-linked;AltName: Full=Ubiquitin thioesterase FAF-X;AltName: Full=Ubiquitin-specific protease 9, X chromosome;AltName: Full=Ubiquitin-specific-processing protease FAF-X	0.987866	-0.0176134	0.188979
74709215	Q6DN03	HIST2H2BC	PUTATIVE PSEUDOGENE: Putative histone H2B type 2-C;AltName: Full=Histone H2B.t;Short=H2B/t	1.13793	0.186417	0.189248
317373561	O00533	CHL1 CALL	Neural cell adhesion molecule L1-like protein;AltName: Full=Close homolog of L1;Contains: Processed neural cell adhesion molecule L1-like protein;Flags: Precursor	0.969299	-0.0449862	0.189255
74749111	Q6P4F2	FDX2 FDX1L	Adrenodoxin-like protein, mitochondrial;AltName: Full=Ferredoxin-1-like protein;Flags: Precursor	0.971039	-0.042399	0.189272
158518532	Q15061	WDR43 KIAA0007 UTP5	WD repeat-containing protein 43;AltName: Full=U3 small nucleolar RNA-associated protein 5 homolog	1.05571	0.0782182	0.189581
17376879	O43464	HTRA2 OMI PRSS25	Serine protease HTRA2, mitochondrial;AltName: Full=High temperature requirement protein A2;Short=HtrA2;AltName: Full=Omi stress-regulated endoprotease;AltName: Full=Serine protease 25;AltName: Full=Serine proteinase OMI;Flags: Precursor	1.04501	0.0635135	0.189953
464801	P35270	SPR	Sepiapterin reductase;Short=SPR	1.04837	0.0681454	0.189958
74713454	Q7Z417	NUFIP2 KIAA1321 PIG1	Nuclear fragile X mental retardation-interacting protein 2;AltName: Full=82 kDa FMRP-interacting protein;Short=82-FIP;AltName: Full=Cell proliferation-inducing gene 1 protein;AltName: Full=FMRP-interacting protein 2	1.08915	0.123207	0.190738
46397477	P60891	PRPS1	Ribose-phosphate pyrophosphokinase 1;AltName: Full=PPRibP;AltName: Full=Phosphoribosyl pyrophosphate synthase I;Short=PRS-I	0.973835	-0.0382511	0.190982
20978544	O00232	PSMD12	26S proteasome non-ATPase regulatory subunit 12;AltName: Full=26S proteasome regulatory subunit RPN5;AltName: Full=26S proteasome regulatory subunit p55	0.982333	-0.0257157	0.191155
121940728	Q1KMD3	HNRNPUL2 HNRPUL2	Heterogeneous nuclear ribonucleoprotein U-like protein 2;AltName: Full=Scaffold-attachment factor A2;Short=SAF-A2	0.971956	-0.041037	0.191331
31076822	Q8N2Q7	NLGN1 KIAA1070	Neuroligin-1;Flags: Precursor	1.09141	0.126188	0.19165
37154888	Q9Y5A7	NUB1 NYREN18	NEDD8 ultimate buster 1;AltName: Full=Negative regulator of ubiquitin-like proteins 1;AltName: Full=Renal carcinoma antigen NY-REN-18	1.05172	0.0727516	0.191766
313104198	Q9BQI7	PSD2 EFA6C	PH and SEC7 domain-containing protein 2;AltName: Full=Pleckstrin homology and SEC7 domain-containing protein 2	1.03589	0.0508769	0.191913
74760871	Q96ID5	IGSF21	Immunoglobulin superfamily member 21;Short=IgSF21;Flags: Precursor	0.968774	-0.0457686	0.192489
134035344	Q9H832	UBE2Z HOYS7	Ubiquitin-conjugating enzyme E2 Z;AltName: Full=E2 ubiquitin-conjugating enzyme Z;AltName: Full=Uba6-specific E2 conjugating enzyme 1;Short=Use1;AltName: Full=Ubiquitin carrier protein Z;AltName: Full=Ubiquitin-protein ligase Z	1.03545	0.0502532	0.192535
125480	P07948	LYN JTK8	Tyrosine-protein kinase Lyn;AltName: Full=Lck/Yes-related novel protein tyrosine kinase;AltName: Full=V-yes-1 Yamaguchi sarcoma viral related oncogene homolog;AltName: Full=p53Lyn;AltName: Full=p56Lyn	1.07528	0.104713	0.192721
20140755	Q9BSU1	C16orf70 C16orf6	UPF0183 protein C16orf70	0.969506	-0.0446789	0.192835
119802	P05413	FABP3 FABP11 MDGI	Fatty acid-binding protein, heart;AltName: Full=Fatty acid-binding protein 3;AltName: Full=Heart-type fatty acid-binding protein;Short=H-FABP;AltName: Full=Mammary-derived growth inhibitor;Short=MDGI;AltName: Full=Muscle fatty acid-binding protein;Short=M-FABP	0.936238	-0.0950525	0.193101
2833270	Q15843	NEDD8	NEDD8;AltName: Full=Neddylin;AltName: Full=Neural precursor cell expressed developmentally down-regulated protein 8;Short=NEDD-8;AltName: Full=Ubiquitin-like protein Nedd8;Flags: Precursor	1.03618	0.0512755	0.193333
317373548	Q8TEA7	TBCK TBCKL HSPC302	TBC domain-containing protein kinase-like protein	1.04923	0.0693323	0.193381
74750887	Q8N1B4	VPS52 SACM2L	Vacuolar protein sorting-associated protein 52 homolog;AltName: Full=SAC2 suppressor of actin mutations 2-like protein	0.972195	-0.0406823	0.193408
8928568	Q12888	TP53BP1	Tumor suppressor p53-binding protein 1;Short=53BP1;Short=p53-binding protein 1;Short=p53BP1	1.03422	0.0485412	0.193414
12643733	Q16799	RTN1 NSP	Reticulon-1;AltName: Full=Neuroendocrine-specific protein	0.978296	-0.0316572	0.193711
51701935	Q15819	UBE2V2 MMS2 UEV2	Ubiquitin-conjugating enzyme E2 variant 2;AltName: Full=DDVit 1;AltName: Full=Enterocyte differentiation-associated factor 1;Short=EDAF-1;AltName: Full=Enterocyte differentiation-promoting factor 1;Short=EDPF-1;AltName: Full=MMS2 homolog;AltName: Full=Vitamin D3-inducible protein	0.971846	-0.0412008	0.193712
41019536	P51692	STAT5B	Signal transducer and activator of transcription 5B	1.13818	0.186734	0.19415
1708983	P52888	THOP1	Thimet oligopeptidase;AltName: Full=Endopeptidase 24.15;AltName: Full=MP78	0.981191	-0.0273944	0.194432
317373391	Q16653	MOG	Myelin-oligodendrocyte glycoprotein;Flags: Precursor	0.935115	-0.0967847	0.194693
158563913	Q5T1M5	FKBP15 KIAA0674	FK506-binding protein 15;Short=FKBP-15;AltName: Full=133 kDa FK506-binding protein;Short=133 kDa FKBP;Short=FKBP-133;AltName: Full=WASP and FKBP-like;Short=WAFL	0.9836	-0.0238565	0.194786
61213731	Q96ME1	FBXL18 FBL18	F-box/LRR-repeat protein 18;AltName: Full=F-box and leucine-rich repeat protein 18	1.02532	0.0360799	0.195131
74757262	Q63ZY3	KANK2 ANKRD25 KIAA1518 MXRA3 SIP	KN motif and ankyrin repeat domain-containing protein 2;AltName: Full=Ankyrin repeat domain-containing protein 25;AltName: Full=Matrix-remodeling-associated protein 3;AltName: Full=SRC-1-interacting protein;Short=SIP;Short=SRC-interacting protein;Short=SRC1-interacting protein	1.14721	0.198126	0.195153
114074	P07741	APRT	Adenine phosphoribosyltransferase;Short=APRT	1.03171	0.0450363	0.195185
12643815	Q9NQP4	PFDN4 PFD4	Prefoldin subunit 4;AltName: Full=Protein C-1	0.951817	-0.0712446	0.195356
20532412	P51665	PSMD7 MOV34L	26S proteasome non-ATPase regulatory subunit 7;AltName: Full=26S proteasome regulatory subunit RPN8;AltName: Full=26S proteasome regulatory subunit S12;AltName: Full=Mov34 protein homolog;AltName: Full=Proteasome subunit p40	1.02915	0.0414491	0.195384
294862511	Q08379	GOLGA2	Golgin subfamily A member 2;AltName: Full=130 kDa cis-Golgi matrix protein;Short=GM130;AltName: Full=GM130 autoantigen;AltName: Full=Golgin-95	0.965571	-0.0505458	0.195863
50401600	Q8N0X7	SPART KIAA0610 SPG20 TAHCCP1	Spartin;AltName: Full=Spastic paraplegia 20 protein;AltName: Full=Trans-activated by hepatitis C virus core protein 1	1.02204	0.0314452	0.195881
215274165	Q15700	DLG2	Disks large homolog 2;AltName: Full=Channel-associated protein of synapse-110;Short=Chapsyn-110;AltName: Full=Postsynaptic density protein PSD-93	1.0174	0.0248859	0.195917
55977780	P23610	F8A1 F8A; F8A2 F8A; F8A3 F8A	Factor VIII intron 22 protein;AltName: Full=CpG island protein	1.02573	0.0366561	0.195982
56405304	O75643	SNRNP200 ASCC3L1 HELIC2 KIAA0788	U5 small nuclear ribonucleoprotein 200 kDa helicase;AltName: Full=Activating signal cointegrator 1 complex subunit 3-like 1;AltName: Full=BRR2 homolog;AltName: Full=U5 snRNP-specific 200 kDa protein;Short=U5-200KD	1.01519	0.0217427	0.19599
20178316	P10619	CTSA PPGB	Lysosomal protective protein;AltName: Full=Carboxypeptidase C;AltName: Full=Carboxypeptidase L;AltName: Full=Cathepsin A;AltName: Full=Protective protein cathepsin A;Short=PPCA;AltName: Full=Protective protein for beta-galactosidase;Contains: Lysosomal protective protein 32 kDa chain;Contains: Lysosomal protective protein 20 kDa chain;Flags: Precursor	1.03589	0.0508642	0.196028
74735594	O95810	CAVIN2 SDPR	Serum deprivation-response protein;AltName: Full=Cavin-2;AltName: Full=PS-p68;AltName: Full=Phosphatidylserine-binding protein	1.04569	0.064456	0.19658
59802911	O75891	ALDH1L1 FTHFD	Cytosolic 10-formyltetrahydrofolate dehydrogenase;Short=10-FTHFDH;Short=FDH;AltName: Full=Aldehyde dehydrogenase family 1 member L1	1.06954	0.0969876	0.197419
7387495	Q14738	PPP2R5D	Serine/threonine-protein phosphatase 2A 56 kDa regulatory subunit delta isoform;AltName: Full=PP2A B subunit isoform B'-delta;AltName: Full=PP2A B subunit isoform B56-delta;AltName: Full=PP2A B subunit isoform PR61-delta;AltName: Full=PP2A B subunit isoform R5-delta	0.984323	-0.0227968	0.197574
6647482	O14579	COPE	Coatomer subunit epsilon;AltName: Full=Epsilon-coat protein;Short=Epsilon-COP	1.02941	0.0418114	0.197965
2498512	Q14746	COG2 LDLC	Conserved oligomeric Golgi complex subunit 2;Short=COG complex subunit 2;AltName: Full=Component of oligomeric Golgi complex 2;AltName: Full=Low density lipoprotein receptor defect C-complementing protein	1.05183	0.0729083	0.198031
52783434	P84157	MXRA7 TMAP1	Matrix-remodeling-associated protein 7;AltName: Full=Transmembrane anchor protein 1	0.953451	-0.068769	0.198422
114223	P15848	ARSB	Arylsulfatase B;Short=ASB;AltName: Full=N-acetylgalactosamine-4-sulfatase;Short=G4S;Flags: Precursor	0.961007	-0.0573818	0.198575
32171491	Q8WZA2	RAPGEF4 CGEF2 EPAC2	Rap guanine nucleotide exchange factor 4;AltName: Full=Exchange factor directly activated by cAMP 2;AltName: Full=Exchange protein directly activated by cAMP 2;Short=EPAC 2;AltName: Full=cAMP-regulated guanine nucleotide exchange factor II;Short=cAMP-GEFII	0.968837	-0.0456737	0.198607
126302584	P42336	PIK3CA	Phosphatidylinositol 4,5-bisphosphate 3-kinase catalytic subunit alpha isoform;Short=PI3-kinase subunit alpha;Short=PI3K-alpha;Short=PI3Kalpha;Short=PtdIns-3-kinase subunit alpha;AltName: Full=Phosphatidylinositol 4,5-bisphosphate 3-kinase 110 kDa catalytic subunit alpha;Short=PtdIns-3-kinase subunit p110-alpha;Short=p110alpha;AltName: Full=Phosphoinositide-3-kinase catalytic alpha polypeptide;Al…	1.03396	0.0481849	0.19879
12229629	O00213	APBB1 FE65 RIR	Amyloid beta A4 precursor protein-binding family B member 1;AltName: Full=Protein Fe65	0.971119	-0.0422804	0.199009
47117723	P61224	RAP1B OK/SW-cl.11	Ras-related protein Rap-1b;AltName: Full=GTP-binding protein smg p21B;Flags: Precursor	0.980086	-0.0290197	0.199183
1345593	Q04917	YWHAH YWHA1	14-3-3 protein eta;AltName: Full=Protein AS1	0.977751	-0.0324604	0.199318
74733528	Q9H0R4	HDHD2	Haloacid dehalogenase-like hydrolase domain-containing protein 2	1.03803	0.05385	0.199351
10720276	Q99962	SH3GL2 CNSA2 SH3D2A	Endophilin-A1;AltName: Full=EEN-B1;AltName: Full=Endophilin-1;AltName: Full=SH3 domain protein 2A;AltName: Full=SH3 domain-containing GRB2-like protein 2	0.969789	-0.044257	0.199742
3914138	O43920	NDUFS5	NADH dehydrogenase [ubiquinone] iron-sulfur protein 5;AltName: Full=Complex I-15 kDa;Short=CI-15 kDa;AltName: Full=NADH-ubiquinone oxidoreductase 15 kDa subunit	0.943498	-0.0839082	0.200854
56749365	Q9Y3A3	MOB4 MOB3 MOBKL3 PHOCN PREI3 CGI-95	MOB-like protein phocein;AltName: Full=2C4D;AltName: Full=Class II mMOB1;AltName: Full=Mob1 homolog 3;Short=Mob3;AltName: Full=Mps one binder kinase activator-like 3;AltName: Full=Preimplantation protein 3	0.970491	-0.0432127	0.200902
38258193	Q8TCD5	NT5C DNT1 UMPH2	5'(3')-deoxyribonucleotidase, cytosolic type;AltName: Full=Cytosolic 5',3'-pyrimidine nucleotidase;AltName: Full=Deoxy-5'-nucleotidase 1;Short=dNT-1	1.06401	0.089516	0.200907
134048493	P17858	PFKL	ATP-dependent 6-phosphofructokinase, liver type;Short=ATP-PFK;Short=PFK-L;AltName: Full=6-phosphofructokinase type B;AltName: Full=Phosphofructo-1-kinase isozyme B;Short=PFK-B;AltName: Full=Phosphohexokinase	1.03566	0.0505487	0.201137
74762642	Q969P0	IGSF8 CD81P3 EWI2 KCT4	Immunoglobulin superfamily member 8;Short=IgSF8;AltName: Full=CD81 partner 3;AltName: Full=Glu-Trp-Ile EWI motif-containing protein 2;Short=EWI-2;AltName: Full=Keratinocytes-associated transmembrane protein 4;Short=KCT-4;AltName: Full=LIR-D1;AltName: Full=Prostaglandin regulatory-like protein;Short=PGRL;AltName: CD_antigen=CD316;Flags: Precursor	0.981158	-0.0274425	0.20118
13124346	O76041	NEBL LNEBL	Nebulette;AltName: Full=Actin-binding Z-disk protein	1.02256	0.0321793	0.201358
83288163	Q86SX6	GLRX5 C14orf87	Glutaredoxin-related protein 5, mitochondrial;AltName: Full=Monothiol glutaredoxin-5;Flags: Precursor	0.952199	-0.0706652	0.201599
172044675	Q9NUL5	RYDEN C19orf66	Repressor of yield of DENV protein;Short=RyDEN	0.966821	-0.0486788	0.2017
74744877	Q5T447	HECTD3	E3 ubiquitin-protein ligase HECTD3;AltName: Full=HECT domain-containing protein 3;AltName: Full=HECT-type E3 ubiquitin transferase HECTD3	1.03132	0.0444928	0.201745
1705725	P51572	BCAP31 BAP31 DXS1357E	B-cell receptor-associated protein 31;Short=BCR-associated protein 31;Short=Bap31;AltName: Full=6C6-AG tumor-associated antigen;AltName: Full=Protein CDM;AltName: Full=p28	0.969742	-0.0443278	0.201784
1705945	P09543	CNP	2',3'-cyclic-nucleotide 3'-phosphodiesterase;Short=CNP;Short=CNPase;Flags: Precursor	0.917725	-0.123867	0.201872
9988062	P50990	CCT8 C21orf112 CCTQ KIAA0002	T-complex protein 1 subunit theta;Short=TCP-1-theta;AltName: Full=CCT-theta;AltName: Full=Renal carcinoma antigen NY-REN-15	0.986531	-0.0195644	0.202023
74752776	Q9HB90	RRAGC	Ras-related GTP-binding protein C;Short=Rag C;Short=RagC;AltName: Full=GTPase-interacting protein 2;AltName: Full=TIB929	1.03018	0.0429024	0.202561
205831380	P35658	NUP214 CAIN CAN KIAA0023	Nuclear pore complex protein Nup214;AltName: Full=214 kDa nucleoporin;AltName: Full=Nucleoporin Nup214;AltName: Full=Protein CAN	1.04668	0.0658185	0.202628
120773	P28472	GABRB3	Gamma-aminobutyric acid receptor subunit beta-3;AltName: Full=GABA(A) receptor subunit beta-3;Flags: Precursor	1.09923	0.136499	0.202684
116242782	Q15424	SAFB HAP HET SAFB1	Scaffold attachment factor B1;Short=SAF-B;Short=SAF-B1;AltName: Full=HSP27 estrogen response element-TATA box-binding protein;Short=HSP27 ERE-TATA-binding protein	1.03958	0.0559992	0.202737
29840827	O75439	PMPCB MPPB	Mitochondrial-processing peptidase subunit beta;AltName: Full=Beta-MPP;AltName: Full=P-52;Flags: Precursor	0.955238	-0.066068	0.203098
23503035	O14530	TXNDC9 APACD	Thioredoxin domain-containing protein 9;AltName: Full=ATP-binding protein associated with cell differentiation;AltName: Full=Protein 1-4	0.957003	-0.0634048	0.203313
7387497	Q15173	PPP2R5B	Serine/threonine-protein phosphatase 2A 56 kDa regulatory subunit beta isoform;AltName: Full=PP2A B subunit isoform B'-beta;AltName: Full=PP2A B subunit isoform B56-beta;AltName: Full=PP2A B subunit isoform PR61-beta;AltName: Full=PP2A B subunit isoform R5-beta	0.964207	-0.0525854	0.203695
116243011	Q6Y288	B3GLCT B3GALTL B3GTL	Beta-1,3-glucosyltransferase;Short=Beta3Glc-T;AltName: Full=Beta 3-glucosyltransferase;AltName: Full=Beta-3-glycosyltransferase-like	1.05362	0.0753547	0.203726
167008974	Q96N66	MBOAT7 BB1 LENG4 OACT7	Lysophospholipid acyltransferase 7;Short=LPLAT 7;AltName: Full=1-acylglycerophosphatidylinositol O-acyltransferase;AltName: Full=Bladder and breast carcinoma-overexpressed gene 1 protein;AltName: Full=Leukocyte receptor cluster member 4;AltName: Full=Lysophosphatidylinositol acyltransferase;Short=LPIAT;Short=Lyso-PI acyltransferase;AltName: Full=Membrane-bound O-acyltransferase domain-containing …	1.0393	0.0556123	0.203731
84029603	Q53HC9	EIPR1 TSSC1	Protein TSSC1;AltName: Full=EARP-interacting protein;AltName: Full=Endosome-associated recycling protein-interacting protein;AltName: Full=Tumor-suppressing STF cDNA 1 protein;AltName: Full=Tumor-suppressing subchromosomal transferable fragment candidate gene 1 protein	1.02198	0.0313599	0.203927
3914623	O14924	RGS12	Regulator of G-protein signaling 12;Short=RGS12	0.965726	-0.0503145	0.204269
68052352	Q8IWP9	CCDC28A C6orf80	Coiled-coil domain-containing protein 28A;AltName: Full=CCRL1AP	1.03662	0.0518884	0.204304
74725387	Q9P2U7	SLC17A7 BNPI VGLUT1	Vesicular glutamate transporter 1;Short=VGluT1;AltName: Full=Brain-specific Na(+)-dependent inorganic phosphate cotransporter;AltName: Full=Solute carrier family 17 member 7	0.965232	-0.0510516	0.204798
46396556	Q9Y250	LZTS1 FEZ1	Leucine zipper putative tumor suppressor 1;AltName: Full=F37/esophageal cancer-related gene-coding leucine-zipper motif;AltName: Full=Fez1	0.948369	-0.07648	0.205104
387912827	Q9NY47	CACNA2D2 KIAA0558	Voltage-dependent calcium channel subunit alpha-2/delta-2;AltName: Full=Voltage-gated calcium channel subunit alpha-2/delta-2;Contains: Voltage-dependent calcium channel subunit alpha-2-2;Contains: Voltage-dependent calcium channel subunit delta-2;Flags: Precursor	1.0268	0.0381588	0.205191
74739637	O75935	DCTN3 DCTN22	Dynactin subunit 3;AltName: Full=Dynactin complex subunit 22 kDa subunit;Short=p22	0.976686	-0.0340331	0.205543
74754617	Q4VC31	CCDC58	Coiled-coil domain-containing protein 58	0.968452	-0.0462482	0.205832
190359323	Q9H019	MTFR1L FAM54B HYST1888 MSTP116	Mitochondrial fission regulator 1-like	0.957599	-0.0625059	0.205913
1706518	P55039	DRG2	Developmentally-regulated GTP-binding protein 2;Short=DRG-2	1.04981	0.0701337	0.205999
110278911	Q53FT3	HIKESHI C11orf73 HSPC138 HSPC179 HSPC248	Protein Hikeshi	1.04148	0.0586336	0.206488
51702807	P62899	RPL31	60S ribosomal protein L31	0.956689	-0.0638788	0.206706
12643251	Q9UIC8	LCMT1 LCMT CGI-68	Leucine carboxyl methyltransferase 1;AltName: Full=Protein-leucine O-methyltransferase;AltName: Full=[Phosphatase 2A protein]-leucine-carboxy methyltransferase 1	1.01979	0.0282772	0.206874
74733280	Q9BV23	ABHD6	Monoacylglycerol lipase ABHD6;AltName: Full=2-arachidonoylglycerol hydrolase;AltName: Full=Abhydrolase domain-containing protein 6	0.958294	-0.0614592	0.206891
85681926	Q9Y426	C2CD2 C21orf25 C21orf258 TMEM24L	C2 domain-containing protein 2;Flags: Precursor	1.04005	0.0566537	0.207361
150421676	Q96PV0	SYNGAP1 KIAA1938	Ras/Rap GTPase-activating protein SynGAP;AltName: Full=Neuronal RasGAP;AltName: Full=Synaptic Ras GTPase-activating protein 1;Short=Synaptic Ras-GAP 1	0.96134	-0.0568819	0.207525
121944344	Q4LDG9	DNAL1 C14orf168	Dynein light chain 1, axonemal	1.03599	0.0510164	0.207789
116021	P13987	CD59 MIC11 MIN1 MIN2 MIN3 MSK21	CD59 glycoprotein;AltName: Full=1F5 antigen;AltName: Full=20 kDa homologous restriction factor;Short=HRF-20;Short=HRF20;AltName: Full=MAC-inhibitory protein;Short=MAC-IP;AltName: Full=MEM43 antigen;AltName: Full=Membrane attack complex inhibition factor;Short=MACIF;AltName: Full=Membrane inhibitor of reactive lysis;Short=MIRL;AltName: Full=Protectin;AltName: CD_antigen=CD59;Flags: Precursor	1.02776	0.0395012	0.207855
294862502	Q96QE2	SLC2A13	Proton myo-inositol cotransporter;Short=H(+)-myo-inositol cotransporter;Short=Hmit;AltName: Full=H(+)-myo-inositol symporter;AltName: Full=Solute carrier family 2 member 13	1.0541	0.0760137	0.208032
62512153	Q9Y697	NFS1 NIFS HUSSY-08	Cysteine desulfurase, mitochondrial;Flags: Precursor	0.969608	-0.0445258	0.208411
311033529	Q8TB22	SPATA20	Spermatogenesis-associated protein 20;AltName: Full=Sperm-specific protein 411;Short=Ssp411;Flags: Precursor	0.945124	-0.0814251	0.208616
182662411	Q9NXC5	MIOS	WD repeat-containing protein mio	1.04804	0.0676982	0.208761
158518391	P45880	VDAC2	Voltage-dependent anion-selective channel protein 2;Short=VDAC-2;Short=hVDAC2;AltName: Full=Outer mitochondrial membrane protein porin 2	0.954484	-0.0672076	0.208841
18202440	P82979	SARNP HCC1 HSPC316	SAP domain-containing ribonucleoprotein;AltName: Full=Cytokine-induced protein of 29 kDa;AltName: Full=Nuclear protein Hcc-1;AltName: Full=Proliferation-associated cytokine-inducible protein CIP29	1.05861	0.0821679	0.208974
48428082	Q8N118	CYP4X1 UNQ1929/PRO4404	Cytochrome P450 4X1;AltName: Full=CYPIVX1	0.951092	-0.0723429	0.20921
125583	P11908	PRPS2	Ribose-phosphate pyrophosphokinase 2;AltName: Full=PPRibP;AltName: Full=Phosphoribosyl pyrophosphate synthase II;Short=PRS-II	0.94976	-0.074365	0.209226
147643203	Q96TC7	RMDN3 FAM82A2 FAM82C PTPIP51 hucep-10 UNQ3122/PRO10274	Regulator of microtubule dynamics protein 3;Short=RMD-3;Short=hRMD-3;AltName: Full=Cerebral protein 10;AltName: Full=Protein FAM82A2;AltName: Full=Protein FAM82C;AltName: Full=Protein tyrosine phosphatase-interacting protein 51;AltName: Full=TCPTP-interacting protein 51	0.972983	-0.0395128	0.209238
296452972	Q8N1F8	STK11IP KIAA1898 LIP1 LKB1IP STK11IP1	Serine/threonine-protein kinase 11-interacting protein;AltName: Full=LKB1-interacting protein 1	0.925141	-0.112255	0.209489
85700443	Q07157	TJP1 ZO1	Tight junction protein ZO-1;AltName: Full=Tight junction protein 1;AltName: Full=Zona occludens protein 1;AltName: Full=Zonula occludens protein 1	1.02277	0.0324765	0.209585
317373532	Q8TBX8	PIP4K2C PIP5K2C	Phosphatidylinositol 5-phosphate 4-kinase type-2 gamma;AltName: Full=Phosphatidylinositol 5-phosphate 4-kinase type II gamma;Short=PI(5)P 4-kinase type II gamma;Short=PIP4KII-gamma	0.973486	-0.0387676	0.209774
2494897	Q13610	PWP1	Periodic tryptophan protein 1 homolog;AltName: Full=Keratinocyte protein IEF SSP 9502	1.03945	0.0558195	0.210321
71153180	Q92797	SYMPK SPK	Symplekin	1.08206	0.113776	0.210606
12229875	Q13310	PABPC4 APP1 PABP4	Polyadenylate-binding protein 4;Short=PABP-4;Short=Poly(A)-binding protein 4;AltName: Full=Activated-platelet protein 1;Short=APP-1;AltName: Full=Inducible poly(A)-binding protein;Short=iPABP	0.975456	-0.0358516	0.21083
14285603	Q12879	GRIN2A NMDAR2A	Glutamate receptor ionotropic, NMDA 2A;Short=GluN2A;AltName: Full=Glutamate [NMDA] receptor subunit epsilon-1;AltName: Full=N-methyl D-aspartate receptor subtype 2A;Short=NMDAR2A;Short=NR2A;Short=hNR2A;Flags: Precursor	0.967456	-0.0477317	0.210839
125863935	Q8N584	TTC39C C18orf17	Tetratricopeptide repeat protein 39C;Short=TPR repeat protein 39C	0.953833	-0.0681914	0.211133
586830518	Q9BYB0	SHANK3 KIAA1650 PROSAP2 PSAP2	SH3 and multiple ankyrin repeat domains protein 3;Short=Shank3;AltName: Full=Proline-rich synapse-associated protein 2;Short=ProSAP2	1.02518	0.0358736	0.211203
2492627	Q13002	GRIK2 GLUR6	Glutamate receptor ionotropic, kainate 2;Short=GluK2;AltName: Full=Excitatory amino acid receptor 4;Short=EAA4;AltName: Full=Glutamate receptor 6;Short=GluR-6;Short=GluR6;Flags: Precursor	1.03134	0.0445223	0.211482
88984633	Q969R2	OSBP2 KIAA1664 ORP4 OSBPL4	Oxysterol-binding protein 2;AltName: Full=Oxysterol-binding protein-related protein 4;Short=ORP-4;Short=OSBP-related protein 4	1.08196	0.113648	0.211512
74730292	Q8NFH5	NUP35 MP44 NUP53	Nucleoporin NUP53;AltName: Full=35 kDa nucleoporin;AltName: Full=Mitotic phosphoprotein 44;Short=MP-44;AltName: Full=Nuclear pore complex protein Nup53;AltName: Full=Nucleoporin Nup35	1.05614	0.0788073	0.211517
108861983	Q96RQ3	MCCC1 MCCA	Methylcrotonoyl-CoA carboxylase subunit alpha, mitochondrial;Short=MCCase subunit alpha;AltName: Full=3-methylcrotonyl-CoA carboxylase 1;AltName: Full=3-methylcrotonyl-CoA carboxylase biotin-containing subunit;AltName: Full=3-methylcrotonyl-CoA:carbon dioxide ligase subunit alpha;Flags: Precursor	1.03568	0.0505756	0.211556
55977881	Q9HCU5	PREB SEC12	Prolactin regulatory element-binding protein;AltName: Full=Mammalian guanine nucleotide exchange factor mSec12	1.03416	0.0484621	0.211928
74751725	Q969M7	UBE2F NCE2	NEDD8-conjugating enzyme UBE2F;AltName: Full=NEDD8 carrier protein UBE2F;AltName: Full=NEDD8 protein ligase UBE2F;AltName: Full=NEDD8-conjugating enzyme 2;AltName: Full=Ubiquitin-conjugating enzyme E2 F	1.05674	0.0796186	0.212047
47605918	Q96DM3	WDR98 C18orf8 MIC1 RMC1	Uncharacterized protein C18orf8;AltName: Full=Colon cancer-associated protein Mic1;Short=Mic-1	1.03081	0.0437829	0.212243
139653	P04004	VTN	Vitronectin;Short=VN;AltName: Full=S-protein;AltName: Full=Serum-spreading factor;AltName: Full=V75;Contains: Vitronectin V65 subunit;Contains: Vitronectin V10 subunit;Contains: Somatomedin-B;Flags: Precursor	1.0855	0.118366	0.212286
20981679	P52209	PGD PGDH	6-phosphogluconate dehydrogenase, decarboxylating	1.01865	0.0266544	0.212388
44888245	O95848	NUDT14 UGPP	Uridine diphosphate glucose pyrophosphatase;Short=UDPG pyrophosphatase;Short=UGPPase;AltName: Full=Nucleoside diphosphate-linked moiety X motif 14;Short=Nudix motif 14	0.962849	-0.0546186	0.212405
52000729	Q8WWM7	ATXN2L A2D A2LG A2LP A2RP	Ataxin-2-like protein;AltName: Full=Ataxin-2 domain protein;AltName: Full=Ataxin-2-related protein	0.965269	-0.0509974	0.212604
14194976	Q9Y6R0	NUMBL	Numb-like protein;AltName: Full=Numb-related protein;Short=Numb-R	0.968374	-0.0463636	0.213257
251757432	P51784	USP11 UHX1	Ubiquitin carboxyl-terminal hydrolase 11;AltName: Full=Deubiquitinating enzyme 11;AltName: Full=Ubiquitin thioesterase 11;AltName: Full=Ubiquitin-specific-processing protease 11	0.971246	-0.0420918	0.213307
296439424	P48634	PRRC2A BAT2 G2	Protein PRRC2A;AltName: Full=HLA-B-associated transcript 2;AltName: Full=Large proline-rich protein BAT2;AltName: Full=Proline-rich and coiled-coil-containing protein 2A;AltName: Full=Protein G2	1.04648	0.0655464	0.213709
317373577	O00159	MYO1C	Unconventional myosin-Ic;AltName: Full=Myosin I beta;Short=MMI-beta;Short=MMIb	1.04562	0.0643625	0.21393
112825	P21589	NT5E NT5 NTE	5'-nucleotidase;Short=5'-NT;AltName: Full=Ecto-5'-nucleotidase;AltName: CD_antigen=CD73;Flags: Precursor	1.04545	0.0641227	0.214086
3121765	O15145	ARPC3 ARC21	Actin-related protein 2/3 complex subunit 3;AltName: Full=Arp2/3 complex 21 kDa subunit;Short=p21-ARC	1.04196	0.0592976	0.214456
21264087	O75509	TNFRSF21 DR6 UNQ437/PRO868	Tumor necrosis factor receptor superfamily member 21;AltName: Full=Death receptor 6;AltName: CD_antigen=CD358;Flags: Precursor	1.05363	0.0753719	0.21476
229462810	Q9NXR7	BABAM2 BRCC45 BRE	BRCA1-A complex subunit BRE;AltName: Full=BRCA1/BRCA2-containing complex subunit 45;AltName: Full=Brain and reproductive organ-expressed protein	0.965439	-0.0507436	0.214833
543774	P35612	ADD2 ADDB	Beta-adducin;AltName: Full=Erythrocyte adducin subunit beta	0.980278	-0.0287368	0.215351
2498106	O00116	AGPS AAG5	Alkyldihydroxyacetonephosphate synthase, peroxisomal;Short=Alkyl-DHAP synthase;AltName: Full=Aging-associated gene 5 protein;AltName: Full=Alkylglycerone-phosphate synthase;Flags: Precursor	1.02857	0.040635	0.215435
395406826	P0DJI8	SAA1	Serum amyloid A-1 protein;Short=SAA;Contains: Amyloid protein A;AltName: Full=Amyloid fibril protein AA;Contains: Serum amyloid protein A(2-104);Contains: Serum amyloid protein A(3-104);Contains: Serum amyloid protein A(2-103);Contains: Serum amyloid protein A(2-102);Contains: Serum amyloid protein A(4-101);Flags: Precursor	1.32863	0.409934	0.215476
48429027	P61916	NPC2 HE1	Epididymal secretory protein E1;AltName: Full=Human epididymis-specific protein 1;Short=He1;AltName: Full=Niemann-Pick disease type C2 protein;Flags: Precursor	1.03339	0.0473857	0.215615
119339	P06733	ENO1 ENO1L1 MBPB1 MPB1	Alpha-enolase;AltName: Full=2-phospho-D-glycerate hydro-lyase;AltName: Full=C-myc promoter-binding protein;AltName: Full=Enolase 1;AltName: Full=MBP-1;AltName: Full=MPB-1;AltName: Full=Non-neural enolase;Short=NNE;AltName: Full=Phosphopyruvate hydratase;AltName: Full=Plasminogen-binding protein	1.02647	0.0376953	0.215708
49065819	P62195	PSMC5 SUG1	26S protease regulatory subunit 8;AltName: Full=26S proteasome AAA-ATPase subunit RPT6;AltName: Full=Proteasome 26S subunit ATPase 5;AltName: Full=Proteasome subunit p45;AltName: Full=Thyroid hormone receptor-interacting protein 1;Short=TRIP1;AltName: Full=p45/SUG	1.01634	0.0233785	0.215793
3914237	Q15363	TMED2 RNP24	Transmembrane emp24 domain-containing protein 2;AltName: Full=Membrane protein p24A;AltName: Full=p24;AltName: Full=p24 family protein beta-1;Short=p24beta1;Flags: Precursor	0.968285	-0.0464963	0.215889
50401205	Q9Y2B0	CNPY2 MSAP TMEM4 ZSIG9 UNQ1943/PRO4426	Protein canopy homolog 2;AltName: Full=MIR-interacting saposin-like protein;AltName: Full=Putative secreted protein Zsig9;AltName: Full=Transmembrane protein 4;Flags: Precursor	1.03023	0.0429649	0.215993
50403609	P62280	RPS11	40S ribosomal protein S11	0.95724	-0.063048	0.216012
13431563	O75146	HIP1R HIP12 KIAA0655	Huntingtin-interacting protein 1-related protein;Short=HIP1-related protein;AltName: Full=Huntingtin-interacting protein 12;Short=HIP-12	1.04333	0.0611986	0.216458
50403755	P62266	RPS23	40S ribosomal protein S23	1.06448	0.0901424	0.216505
62298062	Q9Y4H2	IRS2	Insulin receptor substrate 2;Short=IRS-2	1.05883	0.0824647	0.216564
33860150	Q96FN4	CPNE2	Copine-2;AltName: Full=Copine II	0.975081	-0.0364059	0.216613
182705230	Q9NNW7	TXNRD2 KIAA1652 TRXR2	Thioredoxin reductase 2, mitochondrial;AltName: Full=Selenoprotein Z;Short=SelZ;AltName: Full=TR-beta;AltName: Full=Thioredoxin reductase TR3;Flags: Precursor	1.03442	0.0488288	0.216754
74761957	Q9UHQ9	CYB5R1 NQO3A2 UNQ3049/PRO9865	NADH-cytochrome b5 reductase 1;Short=b5R.1;AltName: Full=Humb5R2;AltName: Full=NAD(P)H:quinone oxidoreductase type 3 polypeptide A2	0.967302	-0.0479612	0.216903
67462009	Q15386	UBE3C KIAA0010 KIAA10	Ubiquitin-protein ligase E3C;AltName: Full=HECT-type ubiquitin transferase E3C;AltName: Full=HectH2	0.975416	-0.035911	0.216965
2498525	Q14108	SCARB2 CD36L2 LIMP2 LIMPII	Lysosome membrane protein 2;AltName: Full=85 kDa lysosomal membrane sialoglycoprotein;Short=LGP85;AltName: Full=CD36 antigen-like 2;AltName: Full=Lysosome membrane protein II;Short=LIMP II;AltName: Full=Scavenger receptor class B member 2;AltName: CD_antigen=CD36	0.974181	-0.0377383	0.21709
52782791	Q9H0Q0	FAM49A	Protein FAM49A	0.97657	-0.0342048	0.217196
78099173	Q9UNE7	STUB1 CHIP PP1131	E3 ubiquitin-protein ligase CHIP;AltName: Full=Antigen NY-CO-7;AltName: Full=CLL-associated antigen KW-8;AltName: Full=Carboxy terminus of Hsp70-interacting protein;AltName: Full=STIP1 homology and U box-containing protein 1	0.97231	-0.0405122	0.218095
74728888	Q8N4Q0	ZADH2 PTGR3	Zinc-binding alcohol dehydrogenase domain-containing protein 2	0.964883	-0.0515744	0.21825
317373521	O00233	PSMD9	26S proteasome non-ATPase regulatory subunit 9;AltName: Full=26S proteasome regulatory subunit p27	1.05107	0.0718616	0.21922
115143	P20290	BTF3 NACB OK/SW-cl.8	Transcription factor BTF3;AltName: Full=Nascent polypeptide-associated complex subunit beta;Short=NAC-beta;AltName: Full=RNA polymerase B transcription factor 3	0.940527	-0.088458	0.219266
97203020	Q5TCY1	TTBK1 BDTK KIAA1855	Tau-tubulin kinase 1;AltName: Full=Brain-derived tau kinase	1.03524	0.0499685	0.219554
124096	P05155	SERPING1 C1IN C1NH	Plasma protease C1 inhibitor;Short=C1 Inh;Short=C1Inh;AltName: Full=C1 esterase inhibitor;AltName: Full=C1-inhibiting factor;AltName: Full=Serpin G1;Flags: Precursor	1.07308	0.101752	0.220121
143811476	Q8TBZ3	WDR20	WD repeat-containing protein 20;AltName: Full=Protein DMR	1.03414	0.0484248	0.220127
11135165	O95858	TSPAN15 NET7 TM4SF15 UNQ677/PRO1311	Tetraspanin-15;Short=Tspan-15;AltName: Full=Tetraspan NET-7;AltName: Full=Transmembrane 4 superfamily member 15	0.941558	-0.0868781	0.220568
2495078	Q14831	GRM7 GPRC1G MGLUR7	Metabotropic glutamate receptor 7;Short=mGluR7;Flags: Precursor	1.03601	0.0510389	0.220604
71153545	Q92783	STAM STAM1	Signal transducing adapter molecule 1;Short=STAM-1	0.969427	-0.0447957	0.220607
20138086	Q9Y224	RTRAF C14orf166 CGI-99	UPF0568 protein C14orf166;AltName: Full=CLE7 homolog;Short=CLE	1.02956	0.0420256	0.220671
8134660	Q13151	HNRNPA0 HNRPA0	Heterogeneous nuclear ribonucleoprotein A0;Short=hnRNP A0	1.04004	0.0566456	0.220699
116242488	P18507	GABRG2	Gamma-aminobutyric acid receptor subunit gamma-2;AltName: Full=GABA(A) receptor subunit gamma-2;Flags: Precursor	0.968581	-0.0460551	0.220929
461854	P35222	CTNNB1 CTNNB OK/SW-cl.35 PRO2286	Catenin beta-1;AltName: Full=Beta-catenin	0.980764	-0.0280214	0.221013
1730219	P50150	GNG4 GNGT4	Guanine nucleotide-binding protein G(I)/G(S)/G(O) subunit gamma-4;Flags: Precursor	0.972488	-0.0402474	0.221487
59802987	O75153	CLUH KIAA0664	Clustered mitochondria protein homolog	0.965697	-0.0503582	0.221714
2501458	Q14694	USP10 KIAA0190	Ubiquitin carboxyl-terminal hydrolase 10;AltName: Full=Deubiquitinating enzyme 10;AltName: Full=Ubiquitin thioesterase 10;AltName: Full=Ubiquitin-specific-processing protease 10	0.973142	-0.0392775	0.221821
20137480	Q9H4A4	RNPEP APB	Aminopeptidase B;Short=AP-B;AltName: Full=Arginine aminopeptidase;AltName: Full=Arginyl aminopeptidase	1.05718	0.0802202	0.22229
3121764	O15144	ARPC2 ARC34 PRO2446	Actin-related protein 2/3 complex subunit 2;AltName: Full=Arp2/3 complex 34 kDa subunit;Short=p34-ARC	1.02346	0.0334522	0.223063
30173124	Q9H1E5	TMX4 KIAA1162 TXNDC13 PSEC0095 UNQ475/PRO938	Thioredoxin-related transmembrane protein 4;AltName: Full=Thioredoxin domain-containing protein 13;Flags: Precursor	0.960589	-0.0580092	0.223065
5921197	O43852	CALU	Calumenin;AltName: Full=Crocalbin;AltName: Full=IEF SSP 9302;Flags: Precursor	1.0376	0.0532488	0.223329
296452908	Q13435	SF3B2 SAP145	Splicing factor 3B subunit 2;AltName: Full=Pre-mRNA-splicing factor SF3b 145 kDa subunit;Short=SF3b145;AltName: Full=SF3b150;AltName: Full=Spliceosome-associated protein 145;Short=SAP 145	0.973572	-0.03864	0.223659
2506859	P55087	AQP4	Aquaporin-4;Short=AQP-4;AltName: Full=Mercurial-insensitive water channel;Short=MIWC;AltName: Full=WCH4	1.06921	0.0965498	0.223878
32469669	O95970	LGI1 EPT UNQ775/PRO1569	Leucine-rich glioma-inactivated protein 1;AltName: Full=Epitempin-1;Flags: Precursor	0.971323	-0.0419771	0.22433
74762137	Q13885	TUBB2A TUBB2	Tubulin beta-2A chain;AltName: Full=Tubulin beta class IIa	0.979206	-0.0303158	0.224362
22095990	Q9NRD5	PICK1 PRKCABP	PRKCA-binding protein;AltName: Full=Protein interacting with C kinase 1;AltName: Full=Protein kinase C-alpha-binding protein	0.974484	-0.0372901	0.224395
257051070	P53992	SEC24C KIAA0079	Protein transport protein Sec24C;AltName: Full=SEC24-related protein C	1.0203	0.0289972	0.224508
1170586	P46940	IQGAP1 KIAA0051	Ras GTPase-activating-like protein IQGAP1;AltName: Full=p195	1.04089	0.0578194	0.22454
113880	P01019	AGT SERPINA8	Angiotensinogen;AltName: Full=Serpin A8;Contains: Angiotensin-1;AltName: Full=Angiotensin 1-10;AltName: Full=Angiotensin I;Short=Ang I;Contains: Angiotensin-2;AltName: Full=Angiotensin 1-8;AltName: Full=Angiotensin II;Short=Ang II;Contains: Angiotensin-3;AltName: Full=Angiotensin 2-8;AltName: Full=Angiotensin III;Short=Ang III;AltName: Full=Des-Asp[1]-angiotensin II;Contains: Angiotensin-4;AltNam…	1.06009	0.0841827	0.22491
68847034	Q8NDH3	NPEPL1 KIAA1974	Probable aminopeptidase NPEPL1;AltName: Full=Aminopeptidase-like 1	1.03752	0.053134	0.224973
224471843	A2RRP1	NBAS NAG	Neuroblastoma-amplified sequence;AltName: Full=Neuroblastoma-amplified gene protein	0.975571	-0.0356819	0.225041
1729927	P54578	USP14 TGT	Ubiquitin carboxyl-terminal hydrolase 14;AltName: Full=Deubiquitinating enzyme 14;AltName: Full=Ubiquitin thioesterase 14;AltName: Full=Ubiquitin-specific-processing protease 14	0.980614	-0.028243	0.225166
9296986	Q9UBQ6	EXTL2 EXTR2	Exostosin-like 2;AltName: Full=Alpha-1,4-N-acetylhexosaminyltransferase EXTL2;AltName: Full=Alpha-GalNAcT EXTL2;AltName: Full=EXT-related protein 2;AltName: Full=Glucuronyl-galactosyl-proteoglycan 4-alpha-N-acetylglucosaminyltransferase;Contains: Processed exostosin-like 2	1.0415	0.0586616	0.22529
259016171	Q92973	TNPO1 KPNB2 MIP1 TRN	Transportin-1;AltName: Full=Importin beta-2;AltName: Full=Karyopherin beta-2;AltName: Full=M9 region interaction protein;Short=MIP	1.01991	0.0284459	0.226028
215273950	Q99674	CGREF1 CGR11	Cell growth regulator with EF hand domain protein 1;AltName: Full=Cell growth regulatory gene 11 protein;AltName: Full=Hydrophobestin;Flags: Precursor	1.0884	0.122204	0.227142
239938949	Q13510	ASAH1 ASAH HSD-33 HSD33	Acid ceramidase;Short=AC;Short=ACDase;Short=Acid CDase;AltName: Full=Acylsphingosine deacylase;AltName: Full=N-acylsphingosine amidohydrolase;AltName: Full=Putative 32 kDa heart protein;Short=PHP32;Contains: Acid ceramidase subunit alpha;Contains: Acid ceramidase subunit beta;Flags: Precursor	1.05262	0.0739848	0.227228
18202493	Q13045	FLII FLIL	Protein flightless-1 homolog	0.97951	-0.0298679	0.228014
1709292	P55011	SLC12A2 NKCC1	Solute carrier family 12 member 2;AltName: Full=Basolateral Na-K-Cl symporter;AltName: Full=Bumetanide-sensitive sodium-(potassium)-chloride cotransporter 1	0.963571	-0.0535369	0.228548
130848	P25786	PSMA1 HC2 NU PROS30 PSC2	Proteasome subunit alpha type-1;AltName: Full=30 kDa prosomal protein;Short=PROS-30;AltName: Full=Macropain subunit C2;AltName: Full=Multicatalytic endopeptidase complex subunit C2;AltName: Full=Proteasome component C2;AltName: Full=Proteasome nu chain	1.02524	0.0359669	0.228663
50400586	Q8WXI2	CNKSR2 CNK2 KIAA0902 KSR2	Connector enhancer of kinase suppressor of ras 2;Short=Connector enhancer of KSR 2;AltName: Full=CNK homolog protein 2;Short=CNK2	0.977173	-0.0333135	0.228798
218511690	Q7Z7M0	MEGF8 C19orf49 EGFL4 KIAA0817	Multiple epidermal growth factor-like domains protein 8;Short=Multiple EGF-like domains protein 8;AltName: Full=Epidermal growth factor-like protein 4;Short=EGF-like protein 4;Flags: Precursor	1.03657	0.0518118	0.22955
6686256	P80723	BASP1 NAP22	Brain acid soluble protein 1;AltName: Full=22 kDa neuronal tissue-enriched acidic protein;AltName: Full=Neuronal axonal membrane protein NAP-22	0.94865	-0.076052	0.230169
21362884	Q9Y3C5	RNF11 CGI-123	RING finger protein 11	1.02867	0.0407772	0.230346
38258651	Q9NTG7	SIRT3 SIR2L3	NAD-dependent protein deacetylase sirtuin-3, mitochondrial;Short=hSIRT3;AltName: Full=Regulatory protein SIR2 homolog 3;AltName: Full=SIR2-like protein 3;Flags: Precursor	1.04187	0.0591779	0.230488
51316990	P84085	ARF5	ADP-ribosylation factor 5	0.982872	-0.0249249	0.230832
24638476	Q9UJC5	SH3BGRL2 FASH3	SH3 domain-binding glutamic acid-rich-like protein 2;AltName: Full=Fovea-associated SH3 domain-binding protein	0.982591	-0.0253365	0.230982
14285769	Q9Y6B6	SAR1B SARA2 SARB	GTP-binding protein SAR1b;AltName: Full=GTP-binding protein B;Short=GTBPB	0.969795	-0.0442476	0.230998
113471	P10109	FDX1 ADX	Adrenodoxin, mitochondrial;AltName: Full=Adrenal ferredoxin;AltName: Full=Ferredoxin-1;AltName: Full=Hepatoredoxin;Flags: Precursor	1.02841	0.0404151	0.231076
41018158	Q9Y371	SH3GLB1 KIAA0491 CGI-61	Endophilin-B1;AltName: Full=Bax-interacting factor 1;Short=Bif-1;AltName: Full=SH3 domain-containing GRB2-like protein B1	0.9793	-0.0301773	0.231216
25453267	Q9BZR6	RTN4R NOGOR UNQ330/PRO526	Reticulon-4 receptor;AltName: Full=Nogo receptor;Short=NgR;AltName: Full=Nogo-66 receptor;Flags: Precursor	1.03864	0.0546959	0.231226
212287926	Q8TAG9	EXOC6 SEC15A SEC15L SEC15L1	Exocyst complex component 6;AltName: Full=Exocyst complex component Sec15A;AltName: Full=SEC15-like protein 1	0.928064	-0.107704	0.231282
259016166	Q6PHR2	ULK3	Serine/threonine-protein kinase ULK3;AltName: Full=Unc-51-like kinase 3	1.0512	0.0720356	0.231404
6685511	O00303	EIF3F EIF3S5	Eukaryotic translation initiation factor 3 subunit F;Short=eIF3f;AltName: Full=Deubiquitinating enzyme eIF3f;AltName: Full=Eukaryotic translation initiation factor 3 subunit 5;AltName: Full=eIF-3-epsilon;AltName: Full=eIF3 p47	1.02476	0.035289	0.231998
57015279	O14578	CIT CRIK KIAA0949 STK21	Citron Rho-interacting kinase;Short=CRIK;AltName: Full=Serine/threonine-protein kinase 21	1.01733	0.0247904	0.232064
6225157	Q15417	CNN3	Calponin-3;AltName: Full=Calponin, acidic isoform	1.03771	0.0533997	0.232183
74739481	O14907	TAX1BP3 TIP1	Tax1-binding protein 3;AltName: Full=Glutaminase-interacting protein 3;AltName: Full=Tax interaction protein 1;Short=TIP-1;AltName: Full=Tax-interacting protein 1	1.04654	0.0656283	0.232502
292495012	P35052	GPC1	Glypican-1;Contains: Secreted glypican-1;Flags: Precursor	1.03009	0.0427744	0.232695
158705883	Q9H008	LHPP	Phospholysine phosphohistidine inorganic pyrophosphate phosphatase;Short=hLHPP	1.04967	0.0699386	0.232906
125198	P13861	PRKAR2A PKR2 PRKAR2	cAMP-dependent protein kinase type II-alpha regulatory subunit	1.01705	0.0243909	0.232909
50428974	Q8TAT6	NPLOC4 KIAA1499 NPL4	Nuclear protein localization protein 4 homolog;Short=Protein NPL4	0.982079	-0.0260891	0.232992
2506788	P53611	RABGGTB GGTB	Geranylgeranyl transferase type-2 subunit beta;AltName: Full=Geranylgeranyl transferase type II subunit beta;Short=GGTase-II-beta;AltName: Full=Rab geranyl-geranyltransferase subunit beta;Short=Rab GG transferase beta;Short=Rab GGTase beta;AltName: Full=Rab geranylgeranyltransferase subunit beta;AltName: Full=Type II protein geranyl-geranyltransferase subunit beta	0.964274	-0.0524845	0.233049
62901043	Q96E11	MRRF	Ribosome-recycling factor, mitochondrial;Short=RRF;AltName: Full=Ribosome-releasing factor, mitochondrial;Flags: Precursor	1.07865	0.109233	0.233376
327478603	Q9HCM3	KIAA1549	UPF0606 protein KIAA1549	1.10737	0.147141	0.233913
1723133	P51809	VAMP7 SYBL1	Vesicle-associated membrane protein 7;Short=VAMP-7;AltName: Full=Synaptobrevin-like protein 1;AltName: Full=Tetanus-insensitive VAMP;Short=Ti-VAMP	1.0345	0.048929	0.233914
74750472	Q86VU5	COMTD1 UNQ766/PRO1558	Catechol O-methyltransferase domain-containing protein 1	1.06841	0.0954705	0.233941
126471	P23469	PTPRE	Receptor-type tyrosine-protein phosphatase epsilon;Short=Protein-tyrosine phosphatase epsilon;Short=R-PTP-epsilon;Flags: Precursor	1.03734	0.0528919	0.234051
136479	P13693	TPT1	Translationally-controlled tumor protein;Short=TCTP;AltName: Full=Fortilin;AltName: Full=Histamine-releasing factor;Short=HRF;AltName: Full=p23	0.958463	-0.0612056	0.234439
54037520	P67870	CSNK2B CK2N G5A	Casein kinase II subunit beta;Short=CK II beta;AltName: Full=Phosvitin;AltName: Full=Protein G5a	0.977321	-0.0330961	0.234615
131875	P01116	KRAS KRAS2 RASK2	GTPase KRas;AltName: Full=K-Ras 2;AltName: Full=Ki-Ras;AltName: Full=c-K-ras;AltName: Full=c-Ki-ras;Contains: GTPase KRas, N-terminally processed;Flags: Precursor	0.97664	-0.0341005	0.234766
23831360	P31939	ATIC PURH OK/SW-cl.86	Bifunctional purine biosynthesis protein PURH;Includes: Phosphoribosylaminoimidazolecarboxamide formyltransferase;AltName: Full=5-aminoimidazole-4-carboxamide ribonucleotide formyltransferase;AltName: Full=AICAR transformylase;Includes: IMP cyclohydrolase;AltName: Full=ATIC;AltName: Full=IMP synthase;AltName: Full=Inosinicase;Contains: Bifunctional purine biosynthesis protein PURH, N-terminally p…	1.03021	0.0429429	0.235273
158706477	Q7L266	ASRGL1 ALP CRASH	Isoaspartyl peptidase/L-asparaginase;AltName: Full=Asparaginase-like protein 1;AltName: Full=Beta-aspartyl-peptidase;AltName: Full=Isoaspartyl dipeptidase;AltName: Full=L-asparagine amidohydrolase;Contains: Isoaspartyl peptidase/L-asparaginase alpha chain;Contains: Isoaspartyl peptidase/L-asparaginase beta chain;Flags: Precursor	1.05674	0.0796219	0.235452
45477126	Q86X10	RALGAPB KIAA1219	Ral GTPase-activating protein subunit beta;AltName: Full=p170	1.0255	0.0363302	0.235588
51827892	Q8IUD2	ERC1 ELKS KIAA1081 RAB6IP2	ELKS/Rab6-interacting/CAST family member 1;Short=ERC-1;AltName: Full=Rab6-interacting protein 2	1.04299	0.0607218	0.235597
74732688	Q96QR8	PURB	Transcriptional activator protein Pur-beta;AltName: Full=Purine-rich element-binding protein B	1.02794	0.0397587	0.235878
14548013	Q9NR31	SAR1A SAR1 SARA SARA1	GTP-binding protein SAR1a;AltName: Full=COPII-associated small GTPase	0.968537	-0.0461209	0.235996
296439329	Q8NDA8	MROH1 HEATR7A KIAA1833	Maestro heat-like repeat-containing protein family member 1;AltName: Full=HEAT repeat-containing protein 7A	1.02966	0.0421695	0.23601
[truncated: 2,444 more rows]
