# Supplementary material for: Altered succinylation of mitochondrial proteins, APP and tau in Alzheimer’s disease
Source: Nat Commun. 2022 Jan 10;13:159. doi: 10.1038/s41467-021-27572-2 (PMC8748865; doi:10.1038/s41467-021-27572-2)
Supplement: Supplementary file 9 — Supplementary Data 6 [file 41467_2021_27572_MOESM9_ESM.xlsx]

## Sheet: S Data 6
Supplementary Data 6. Succinylation and global proteomics data of 29 peptides (from 20 proteins) differs (p < 0.05) in the AD and controls with subcellular distribution.
GI Number	UniProtKB ID	Gene name	Protein Descriptions	Sequence	Modifications	Succinylome (log2FC)	Proteome (log2FC)	cytoskeleton	cytosol	endoplasmic reticulum	endosome	extracellular	golgi apparatus	mitochondrion	nucleus	plasma membrane
112927	P567	APP	Amyloid beta A4 protein;AltName: Full=ABPP;AltName: Full=APPI;Short=APP;AltName: Full=Alzheimer disease amyloid protein;AltName: Full=Amyloid precursor protein;AltName: Full=Beta-amyloid precursor protein;AltName: Full=Cerebral vascular amyloid peptide;Short=CVAP;AltName: Full=PreA4;AltName: Full=Protease nexin-II;Short=PN-II;Contains: N-APP;Contains: Soluble APP-alpha;Short=S-APP-alpha;Contains:…	HDSGYEVHHQKLVFFAEDVGSNK	1xSuccinyl [K11]	∞	0.529036		cytosol	endoplasmic reticulum	endosome	extracellular	golgi apparatus		nucleus	plasma membrane
334302961	P1636	MAPT	Microtubule-associated protein tau;AltName: Full=Neurofibrillary tangle protein;AltName: Full=Paired helical filament-tau;Short=PHF-tau	HVPGGGSVQIVYKPVDLSK	1xSuccinyl [K13]	∞	0.316059	cytoskeleton	cytosol			extracellular		mitochondrion	nucleus	plasma membrane
57013850	P6995	HBA1	Hemoglobin subunit alpha;AltName: Full=Alpha-globin;AltName: Full=Hemoglobin alpha chain	TNVKAAWGK	1xSuccinyl [K4]	1.12659	0.441358		cytosol			extracellular
				AAWGKVGAHAGEYGAEALER	1xSuccinyl [K5]	0.978364
56749856	P68871	HBB	Hemoglobin subunit beta;AltName: Full=Beta-globin;AltName: Full=Hemoglobin beta chain;Contains: LVV-hemorphin-7;Contains: Spinorphin	FFESFGDLSTPDAVMGNPKVK	1xSuccinyl [K]	1.01255	0.46049		cytosol			extracellular
				SAVTALWGKVNVDEVGGEALGR	1xSuccinyl [K9]	0.933076
62511241	P338	ALDH4A1	Delta-1-pyrroline-5-carboxylate dehydrogenase, mitochondrial;Short=P5C dehydrogenase;AltName: Full=Aldehyde dehydrogenase family 4 member A1;AltName: Full=L-glutamate gamma-semialdehyde dehydrogenase;Flags: Precursor	VGDPAEDFGTFFSAVIDAKSFAR	1xSuccinyl [K19]	0.78298	0.0102942							mitochondrion
91208273	Q8N465	D2HGDH	D-2-hydroxyglutarate dehydrogenase, mitochondrial;Flags: Precursor	DGYVYKYDLSLPVER	1xSuccinyl [K6]	0.669779	-0.0435198							mitochondrion
129379	P189	HSPD1	60 kDa heat shock protein, mitochondrial;AltName: Full=60 kDa chaperonin;AltName: Full=Chaperonin 60;Short=CPN60;AltName: Full=Heat shock protein 60;Short=HSP-60;Short=Hsp60;AltName: Full=HuCHA60;AltName: Full=Mitochondrial matrix protein P1;AltName: Full=P60 lymphocyte protein;Flags: Precursor	ISKGANPVEIR	1xSuccinyl [K3]	0.518699	-0.0753851		cytosol			extracellular		mitochondrion		plasma membrane
294862544	P49419	ALDH7A1	Alpha-aminoadipic semialdehyde dehydrogenase;Short=Alpha-AASA dehydrogenase;AltName: Full=Aldehyde dehydrogenase family 7 member A1;AltName: Full=Antiquitin-1;AltName: Full=Betaine aldehyde dehydrogenase;AltName: Full=Delta1-piperideine-6-carboxylate dehydrogenase;Short=P6c dehydrogenase;Flags: Precursor	FKNEEEVFAWNNEVK	1xSuccinyl [K2]	0.495531	0.0432362		cytosol					mitochondrion
21542295	Q9NVH6	TMLHE	Trimethyllysine dioxygenase, mitochondrial;AltName: Full=Epsilon-trimethyllysine 2-oxoglutarate dioxygenase;AltName: Full=Epsilon-trimethyllysine hydroxylase;AltName: Full=TML hydroxylase;AltName: Full=TML-alpha-ketoglutarate dioxygenase;Short=TML dioxygenase;Short=TMLD;Flags: Precursor	APEEFELLSKVPLK	1xSuccinyl [K10]	0.492042	0.160716							mitochondrion
				YDLNWLVKNSYEGQK	1xSuccinyl [K8]	0.39142
74733528	Q9HR4	HDHD2	Haloacid dehalogenase-like hydrolase domain-containing protein 2	FVTNTTKESK	1xSuccinyl [K7]	-0.225223	0.05385		cytosol						nucleus
20455474	P24539	ATP5F1	ATP synthase F(0) complex subunit B1, mitochondrial;AltName: Full=ATP synthase proton-transporting mitochondrial F(0) complex subunit B1;AltName: Full=ATP synthase subunit b;Short=ATPase subunit b;Flags: Precursor	SQQALVQKR	1xSuccinyl [K8]	-0.315421	-0.144037							mitochondrion	nucleus
				YGPFVADFADKLNEQK	1xSuccinyl [K11]	-0.468548
92090651	P3193	UQCRC1	Cytochrome b-c1 complex subunit 1, mitochondrial;AltName: Full=Complex III subunit 1;AltName: Full=Core protein I;AltName: Full=Ubiquinol-cytochrome-c reductase complex core protein 1;Flags: Precursor	EICSKYIYDQCPAVAGYGPIEQLPDYNR	2xCarbamidomethyl [C3;C11];1xSuccinyl [K5]	-0.323123	-0.0785316		cytosol					mitochondrion
308153661	P5165	PCCA	Propionyl-CoA carboxylase alpha chain, mitochondrial;Short=PCCase subunit alpha;AltName: Full=Propanoyl-CoA:carbon dioxide ligase subunit alpha;Flags: Precursor	GHMLTKSEK	1xSuccinyl [K6]	-0.342706	-0.00194614		cytosol					mitochondrion
7531278	P51649	ALDH5A1	Succinate-semialdehyde dehydrogenase, mitochondrial;AltName: Full=Aldehyde dehydrogenase family 5 member A1;AltName: Full=NAD(+)-dependent succinic semialdehyde dehydrogenase;Flags: Precursor	KWYNLMIQNKDDLAR	1xAcetyl [K];1xSuccinyl [K]	-0.419783	-0.0900311							mitochondrion
129063	P8559	PDHA1	Pyruvate dehydrogenase E1 component subunit alpha, somatic form, mitochondrial;AltName: Full=PDHE1-A type I;Flags: Precursor	AAASTDYYKR	1xSuccinyl [K9]	-0.438518	-0.0609323							mitochondrion
				KEIEDAAQFATADPEPPLEELGYHIYSSDPPFEVR	1xSuccinyl [K1]	-0.582243
				MELKADQLYK	1xOxidation [M1];1xSuccinyl [K4]	-0.690791
6831494	O75947	ATP5H	ATP synthase subunit d, mitochondrial;Short=ATPase subunit d	NLIPFDQMTIEDLNEAFPETKLDK	1xSuccinyl [K]	-0.490071	-0.120193							mitochondrion	nucleus
		ATP5H		MKNLIPFDQMTIEDLNEAFPETK	1xSuccinyl [K2]	-0.51631
		ATP5H		ANVAKAGLVDDFEKK	1xAcetyl [K5];1xSuccinyl [K]	-1.33375
2492998	P5589	OXCT1	Succinyl-CoA:3-ketoacid coenzyme A transferase 1, mitochondrial;AltName: Full=3-oxoacid CoA-transferase 1;AltName: Full=Somatic-type succinyl-CoA:3-oxoacid CoA-transferase;Short=SCOT-s;Flags: Precursor	MVKGMGGAMDLVSSAK	1xSuccinyl [K3]	-0.501322	-0.0693013							mitochondrion
				GNAHKIMEK	1xSuccinyl [K5]	-0.507374
231724	P21926	CD9	CD9 antigen;AltName: Full=5H9 antigen;AltName: Full=Cell growth-inhibiting gene 2 protein;AltName: Full=Leukocyte antigen MIC3;AltName: Full=Motility-related protein;Short=MRP-1;AltName: Full=Tetraspanin-29;Short=Tspan-29;AltName: Full=p24;AltName: CD_antigen=CD9	EVQEFYKDTYNK	1xSuccinyl [K7]	-0.503093	-0.101473					extracellular				plasma membrane
308153643	P55	GOT2	Aspartate aminotransferase, mitochondrial;Short=mAspAT;AltName: Full=Fatty acid-binding protein;Short=FABP-1;AltName: Full=Glutamate oxaloacetate transaminase 2;AltName: Full=Kynurenine aminotransferase 4;AltName: Full=Kynurenine aminotransferase IV;AltName: Full=Kynurenine--oxoglutarate transaminase 4;AltName: Full=Kynurenine--oxoglutarate transaminase IV;AltName: Full=Plasma membrane-associated…	VGAFTMVCKDADEAKR	1xAcetyl [K];1xCarbamidomethyl [C8];1xSuccinyl [K]	-0.626811	-0.105348							mitochondrion		plasma membrane
41393531	P621	PLP1	Myelin proteolipid protein;Short=PLP;AltName: Full=Lipophilin	MYGVLPWNAFPGKVCGSNLLSICK	2xCarbamidomethyl [C15;C23];1xSuccinyl [K13]	-0.718906	-0.152458									plasma membrane
3023202	P56378	MP68	6.8 kDa mitochondrial proteolipid	MLQSIIKNIWIPMKPYYTK	1xSuccinyl [K7]	-0.902339	NA							mitochondrion
8134589	Q9Y6M9	NDUFB9	NADH dehydrogenase [ubiquinone] 1 beta subcomplex subunit 9;AltName: Full=Complex I-B22;Short=CI-B22;AltName: Full=LYR motif-containing protein 3;AltName: Full=NADH-ubiquinone oxidoreductase B22 subunit	EVKQLQEETPPGGPLTEALPPAR	1xSuccinyl [K3]	-1.02588	-0.109771							mitochondrion
