# Supplementary material for: Altered succinylation of mitochondrial proteins, APP and tau in Alzheimer’s disease
Source: Nat Commun. 2022 Jan 10;13:159. doi: 10.1038/s41467-021-27572-2 (PMC8748865; doi:10.1038/s41467-021-27572-2)
Supplement: Supplementary file 10 — Supplementary Data 7 [file 41467_2021_27572_MOESM10_ESM.xlsx]

## Sheet: S Data 7
Supplementary Data 7. The succinylation proteomics database search information used in the paper.
The 1st Cohort
Sequence	Modifications	Qvality PEP	Qvality q-value	# Protein Groups	# Proteins	# PSMs	Master Protein Accessions	Master Protein Descriptions	# Missed Cleavages	Theo. MH+ [Da]	# Razor Quan Results	Abundances (Grouped): F1	Abundances (Grouped): F2	Abundances (Grouped): F3	Abundances (Grouped): F4	Abundances (Grouped): F5	Abundances (Grouped): F6	Abundances (Grouped): F7	Abundances (Grouped): F8	Abundances (Grouped): F9	Abundances (Grouped): F10	Abundances (by Bio. Rep.): F1,NL1	Abundances (by Bio. Rep.): F2,NL2	Abundances (by Bio. Rep.): F3,NL3	Abundances (by Bio. Rep.): F4,NL4	Abundances (by Bio. Rep.): F5,NL5	Abundances (by Bio. Rep.): F6,AD1	Abundances (by Bio. Rep.): F7,AD2	Abundances (by Bio. Rep.): F8,AD3	Abundances (by Bio. Rep.): F9,AD4	Abundances (by Bio. Rep.): F10,AD5	Abundance: F1: Control, NL1	Abundance: F2: Control, NL2	Abundance: F3: Control, NL3	Abundance: F4: Control, NL4	Abundance: F5: Control, NL5	Abundance: F6: Sample, AD1	Abundance: F7: Sample, AD2	Abundance: F8: Sample, AD3	Abundance: F9: Sample, AD4	Abundance: F10: Sample, AD5	Quan Info	Confidence (by Search Engine): Sequest HT	m/z [Da] (by Search Engine): Sequest HT	DeltaM [ppm] (by Search Engine): Sequest HT	RT [min] (by Search Engine): Sequest HT	Percolator q-Value (by Search Engine): Sequest HT	Percolator PEP (by Search Engine): Sequest HT	Top Apex RT [min]
AAAEVNQDYGLDPKIANAIMK	1xSuccinyl [K14]	9.40588e-09	0	1	1	58	1730117	RecName: Full=Fumarate hydratase, mitochondrial; Short=Fumarase; Flags: Precursor	1	2332.15	0	91.7	132.2	83.7	101.2	84.2	110	165.3	82.1	66.1	83.5	91.7	132.2	83.7	101.2	84.2	110	165.3	82.1	66.1	83.5	3.40631e+06	4908998	3.11092e+06	3.75978e+06	3.12618e+06	4.08786e+06	6.13962e+06	3.04933e+06	2.45365e+06	3.10333e+06		High	778.054	-0.05	83.8052	0	2.037e-10	83
ITKFENAFLSHVVSQHQALLGTIR	1xSuccinyl [K3]	0.000889481	0	1	1	5	114517	RecName: Full=ATP synthase subunit alpha, mitochondrial; Flags: Precursor	1	2809.5	0	113.3	136.6	44.4	8.4	111.1	238.6	148.6	96	65.9	37.1	113.3	136.6	44.4	8.4	111.1	238.6	148.6	96	65.9	37.1	236774	285358	92796.7	17455.8	232176	498500	310473	200601	137635	77594.9		High	703.13	-0.56	100.582	2.784e-05	0.0001644	100.38
ITGKNQVTATK	1xSuccinyl [K4]	0.000297542	0	1	1	32	269849557	RecName: Full=Dihydrolipoyl dehydrogenase, mitochondrial; AltName: Full=Dihydrolipoamide dehydrogenase; AltName: Full=Glycine cleavage system L protein; Flags: Precursor	1	1260.68	0	89.3	111.4	90.8	115.1	94	120.2	106.6	93.5	83.6	95.6	89.3	111.4	90.8	115.1	94	120.2	106.6	93.5	83.6	95.6	6.18833e+06	7.7234e+06	6.29354e+06	7.98157e+06	6.51342e+06	8.33096e+06	7.38641e+06	6483909	5.7951e+06	6.62631e+06		High	630.844	0.42	16.6225	9.756e-06	0.0001485	16.28
LTFDSSFSPNTGKK	1xSuccinyl [K]	0.000354126	0	1	1	21	130683	RecName: Full=Voltage-dependent anion-selective channel protein 1; Short=VDAC-1; Short=hVDAC1; AltName: Full=Outer mitochondrial membrane protein porin 1; AltName: Full=Plasmalemmal porin; AltName: Full=Porin 31HL; AltName: Full=Porin 31HM	1	1628.78	0	83.6	100	104.1	69.4	208.4	114.8	106.9	47.6	88.3	76.8	83.6	100	104.1	69.4	208.4	114.8	106.9	47.6	88.3	76.8	121739	145692	151678	101033	303543	167168	155742	69376.6	128595	111784		High	814.894	0.15	53.3786	6.025e-05	0.000308	53.52
ITELYKQYDFGK	1xSuccinyl [K6]	0.000427627	0	1	1	11	94730583	RecName: Full=Isoleucine--tRNA ligase, mitochondrial; AltName: Full=Isoleucyl-tRNA synthetase; Short=IleRS; Flags: Precursor	1	1604.78	0	87.8	111.1	81.5	68	97.3	131.7	119.8	99.4	100.4	103	87.8	111.1	81.5	68	97.3	131.7	119.8	99.4	100.4	103	205685	260150	190803	159278	227950	308391	280692	232879	235164	241277		High	802.897	1.71	61.0049	0	1.641e-05	61.17
LTEDEEGNAKLQQR	1xSuccinyl [K10]	5.30414e-06	0	1	1	43	12643417	RecName: Full=Pyruvate dehydrogenase protein X component, mitochondrial; AltName: Full=Dihydrolipoamide dehydrogenase-binding protein of pyruvate dehydrogenase complex; AltName: Full=E3-binding protein; Short=E3BP; AltName: Full=Lipoyl-containing pyruvate dehydrogenase complex component X; AltName: Full=proX; Flags: Precursor	1	1730.82	0	100.5	102.6	100.9	121	94.1	114.2	116.6	76.1	66.8	107.2	100.5	102.6	100.9	121	94.1	114.2	116.6	76.1	66.8	107.2	584023	596075	585985	703026	546856	663183	677562	442118	387887	622951		High	577.612	0.99	23.9798	0	8.868e-08	24.18
LTIQGLKDFTPGKPLK	1xSuccinyl [K7]	4.31892e-05	0	1	1	28	6686275	RecName: Full=Aconitate hydratase, mitochondrial; Short=Aconitase; AltName: Full=Citrate hydro-lyase; Flags: Precursor	1	1856.05	0	114.1	152.8	136.2	81.4	114.1	93.8	119.8	80.6	71.4	35.6	114.1	152.8	136.2	81.4	114.1	93.8	119.8	80.6	71.4	35.6	1.89067e+06	2.53102e+06	2.25682e+06	1.34873e+06	1.89009e+06	1.55439e+06	1.98498e+06	1.3357e+06	1.18207e+06	590267		High	619.356	-0.1	78.2376	0	5.964e-05	77.32
ISVAGVTSSNVGYLAHAIHQVTK	1xSuccinyl [K23]	1.29788e-06	0	1	1	24	308153643	RecName: Full=Aspartate aminotransferase, mitochondrial; Short=mAspAT; AltName: Full=Fatty acid-binding protein; Short=FABP-1; AltName: Full=Glutamate oxaloacetate transaminase 2; AltName: Full=Kynurenine aminotransferase 4; AltName: Full=Kynurenine aminotransferase IV; AltName: Full=Kynurenine--oxoglutarate transaminase 4; AltName: Full=Kynurenine--oxoglutarate transaminase IV; AltName: Full=Pla…	0	2452.28	0	151.5	85.1	48.6	134.9	90.7	172.2	190.3	62.8	37.9	25.9	151.5	85.1	48.6	134.9	90.7	172.2	190.3	62.8	37.9	25.9	1925252	1.0817e+06	617395	1714499	1.15313e+06	2.18765e+06	2.41885e+06	798047	481765	329245		High	818.099	0.26	91.783	0	8.904e-08	90.9
LSMQKSMQNHAAVFR	1xSuccinyl [K5]	0.000520133	0	1	1	20	1169337	RecName: Full=Succinate dehydrogenase [ubiquinone] flavoprotein subunit, mitochondrial; AltName: Full=Flavoprotein subunit of complex II; Short=Fp; Flags: Precursor	1	1847.89	0	135.8	117.3	73.3	149.2	87	110.5	126.8	86.8	52.8	60.4	135.8	117.3	73.3	149.2	87	110.5	126.8	86.8	52.8	60.4	1.02683e+06	887017	553879	1.12823e+06	657372	835520	958864	656016	399216	456673		High	924.448	-0.7	48.221	0	2.073e-05	48.09
ISKGANPVEIR	1xSuccinyl [K3]	0.000567427	0	1	1	6	129379	RecName: Full=60 kDa heat shock protein, mitochondrial; AltName: Full=60 kDa chaperonin; AltName: Full=Chaperonin 60; Short=CPN60; AltName: Full=Heat shock protein 60; Short=HSP-60; Short=Hsp60; AltName: Full=HuCHA60; AltName: Full=Mitochondrial matrix protein P1; AltName: Full=P60 lymphocyte protein; Flags: Precursor	1	1283.7	0	83.7	76.2	73.8	59	89.5	165.2	145.6	76.9	88.7	141.2	83.7	76.2	73.8	59	89.5	165.2	145.6	76.9	88.7	141.2	347390	316073	306399	244887	371293	685545	604282	319243	368222	585867		High	642.351	-0.36	34.6825	0	2.3e-05	34.88
ISGASEKDIVHSGLAYTMER	1xOxidation [M18]; 1xSuccinyl [K7]	4.83566e-10	0	1	1	261	118541	RecName: Full=Glutamate dehydrogenase 1, mitochondrial; Short=GDH 1; Flags: Precursor	1	2280.08	0	95.7	88.8	78	62.3	72.3	235.4	83	82.3	91.6	110.6	95.7	88.8	78	62.3	72.3	235.4	83	82.3	91.6	110.6	3.30399e+07	3.06371e+07	2.69253e+07	2.15099e+07	2.49538e+07	8.12572e+07	2.86387e+07	2.84161e+07	3.16185e+07	3.81815e+07		High	760.699	0.26	61.0694	0	2.262e-10	60.72
ISGASEKDIVHSGLAYTMER	1xSuccinyl [K7]	6.11609e-08	0	1	1	117	118541	RecName: Full=Glutamate dehydrogenase 1, mitochondrial; Short=GDH 1; Flags: Precursor	1	2264.09	2	101.4	96.5	64.2	102.4	78.8	174.2	93.6	97.2	73.6	118	101.4	96.5	64.2	102.4	78.8	174.2	93.6	97.2	73.6	118	7.07401e+07	6.72636e+07	4.47364e+07	7.13816e+07	5.49712e+07	1.21487e+08	6.52856e+07	6.77928e+07	5.13329e+07	8.23098e+07		High	1132.55	-0.03	69.0127	0	5.182e-09	68.96
LTAASVGVQGSGWGWLGFNKER	1xSuccinyl [K20]	6.02545e-11	0	1	1	69	134665	RecName: Full=Superoxide dismutase [Mn], mitochondrial; Flags: Precursor	1	2420.2	0	76.8	160.3	53.3	117.5	83.2	102.4	89.4	66	140.9	110.1	76.8	160.3	53.3	117.5	83.2	102.4	89.4	66	140.9	110.1	4.87294e+06	1.0171e+07	3.38412e+06	7.45346e+06	5.2798e+06	6.4958e+06	5.67081e+06	4.18589e+06	8941573	6.98613e+06		High	807.405	0.51	96.9014	0	4.528e-11	96.33
ITLVSAAPGKVICEMK	1xCarbamidomethyl [C13]; 1xSuccinyl [K10]	7.47696e-07	0	1	1	50	23396822	RecName: Full=Acyl-coenzyme A thioesterase 13; Short=Acyl-CoA thioesterase 13; AltName: Full=Thioesterase superfamily member 2; Contains: RecName: Full=Acyl-coenzyme A thioesterase 13, N-terminally processed	1	1816.95	0	97	133.8	100.3	71.7	112.2	142.5	104.2	89.4	61	88	97	133.8	100.3	71.7	112.2	142.5	104.2	89.4	61	88	8.18747e+06	1.12998e+07	8.46963e+06	6.05047e+06	9.4695e+06	1.20284e+07	8.79453e+06	7.54444e+06	5.15422e+06	7.43189e+06		High	606.323	-0.01	76.303	0	8.659e-09	75.44
ITLVSAAPGKVICEMK	1xCarbamidomethyl [C13]; 1xOxidation [M15]; 1xSuccinyl [K10]	4.69929e-07	0	1	1	128	23396822	RecName: Full=Acyl-coenzyme A thioesterase 13; Short=Acyl-CoA thioesterase 13; AltName: Full=Thioesterase superfamily member 2; Contains: RecName: Full=Acyl-coenzyme A thioesterase 13, N-terminally processed	1	1832.95	0	99	107	118.8	41.1	111.7	186.6	101.7	75.9	86.4	71.7	99	107	118.8	41.1	111.7	186.6	101.7	75.9	86.4	71.7	2.53202e+06	2.73699e+06	3.0378e+06	1051694	2.85665e+06	4.77346e+06	2.60062e+06	1.94178e+06	2.20943e+06	1.835e+06		High	916.979	0.3	61.6583	0	1.694e-07	60.85
LTLYDIAHTPGVAADLSHIETKAAVK	1xSuccinyl [K]	4.45636e-06	0	1	1	50	215274114	RecName: Full=Malate dehydrogenase, mitochondrial; Flags: Precursor	1	2834.49	0	156.7	41.5	95	89.2	66.4	209.4	120.8	81.6	61.6	78	156.7	41.5	95	89.2	66.4	209.4	120.8	81.6	61.6	78	7592372	2.01186e+06	4.60365e+06	4.32101e+06	3.21615e+06	1.01466e+07	5.85204e+06	3.95246e+06	2.98466e+06	3.77804e+06		High	945.501	-1.99	97.0646	0	6.94e-06	97.76
LYKSMTLLNTMDR	1xSuccinyl [K3]	3.49933e-05	0	1	1	20	548403	RecName: Full=2-oxoisovalerate dehydrogenase subunit alpha, mitochondrial; AltName: Full=Branched-chain alpha-keto acid dehydrogenase E1 component alpha chain; Short=BCKDE1A; Short=BCKDH E1-alpha; Flags: Precursor	1	1685.82	0	122.2	102.7	57.8	137.6	110.1	79.2	154.8	95.2	66.6	73.8	122.2	102.7	57.8	137.6	110.1	79.2	154.8	95.2	66.6	73.8	460822	387337	218139	518861	415323	298647	583611	359026	251064	278177		High	843.415	-0.95	75.7557	0	2.145e-06	75.1
IYKALEAVSSCVR	1xCarbamidomethyl [C11]; 1xSuccinyl [K3]	0.000146143	0	1	1	15	85541638	RecName: Full=Methionine--tRNA ligase, mitochondrial; AltName: Full=Methionyl-tRNA synthetase 2; AltName: Full=Mitochondrial methionyl-tRNA synthetase; Short=MtMetRS; Flags: Precursor	1	1595.81	0	79.8	109.5	78.3	93.3	104.3	151.8	125.3	91.4	70.5	95.8	79.8	109.5	78.3	93.3	104.3	151.8	125.3	91.4	70.5	95.8	81315.8	111585	79857	95056.3	106277	154751	127692	93187.4	71870.3	97677.6		High	798.408	-0.12	63.4079	0	4.606e-06	63.24
IWMFDKYGLLVK	1xSuccinyl [K6]	0.000306302	0	1	1	14	126733	RecName: Full=NAD-dependent malic enzyme, mitochondrial; Short=NAD-ME; AltName: Full=Malic enzyme 2; Flags: Precursor	1	1612.84	0	74.3	128.9	12.9	154.1	161.6	23.9	136.8	110.4	99.6	97.4	74.3	128.9	12.9	154.1	161.6	23.9	136.8	110.4	99.6	97.4	63756.4	110573	11094.3	132196	138587	20529.3	117390	94688	85440.5	83583.1		High	806.926	-0.17	108.172	7.867e-05	0.0004926	107.37
LVPGWTKPITIGR	1xSuccinyl [K7]	0.00170719	0	1	1	59	20141568	RecName: Full=Isocitrate dehydrogenase [NADP], mitochondrial; Short=IDH; AltName: Full=ICD-M; AltName: Full=IDP; AltName: Full=NADP(+)-specific ICDH; AltName: Full=Oxalosuccinate decarboxylase; Flags: Precursor	0	1537.87	0	98.1	124.7	110.6	102.2	92.6	111.9	122.7	75.6	75.6	86	98.1	124.7	110.6	102.2	92.6	111.9	122.7	75.6	75.6	86	2.40465e+07	3.05601e+07	2.7103e+07	2.50464e+07	2.27053e+07	2.74161e+07	3.00716e+07	1.85329e+07	1.85293e+07	2.10648e+07		High	513.296	-0.49	78.0222	2.784e-05	0.0001795	77.12
IVNSAQTGSFKQLTVK	1xSuccinyl [K11]	4.27625e-07	0	1	1	51	62906882	RecName: Full=ATP synthase subunit g, mitochondrial; Short=ATPase subunit g	1	1820.98	0	132.5	132.2	79.2	102.4	114.6	126.6	97.4	59.7	87.9	67.4	132.5	132.2	79.2	102.4	114.6	126.6	97.4	59.7	87.9	67.4	1.39829e+06	1.39542e+06	836291	1.08118e+06	1.20936e+06	1.33646e+06	1.02797e+06	630035	927555	711158		High	910.992	0.49	54.1199	0	2.938e-08	53.62
IVGYFVSGCDPSIMGIGPVPAISGALKK	1xCarbamidomethyl [C9]; 1xOxidation [M14]; 1xSuccinyl [K]	3.13844e-05	0	1	1	44	57015371	RecName: Full=3-ketoacyl-CoA thiolase, mitochondrial; AltName: Full=Acetyl-CoA acyltransferase; AltName: Full=Beta-ketothiolase; AltName: Full=Mitochondrial 3-oxoacyl-CoA thiolase; AltName: Full=T1	1	2949.51	0	121.4	98.4	65.8	48.9	89.3	202.4	109.3	84.6	89.7	90.2	121.4	98.4	65.8	48.9	89.3	202.4	109.3	84.6	89.7	90.2	437210	354592	236995	176055	321794	729171	393539	304584	323045	324978		High	983.843	1.48	101.006	0	7.745e-07	100.05
IVGYFVSGCDPSIMGIGPVPAISGALKK	1xCarbamidomethyl [C9]; 1xSuccinyl [K]	7.79186e-06	0	1	1	44	57015371	RecName: Full=3-ketoacyl-CoA thiolase, mitochondrial; AltName: Full=Acetyl-CoA acyltransferase; AltName: Full=Beta-ketothiolase; AltName: Full=Mitochondrial 3-oxoacyl-CoA thiolase; AltName: Full=T1	1	2933.52	0	90.5	103.7	53.1	107	119.7	104.9	129.1	102.6	70.7	118.6	90.5	103.7	53.1	107	119.7	104.9	129.1	102.6	70.7	118.6	599275	686963	351444	708775	792672	694465	854983	679655	468374	785332		High	978.51	-0.05	109.317	0	1.406e-07	108.53
IVGCICEEDNTSVVWFWLHKGEAQR	2xCarbamidomethyl [C4; C6]; 1xSuccinyl [K20]	3.53145e-09	0	1	1	32	20141332	RecName: Full=Cytochrome c oxidase subunit 5B, mitochondrial; AltName: Full=Cytochrome c oxidase polypeptide Vb; Flags: Precursor	1	3133.45	0	111.3	118	37.3	124	130.5	141	104.7	68	93.3	71.8	111.3	118	37.3	124	130.5	141	104.7	68	93.3	71.8	5.91343e+06	6.27309e+06	1.98419e+06	6.59222e+06	6.93451e+06	7.49581e+06	5.56245e+06	3.6135e+06	4.95949e+06	3.81755e+06		High	1045.15	-0.83	108.268	0	1.55e-09	107.3
IVEYEKEMEK	1xOxidation [M8]; 1xSuccinyl [K6]	0.00068021	0	1	1	156	6831494	RecName: Full=ATP synthase subunit d, mitochondrial; Short=ATPase subunit d	1	1413.65	0	89.8	104.1	104.4	83.4	134.8	116.7	113.8	59.7	102.3	91	89.8	104.1	104.4	83.4	134.8	116.7	113.8	59.7	102.3	91	1.56844e+06	1.81918e+06	1.82328e+06	1.45712e+06	2.35515e+06	2.03814e+06	1.98712e+06	1.04341e+06	1.78707e+06	1.58961e+06		High	707.328	1.71	29.9477	0	7.198e-05	22.8
IVEYEKEMEK	1xSuccinyl [K6]	0.00142452	0	1	1	61	6831494	RecName: Full=ATP synthase subunit d, mitochondrial; Short=ATPase subunit d	1	1397.65	0	112.5	113.3	83.6	131.3	113.3	105.4	108.2	72.9	77	82.6	112.5	113.3	83.6	131.3	113.3	105.4	108.2	72.9	77	82.6	3.5567e+06	3.58183e+06	2.64457e+06	4.15051e+06	3.58343e+06	3.33215e+06	3.42017e+06	2.304e+06	2.43304e+06	2.6113e+06		High	699.329	0.07	33.4423	9.756e-06	0.000148	34.01
LVEVIKTPMTSQK	1xSuccinyl [K6]	0.000306302	0	1	1	29	311033442	RecName: Full=Hydroxyacyl-coenzyme A dehydrogenase, mitochondrial; Short=HCDH; AltName: Full=Medium and short-chain L-3-hydroxyacyl-coenzyme A dehydrogenase; AltName: Full=Short-chain 3-hydroxyacyl-CoA dehydrogenase; Flags: Precursor	1	1573.85	0	96.7	127.5	84.6	104.2	86.8	131.1	140.9	81.2	66.9	80.2	96.7	127.5	84.6	104.2	86.8	131.1	140.9	81.2	66.9	80.2	336541	443494	294280	362348	301836	456175	489999	282419	232602	278927		High	787.429	0.21	54.2324	0	1.102e-05	53.55
LVDEYSLNAGKQR	1xSuccinyl [K11]	3.98759e-05	0	1	1	14	116242516	RecName: Full=Hexokinase-1; AltName: Full=Brain form hexokinase; AltName: Full=Hexokinase type I; Short=HK I	1	1592.79	0	90.3	106.3	102.5	84.2	80.3	118.1	96.4	67.5	80.8	173.6	90.3	106.3	102.5	84.2	80.3	118.1	96.4	67.5	80.8	173.6	66417.2	78242.6	75452.8	61978.8	59118.3	86910.7	70905.9	49670.8	59420	127720		High	796.9	1.14	39.9278	0	9.798e-07	39.87
LVAQLYKIVPNVLLEQGK	1xSuccinyl [K7]	8.62504e-06	0	1	1	27	57015285	RecName: Full=Citrate synthase, mitochondrial; AltName: Full=Citrate (Si)-synthase; Flags: Precursor	1	2125.23	0	112.9	110.4	60.7	103.6	129	108.6	182.4	86.1	74.6	31.6	112.9	110.4	60.7	103.6	129	108.6	182.4	86.1	74.6	31.6	770777	753898	414865	707716	881190	741616	1.24575e+06	588014	509585	216081		High	1063.12	1.08	109.313	0	7.891e-07	108.33
LTSSLTTKGASSFK	1xSuccinyl [K8]	5.70334e-06	0	1	1	50	21903482	RecName: Full=Cytochrome b-c1 complex subunit 2, mitochondrial; AltName: Full=Complex III subunit 2; AltName: Full=Core protein II; AltName: Full=Ubiquinol-cytochrome-c reductase complex core protein 2; Flags: Precursor	1	1527.79	0	121	94.2	102.2	111.2	110.5	122.9	130.1	62.6	77.3	68	121	94.2	102.2	111.2	110.5	122.9	130.1	62.6	77.3	68	5.07433e+06	3.94994e+06	4.28619e+06	4.66211e+06	4.63619e+06	5.15673e+06	5.45464e+06	2.62753e+06	3.24056e+06	2.85364e+06		High	764.399	0.51	42.89	0	2.941e-06	41.64
ISALQSAGVVVSMSPAQLGTTIYKEFEK	1xSuccinyl [K24]	0.00140403	0	1	1	11	223634731	RecName: Full=Succinate--CoA ligase [ADP/GDP-forming] subunit alpha, mitochondrial; AltName: Full=Succinyl-CoA synthetase subunit alpha; Short=SCS-alpha; Flags: Precursor	1	3054.57	0	120.7	136.9	35.6	132.1	151	49.4	141.8	106.2	30.7	95.5	120.7	136.9	35.6	132.1	151	49.4	141.8	106.2	30.7	95.5	119019	135017	35073.9	130285	148973	48767.2	139868	104774	30327.4	94208.5		High	1018.86	-2.76	122.009	0	6.756e-05	121.83
LQLLEPFDKWDGKDLEDLQILIK	1xSuccinyl [K]	4.62102e-06	0	1	1	11	6686275	RecName: Full=Aconitate hydratase, mitochondrial; Short=Aconitase; AltName: Full=Citrate hydro-lyase; Flags: Precursor	2	2869.52	0	99.7	118.7	70.3	95.6	149.7	75.1	153.7	90.4	85.9	60.8	99.7	118.7	70.3	95.6	149.7	75.1	153.7	90.4	85.9	60.8	430575	512407	303707	412721	646439	324221	663412	390255	370874	262537		High	957.179	-0.31	121.922	0	7.512e-08	121.95
LLTWDVKDTLLR	1xSuccinyl [K7]	8.41966e-05	0	1	1	40	74752302	RecName: Full=Haloacid dehalogenase-like hydrolase domain-containing protein 3	1	1572.86	0	60.2	133.2	86.7	74.4	119.8	114.1	166	68.5	75.6	101.6	60.2	133.2	86.7	74.4	119.8	114.1	166	68.5	75.6	101.6	1.24312e+06	2.7503e+06	1.7904e+06	1.53625e+06	2.4743e+06	2.35644e+06	3.42871e+06	1.41525e+06	1.5625e+06	2.09769e+06		High	786.935	0.14	97.8971	0	4.056e-06	97.01
LITTQQWLIKLTSK	1xSuccinyl [K10]	1.79496e-05	0	1	1	26	114443	RecName: Full=ATP synthase subunit a; AltName: Full=F-ATPase protein 6	1	1773.02	0	98.1	133.7	50	87	108.3	117.7	121.4	76.2	133.6	74	98.1	133.7	50	87	108.3	117.7	121.4	76.2	133.6	74	724012	986860	369272	642496	799530	868950	896715	562323	986673	546585		High	887.012	0.11	105.147	0	3.797e-07	104.35
IITEKAVFDVDK	1xSuccinyl [K5]	5.77337e-05	0	1	1	16	2492998	RecName: Full=Succinyl-CoA:3-ketoacid coenzyme A transferase 1, mitochondrial; AltName: Full=3-oxoacid CoA-transferase 1; AltName: Full=Somatic-type succinyl-CoA:3-oxoacid CoA-transferase; Short=SCOT-s; Flags: Precursor	1	1477.78	0	98.1	133.3	91.6	89.2	97.8	113.3	105.3	107.4	88.5	75.6	98.1	133.3	91.6	89.2	97.8	113.3	105.3	107.4	88.5	75.6	450238	612202	420584	409623	448956	520223	483378	493098	406337	347156		High	739.393	0.57	63.0818	0	1.526e-06	62.51
IITAESGKPLKEAHGEILYSAFFLEWFSEEAR	1xSuccinyl [K]	0.000131073	0	1	1	7	7531278	RecName: Full=Succinate-semialdehyde dehydrogenase, mitochondrial; AltName: Full=Aldehyde dehydrogenase family 5 member A1; AltName: Full=NAD(+)-dependent succinic semialdehyde dehydrogenase; Flags: Precursor	1	3768.88	0	154.5	81.7	15.9	49.6	63.3	234.4	134.2	113.9	118.5	33.9	154.5	81.7	15.9	49.6	63.3	234.4	134.2	113.9	118.5	33.9	282819	149637	29151	90781	115899	429057	245683	208555	216948	62086.2		High	1256.97	3.98	127.765	0	4.027e-06	127.59
IISKEGIPGLYR	1xSuccinyl [K4]	0.000261119	0	1	1	28	167016554	RecName: Full=Calcium-binding mitochondrial carrier protein SCaMC-1; AltName: Full=Mitochondrial ATP-Mg/Pi carrier protein 1; AltName: Full=Mitochondrial Ca(2+)-dependent solute carrier protein 1; AltName: Full=Small calcium-binding mitochondrial carrier protein 1; AltName: Full=Solute carrier family 25 member 24	1	1445.8	0	110.3	147.9	95.8	93.7	71.9	119.6	111.5	79.7	86.6	83	110.3	147.9	95.8	93.7	71.9	119.6	111.5	79.7	86.6	83	2.57554e+06	3.45438e+06	2.23768e+06	2.18966e+06	1679956	2.79329e+06	2.6049e+06	1.86101e+06	2.02215e+06	1939585		High	723.404	0.53	65.9675	0	5.227e-05	65.39
ILQEGVDPKKLDSLTTSFGFPVGAATLVDEVGVDVAK	1xSuccinyl [K]	4.18417e-07	0	1	1	76	20141376	RecName: Full=Trifunctional enzyme subunit alpha, mitochondrial; AltName: Full=78 kDa gastrin-binding protein; AltName: Full=TP-alpha; Includes: RecName: Full=Long-chain enoyl-CoA hydratase; Includes: RecName: Full=Long chain 3-hydroxyacyl-CoA dehydrogenase; Flags: Precursor	2	3916.05	0	142.9	93.3	47.9	70.4	98.8	177	121.9	70.3	89	88.6	142.9	93.3	47.9	70.4	98.8	177	121.9	70.3	89	88.6	2.2778e+06	1.48809e+06	763146	1.12181e+06	1.57588e+06	2.82121e+06	1.94301e+06	1.12154e+06	1.41856e+06	1.41186e+06		High	1306.01	-4.43	122.238	0	2.707e-08	121.42
ILQDIASGSHPFSQVLKEAK	1xSuccinyl [K]	2.37031e-06	0	1	1	46	92090799	RecName: Full=NADH-ubiquinone oxidoreductase 75 kDa subunit, mitochondrial; AltName: Full=Complex I-75kD; Short=CI-75kD; Flags: Precursor	1	2268.19	0	122.6	126.2	114.1	81.3	99	159.5	115.9	64.5	53.5	63.3	122.6	126.2	114.1	81.3	99	159.5	115.9	64.5	53.5	63.3	1.15402e+06	1.18753e+06	1.07387e+06	765107	931884	1500964	1.09015e+06	607026	503877	595366		High	1134.6	-1.16	73.646	9.756e-06	0.000137	72.71
LINYATNGAKFLK	1xSuccinyl [K10]	3.11575e-05	0	1	1	17	311033529	RecName: Full=Spermatogenesis-associated protein 20; AltName: Full=Sperm-specific protein 411; Short=Ssp411; Flags: Precursor	1	1552.84	0	97.1	133.4	118	58.5	123	142.7	121.6	51.3	112.1	42.2	97.1	133.4	118	58.5	123	142.7	121.6	51.3	112.1	42.2	476059	653753	578180	286685	602796	699457	596191	251575	549561	206656		High	776.922	0.38	65.2241	0	7.311e-07	64.4
LILPHVDIQLKYFDLGLPNR	1xSuccinyl [K11]	1.07473e-06	0	1	1	177	20141568	RecName: Full=Isocitrate dehydrogenase [NADP], mitochondrial; Short=IDH; AltName: Full=ICD-M; AltName: Full=IDP; AltName: Full=NADP(+)-specific ICDH; AltName: Full=Oxalosuccinate decarboxylase; Flags: Precursor	1	2464.36	1	84.7	84.1	44.9	127	123	125.7	106.9	103.9	96.3	103.4	84.7	84.1	44.9	127	123	125.7	106.9	103.9	96.3	103.4	2.11999e+07	2.10549e+07	1.12462e+07	3.17995e+07	3.07893e+07	3.14565e+07	2.67635e+07	2.60014e+07	2.41006e+07	2.58848e+07		High	1232.68	-0.07	112.677	0	2.252e-08	112.67
LLLNNGAKMPILGLGTWK	1xSuccinyl [K8]	9.87689e-05	0	1	1	10	113596	RecName: Full=Aldose reductase; Short=AR; AltName: Full=Aldehyde reductase; AltName: Full=Aldo-keto reductase family 1 member B1	1	2039.14	0	61.5	126.1	304.5	80	101.8		132.1	70.7	44.5	78.7	61.5	126.1	304.5	80	101.8		132.1	70.7	44.5	78.7	83125.3	170573	411924	108261	137701		178701	95596.8	60233.3	106486		High	680.382	-2.17	108.394	7.867e-05	0.0005712	107.37
IIKPCNHVLSLSFPIR	1xCarbamidomethyl [C5]; 1xSuccinyl [K3]	3.35025e-05	0	2	2	23	118541; 13432152	RecName: Full=Glutamate dehydrogenase 1, mitochondrial; Short=GDH 1; Flags: Precursor RecName: Full=Glutamate dehydrogenase 2, mitochondrial; Short=GDH 2; Flags: Precursor	0	1994.09	0	102.1	101.7	85.4	94.9	84.4	166.1	96.3	88.6	83	97.5	102.1	101.7	85.4	94.9	84.4	166.1	96.3	88.6	83	97.5	1112397	1.10773e+06	930908	1.03414e+06	919804	1809332	1.04902e+06	965693	904571	1.06218e+06	Shared	High	665.368	-0.16	85.095	0	1.802e-05	84.32
LIKEFSIYMTKDGR	2xSuccinyl [K3; K11]	0.000476777	0	1	1	23	308153643	RecName: Full=Aspartate aminotransferase, mitochondrial; Short=mAspAT; AltName: Full=Fatty acid-binding protein; Short=FABP-1; AltName: Full=Glutamate oxaloacetate transaminase 2; AltName: Full=Kynurenine aminotransferase 4; AltName: Full=Kynurenine aminotransferase IV; AltName: Full=Kynurenine--oxoglutarate transaminase 4; AltName: Full=Kynurenine--oxoglutarate transaminase IV; AltName: Full=Pla…	2	1900.94	0	107.2	157	54.5	157.5	83.9	89.3	128.3	72.9	93.9	55.6	107.2	157	54.5	157.5	83.9	89.3	128.3	72.9	93.9	55.6	96929.6	141935	49303.9	142407	75826.1	80785.4	116045	65893.1	84880.4	50278.6		High	950.975	3.27	83.0506	0	1.873e-05	82.47
LIKEFSIYMTK	1xOxidation [M9]; 1xSuccinyl [K3]	0.000480248	0	1	1	169	308153643	RecName: Full=Aspartate aminotransferase, mitochondrial; Short=mAspAT; AltName: Full=Fatty acid-binding protein; Short=FABP-1; AltName: Full=Glutamate oxaloacetate transaminase 2; AltName: Full=Kynurenine aminotransferase 4; AltName: Full=Kynurenine aminotransferase IV; AltName: Full=Kynurenine--oxoglutarate transaminase 4; AltName: Full=Kynurenine--oxoglutarate transaminase IV; AltName: Full=Pla…	1	1488.77	0	109.7	137.4	57.5	75.1	110.6	141.6	108.9	86.6	98.3	74.3	109.7	137.4	57.5	75.1	110.6	141.6	108.9	86.6	98.3	74.3	6.79142e+06	8.50575e+06	3.55711e+06	4.64761e+06	6.84748e+06	8.76477e+06	6.73943e+06	5.36032e+06	6.08306e+06	4.59988e+06		High	744.886	0.13	68.0423	2.784e-05	0.0001798	66.11
LIKEFSIYMTK	1xSuccinyl [K3]	0.000418422	0	1	1	108	308153643	RecName: Full=Aspartate aminotransferase, mitochondrial; Short=mAspAT; AltName: Full=Fatty acid-binding protein; Short=FABP-1; AltName: Full=Glutamate oxaloacetate transaminase 2; AltName: Full=Kynurenine aminotransferase 4; AltName: Full=Kynurenine aminotransferase IV; AltName: Full=Kynurenine--oxoglutarate transaminase 4; AltName: Full=Kynurenine--oxoglutarate transaminase IV; AltName: Full=Pla…	1	1472.77	0	108.5	132.1	47.4	134.5	112	95.3	118.9	90.9	75.5	84.9	108.5	132.1	47.4	134.5	112	95.3	118.9	90.9	75.5	84.9	1.26929e+07	1.54594e+07	5.54253e+06	1.57461e+07	1.31119e+07	1.11555e+07	1.39179e+07	1.0637e+07	8.83495e+06	9.93756e+06		High	491.594	-1.13	77.5172	0	6.424e-05	77.53
IMEKCTLPLTGK	1xCarbamidomethyl [C5]; 1xOxidation [M2]; 1xSuccinyl [K4]	0.000409415	0	1	1	61	2492998	RecName: Full=Succinyl-CoA:3-ketoacid coenzyme A transferase 1, mitochondrial; AltName: Full=3-oxoacid CoA-transferase 1; AltName: Full=Somatic-type succinyl-CoA:3-oxoacid CoA-transferase; Short=SCOT-s; Flags: Precursor	1	1506.75	0	101.1	127.8	132.6	77.9	115.4	133.7	106.9	75.9	66.9	61.9	101.1	127.8	132.6	77.9	115.4	133.7	106.9	75.9	66.9	61.9	911588	1.15279e+06	1.19583e+06	702728	1.04041e+06	1.20557e+06	964070	684052	603023	558176		High	753.881	0.2	43.3272	0	6.219e-05	43.66
IQEIIEQLDVTTSEYEKEKLNER	1xSuccinyl [K]	0.000619019	0	1	1	34	129379	RecName: Full=60 kDa heat shock protein, mitochondrial; AltName: Full=60 kDa chaperonin; AltName: Full=Chaperonin 60; Short=CPN60; AltName: Full=Heat shock protein 60; Short=HSP-60; Short=Hsp60; AltName: Full=HuCHA60; AltName: Full=Mitochondrial matrix protein P1; AltName: Full=P60 lymphocyte protein; Flags: Precursor	2	2907.45	0	119	92.2	40.6	68.6	106.6	184.9	142.8	84.9	79.4	81	119	92.2	40.6	68.6	106.6	184.9	142.8	84.9	79.4	81	1.72995e+06	1.34092e+06	590108	997428	1.5492e+06	2688842	2.07565e+06	1.23478e+06	1.15437e+06	1.17736e+06		High	969.822	2	91.5649	0	6.562e-05	90.51
LQALYEKGLQNGVPGLR	1xSuccinyl [K7]	7.31595e-07	0	1	1	7	317373422	RecName: Full=L-2-hydroxyglutarate dehydrogenase, mitochondrial; AltName: Full=Duranin; Flags: Precursor	1	1956.05	0	57.5	243.8	78.9		163.3	180.9	117.3	86.9	49.8	21.6	57.5	243.8	78.9		163.3	180.9	117.3	86.9	49.8	21.6	67956.5	288209	93240.8		193029	213908	138665	102734	58905.8	25589.2		High	978.532	1.12	74.9378	0	8.389e-09	74.6
IPLDVNDMKIDLMSISGHK	1xSuccinyl [K9]	6.6268e-05	0	1	1	4	62512153	RecName: Full=Cysteine desulfurase, mitochondrial; Flags: Precursor	1	2226.11	0		154.7	27.6	184.4	224	242.4		138.1		28.7		154.7	27.6	184.4	224	242.4		138.1		28.7		72267.4	12906.8	86146.8	104603	113209		64512.3		13409.5		High	742.708	-2.41	105.09	0	9.736e-05	104.72
LPGIPIKIVMEAIQQASVAK	1xSuccinyl [K7]	0.00147704	0	1	1	7	115502437	RecName: Full=Polyribonucleotide nucleotidyltransferase 1, mitochondrial; AltName: Full=3'-5' RNA exonuclease OLD35; AltName: Full=PNPase old-35; AltName: Full=Polynucleotide phosphorylase 1; Short=PNPase 1; AltName: Full=Polynucleotide phosphorylase-like protein; Flags: Precursor	1	2206.25	0	155.3	155.4		129.5	113	151.5	194.2	101.1			155.3	155.4		129.5	113	151.5	194.2	101.1			81990.5	82079.5		68402	59646.1	80023.6	102524	53382.5				High	1103.63	1.71	134.18	0	7.185e-05	134.75
IPAMTIAKNAGVEGSLIVEK	1xSuccinyl [K8]	1.79015e-07	0	1	1	36	129379	RecName: Full=60 kDa heat shock protein, mitochondrial; AltName: Full=60 kDa chaperonin; AltName: Full=Chaperonin 60; Short=CPN60; AltName: Full=Heat shock protein 60; Short=HSP-60; Short=Hsp60; AltName: Full=HuCHA60; AltName: Full=Mitochondrial matrix protein P1; AltName: Full=P60 lymphocyte protein; Flags: Precursor	1	2141.15	0	100.6	115.2	54.3	98.3	95.5	114.9	114.5	106.3	83.6	116.7	100.6	115.2	54.3	98.3	95.5	114.9	114.5	106.3	83.6	116.7	489618	560282	264209	478522	464852	559170	557324	516975	406615	568022		High	1071.08	2.3	81.7747	0	8.994e-09	82.21
INSPNSKVNTLSK	1xSuccinyl [K7]	1.74361e-05	0	1	1	29	20141376	RecName: Full=Trifunctional enzyme subunit alpha, mitochondrial; AltName: Full=78 kDa gastrin-binding protein; AltName: Full=TP-alpha; Includes: RecName: Full=Long-chain enoyl-CoA hydratase; Includes: RecName: Full=Long chain 3-hydroxyacyl-CoA dehydrogenase; Flags: Precursor	1	1501.79	0	112.4	105	89.8	72.8	94.2	186.1	114.6	52.9	100.7	71.6	112.4	105	89.8	72.8	94.2	186.1	114.6	52.9	100.7	71.6	954849	892170	763233	618404	800454	1.58116e+06	973551	449091	856053	608348		High	751.397	0.31	31.4602	0	8.568e-07	30.86
INPKNYTDNELEK	1xSuccinyl [K4]	0.000695168	0	1	1	38	118541	RecName: Full=Glutamate dehydrogenase 1, mitochondrial; Short=GDH 1; Flags: Precursor	1	1677.8	0	84.7	85.4	90.6	78.3	83.8	167.2	101.7	89.3	86.1	132.9	84.7	85.4	90.6	78.3	83.8	167.2	101.7	89.3	86.1	132.9	3.02786e+06	3.05146e+06	3.2371e+06	2.79776e+06	2.99688e+06	5.97693e+06	3.63384e+06	3.19359e+06	3.07765e+06	4.75056e+06		High	839.402	-0.19	41.9343	0	2.938e-05	40.27
LNEQKLAQLEEAK	1xSuccinyl [K5]	0.000299708	0	1	1	10	20455474	RecName: Full=ATP synthase F(0) complex subunit B1, mitochondrial; AltName: Full=ATP synthase proton-transporting mitochondrial F(0) complex subunit B1; AltName: Full=ATP synthase subunit b; Short=ATPase subunit b; Flags: Precursor	1	1613.84	1	91.7	118.8	112.6	31.6	120.7	127.2	71.6	71.3	145	109.5	91.7	118.8	112.6	31.6	120.7	127.2	71.6	71.3	145	109.5	168363	218082	206749	58092.8	221680	233592	131553	130930	266235	201082		High	807.422	-0.67	59.3315	0	1.079e-05	58.59
LNEHFLNTTDFLDTIKSNLDR	1xSuccinyl [K16]	1.51153e-06	0	1	1	44	20141568	RecName: Full=Isocitrate dehydrogenase [NADP], mitochondrial; Short=IDH; AltName: Full=ICD-M; AltName: Full=IDP; AltName: Full=NADP(+)-specific ICDH; AltName: Full=Oxalosuccinate decarboxylase; Flags: Precursor	1	2606.27	0	109.7	116.8	76.4	90.9	86.3	149.1	113.3	87.8	76.7	93	109.7	116.8	76.4	90.9	86.3	149.1	113.3	87.8	76.7	93	1.79822e+06	1.91621e+06	1.25321e+06	1.49065e+06	1.41588e+06	2.4443e+06	1.85779e+06	1.44051e+06	1.25759e+06	1524615		High	869.43	1.09	113.114	0	1.056e-06	112.31
IMIPLKTSPLQ	1xSuccinyl [K6]	0.00127786	0	1	1	42	17380133	RecName: Full=Protein NipSnap homolog 2; Short=NipSnap2; AltName: Full=Glioblastoma-amplified sequence	1	1340.75	0	95.8	114.5	91.5	119.7	113.6	71.5	129.9	96.6	69	97.9	95.8	114.5	91.5	119.7	113.6	71.5	129.9	96.6	69	97.9	2859886	3.41542e+06	2729497	3570584	3.38869e+06	2.1348e+06	3.87751e+06	2881354	2.05852e+06	2.92253e+06		High	670.878	0.2	85.4322	2.784e-05	0.0001964	84.64
LMFKNAPTPQEFR	1xSuccinyl [K4]	0.00115462	0	1	1	7	205830665	RecName: Full=Neural cell adhesion molecule 1; Short=N-CAM-1; Short=NCAM-1; AltName: CD_antigen=CD56; Flags: Precursor	1	1678.83	0	81.3	138.8	88.6	29.9	121.3	120.3	117.2	87	81.3	134.1	81.3	138.8	88.6	29.9	121.3	120.3	117.2	87	81.3	134.1	53384.5	91218.9	58223.3	19672.3	79699.6	79031	77020	57184	53432.3	88120		High	839.917	0.09	66.987	0	5.352e-05	66.97
IYLEGKIDYGEYMDK	1xSuccinyl [K6]	2.91096e-07	0	1	1	22	417811	RecName: Full=Single-stranded DNA-binding protein, mitochondrial; Short=Mt-SSB; Short=MtSSB; AltName: Full=PWP1-interacting protein 17; Flags: Precursor	1	1936.89	0	83.1	125.6	66.8	91.3	89.6	108.2	120.3	117.4	103.9	93.7	83.1	125.6	66.8	91.3	89.6	108.2	120.3	117.4	103.9	93.7	213717	322732	171667	234721	230426	278145	309086	301705	267134	240965		High	968.948	0.09	76.947	0	2.802e-09	76.22
LYVPHSLWPQIKGR	1xSuccinyl [K12]	0.00210586	0	1	1	1	62511241	RecName: Full=Delta-1-pyrroline-5-carboxylate dehydrogenase, mitochondrial; Short=P5C dehydrogenase; AltName: Full=Aldehyde dehydrogenase family 4 member A1; AltName: Full=L-glutamate gamma-semialdehyde dehydrogenase; Flags: Precursor	1	1793.97	0	186.4	50.9	80.2		139.5	125.5	172	93.8	71.3	80.5	186.4	50.9	80.2		139.5	125.5	172	93.8	71.3	80.5	606331	165501	260811		453678	408171	559448	305028	231883	261863		High	598.662	0.84	79.3109	0	0.0001095	78.53
NLDKEYLPIGGLAEFCKASAELALGENSEVLK	1xCarbamidomethyl [C16]; 1xSuccinyl [K]	8.55915e-09	0	1	1	61	308153643	RecName: Full=Aspartate aminotransferase, mitochondrial; Short=mAspAT; AltName: Full=Fatty acid-binding protein; Short=FABP-1; AltName: Full=Glutamate oxaloacetate transaminase 2; AltName: Full=Kynurenine aminotransferase 4; AltName: Full=Kynurenine aminotransferase IV; AltName: Full=Kynurenine--oxoglutarate transaminase 4; AltName: Full=Kynurenine--oxoglutarate transaminase IV; AltName: Full=Pla…	2	3578.79	0	137	146.2	57	87.9	90.4	161.2	104.2	73.7	62.7	79.8	137	146.2	57	87.9	90.4	161.2	104.2	73.7	62.7	79.8	4.62091e+06	4932170	1.92126e+06	2.96505e+06	3.04959e+06	5.43751e+06	3514637	2.48584e+06	2.11499e+06	2.69338e+06		High	1193.6	-0.42	116.643	0	1.077e-10	116.01
NGKDQDGDQAPEYR	1xSuccinyl [K3]	5.6082e-05	0	1	1	10	317373391	RecName: Full=Myelin-oligodendrocyte glycoprotein; Flags: Precursor	1	1692.71	0	128.6	58.4	61.4	46.5	156.7	146.8	79.5	86.3	83.1	152.6	128.6	58.4	61.4	46.5	156.7	146.8	79.5	86.3	83.1	152.6	60754.1	27596.9	29037.7	21983.9	74055.6	69359.4	37566.5	40803.4	39268.1	72116.9		High	846.859	0.74	16.8277	0	8.805e-05	16.91
NEKGLLTYTSWEDALSR	1xSuccinyl [K3]	8.79117e-08	0	1	1	23	92090799	RecName: Full=NADH-ubiquinone oxidoreductase 75 kDa subunit, mitochondrial; AltName: Full=Complex I-75kD; Short=CI-75kD; Flags: Precursor	1	2083	0	93.6	129.6	51.2	62	140.9	108.5	193	59.6	72.5	89	93.6	129.6	51.2	62	140.9	108.5	193	59.6	72.5	89	243588	337195	133208	161273	366582	282143	502142	155149	188585	231435		High	1042	0.48	93.2246	0	6.737e-10	93.15
NDGAAILAAVSSIAQKIR	1xSuccinyl [K16]	7.05231e-10	0	1	1	65	92090799	RecName: Full=NADH-ubiquinone oxidoreductase 75 kDa subunit, mitochondrial; AltName: Full=Complex I-75kD; Short=CI-75kD; Flags: Precursor	1	1898.03	0	108.3	130.2	84.5	106.4	110.1	136.3	115.8	68	67	73.3	108.3	130.2	84.5	106.4	110.1	136.3	115.8	68	67	73.3	3155194	3.79252e+06	2.46195e+06	3.10055e+06	3.2088e+06	3.97092e+06	3.37565e+06	1.98269e+06	1.95366e+06	2.13717e+06		High	633.35	-0.09	127.575	0	1.453e-10	127.36
NAKEVGEAICTDPLVSK	1xCarbamidomethyl [C10]; 1xSuccinyl [K3]	5.27783e-07	0	1	1	52	7531278	RecName: Full=Succinate-semialdehyde dehydrogenase, mitochondrial; AltName: Full=Aldehyde dehydrogenase family 5 member A1; AltName: Full=NAD(+)-dependent succinic semialdehyde dehydrogenase; Flags: Precursor	1	1930.94	0	104.3	133.1	110.1	80.4	68.8	133.6	97.8	87.8	78.4	105.7	104.3	133.1	110.1	80.4	68.8	133.6	97.8	87.8	78.4	105.7	967105	1.234e+06	1.02144e+06	746110	638145	1.23873e+06	907258	814463	727100	980326		High	965.976	1.12	59.0665	0	5.731e-09	56.65
MYGVLPWNAFPGKVCGSNLLSICK	2xCarbamidomethyl [C15; C23]; 1xOxidation [M1]; 1xSuccinyl [K13]	1.26703e-05	0	1	1	14	41393531	RecName: Full=Myelin proteolipid protein; Short=PLP; AltName: Full=Lipophilin	1	2827.36	0	210.8	117.6	41.8	67.1	136	195.2	63.8	59.6	63.4	44.7	210.8	117.6	41.8	67.1	136	195.2	63.8	59.6	63.4	44.7	1.22634e+06	683988	243385	390161	791219	1.13566e+06	371072	346954	368709	260216		High	943.124	-1.67	109.085	0	4.587e-07	108.73
MYGVLPWNAFPGKVCGSNLLSICK	2xCarbamidomethyl [C15; C23]; 1xSuccinyl [K13]	3.50738e-06	0	1	1	26	41393531	RecName: Full=Myelin proteolipid protein; Short=PLP; AltName: Full=Lipophilin	1	2811.37	0	151.6	105.3	29.4	174.2	182.7	72.2	88.8	79.3	47.3	69.2	151.6	105.3	29.4	174.2	182.7	72.2	88.8	79.3	47.3	69.2	1.25851e+06	873656	244401	1.44559e+06	1.51644e+06	599160	736895	658403	392598	574597		High	937.793	-0.72	112.916	0	1.2e-05	112.99
MVNSNLASVEELKEIDVEVR	1xOxidation [M1]; 1xSuccinyl [K13]	3.51539e-07	0	1	1	74	129063	RecName: Full=Pyruvate dehydrogenase E1 component subunit alpha, somatic form, mitochondrial; AltName: Full=PDHE1-A type I; Flags: Precursor	1	2390.18	0	108.1	130.1	74.6	65	93.3	168.6	96.7	78.8	103.6	81.2	108.1	130.1	74.6	65	93.3	168.6	96.7	78.8	103.6	81.2	4.60112e+06	5.53898e+06	3.17692e+06	2.76827e+06	3.97014e+06	7.17538e+06	4.11452e+06	3.35524e+06	4.40908e+06	3.45665e+06		High	797.396	-0.74	89.9173	0	1.525e-08	89.12
NRPGSALEKEVESMGAHLNAYSTR	1xSuccinyl [K9]	5.26361e-09	0	1	1	47	92090651	RecName: Full=Cytochrome b-c1 complex subunit 1, mitochondrial; AltName: Full=Complex III subunit 1; AltName: Full=Core protein I; AltName: Full=Ubiquinol-cytochrome-c reductase complex core protein 1; Flags: Precursor	1	2717.29	1	164.2	122.3	93.1	98.9	84	163.6	115.2	51.3	55.2	52.2	164.2	122.3	93.1	98.9	84	163.6	115.2	51.3	55.2	52.2	1.74472e+06	1.29961e+06	989009	1.05039e+06	892528	1.73857e+06	1.22407e+06	544577	586915	554939		High	906.436	-1.01	84.0757	0	6.192e-09	83.12
NQVTATKADGGTQVIDTK	1xSuccinyl [K7]	4.96674e-09	0	1	1	38	269849557	RecName: Full=Dihydrolipoyl dehydrogenase, mitochondrial; AltName: Full=Dihydrolipoamide dehydrogenase; AltName: Full=Glycine cleavage system L protein; Flags: Precursor	1	1946.97	0	90.9	115.6	77.4	90.2	84.4	161.4	113.4	101.8	73	92	90.9	115.6	77.4	90.2	84.4	161.4	113.4	101.8	73	92	748436	952022	637326	742476	694636	1.32858e+06	933516	838193	600615	757188		High	973.988	0.65	31.4164	0	2.222e-11	31.52
NQLKETTEAACR	1xCarbamidomethyl [C11]; 1xSuccinyl [K4]	9.38777e-05	0	1	1	16	12643338	RecName: Full=Glutathione S-transferase kappa 1; AltName: Full=GST 13-13; AltName: Full=GST class-kappa; AltName: Full=GSTK1-1; Short=hGSTK1; AltName: Full=Glutathione S-transferase subunit 13	1	1520.7	0	113.1	104.6	88.2	76.9	126.4	142.1	98	71.8	77.9	101.1	113.1	104.6	88.2	76.9	126.4	142.1	98	71.8	77.9	101.1	132138	122278	103139	89837.2	147707	166063	114543	83930.2	91018.9	118161		High	760.853	-1.13	22.3989	0	2.818e-06	22.73
NQGYYDYVKPR	1xSuccinyl [K9]	9.66422e-05	0	1	1	26	160332299	RecName: Full=2-oxoglutarate dehydrogenase, mitochondrial; AltName: Full=2-oxoglutarate dehydrogenase complex component E1; Short=OGDC-E1; AltName: Full=Alpha-ketoglutarate dehydrogenase; Flags: Precursor	0	1502.69	0	77	145	112.9	72.1	88.5	128.8	96.8	88.8	101.2	88.8	77	145	112.9	72.1	88.5	128.8	96.8	88.8	101.2	88.8	823280	1.55163e+06	1.20767e+06	771585	946996	1.37827e+06	1.03557e+06	949976	1.08286e+06	949877		High	751.85	0.53	43.9281	0	1.777e-05	43.62
NPPKVLFLLGADGGCITR	1xCarbamidomethyl [C15]; 1xSuccinyl [K4]	1.8212e-05	0	1	1	14	92090799	RecName: Full=NADH-ubiquinone oxidoreductase 75 kDa subunit, mitochondrial; AltName: Full=Complex I-75kD; Short=CI-75kD; Flags: Precursor	1	2028.06	0	126.5	120.4	82.5	96.6	119.4	109.8	117.5	78.3	63.3	85.7	126.5	120.4	82.5	96.6	119.4	109.8	117.5	78.3	63.3	85.7	209176	199161	136411	159696	197565	181590	194420	129431	104706	141807		High	1014.53	-0.62	101.464	0	3.852e-07	101.65
NMGEILKAAGCDFTNVVK	1xCarbamidomethyl [C11]; 1xSuccinyl [K7]	1.22138e-08	0	1	1	53	1717975	RecName: Full=Ribonuclease UK114; AltName: Full=14.5 kDa translational inhibitor protein; Short=p14.5; AltName: Full=Heat-responsive protein 12; AltName: Full=UK114 antigen homolog	1	2066.99	0	81.6	143.9	59.4	104.4	98.3	105.8	116	117.8	73.2	99.7	81.6	143.9	59.4	104.4	98.3	105.8	116	117.8	73.2	99.7	801429	1.41311e+06	582914	1.02471e+06	964534	1.03822e+06	1.13841e+06	1.15636e+06	719008	978368		High	689.667	-0.7	99.4939	0	6.483e-11	98.74
NIWIPMKPYYTK	1xOxidation [M6]; 1xSuccinyl [K7]	0.000592662	0	1	1	18	3023202	RecName: Full=6.8 kDa mitochondrial proteolipid	0	1669.83	1	155	181.3	80.9	70.5	86	111	69.4	75.5	79.1	91.3	155	181.3	80.9	70.5	86	111	69.4	75.5	79.1	91.3	1.61266e+06	1.88623e+06	841297	733400	894823	1.15492e+06	721712	785858	823218	949581		High	557.28	-1.64	74.2281	0.003197	0.03328	73.99
NLSTFAVDGKDCK	1xCarbamidomethyl [C12]; 1xSuccinyl [K10]	1.24877e-05	0	1	1	32	116241354	RecName: Full=ES1 protein homolog, mitochondrial; AltName: Full=Protein GT335; AltName: Full=Protein KNP-I; Flags: Precursor	1	1554.71	0	91.7	84	84	100.4	109.8	131.9	135.8	89.6	72.9	100	91.7	84	84	100.4	109.8	131.9	135.8	89.6	72.9	100	782065	716174	716607	856906	936465	1.12505e+06	1.15857e+06	764336	621544	853037		High	777.859	-0.36	43.7684	0	2.452e-07	44.17
NLPFSVENKWSLLAK	1xSuccinyl [K9]	1.16983e-05	0	1	1	9	117127	RecName: Full=Cytochrome c oxidase subunit 7C, mitochondrial; AltName: Full=Cytochrome c oxidase polypeptide VIIc; Flags: Precursor	1	1845.97	0	88.6	131.5	101.1	74.6	127.6	108.4	121	50.2	114.9	82.1	88.6	131.5	101.1	74.6	127.6	108.4	121	50.2	114.9	82.1	178908	265597	204135	150695	257619	218810	244354	101451	232063	165758		High	923.491	0.42	103.734	2.784e-05	0.0001921	102.76
NLIPFDQMTIEDLNEAFPETKLDK	1xOxidation [M8]; 1xSuccinyl [K]	6.3132e-06	0	1	1	77	6831494	RecName: Full=ATP synthase subunit d, mitochondrial; Short=ATPase subunit d	1	2937.41	0	136.2	164.1	92.9	31.6	105.5	170.4	87.5	49	90.1	72.8	136.2	164.1	92.9	31.6	105.5	170.4	87.5	49	90.1	72.8	1.04578e+06	1.26042e+06	713430	242649	810333	1.30843e+06	671822	375976	691939	559447		High	979.807	0.05	109.746	0	1.089e-07	110.08
NLIPFDQMTIEDLNEAFPETKLDK	1xSuccinyl [K]	4.27625e-07	0	1	1	71	6831494	RecName: Full=ATP synthase subunit d, mitochondrial; Short=ATPase subunit d	1	2921.41	0	114.8	164.1	71.2	111.5	118	89.5	104.6	62.6	77.7	85.9	114.8	164.1	71.2	111.5	118	89.5	104.6	62.6	77.7	85.9	1.75309e+06	2.50533e+06	1.08736e+06	1.70268e+06	1.80086e+06	1.36623e+06	1.59655e+06	956079	1.1854e+06	1.31077e+06		High	974.477	1.81	115.496	0	5.118e-08	115.48
NLLLAEVINIIKR	1xSuccinyl [K12]	1.25164e-06	0	1	1	19	48429239	RecName: Full=4-aminobutyrate aminotransferase, mitochondrial; AltName: Full=(S)-3-amino-2-methylpropionate transaminase; AltName: Full=GABA aminotransferase; Short=GABA-AT; AltName: Full=Gamma-amino-N-butyrate transaminase; Short=GABA transaminase; Short=GABA-T; AltName: Full=L-AIBAT; Flags: Precursor	1	1608.97	0	119.5	110.4	47.3	91.4	117.1	142.9	113.1	63.5	97.5	97.3	119.5	110.4	47.3	91.4	117.1	142.9	113.1	63.5	97.5	97.3	1.61109e+06	1.48925e+06	637602	1.23273e+06	1.57895e+06	1.92779e+06	1.52598e+06	856279	1.31506e+06	1.31223e+06		High	536.994	-0.34	133.398	0	2.044e-08	133.64
NILGGTVFREPIICKNIPR	1xCarbamidomethyl [C14]; 1xSuccinyl [K15]	0.000125489	0	1	1	15	20141568	RecName: Full=Isocitrate dehydrogenase [NADP], mitochondrial; Short=IDH; AltName: Full=ICD-M; AltName: Full=IDP; AltName: Full=NADP(+)-specific ICDH; AltName: Full=Oxalosuccinate decarboxylase; Flags: Precursor	2	2297.24	0	121	68.5	51.9	164.7	107.3	144.1	212.7	70.3	36.7	23	121	68.5	51.9	164.7	107.3	144.1	212.7	70.3	36.7	23	324878	183867	139270	442291	288166	386920	571270	188677	98637.3	61663.4		High	766.42	0.85	85.4083	0.0005344	0.005131	84.23
LLKAISPDKDNFYFDVK	1xSuccinyl [K3]	0.000705322	0	1	1	27	51338801	RecName: Full=NAD(P) transhydrogenase, mitochondrial; AltName: Full=Nicotinamide nucleotide transhydrogenase; AltName: Full=Pyridine nucleotide transhydrogenase; Flags: Precursor	2	2113.09	0	117.4	147.8	143.4	38	83.7	114.9	99.4	75.2	102.6	77.5	117.4	147.8	143.4	38	83.7	114.9	99.4	75.2	102.6	77.5	486221	612141	593925	157569	346555	475675	411592	311525	424999	321038		High	705.034	0.44	78.1341	0	0.0001073	77.1
MVNSNLASVEELKEIDVEVR	1xDeamidated [N]; 1xSuccinyl [K13]	1.62529e-06	0	1	1	99	129063	RecName: Full=Pyruvate dehydrogenase E1 component subunit alpha, somatic form, mitochondrial; AltName: Full=PDHE1-A type I; Flags: Precursor	1	2375.16	0	113	151.6	45.3	125.3	78.4	94.6	149.1	36.5	95.7	110.5	113	151.6	45.3	125.3	78.4	94.6	149.1	36.5	95.7	110.5	231575	310728	92853	256708	160690	193809	305605	74740.3	196204	226441		High	1188.09	5.82	92.8457	0	2.172e-08	95.26
MLNTNYHLPPSPKPMK	1xSuccinyl [K]; 2xAcetyl [K13; K16]; 1xOxidation [M15]	7.00425e-07	0	1	1	52	114483	RecName: Full=ATP synthase protein 8; AltName: Full=A6L; AltName: Full=F-ATPase subunit 8	0	1967.97	0	134.2	132.5	78.5	118.1	96.8	89.9	108.9	119.5	59.8	61.8	134.2	132.5	78.5	118.1	96.8	89.9	108.9	119.5	59.8	61.8	599506	592137	350616	527531	432334	401870	486618	533812	267351	276234		High	656.662	0.39	54.3051	0	7.967e-09	54.41
MKNLIPFDQMTIEDLNEAFPETK	1xSuccinyl [K2]	1.24877e-05	0	1	1	23	6831494	RecName: Full=ATP synthase subunit d, mitochondrial; Short=ATPase subunit d	1	2824.34	0	116.6	144.7	47.5	171.6	131.9	52.2	118.4	70.3	64.1	82.6	116.6	144.7	47.5	171.6	131.9	52.2	118.4	70.3	64.1	82.6	865109	1.07391e+06	352587	1.27302e+06	978597	387498	878819	521892	475383	612670		High	942.118	-0.95	113.544	0	1.441e-05	114.18
MGLVETKLAIIPGGGGTQR	1xSuccinyl [K7]	1.09044e-06	0	1	1	39	37076898	RecName: Full=Methylglutaconyl-CoA hydratase, mitochondrial; AltName: Full=AU-specific RNA-binding enoyl-CoA hydratase; Short=AU-binding protein/enoyl-CoA hydratase; Flags: Precursor	1	1998.07	0	82.6	99.3	69	92.1	107.2	122.3	159.6	94.8	93.4	79.7	82.6	99.3	69	92.1	107.2	122.3	159.6	94.8	93.4	79.7	1.01298e+06	1.21864e+06	846254	1.1299e+06	1.31533e+06	1.50028e+06	1.95801e+06	1.16344e+06	1.14641e+06	977945		High	999.539	0.73	85.0901	0	1.349e-08	84.38
MGLVDQLVEPLGPGLKPPEER	1xSuccinyl [K16]	0.000543266	0	1	1	9	20141376	RecName: Full=Trifunctional enzyme subunit alpha, mitochondrial; AltName: Full=78 kDa gastrin-binding protein; AltName: Full=TP-alpha; Includes: RecName: Full=Long-chain enoyl-CoA hydratase; Includes: RecName: Full=Long chain 3-hydroxyacyl-CoA dehydrogenase; Flags: Precursor	0	2374.23	0	124.9	117	96.3		90.1	91.8	177.7	62.9	107.3	132.1	124.9	117	96.3		90.1	91.8	177.7	62.9	107.3	132.1	81695	76541.9	63027.2		58942.4	60021.9	116253	41145.1	70166.5	86384.4		High	792.082	-0.36	95.0438	0	5.101e-05	94.19
MFEKLGITTIK	1xSuccinyl [K4]	0.000331745	0	1	1	27	1730201	RecName: Full=Glycine amidinotransferase, mitochondrial; AltName: Full=L-arginine:glycine amidinotransferase; AltName: Full=Transamidinase; Flags: Precursor	1	1380.74	0	123.9	115.8	56.4	120.7	94.9	133	111	105.6	73	65.6	123.9	115.8	56.4	120.7	94.9	133	111	105.6	73	65.6	516047	482425	235095	502802	395573	554114	462341	440138	304322	273342		High	690.876	0.49	72.8475	0	2.162e-05	72.1
MEIATKEPMNPIK	1xSuccinyl [K6]	4.68857e-06	0	1	1	23	116242592	RecName: Full=Inorganic pyrophosphatase 2, mitochondrial; AltName: Full=Pyrophosphatase SID6-306; AltName: Full=Pyrophosphate phospho-hydrolase 2; Short=PPase 2; Flags: Precursor	1	1601.79	0	84.8	99.3	91.5	162.3	101.4	69.7	127.1	76.2	66.1	121.7	84.8	99.3	91.5	162.3	101.4	69.7	127.1	76.2	66.1	121.7	85628.9	100342	92397.1	163987	102437	70387.5	128375	76972	66748.9	122997		High	801.398	-1.2	54.3622	0	4.221e-05	53.67
MCLVEIEKAPK	1xCarbamidomethyl [C2]; 1xSuccinyl [K8]	0.000185676	0	1	1	33	92090799	RecName: Full=NADH-ubiquinone oxidoreductase 75 kDa subunit, mitochondrial; AltName: Full=Complex I-75kD; Short=CI-75kD; Flags: Precursor	1	1417.71	0	96.8	124.4	85.7	133.7	105.8	110.3	123.1	85.9	61.4	72.9	96.8	124.4	85.7	133.7	105.8	110.3	123.1	85.9	61.4	72.9	1.03771e+06	1334085	919339	1.43435e+06	1.13496e+06	1.18288e+06	1.32056e+06	921185	658257	781605		High	709.357	0.54	57.8488	0	6.115e-06	58.28
MATQASTLYSNNITKLLK	1xOxidation [M1]; 1xSuccinyl [K15]	2.14623e-07	0	1	1	44	51338801	RecName: Full=NAD(P) transhydrogenase, mitochondrial; AltName: Full=Nicotinamide nucleotide transhydrogenase; AltName: Full=Pyridine nucleotide transhydrogenase; Flags: Precursor	1	2113.08	0	102.8	126.5	105.5	69.5	84.7	169	116.1	61.3	106	58.6	102.8	126.5	105.5	69.5	84.7	169	116.1	61.3	106	58.6	1.12351e+06	1.38206e+06	1.15221e+06	759010	925394	1846520	1.26831e+06	669509	1.15842e+06	640491		High	1057.05	-0.15	81.6133	0	2.598e-09	80.83
MATQASTLYSNNITKLLK	1xDeamidated [N/Q]; 1xSuccinyl [K15]	0.00167051	0	1	1	55	51338801	RecName: Full=NAD(P) transhydrogenase, mitochondrial; AltName: Full=Nicotinamide nucleotide transhydrogenase; AltName: Full=Pyridine nucleotide transhydrogenase; Flags: Precursor	1	2098.07	0	90.3	120.6	107	108	104.1	74.5	175.2	70.8	82.9	66.5	90.3	120.6	107	108	104.1	74.5	175.2	70.8	82.9	66.5	96589.3	128993	114443	115508	111341	79680.7	187426	75671.7	88666.8	71171		High	1049.54	-1.57	81.3922	2.784e-05	0.0001732	81.02
MAFGAPLTKLQVIQFK	1xSuccinyl [K9]	9.02948e-07	0	1	1	26	113019	RecName: Full=Short-chain specific acyl-CoA dehydrogenase, mitochondrial; Short=SCAD; AltName: Full=Butyryl-CoA dehydrogenase; Flags: Precursor	1	1892.04	0		65.4	72.2	170.5	106.2	102.6	188.8	135.6	66.6	92.1		65.4	72.2	170.5	106.2	102.6	188.8	135.6	66.6	92.1		301932	333215	787010	490097	473443	871719	625997	307632	425029		High	946.521	-0.37	106.306	0	1.178e-08	105.64
MLQSIIKNIWIPMKPYYTK	1xSuccinyl [K7]	0.000132027	0	1	1	14	3023202	RecName: Full=6.8 kDa mitochondrial proteolipid	1	2467.31	0	173	180.7	5.5	188.9	98.5	53.6	65.7	92.8	47.3	94.1	173	180.7	5.5	188.9	98.5	53.6	65.7	92.8	47.3	94.1	434393	453599	13812.6	474263	247239	134454	164851	232885	118690	236119		High	823.108	-0.81	110.085	9.756e-06	0.000126	109.2
MVNSNLASVEELKEIDVEVR	1xSuccinyl [K13]	1.07183e-08	0	1	1	81	129063	RecName: Full=Pyruvate dehydrogenase E1 component subunit alpha, somatic form, mitochondrial; AltName: Full=PDHE1-A type I; Flags: Precursor	1	2374.18	0	103.9	138.3	58.9	119.2	105.5	98.3	112.3	90.2	80.3	93.2	103.9	138.3	58.9	119.2	105.5	98.3	112.3	90.2	80.3	93.2	8.36895e+06	1.1144e+07	4.74211e+06	9.60739e+06	8.49909e+06	7.91898e+06	9.04719e+06	7.26526e+06	6.4699e+06	7.50934e+06		High	792.065	0.33	91.7728	0	2.549e-09	91.73
MVKGMGGAMDLVSSAK	1xOxidation [M]; 1xSuccinyl [K3]	1.5006e-06	0	1	1	93	2492998	RecName: Full=Succinyl-CoA:3-ketoacid coenzyme A transferase 1, mitochondrial; AltName: Full=3-oxoacid CoA-transferase 1; AltName: Full=Somatic-type succinyl-CoA:3-oxoacid CoA-transferase; Short=SCOT-s; Flags: Precursor	1	1697.79	1	110.9	117	114.9	112.3	102.6	127.7	97	88.2	72.4	57	110.9	117	114.9	112.3	102.6	127.7	97	88.2	72.4	57	1.02523e+06	1.08165e+06	1.06208e+06	1.03826e+06	948166	1.1801e+06	896292	815028	669673	527339		High	849.399	-0.48	60.5001	0	1.566e-05	62.91
MVKGMGGAMDLVSSAK	1xSuccinyl [K3]	9.4313e-07	0	1	1	31	2492998	RecName: Full=Succinyl-CoA:3-ketoacid coenzyme A transferase 1, mitochondrial; AltName: Full=3-oxoacid CoA-transferase 1; AltName: Full=Somatic-type succinyl-CoA:3-oxoacid CoA-transferase; Short=SCOT-s; Flags: Precursor	1	1681.8	0	108.8	127.6	85.4	196.1	112.6	71.3	112.4	97	44.7	44.1	108.8	127.6	85.4	196.1	112.6	71.3	112.4	97	44.7	44.1	1.00725e+06	1.18103e+06	790338	1.81549e+06	1.04266e+06	660291	1.04101e+06	897652	414024	408427		High	841.402	0.92	66.5469	0	1.135e-08	65.94
MVFTPKDGSGVK	1xOxidation [M1]; 1xSuccinyl [K6]	0.00015714	0	1	1	100	20141568	RecName: Full=Isocitrate dehydrogenase [NADP], mitochondrial; Short=IDH; AltName: Full=ICD-M; AltName: Full=IDP; AltName: Full=NADP(+)-specific ICDH; AltName: Full=Oxalosuccinate decarboxylase; Flags: Precursor	1	1381.67	2	100.4	93.2	131.7	88	102.6	118.3	89.5	82.3	84.6	109.3	100.4	93.2	131.7	88	102.6	118.3	89.5	82.3	84.6	109.3	2.42327e+06	2.24973e+06	3.17747e+06	2.12318e+06	2.47678e+06	2.85501e+06	2.15982e+06	1.98565e+06	2.0425e+06	2.63676e+06		High	691.337	0.11	31.7514	0	1.216e-05	30.38
MVFTPKDGSGVK	1xSuccinyl [K6]	0.000670417	0	1	1	35	20141568	RecName: Full=Isocitrate dehydrogenase [NADP], mitochondrial; Short=IDH; AltName: Full=ICD-M; AltName: Full=IDP; AltName: Full=NADP(+)-specific ICDH; AltName: Full=Oxalosuccinate decarboxylase; Flags: Precursor	1	1365.67	0	110	100.6	95.9	114.4	85.4	110.6	108.1	92.2	79.3	103.4	110	100.6	95.9	114.4	85.4	110.6	108.1	92.2	79.3	103.4	3.58916e+06	3.28131e+06	3129937	3.73419e+06	2788233	3607990	3.52819e+06	3.01003e+06	2.58903e+06	3.37452e+06		High	683.34	0.31	39.8472	0	2.865e-05	40.54
MSSSEVGPFVSKIR	1xOxidation [M1]; 1xSuccinyl [K12]	4.58761e-06	0	1	1	82	37076898	RecName: Full=Methylglutaconyl-CoA hydratase, mitochondrial; AltName: Full=AU-specific RNA-binding enoyl-CoA hydratase; Short=AU-binding protein/enoyl-CoA hydratase; Flags: Precursor	1	1639.8	0	82.9	112	122.8	62.7	105.1	134.7	119.9	78.5	96.1	85.2	82.9	112	122.8	62.7	105.1	134.7	119.9	78.5	96.1	85.2	931875	1.25927e+06	1.38056e+06	704743	1.18093e+06	1.51392e+06	1.34785e+06	882059	1.07993e+06	957704		High	820.404	0.55	59.833	0	5.918e-06	59.9
MSSSEVGPFVSKIR	1xSuccinyl [K12]	1.08008e-05	0	1	1	44	37076898	RecName: Full=Methylglutaconyl-CoA hydratase, mitochondrial; AltName: Full=AU-specific RNA-binding enoyl-CoA hydratase; Short=AU-binding protein/enoyl-CoA hydratase; Flags: Precursor	1	1623.8	0	81.9	115.3	108.2	99.1	99.8	112.7	137.1	89.4	77.5	79	81.9	115.3	108.2	99.1	99.8	112.7	137.1	89.4	77.5	79	2155993	3.03535e+06	2.84932e+06	2.60901e+06	2.62725e+06	2.96718e+06	3.61087e+06	2.35281e+06	2.04159e+06	2.07902e+06		High	541.94	-0.14	66.1668	0	2.061e-07	65.56
MQLLEIITTEKTSK	1xSuccinyl [K]	0.000130125	0	1	1	10	20141376	RecName: Full=Trifunctional enzyme subunit alpha, mitochondrial; AltName: Full=78 kDa gastrin-binding protein; AltName: Full=TP-alpha; Includes: RecName: Full=Long-chain enoyl-CoA hydratase; Includes: RecName: Full=Long chain 3-hydroxyacyl-CoA dehydrogenase; Flags: Precursor	1	1734.92	0	118.3	95.5	37.7	81.1	122.9	113.4	143.5	83.4	98.4	105.8	118.3	95.5	37.7	81.1	122.9	113.4	143.5	83.4	98.4	105.8	146217	118122	46639.8	100312	151967	140182	177415	103071	121638	130806		High	578.979	1.8	89.3102	0	3.988e-06	89.52
MPTPVIKAFGILK	1xOxidation [M1]; 1xSuccinyl [K7]	2.29722e-05	0	1	1	75	1730117	RecName: Full=Fumarate hydratase, mitochondrial; Short=Fumarase; Flags: Precursor	1	1530.86	0	112.5	121.2	85.9	70	96.3	177.5	91.9	76.9	90.4	77.4	112.5	121.2	85.9	70	96.3	177.5	91.9	76.9	90.4	77.4	2.30095e+06	2.47893e+06	1.75607e+06	1.43136e+06	1.96844e+06	3.62991e+06	1.8792e+06	1.57293e+06	1.84907e+06	1.58349e+06		High	510.958	-0.32	92.4395	0	5.079e-07	92.13
MPTPVIKAFGILK	1xSuccinyl [K7]	5.87131e-06	0	1	1	71	1730117	RecName: Full=Fumarate hydratase, mitochondrial; Short=Fumarase; Flags: Precursor	1	1514.87	0	114	129.1	77.4	116.8	110.7	101.2	117.1	85.9	68.6	79.2	114	129.1	77.4	116.8	110.7	101.2	117.1	85.9	68.6	79.2	7.00627e+06	7.93569e+06	4.75601e+06	7.17599e+06	6.80259e+06	6.21792e+06	7.19516e+06	5.27841e+06	4216886	4.86839e+06		High	505.627	0.04	102.735	0	1.003e-07	101.76
MPKVQQTVQDLFGR	1xOxidation [M1]; 1xSuccinyl [K3]	1.08795e-05	0	1	1	42	21264428	RecName: Full=Stress-70 protein, mitochondrial; AltName: Full=75 kDa glucose-regulated protein; Short=GRP-75; AltName: Full=Heat shock 70 kDa protein 9; AltName: Full=Mortalin; Short=MOT; AltName: Full=Peptide-binding protein 74; Short=PBP74; Flags: Precursor	1	1762.88	0	115.7	113.2	117.6	61.4	69.8	158.1	114.5	78.8	94.3	76.5	115.7	113.2	117.6	61.4	69.8	158.1	114.5	78.8	94.3	76.5	892570	873290	907863	474183	538795	1.2201e+06	883923	608410	727754	590549		High	881.944	0.56	77.6629	0	2.095e-07	77.47
MPKVQQTVQDLFGR	1xSuccinyl [K3]	7.56895e-06	0	1	1	49	21264428	RecName: Full=Stress-70 protein, mitochondrial; AltName: Full=75 kDa glucose-regulated protein; Short=GRP-75; AltName: Full=Heat shock 70 kDa protein 9; AltName: Full=Mortalin; Short=MOT; AltName: Full=Peptide-binding protein 74; Short=PBP74; Flags: Precursor	1	1746.88	0	115.4	112.1	99.4	82.4	85.9	100.8	135.3	101	78.9	88.8	115.4	112.1	99.4	82.4	85.9	100.8	135.3	101	78.9	88.8	3.28832e+06	3.19499e+06	2.83253e+06	2.34705e+06	2.44737e+06	2.87234e+06	3.85346e+06	2.87603e+06	2.24776e+06	2.52963e+06		High	873.946	-0.15	89.4083	0	1.356e-07	88.8
MNLGVGAYRDDNGKPYVLPSVR	1xOxidation [M1]; 1xSuccinyl [K14]	1.81218e-06	0	1	1	18	308153643	RecName: Full=Aspartate aminotransferase, mitochondrial; Short=mAspAT; AltName: Full=Fatty acid-binding protein; Short=FABP-1; AltName: Full=Glutamate oxaloacetate transaminase 2; AltName: Full=Kynurenine aminotransferase 4; AltName: Full=Kynurenine aminotransferase IV; AltName: Full=Kynurenine--oxoglutarate transaminase 4; AltName: Full=Kynurenine--oxoglutarate transaminase IV; AltName: Full=Pla…	1	2537.25	0	114.2	74.2	44.7	121.3	109.3	186.7	213.4	63.2	42.6	30.3	114.2	74.2	44.7	121.3	109.3	186.7	213.4	63.2	42.6	30.3	573978	373058	224601	609813	549068	938320	1.07236e+06	317815	214293	152457		High	846.421	1.04	65.6557	0	2.471e-08	65.65
MNLGVGAYRDDNGKPYVLPSVR	1xSuccinyl [K14]	3.3247e-08	0	1	1	22	308153643	RecName: Full=Aspartate aminotransferase, mitochondrial; Short=mAspAT; AltName: Full=Fatty acid-binding protein; Short=FABP-1; AltName: Full=Glutamate oxaloacetate transaminase 2; AltName: Full=Kynurenine aminotransferase 4; AltName: Full=Kynurenine aminotransferase IV; AltName: Full=Kynurenine--oxoglutarate transaminase 4; AltName: Full=Kynurenine--oxoglutarate transaminase IV; AltName: Full=Pla…	1	2521.25	0	111.2	72.5	38.6	176.9	129.6	117	228.7	61	31.4	32.9	111.2	72.5	38.6	176.9	129.6	117	228.7	61	31.4	32.9	2.3529e+06	1.53365e+06	816910	3743039	2741947	2475998	4838331	1.29033e+06	663990	696359		High	841.088	-0.1	72.4305	0	6.754e-09	72.47
ILGQKSTDR	1xSuccinyl [K5]	0.00200185	0	1	1	26	269849557	RecName: Full=Dihydrolipoyl dehydrogenase, mitochondrial; AltName: Full=Dihydrolipoamide dehydrogenase; AltName: Full=Glycine cleavage system L protein; Flags: Precursor	1	1117.58	0	86	100.4	90.1	108	99.8	108.9	108.9	102.4	91.3	104.2	86	100.4	90.1	108	99.8	108.9	108.9	102.4	91.3	104.2	2.0506e+06	2396016	2.14865e+06	2.57735e+06	2381763	2.59853e+06	2.59685e+06	2442185	2.17731e+06	2486871		High	559.296	0.24	17.8352	8.573e-05	0.0006374	18.12
LLGEEKVDAILCVAGGWAGGNAK	1xCarbamidomethyl [C12]; 1xSuccinyl [K6]	0.000115863	0	1	1	19	118572639	RecName: Full=Dihydropteridine reductase; AltName: Full=HDHPR; AltName: Full=Quinoid dihydropteridine reductase; AltName: Full=Short chain dehydrogenase/reductase family 33C member 1	1	2428.22	0	121.5	144.1	58.9	85.9	120.9	131.8	85.5	79	71.7	100.8	121.5	144.1	58.9	85.9	120.9	131.8	85.5	79	71.7	100.8	259721	308235	125849	183683	258474	281887	182740	168940	153344	215568		High	810.078	1.17	119.337	2.784e-05	0.0001877	118.4
KTVLGTPEVLLGALPGAGGTQR	1xSuccinyl [K1]	8.83133e-10	0	1	1	66	20141376	RecName: Full=Trifunctional enzyme subunit alpha, mitochondrial; AltName: Full=78 kDa gastrin-binding protein; AltName: Full=TP-alpha; Includes: RecName: Full=Long-chain enoyl-CoA hydratase; Includes: RecName: Full=Long chain 3-hydroxyacyl-CoA dehydrogenase; Flags: Precursor	1	2235.23	0	112	115.5	74.1	73.4	93	92.2	156.9	83.8	156.7	42.4	112	115.5	74.1	73.4	93	92.2	156.9	83.8	156.7	42.4	6.76079e+06	6.97506e+06	4475458	4.42889e+06	5.6148e+06	5.56775e+06	9.4713e+06	5.06013e+06	9.45902e+06	2.56291e+06		High	1118.12	-0.34	96.2696	0	3.92e-12	95.59
KTVAGIIVEPIQSEGGDNHASDDFFR	1xSuccinyl [K1]	0.000191143	0	1	1	15	48429239	RecName: Full=4-aminobutyrate aminotransferase, mitochondrial; AltName: Full=(S)-3-amino-2-methylpropionate transaminase; AltName: Full=GABA aminotransferase; Short=GABA-AT; AltName: Full=Gamma-amino-N-butyrate transaminase; Short=GABA transaminase; Short=GABA-T; AltName: Full=L-AIBAT; Flags: Precursor	1	2902.39	0	152.3	150.1	71.2		106.8	186.2	117.6	76.1	75.5	64.2	152.3	150.1	71.2		106.8	186.2	117.6	76.1	75.5	64.2	254778	251145	119102		178689	311644	196859	127370	126402	107396		High	968.133	-0.47	82.8256	0	2.176e-05	83.23
KTGQAPGYSYTAANK	1xSuccinyl [K1]	7.71473e-08	0	1	1	9	42560196	RecName: Full=Cytochrome c	1	1656.79	0	60.7	96.1	74.2	33.3	172.5	166.4	118.6	67.8	90.2	120.2	60.7	96.1	74.2	33.3	172.5	166.4	118.6	67.8	90.2	120.2	32814.3	52015.8	40148.6	18004.3	93302.8	90030.3	64164.3	36695.1	48794.9	65040.3		High	828.897	-0.25	22.6134	0	5.805e-10	22.62
KQPVEVDHDQLEQFR	1xSuccinyl [K1]	8.87906e-06	0	1	1	22	8928041	RecName: Full=Carbonic anhydrase 5B, mitochondrial; AltName: Full=Carbonate dehydratase VB; AltName: Full=Carbonic anhydrase VB; Short=CA-VB; Flags: Precursor	1	1967.95	0	146.8	115.8	55.4	94.6	103.2	186	79.5	66.2	69.1	83.3	146.8	115.8	55.4	94.6	103.2	186	79.5	66.2	69.1	83.3	2.10064e+06	1.658e+06	793023	1.3536e+06	1.47759e+06	2.66255e+06	1.13839e+06	948180	988707	1.19254e+06		High	984.476	-0.41	48.264	0	1.634e-07	46.96
KQGTIFLAGPPLVK	1xSuccinyl [K1]	2.26413e-05	0	1	1	21	20138731	RecName: Full=Methylcrotonoyl-CoA carboxylase beta chain, mitochondrial; Short=MCCase subunit beta; AltName: Full=3-methylcrotonyl-CoA carboxylase 2; AltName: Full=3-methylcrotonyl-CoA carboxylase non-biotin-containing subunit; AltName: Full=3-methylcrotonyl-CoA:carbon dioxide ligase subunit beta; Flags: Precursor	1	1568.9	0	98.5	110.9	90.5	54.9	106.2	157.6	123.8	91.4	79.5	86.6	98.5	110.9	90.5	54.9	106.2	157.6	123.8	91.4	79.5	86.6	418989	472075	385265	233500	451982	670658	526664	389032	338492	368618		High	784.957	1.31	79.0034	0	4.28e-06	78.05
KPVQIFER	1xSuccinyl [K1]	0.00105846	0	1	1	37	23503050	RecName: Full=Deoxyguanosine kinase, mitochondrial; Short=dGK; Flags: Precursor	0	1116.6	0	96.8	125.4	85.3	110.7	87	131.7	82.4	95.9	85.5	99.3	96.8	125.4	85.3	110.7	87	131.7	82.4	95.9	85.5	99.3	1.53561e+06	1.98872e+06	1.35186e+06	1.75488e+06	1.3789e+06	2.08889e+06	1.30723e+06	1.52001e+06	1.35609e+06	1.57493e+06		High	558.806	0.07	46.5397	0	6.796e-05	45.85
KPLVIIAEDVDGEALSTLVLNR	1xSuccinyl [K1]	5.92511e-10	0	1	1	111	129379	RecName: Full=60 kDa heat shock protein, mitochondrial; AltName: Full=60 kDa chaperonin; AltName: Full=Chaperonin 60; Short=CPN60; AltName: Full=Heat shock protein 60; Short=HSP-60; Short=Hsp60; AltName: Full=HuCHA60; AltName: Full=Mitochondrial matrix protein P1; AltName: Full=P60 lymphocyte protein; Flags: Precursor	0	2465.35	1	91.3	101	34.4	124.5	119.3	107.7	104.9	104.6	98.3	114	91.3	101	34.4	124.5	119.3	107.7	104.9	104.6	98.3	114	4.20493e+06	4.64972e+06	1.58195e+06	5.73395e+06	5.49271e+06	4.95785e+06	4.82843e+06	4.81786e+06	4.52719e+06	5.24724e+06		High	1233.18	-0.82	121.037	0	2.386e-12	121.41
KPLEALYGYDYFAR	1xSuccinyl [K1]	1.15561e-06	0	1	1	13	39931107	RecName: Full=Valacyclovir hydrolase; Short=VACVase; Short=Valacyclovirase; AltName: Full=Biphenyl hydrolase-like protein; AltName: Full=Biphenyl hydrolase-related protein; Short=Bph-rp; AltName: Full=Breast epithelial mucin-associated antigen; Short=MCNAA; Flags: Precursor	0	1805.87	0	35.9	126.5	62.4		100.6	176.9	156	112.4	94.6	134.7	35.9	126.5	62.4		100.6	176.9	156	112.4	94.6	134.7	54036.8	190477	93992.6		151387	266282	234911	169267	142398	202816		High	903.441	0.17	88.5752	0	1.444e-08	87.71
KVMEAFEQAER	1xSuccinyl [K1]	0.000207022	0	1	1	31	548403	RecName: Full=2-oxoisovalerate dehydrogenase subunit alpha, mitochondrial; AltName: Full=Branched-chain alpha-keto acid dehydrogenase E1 component alpha chain; Short=BCKDE1A; Short=BCKDH E1-alpha; Flags: Precursor	1	1437.67	0	111.5	90.1	70.6	140.9	88	108.7	132.8	88.9	82.8	85.8	111.5	90.1	70.6	140.9	88	108.7	132.8	88.9	82.8	85.8	273892	221296	173442	346110	216057	267091	326177	218267	203333	210734		High	719.338	0.7	44.7829	0	8.304e-06	45.18
KVPEKMVVIGAGVIGVELGSVWQR	1xSuccinyl [K]; 2xAcetyl [K1; K5]; 1xOxidation [M6]	0.00142452	0	1	1	34	269849557	RecName: Full=Dihydrolipoyl dehydrogenase, mitochondrial; AltName: Full=Dihydrolipoamide dehydrogenase; AltName: Full=Glycine cleavage system L protein; Flags: Precursor	2	2651.46	0	82.4	125.5	32.5	142.2	142.6	100.1	102	113.5	72.5	86.6	82.4	125.5	32.5	142.2	142.6	100.1	102	113.5	72.5	86.6	122702	186797	48397	211689	212261	149003	151785	168867	107894	128913		High	884.49	-1.74	121.75	6.025e-05	0.0003104	120.54
KYPYWPHQPIENL	1xSuccinyl [K1]	0.00015714	0	1	1	103	6831494	RecName: Full=ATP synthase subunit d, mitochondrial; Short=ATPase subunit d	1	1784.86	0	103.3	137.9	72.7	111.1	126	104.2	105.4	76.5	85.5	77.2	103.3	137.9	72.7	111.1	126	104.2	105.4	76.5	85.5	77.2	7.1457e+07	95391483	50319633	7.68862e+07	87184823	72101892	7.29065e+07	5.29156e+07	5.91693e+07	5.34299e+07		High	892.936	0.3	80.104	0	5.029e-05	78.27
KYLEKPITMLL	1xOxidation [M9]; 1xSuccinyl [K1]	0.00221525	0	1	1	73	215274207	RecName: Full=Dihydrolipoyllysine-residue acetyltransferase component of pyruvate dehydrogenase complex, mitochondrial; AltName: Full=70 kDa mitochondrial autoantigen of primary biliary cirrhosis; Short=PBC; AltName: Full=Dihydrolipoamide acetyltransferase component of pyruvate dehydrogenase complex; AltName: Full=M2 antigen complex 70 kDa subunit; AltName: Full=Pyruvate dehydrogenase complex com…	1	1464.8	0	111	121.9	99.4	59.6	83.2	146.9	108	79	94.2	96.8	111	121.9	99.4	59.6	83.2	146.9	108	79	94.2	96.8	2.95908e+06	3.24803e+06	2.64944e+06	1.58975e+06	2.21778e+06	3.91483e+06	2.87962e+06	2.10516e+06	2.51169e+06	2.57938e+06		High	732.905	0.25	77.7879	7.382e-05	0.000413	77.44
KYGEFFPVPESILTSMK	1xSuccinyl [K1]	0.00154263	0	1	1	11	21362967	RecName: Full=Tryptophan--tRNA ligase, mitochondrial; AltName: Full=(Mt)TrpRS; AltName: Full=Tryptophanyl-tRNA synthetase; Short=TrpRS; Flags: Precursor	1	2073.02	0	113.7	85.9	76.2	71.9	104.4	95.6	160.2	97.4	81.2	113.5	113.7	85.9	76.2	71.9	104.4	95.6	160.2	97.4	81.2	113.5	123106	93048.2	82462.2	77877	113080	103481	173484	105500	87889.9	122959		High	1037.02	-0.66	108.448	7.867e-05	0.0005218	108.65
KWYYNAAGFNK	1xSuccinyl [K1]	0.0015765	0	1	1	12	136717	RecName: Full=Cytochrome b-c1 complex subunit 7; AltName: Full=Complex III subunit 7; AltName: Full=Complex III subunit VII; AltName: Full=QP-C; AltName: Full=Ubiquinol-cytochrome c reductase complex 14 kDa protein	1	1461.68	0	105.9	99.3	102.2	110.7	131.1	118.5	119.8	60.8	74.5	77.1	105.9	99.3	102.2	110.7	131.1	118.5	119.8	60.8	74.5	77.1	2.08669e+06	1956522	2.01372e+06	2.18073e+06	2.5826e+06	2.33401e+06	2359585	1.19729e+06	1.4665e+06	1519243		High	731.344	0.18	58.6422	0	7.736e-05	58.48
KWYNLMIQNKDDLAR	1xOxidation [M6]; 2xSuccinyl [K1; K10]	8.66761e-05	0	1	1	35	7531278	RecName: Full=Succinate-semialdehyde dehydrogenase, mitochondrial; AltName: Full=Aldehyde dehydrogenase family 5 member A1; AltName: Full=NAD(+)-dependent succinic semialdehyde dehydrogenase; Flags: Precursor	2	2124.01	0	111.6	137.1	94.7	67.9	66.1	138.8	148.4	61.9	108.8	64.8	111.6	137.1	94.7	67.9	66.1	138.8	148.4	61.9	108.8	64.8	211779	260123	179781	128862	125401	263301	281522	117493	206384	123016		High	1062.51	-0.13	76.7938	0	5.502e-05	75.84
KWYNLMIQNKDDLAR	2xSuccinyl [K1; K10]	2.47012e-05	0	1	1	32	7531278	RecName: Full=Succinate-semialdehyde dehydrogenase, mitochondrial; AltName: Full=Aldehyde dehydrogenase family 5 member A1; AltName: Full=NAD(+)-dependent succinic semialdehyde dehydrogenase; Flags: Precursor	2	2108.01	0	113.4	156.7	78.7	151.9	39.1	38.5	164.6	88.9	77.1	91	113.4	156.7	78.7	151.9	39.1	38.5	164.6	88.9	77.1	91	1.36959e+06	1.89284e+06	950155	1.83496e+06	472664	465362	1.98851e+06	1.07389e+06	931824	1.09963e+06		High	1054.51	-0.67	88.0278	0	1.188e-06	88.01
KWYNLMIQNKDDLAR	1xAcetyl [K]; 1xSuccinyl [K]	1.55604e-06	0	1	1	59	7531278	RecName: Full=Succinate-semialdehyde dehydrogenase, mitochondrial; AltName: Full=Aldehyde dehydrogenase family 5 member A1; AltName: Full=NAD(+)-dependent succinic semialdehyde dehydrogenase; Flags: Precursor	2	2050.01	0	115.3	129.3	57.2	165.5	103.9	77	107.6	90.4	55.7	98.1	115.3	129.3	57.2	165.5	103.9	77	107.6	90.4	55.7	98.1	1.30733e+06	1.46547e+06	648406	1.87581e+06	1.17753e+06	872822	1.21908e+06	1.02475e+06	631479	1.11168e+06		High	1025.51	0.07	87.7435	0	2.897e-07	87.71
KWYNLMIQNKDDLAR	1xOxidation [M6]; 1xSuccinyl [K10]	4.48882e-06	0	1	1	80	7531278	RecName: Full=Succinate-semialdehyde dehydrogenase, mitochondrial; AltName: Full=Aldehyde dehydrogenase family 5 member A1; AltName: Full=NAD(+)-dependent succinic semialdehyde dehydrogenase; Flags: Precursor	2	2023.99	0	111	100.5	70.8	119	97.8	159.7	146.7	80.5	62.6	51.4	111	100.5	70.8	119	97.8	159.7	146.7	80.5	62.6	51.4	1.17856e+06	1.06657e+06	752125	1.2637e+06	1.03819e+06	1.69539e+06	1.55761e+06	854736	664721	545934		High	675.336	0.67	64.7188	0	7.305e-08	63.99
KWYNLMIQNKDDLAR	1xSuccinyl [K10]	1.52253e-06	0	1	1	60	7531278	RecName: Full=Succinate-semialdehyde dehydrogenase, mitochondrial; AltName: Full=Aldehyde dehydrogenase family 5 member A1; AltName: Full=NAD(+)-dependent succinic semialdehyde dehydrogenase; Flags: Precursor	2	2008	0	109.2	99.2	53	168	90.7	114.9	180.5	85.2	46.2	53.1	109.2	99.2	53	168	90.7	114.9	180.5	85.2	46.2	53.1	2.74873e+06	2.49758e+06	1.33512e+06	4.22944e+06	2.2831e+06	2.89398e+06	4.54511e+06	2.14498e+06	1.16394e+06	1.33802e+06		High	670.004	0.28	74.3992	0	2.015e-08	73.85
KWYNLMIQNK	1xOxidation [M6]; 1xSuccinyl [K1]	0.00156513	0	1	1	105	7531278	RecName: Full=Succinate-semialdehyde dehydrogenase, mitochondrial; AltName: Full=Aldehyde dehydrogenase family 5 member A1; AltName: Full=NAD(+)-dependent succinic semialdehyde dehydrogenase; Flags: Precursor	1	1453.71	0	101	130.6	79.6	72.7	104.3	144	101.5	90.7	93	82.5	101	130.6	79.6	72.7	104.3	144	101.5	90.7	93	82.5	6.21933e+06	8.04124e+06	4.89918e+06	4.47632e+06	6.4203e+06	8866199	6.25202e+06	5.5851e+06	5.72809e+06	5.08075e+06		High	727.361	0.52	61.1633	5.298e-05	0.0002793	61.07
KWYNLMIQNK	1xSuccinyl [K1]	0.00173208	0	1	1	42	7531278	RecName: Full=Succinate-semialdehyde dehydrogenase, mitochondrial; AltName: Full=Aldehyde dehydrogenase family 5 member A1; AltName: Full=NAD(+)-dependent succinic semialdehyde dehydrogenase; Flags: Precursor	1	1437.72	0	101.9	135.7	64.8	130.8	94.8	94.4	121.2	95.3	66.8	94.4	101.9	135.7	64.8	130.8	94.8	94.4	121.2	95.3	66.8	94.4	10668863	14213404	6.78926e+06	13697629	9924584	9885463	12697420	9978295	6999721	9883327		High	719.364	0.54	73.8744	0	8.7e-05	72.69
KWLPELVEHAK	1xSuccinyl [K1]	0.0014453	0	1	1	8	12643424	RecName: Full=Methylmalonate-semialdehyde dehydrogenase [acylating], mitochondrial; Short=MMSDH; Short=Malonate-semialdehyde dehydrogenase [acylating]; AltName: Full=Aldehyde dehydrogenase family 6 member A1; Flags: Precursor	1	1449.77	0	136.8	100	94.5	129.7	135.5	102.3	109.8	67	65.6	58.8	136.8	100	94.5	129.7	135.5	102.3	109.8	67	65.6	58.8	256935	187843	177445	243619	254573	192161	206192	125748	123277	110343		High	483.93	1.07	69.5408	0	6.984e-05	68.65
KVYFHTDAAQAVGK	1xSuccinyl [K1]	5.30414e-06	0	1	1	40	62512153	RecName: Full=Cysteine desulfurase, mitochondrial; Flags: Precursor	1	1634.82	0	110.2	121.4	77.6	119	101.8	154.7	106.9	73	63.9	71.7	110.2	121.4	77.6	119	101.8	154.7	106.9	73	63.9	71.7	741408	816920	521987	800832	684831	1.0409e+06	719662	491434	429869	482555		High	545.61	-0.36	37.3814	0	1.102e-06	37.61
KVTVTNPDTGR	1xSuccinyl [K1]	0.000168964	0	1	1	16	2497301	RecName: Full=Contactin-1; AltName: Full=Glycoprotein gp135; AltName: Full=Neural cell surface protein F3; Flags: Precursor	1	1287.65	0	108	108.9	69.5	84.7	106.8	136.4	103.7	81.7	83.5	116.8	108	108.9	69.5	84.7	106.8	136.4	103.7	81.7	83.5	116.8	237462	239372	152685	186243	234850	299814	227863	179667	183532	256720		High	644.33	-0.47	19.2485	0	5.857e-05	19.11
KNAKEVGEAICTDPLVSK	1xCarbamidomethyl [C11]; 1xSuccinyl [K]	1.08255e-06	0	1	1	90	7531278	RecName: Full=Succinate-semialdehyde dehydrogenase, mitochondrial; AltName: Full=Aldehyde dehydrogenase family 5 member A1; AltName: Full=NAD(+)-dependent succinic semialdehyde dehydrogenase; Flags: Precursor	2	2059.04	0	114.3	127.4	87.8	90	78.7	162.4	105.6	85.3	63.9	84.6	114.3	127.4	87.8	90	78.7	162.4	105.6	85.3	63.9	84.6	2.57174e+06	2.86633e+06	1.97507e+06	2.02579e+06	1.77022e+06	3.65432e+06	2.3751e+06	1.91975e+06	1.43833e+06	1.90319e+06		High	687.017	0.13	51.2835	0	1.572e-07	49.81
KMNLGVGAYR	1xSuccinyl [K1]	0.000193937	0	1	1	30	308153643	RecName: Full=Aspartate aminotransferase, mitochondrial; Short=mAspAT; AltName: Full=Fatty acid-binding protein; Short=FABP-1; AltName: Full=Glutamate oxaloacetate transaminase 2; AltName: Full=Kynurenine aminotransferase 4; AltName: Full=Kynurenine aminotransferase IV; AltName: Full=Kynurenine--oxoglutarate transaminase 4; AltName: Full=Kynurenine--oxoglutarate transaminase IV; AltName: Full=Pla…	1	1208.61	0	67.6	118.2	82	89.6	101.1	131.4	173.1	60.5	67.9	108.5	67.6	118.2	82	89.6	101.1	131.4	173.1	60.5	67.9	108.5	469669	821881	569986	623019	702730	913186	1.20325e+06	420600	471649	754413		High	604.808	-0.33	45.3087	0	6.817e-06	44.89
KMMADEALGSGLVSR	2xOxidation [M2; M3]; 1xSuccinyl [K1]	5.02788e-08	0	1	1	102	82654933	RecName: Full=Delta(3,5)-Delta(2,4)-dienoyl-CoA isomerase, mitochondrial; Flags: Precursor	1	1696.79	0	95.1	109.7	119.4	83.3	97.9	232.2	6.8	68.3	96.9	90.4	95.1	109.7	119.4	83.3	97.9	232.2	6.8	68.3	96.9	90.4	767465	885295	962930	671737	789418	1.87361e+06	54974.1	551064	781783	729333		High	848.898	0.11	42.9105	0	7.881e-10	42.29
KGLTLIELWEGLTVDDVQK	1xSuccinyl [K1]	1.87408e-08	0	1	1	23	2492998	RecName: Full=Succinyl-CoA:3-ketoacid coenzyme A transferase 1, mitochondrial; AltName: Full=3-oxoacid CoA-transferase 1; AltName: Full=Somatic-type succinyl-CoA:3-oxoacid CoA-transferase; Short=SCOT-s; Flags: Precursor	1	2257.2	0	105.9	155.4	40.5	93.1	89.5	131.9	123	99.8	92.5	68.5	105.9	155.4	40.5	93.1	89.5	131.9	123	99.8	92.5	68.5	1.72136e+06	2525715	658923	1.51412e+06	1.45452e+06	2.14421e+06	1.99972e+06	1.622e+06	1.50335e+06	1.11382e+06		High	753.07	-0.57	132.736	0	3.943e-10	132.59
KGCVITISGR	1xCarbamidomethyl [C3]; 1xSuccinyl [K1]	0.000421468	0	1	1	44	28381347	RecName: Full=Cytosolic acyl coenzyme A thioester hydrolase; AltName: Full=Acyl-CoA thioesterase 7; AltName: Full=Brain acyl-CoA hydrolase; Short=BACH; AltName: Full=CTE-IIa; Short=CTE-II; AltName: Full=Long chain acyl-CoA thioester hydrolase	1	1190.62	0	106.1	120	66.4	136	106.5	112.7	105.6	105	67.8	74	106.1	120	66.4	136	106.5	112.7	105.6	105	67.8	74	4630684	5235342	2896057	5934953	4645811	4919270	4607929	4.58368e+06	2.95708e+06	3.22793e+06		High	595.814	0	36.9681	0	3.064e-05	35.86
KFMITGGNLQDSK	1xSuccinyl [K1]	0.000469911	0	1	1	17	166227295	RecName: Full=Putative deoxyribonuclease TATDN1; AltName: Full=Hepatocarcinoma high expression protein	1	1538.75	0	107.6	106.6	69.3	146.9	89.8	126.7	104.2	89.2	67.3	92.4	107.6	106.6	69.3	146.9	89.8	126.7	104.2	89.2	67.3	92.4	117089	116007	75394.5	159816	97669.5	137896	113365	97062.5	73185	100506		High	769.88	0.73	53.318	0	4.28e-05	52.63
KFGGIDILVNNASAISLTNTLDTPTK	1xSuccinyl [K1]	0.000103164	0	1	1	2	74749521	RecName: Full=Hydroxysteroid dehydrogenase-like protein 2; AltName: Full=Short chain dehydrogenase/reductase family 13C member 1	1	2803.47	0	73	79.1	31.4	114.3	113.1	170	99.6	121.4	92.4	105.7	73	79.1	31.4	114.3	113.1	170	99.6	121.4	92.4	105.7	106582	115442	45850.9	166845	165038	248158	145434	177177	134941	154361		High	935.162	-0.49	107.662	0	3.022e-06	107.4
KELIVDAEDTWIR	1xSuccinyl [K1]	1.71849e-05	0	1	1	21	311033534	RecName: Full=Tenascin-R; Short=TN-R; AltName: Full=Janusin; AltName: Full=Restrictin; Flags: Precursor	1	1687.85	0	79.2	138.1	44.9	96.1	120.6	121	110	84.9	88	117.2	79.2	138.1	44.9	96.1	120.6	121	110	84.9	88	117.2	490877	855847	278336	595165	747170	749445	681861	526119	545358	726024		High	844.43	-0.98	82.242	0	1.649e-05	81.25
KEIEDAAQFATADPEPPLEELGYHIYSSDPPFEVR	1xSuccinyl [K1]	2.43355e-08	0	1	1	35	129063	RecName: Full=Pyruvate dehydrogenase E1 component subunit alpha, somatic form, mitochondrial; AltName: Full=PDHE1-A type I; Flags: Precursor	1	4060.9	0	136.6	172.5	99.3	73.9	113.8	104	81.4	76.3	74	68.1	136.6	172.5	99.3	73.9	113.8	104	81.4	76.3	74	68.1	1.39883e+06	1.76664e+06	1.01716e+06	757308	1.16567e+06	1.06515e+06	833863	781476	757535	697278		High	1354.3	-1.38	107.321	0	2.475e-07	107.41
KEGGTVVYGGK	1xSuccinyl [K1]	0.000527732	0	1	1	8	294862544	RecName: Full=Alpha-aminoadipic semialdehyde dehydrogenase; Short=Alpha-AASA dehydrogenase; AltName: Full=Aldehyde dehydrogenase family 7 member A1; AltName: Full=Antiquitin-1; AltName: Full=Betaine aldehyde dehydrogenase; AltName: Full=Delta1-piperideine-6-carboxylate dehydrogenase; Short=P6c dehydrogenase; Flags: Precursor	1	1194.6	0	139.9	36.2	71.1		161.6	115.6	101.1	118.8	96.9	158.9	139.9	36.2	71.1		161.6	115.6	101.1	118.8	96.9	158.9	153014	39606.6	77769.2		176663	126360	110509	129845	105911	173747		High	597.804	0.08	18.556	4.456e-05	0.00025	18.67
KDVLETFTVK	1xSuccinyl [K1]	0.00223133	0	1	1	15	231724	RecName: Full=CD9 antigen; AltName: Full=5H9 antigen; AltName: Full=Cell growth-inhibiting gene 2 protein; AltName: Full=Leukocyte antigen MIC3; AltName: Full=Motility-related protein; Short=MRP-1; AltName: Full=Tetraspanin-29; Short=Tspan-29; AltName: Full=p24; AltName: CD_antigen=CD9	1	1279.68	0	160.4	169.3	110.6				194.6	126.9	101.1	137.1	160.4	169.3	110.6				194.6	126.9	101.1	137.1	310828	328041	214353				377069	245954	195999	265612		High	640.341	-1.87	64.6736	9.148e-05	0.0006589	64.87
KDFSSVFQFLR	1xSuccinyl [K1]	0.000104672	0	1	1	21	12643395	RecName: Full=3-hydroxyisobutyrate dehydrogenase, mitochondrial; Short=HIBADH; Flags: Precursor	1	1473.74	0	104.7	135.3	72.4	65.3	103.9	113.1	103.7	86.8	105.2	109.5	104.7	135.3	72.4	65.3	103.9	113.1	103.7	86.8	105.2	109.5	527811	681695	365081	329226	523494	570069	522646	437192	529973	551959		High	737.372	0.32	105.207	0	3.096e-06	105.35
KGSLLIDSSTIDPAVSK	1xSuccinyl [K1]	0.000259232	0	1	1	6	12643395	RecName: Full=3-hydroxyisobutyrate dehydrogenase, mitochondrial; Short=HIBADH; Flags: Precursor	1	1830.97	0	106.2	126.6	46.7	30.9	107.9	162.2	116	101.9	90.4	111.3	106.2	126.6	46.7	30.9	107.9	162.2	116	101.9	90.4	111.3	121004	144246	53174.2	35263.8	122970	184891	132209	116109	102991	126900		High	915.988	-0.04	66.0836	0	9.042e-06	65.67
KGSITSVQAIYVPADDLTDPAPATTFAHLDATTVLSR	1xSuccinyl [K1]	0.000108539	0	1	1	13	114549	RecName: Full=ATP synthase subunit beta, mitochondrial; Flags: Precursor	1	3943	0	78.2	188.2			124.6	263.5	58.5	143.7	67.5	75.9	78.2	188.2			124.6	263.5	58.5	143.7	67.5	75.9	178748	430014			284652	602301	133603	328325	154177	173564		High	1315	-1.67	101.258	0	7.514e-05	100.99
KGVLFGVPGAFTPGCSK	1xCarbamidomethyl [C15]; 1xSuccinyl [K1]	0.00171959	0	1	1	4	317373539	RecName: Full=Peroxiredoxin-5, mitochondrial; AltName: Full=Alu corepressor 1; AltName: Full=Antioxidant enzyme B166; Short=AOEB166; AltName: Full=Liver tissue 2D-page spot 71B; AltName: Full=PLP; AltName: Full=Peroxiredoxin V; Short=Prx-V; AltName: Full=Peroxisomal antioxidant enzyme; AltName: Full=TPx type VI; AltName: Full=Thioredoxin peroxidase PMP20; AltName: Full=Thioredoxin reductase; Flag…	1	1821.92	0	162.7	170.8	60.7		159.1	145.2	113.8	92.6	45.5	49.5	162.7	170.8	60.7		159.1	145.2	113.8	92.6	45.5	49.5	222436	233398	83015.7		217496	198426	155574	126546	62182.3	67719.7		High	911.463	-0.61	83.6002	0.0002653	0.002716	82.64
KMMADEALGSGLVSR	1xOxidation [M]; 1xSuccinyl [K1]	5.3672e-08	0	1	1	287	82654933	RecName: Full=Delta(3,5)-Delta(2,4)-dienoyl-CoA isomerase, mitochondrial; Flags: Precursor	1	1680.79	0	122.7	120.2	101.2	84.1	100.8	159.4	5.7	92.3	88.1	125.5	122.7	120.2	101.2	84.1	100.8	159.4	5.7	92.3	88.1	125.5	3.28314e+06	3217235	2.70794e+06	2.24969e+06	2.69794e+06	4.26615e+06	153394	2.47067e+06	2.35822e+06	3.35736e+06		High	840.9	-0.64	54.935	0	3.777e-10	51.38
KMMADEALGSGLVSR	1xSuccinyl [K1]	7.65895e-08	0	1	1	59	82654933	RecName: Full=Delta(3,5)-Delta(2,4)-dienoyl-CoA isomerase, mitochondrial; Flags: Precursor	1	1664.8	0	138.1	130	81.5	160.1	87.5	104.8	7.6	110.1	67.7	112.6	138.1	130	81.5	160.1	87.5	104.8	7.6	110.1	67.7	112.6	2977613	2.80394e+06	1.75789e+06	3.45176e+06	1.88633e+06	2.25964e+06	163946	2.37334e+06	1.45956e+06	2.42834e+06		High	832.903	0.56	59.2917	0	5.764e-10	59.55
KMGLVDQLVEPLGPGLKPPEER	1xOxidation [M2]; 1xSuccinyl [K1]	1.56672e-09	0	1	1	123	20141376	RecName: Full=Trifunctional enzyme subunit alpha, mitochondrial; AltName: Full=78 kDa gastrin-binding protein; AltName: Full=TP-alpha; Includes: RecName: Full=Long-chain enoyl-CoA hydratase; Includes: RecName: Full=Long chain 3-hydroxyacyl-CoA dehydrogenase; Flags: Precursor	1	2518.32	0	137.1	105.7	75.8	57.8	62.9	179.8	103.5	76.4	140	61	137.1	105.7	75.8	57.8	62.9	179.8	103.5	76.4	140	61	5.97981e+06	4.60931e+06	3.30628e+06	2.52156e+06	2.74163e+06	7.84386e+06	4.51332e+06	3.33086e+06	6.10809e+06	2.66136e+06		High	840.112	0.04	80.5385	0	6.367e-10	80.66
KMGLVDQLVEPLGPGLKPPEER	1xSuccinyl [K1]	6.31059e-09	0	1	1	110	20141376	RecName: Full=Trifunctional enzyme subunit alpha, mitochondrial; AltName: Full=78 kDa gastrin-binding protein; AltName: Full=TP-alpha; Includes: RecName: Full=Long-chain enoyl-CoA hydratase; Includes: RecName: Full=Long chain 3-hydroxyacyl-CoA dehydrogenase; Flags: Precursor	1	2502.33	0	127.7	111.3	68.4	93	88.7	115.7	137.5	84.6	98.3	74.9	127.7	111.3	68.4	93	88.7	115.7	137.5	84.6	98.3	74.9	1.12872e+07	9.83296e+06	6.04031e+06	8.21399e+06	7.83571e+06	1.02231e+07	1.21497e+07	7.47202e+06	8.68967e+06	6.61728e+06		High	834.781	0.25	87.7333	0	2.943e-11	88.24
KIVNSAQTGSFK	1xSuccinyl [K1]	2.54286e-05	0	1	1	39	62906882	RecName: Full=ATP synthase subunit g, mitochondrial; Short=ATPase subunit g	1	1379.72	1	111.4	98.6	82.1	111.5	127.1	130	118.2	59.9	85.2	76.1	111.4	98.6	82.1	111.5	127.1	130	118.2	59.9	85.2	76.1	5.95461e+06	5270371	4387585	5.95718e+06	6792914	6.94643e+06	6.31603e+06	3200521	4.55651e+06	4.06893e+06		High	690.362	-0.06	28.3671	0	8.336e-06	27.94
KLTAGEACAQGLVTEVFPDSTFQK	1xCarbamidomethyl [C8]; 1xSuccinyl [K1]	4.77887e-08	0	1	1	33	257051079	RecName: Full=Enoyl-CoA delta isomerase 2, mitochondrial; AltName: Full=DRS-1; AltName: Full=Delta(3),delta(2)-enoyl-CoA isomerase; Short=D3,D2-enoyl-CoA isomerase; AltName: Full=Diazepam-binding inhibitor-related protein 1; Short=DBI-related protein 1; AltName: Full=Dodecenoyl-CoA isomerase; AltName: Full=Hepatocellular carcinoma-associated antigen 88; AltName: Full=Peroxisomal 3,2-trans-enoyl-C…	1	2697.31	0	144.1	133.6	39.1	96.7	85.2	168.1	14.1	97.8	93.1	128.1	144.1	133.6	39.1	96.7	85.2	168.1	14.1	97.8	93.1	128.1	927049	859641	251572	622278	548074	1.08149e+06	90845.1	628983	598593	824040		High	899.774	0.41	90.338	0	8.475e-10	89.41
KLGLQLNSLGPEACK	1xCarbamidomethyl [C14]; 1xSuccinyl [K1]	0.00162283	0	1	1	10	74759406	RecName: Full=NLR family member X1; AltName: Full=Caterpiller protein 11.3; Short=CLR11.3; AltName: Full=Nucleotide-binding oligomerization domain protein 26; AltName: Full=Nucleotide-binding oligomerization domain protein 5; AltName: Full=Nucleotide-binding oligomerization domain protein 9; Flags: Precursor	1	1727.9	0	22.4	158.3	82.1		150.7	194.6	89.4	108.9	88.6	105.1	22.4	158.3	82.1		150.7	194.6	89.4	108.9	88.6	105.1	17981.3	127156	65897.3		120997	156251	71798.5	87477.9	71142.2	84433		High	864.457	3.88	67.4834	0.0004193	0.003895	67.41
KLDLFANVVHVK	1xSuccinyl [K1]	6.01425e-07	0	1	1	40	146345439	RecName: Full=Isocitrate dehydrogenase [NAD] subunit beta, mitochondrial; AltName: Full=Isocitric dehydrogenase subunit beta; AltName: Full=NAD(+)-specific ICDH subunit beta; Flags: Precursor	1	1482.83	0	116.1	128.7	55.1	128	86.5	135.7	125.5	77	70.7	76.7	116.1	128.7	55.1	128	86.5	135.7	125.5	77	70.7	76.7	1.24385e+06	1.37938e+06	589873	1.37149e+06	926509	1.45353e+06	1.34509e+06	825137	757816	821641		High	494.949	0.47	79.3722	0	3.512e-08	78.51
KKYPYWPHQPIENL	2xSuccinyl [K1; K2]	0.000998847	0	1	1	26	6831494	RecName: Full=ATP synthase subunit d, mitochondrial; Short=ATPase subunit d	2	2012.98	0	106	133.8	88.7	89.4	142.1	108.3	105.2	62.6	80	84	106	133.8	88.7	89.4	142.1	108.3	105.2	62.6	80	84	2054681	2.59377e+06	1.71988e+06	1.73255e+06	2755242	2.10033e+06	2.04032e+06	1214675	1.55038e+06	1.62836e+06		High	1006.99	1.18	80.9087	0	9.53e-05	80.76
KKYPYWPHQPIENL	1xSuccinyl [K]	0.00043074	0	1	1	72	6831494	RecName: Full=ATP synthase subunit d, mitochondrial; Short=ATPase subunit d	2	1912.96	0	122.2	124.9	50.9	150.4	119.1	124.2	108.8	70.3	70.3	58.9	122.2	124.9	50.9	150.4	119.1	124.2	108.8	70.3	70.3	58.9	6.92773e+06	7.08078e+06	2.88398e+06	8.52334e+06	6749047	7.03693e+06	6.16938e+06	3.98244e+06	3.98501e+06	3.34125e+06		High	956.983	-0.12	69.8612	0	2.122e-05	69.34
KHLLNGDNMR	1xOxidation [M9]; 1xSuccinyl [K1]	0.00195886	0	1	1	26	485956568	RecName: Full=Presequence protease, mitochondrial; Short=hPreP; AltName: Full=Pitrilysin metalloproteinase 1; Short=Metalloprotease 1; Short=hMP1; Flags: Precursor	1	1313.63	0	61.3	42.1	199.6	43.7	234.1	88.1	206	60.1	11.8	53.4	61.3	42.1	199.6	43.7	234.1	88.1	206	60.1	11.8	53.4	177143	121843	577186	126256	676944	254632	595759	173708	34036.9	154361		High	438.547	-0.14	17.1784	7.867e-05	0.0004877	17.16
KHLLNGDNMR	1xSuccinyl [K1]	0.0015765	0	1	1	17	485956568	RecName: Full=Presequence protease, mitochondrial; Short=hPreP; AltName: Full=Pitrilysin metalloproteinase 1; Short=Metalloprotease 1; Short=hMP1; Flags: Precursor	1	1297.63	0	79.6	41.3	181.1	68.1	210.5	61.1	224.6	65.6	8.6	59.4	79.6	41.3	181.1	68.1	210.5	61.1	224.6	65.6	8.6	59.4	217664	113007	495037	186030	575466	167136	613793	179335	23506.6	162291		High	649.319	-1.1	24.2851	0	7.759e-05	24.73
KHGCAFLVDEVQTGGGCTGK	2xCarbamidomethyl [C4; C17]; 1xSuccinyl [K1]	7.56895e-06	0	1	1	20	48429239	RecName: Full=4-aminobutyrate aminotransferase, mitochondrial; AltName: Full=(S)-3-amino-2-methylpropionate transaminase; AltName: Full=GABA aminotransferase; Short=GABA-AT; AltName: Full=Gamma-amino-N-butyrate transaminase; Short=GABA transaminase; Short=GABA-T; AltName: Full=L-AIBAT; Flags: Precursor	1	2221	0	120.3	105.6	46.5	120.5	104	175.8	81.8	88.7	63.4	93.2	120.3	105.6	46.5	120.5	104	175.8	81.8	88.7	63.4	93.2	201781	177134	78016.1	202036	174404	294820	137101	148778	106248	156345		High	741.004	-1.14	51.1249	0	1.35e-05	50.11
LKPAFIKPYGTVTAANSSFLTDGASAMLIMAEEK	1xSuccinyl [K]	5.45809e-09	0	1	1	107	116241345	RecName: Full=Trifunctional enzyme subunit beta, mitochondrial; AltName: Full=TP-beta; Includes: RecName: Full=3-ketoacyl-CoA thiolase; AltName: Full=Acetyl-CoA acyltransferase; AltName: Full=Beta-ketothiolase; Flags: Precursor	0	3672.85	0	141.3	100.2	29	98	83.6	195.2	118.9	62.9	51.4	119.5	141.3	100.2	29	98	83.6	195.2	118.9	62.9	51.4	119.5	2.83079e+06	2.00686e+06	581129	1.96335e+06	1.67399e+06	3.90976e+06	2.3812e+06	1.2593e+06	1030522	2.39277e+06		High	1224.96	0.46	117.226	0	2.472e-11	116.51
LKEIVTNFLAGFEA	1xSuccinyl [K2]	8.79431e-05	0	1	1	32	114517	RecName: Full=ATP synthase subunit alpha, mitochondrial; Flags: Precursor	1	1651.86	0	69.6	100.7	37	71.4	156.3	90.9	158.7	108.9	117.6	88.9	69.6	100.7	37	71.4	156.3	90.9	158.7	108.9	117.6	88.9	420106	607737	223518	431172	943795	548947	957830	657462	709921	536705		High	826.431	-1.29	118.072	0	4.635e-06	118.93
IGSNYSVKTVEK	1xSuccinyl [K8]	0.00148778	0	1	1	5	27151704	RecName: Full=Sulfide:quinone oxidoreductase, mitochondrial; Short=SQOR; Flags: Precursor	1	1424.73	0	114.4	93.7	57.5	71.8	97.4	167	168.5	74.6	58.3	96.8	114.4	93.7	57.5	71.8	97.4	167	168.5	74.6	58.3	96.8	130099	106491	65349	81582.1	110754	189877	191554	84748.3	66236.7	110054		High	712.867	0.54	30.8665	0	7.222e-05	31.5
LGNNCVFAPADVTSEKDVQTALALAK	1xCarbamidomethyl [C5]; 1xSuccinyl [K]	1.36239e-05	0	1	1	18	2492759	RecName: Full=3-hydroxyacyl-CoA dehydrogenase type-2; AltName: Full=17-beta-hydroxysteroid dehydrogenase 10; Short=17-beta-HSD 10; AltName: Full=3-hydroxy-2-methylbutyryl-CoA dehydrogenase; AltName: Full=3-hydroxyacyl-CoA dehydrogenase type II; AltName: Full=Endoplasmic reticulum-associated amyloid beta-peptide-binding protein; AltName: Full=Mitochondrial ribonuclease P protein 2; Short=Mitochond…	1	2832.41	0	121.7	140.8	78.9	60.2	95.9	154.1	96.9	71.3	72.2	108	121.7	140.8	78.9	60.2	95.9	154.1	96.9	71.3	72.2	108	424656	491212	275305	210059	334625	537469	337924	248778	251776	376621		High	944.809	1.82	95.6161	0	2.734e-07	94.95
LGIQTDDKGHIIVDEFQNTNVK	1xSuccinyl [K8]	0.000412395	0	1	1	6	14916998	RecName: Full=Glutathione reductase, mitochondrial; Short=GR; Short=GRase; Flags: Precursor	1	2584.29	0	132.2	152.4	88.1		100.7	163.9	68.1	111.7	79.6	103.5	132.2	152.4	88.1		100.7	163.9	68.1	111.7	79.6	103.5	141863	163564	94558.2		108039	175897	73053.4	119855	85451.1	111090		High	862.1	-1.29	74.7543	5.298e-05	0.0002756	74.44
IGLFIKAGSR	1xSuccinyl [K6]	0.000780673	0	1	1	11	21903482	RecName: Full=Cytochrome b-c1 complex subunit 2, mitochondrial; AltName: Full=Complex III subunit 2; AltName: Full=Core protein II; AltName: Full=Ubiquinol-cytochrome-c reductase complex core protein 2; Flags: Precursor	1	1161.66	0	122.5	130.7		110.4	142.6	149.5	132.6		131.7	80.1	122.5	130.7		110.4	142.6	149.5	132.6		131.7	80.1	315393	336626		284282	367216	384984	341437		339159	206238		High	581.335	-0.27	63.5959	0	3.377e-05	63.19
LGKASGVPSGR	1xSuccinyl [K3]	9.94882e-05	0	1	1	12	12643821	RecName: Full=tRNA (guanine(26)-N(2))-dimethyltransferase; AltName: Full=tRNA 2,2-dimethylguanosine-26 methyltransferase; AltName: Full=tRNA(guanine-26,N(2)-N(2)) methyltransferase; AltName: Full=tRNA(m(2,2)G26)dimethyltransferase	1	1128.6	0	71.6	83.2	94.7	84.4	132.4	124	163.6	79.2	95	71.8	71.6	83.2	94.7	84.4	132.4	124	163.6	79.2	95	71.8	137091	159368	181376	161660	253394	237402	313131	151685	181782	137458		High	564.804	0.3	19.2865	0	2.894e-06	19.54
IGEKYVDMSVK	1xSuccinyl [K4]	0.000758359	0	1	1	31	1352049	RecName: Full=ATP synthase subunit O, mitochondrial; AltName: Full=Oligomycin sensitivity conferral protein; Short=OSCP; Flags: Precursor	1	1368.67	0	100.6	110.5	89	104.3	100	114.8	128	90.2	78.7	84	100.6	110.5	89	104.3	100	114.8	128	90.2	78.7	84	1.95763e+06	2.15019e+06	1.73247e+06	2.0297e+06	1945335	2.23376e+06	2.49127e+06	1.75494e+06	1.53091e+06	1.63438e+06		High	684.84	0.17	47.4515	0	4.039e-05	47.04
LGEDIVITAHVLKQGK	1xSuccinyl [K]	0.000111735	0	1	1	37	23396822	RecName: Full=Acyl-coenzyme A thioesterase 13; Short=Acyl-CoA thioesterase 13; AltName: Full=Thioesterase superfamily member 2; Contains: RecName: Full=Acyl-coenzyme A thioesterase 13, N-terminally processed	1	1821.01	0	105.3	109.5	46.9	65.6	98.9	187	132	97.8	76.5	80.4	105.3	109.5	46.9	65.6	98.9	187	132	97.8	76.5	80.4	785300	817117	350191	489555	737847	1.39502e+06	985067	729948	571072	599782		High	911.01	1.1	72.1059	0.0002532	0.002631	71.69
LGADVTAVEFLGHVGGVGIDMEISKNFQR	1xOxidation [M21]; 1xSuccinyl [K25]	2.86782e-10	0	1	1	27	269849557	RecName: Full=Dihydrolipoyl dehydrogenase, mitochondrial; AltName: Full=Dihydrolipoamide dehydrogenase; AltName: Full=Glycine cleavage system L protein; Flags: Precursor	1	3175.57	0	117.5	115.5	54.7	65.6	84.8	187.3	113.3	88.6	106.5	66.3	117.5	115.5	54.7	65.6	84.8	187.3	113.3	88.6	106.5	66.3	459253	451593	213706	256465	331515	732299	442912	346239	416208	259320		High	1059.19	-1.72	107.262	0	7.47e-13	106.49
LLEVKLGELPSWILMR	1xOxidation [M15]; 1xSuccinyl [K5]	1.09292e-07	0	1	1	53	7404340	RecName: Full=ATP synthase subunit f, mitochondrial	1	2013.11	0	100.3	87.8	55.6	100.6	145.3	102	109.1	91.3	124.8	83	100.3	87.8	55.6	100.6	145.3	102	109.1	91.3	124.8	83	1.06909e+06	935855	592554	1.07195e+06	1.54826e+06	1.08663e+06	1.16274e+06	973043	1.33006e+06	883858		High	1007.06	-0.42	121.348	0	1.896e-08	120.61
LLEVKLGELPSWILMR	1xSuccinyl [K5]	1.72243e-06	0	1	1	32	7404340	RecName: Full=ATP synthase subunit f, mitochondrial	1	1997.11	0	58.1	75.4	33.8	212.5	209.6	23.1	113.4	88.6	81.3	104.1	58.1	75.4	33.8	212.5	209.6	23.1	113.4	88.6	81.3	104.1	246994	320703	143603	903687	891383	98396.1	482043	376906	345887	442707		High	999.061	0.04	127.167	0	4.707e-08	126.6
IIEEAPAPGIKSEVR	1xSuccinyl [K11]	5.40838e-05	0	1	1	23	108861983	RecName: Full=Methylcrotonoyl-CoA carboxylase subunit alpha, mitochondrial; Short=MCCase subunit alpha; AltName: Full=3-methylcrotonyl-CoA carboxylase 1; AltName: Full=3-methylcrotonyl-CoA carboxylase biotin-containing subunit; AltName: Full=3-methylcrotonyl-CoA:carbon dioxide ligase subunit alpha; Flags: Precursor	1	1708.91	0	115.2	137.1	94.9	16.5	125.9	194.5	99.9	75.9	56.1	84.1	115.2	137.1	94.9	16.5	125.9	194.5	99.9	75.9	56.1	84.1	514086	611804	423496	73763.9	562009	867781	445712	338513	250204	375192		High	854.96	0.43	49.4402	0	2.176e-05	48.47
ILEDNSIPQVKDIIFAIK	1xSuccinyl [K11]	1.36863e-07	0	1	1	39	134044259	RecName: Full=Pyruvate dehydrogenase E1 component subunit beta, mitochondrial; Short=PDHE1-B; Flags: Precursor	1	2156.18	0	109.8	155.1	80.7	104.9	90.8	116.5	104.6	88	79.4	70.1	109.8	155.1	80.7	104.9	90.8	116.5	104.6	88	79.4	70.1	1.40871e+06	1.99123e+06	1.03635e+06	1.34614e+06	1.16584e+06	1.49491e+06	1.34284e+06	1.12996e+06	1.01958e+06	899622		High	719.4	0.14	115.468	0	1.492e-08	115.49
ILEDLDSLGVLICYMHNKIHSAK	1xCarbamidomethyl [C13]; 1xSuccinyl [K]; 2xAcetyl [K18; K23]; 1xOxidation [M15]	0.0013541	0	1	1	10	224471815	RecName: Full=Acyl-coenzyme A thioesterase 9, mitochondrial; Short=Acyl-CoA thioesterase 9; AltName: Full=Acyl-CoA thioester hydrolase 9; Flags: Precursor	1	2769.39	0	122.8	173.3	28.6	94.1	54.7	235.5	105.1	87.8	40.4	57.7	122.8	173.3	28.6	94.1	54.7	235.5	105.1	87.8	40.4	57.7	132888	187641	30975.4	101864	59160.1	254949	113772	95065.6	43720.6	62468.1		High	693.104	0.4	123.689	0	0.0001022	123.34
IIDVSTVKELCR	1xCarbamidomethyl [C11]; 1xSuccinyl [K8]	0.000293256	0	1	1	13	116242694	RecName: Full=Oligoribonuclease, mitochondrial; AltName: Full=RNA exonuclease 2 homolog; AltName: Full=Small fragment nuclease; Flags: Precursor	1	1532.8	0	89.3	136.2	78.2	94.2	102.9	126	91.1	89.4	79.7	113	89.3	136.2	78.2	94.2	102.9	126	91.1	89.4	79.7	113	130796	199562	114555	138018	150847	184593	133438	131049	116857	165598		High	766.903	-0.25	66.1232	0	1.05e-05	66.52
ILDVLEEIPKNAAYR	1xSuccinyl [K10]	1.61722e-07	0	1	1	49	2499316	RecName: Full=NADH dehydrogenase [ubiquinone] 1 alpha subcomplex subunit 5; AltName: Full=Complex I subunit B13; AltName: Full=Complex I-13kD-B; Short=CI-13kD-B; AltName: Full=NADH-ubiquinone oxidoreductase 13 kDa-B subunit	1	1843.98	0	91.3	176.9	116.4	94.8	111.7	111.8	107.4	58.6	62	69.1	91.3	176.9	116.4	94.8	111.7	111.8	107.4	58.6	62	69.1	1.91614e+06	3.70984e+06	2.44077e+06	1.98814e+06	2.34302e+06	2.34549e+06	2.25369e+06	1.22882e+06	1.30157e+06	1.44916e+06		High	922.494	0.26	87.141	0	8.634e-08	86.36
LIDDMVAQVLKSSGGFVWACK	1xCarbamidomethyl [C20]; 1xOxidation [M5]; 1xSuccinyl [K11]	3.77997e-07	0	1	1	129	20141568	RecName: Full=Isocitrate dehydrogenase [NADP], mitochondrial; Short=IDH; AltName: Full=ICD-M; AltName: Full=IDP; AltName: Full=NADP(+)-specific ICDH; AltName: Full=Oxalosuccinate decarboxylase; Flags: Precursor	1	2440.19	0	144.4	98.5	67.2	98.7	100.7	182.4	86.3	58.2	103	60.6	144.4	98.5	67.2	98.7	100.7	182.4	86.3	58.2	103	60.6	3.01567e+06	2.05698e+06	1.40262e+06	2.05996e+06	2.10202e+06	3.80743e+06	1.80242e+06	1.21591e+06	2.15124e+06	1.26529e+06		High	814.068	0.52	106.311	0	1.375e-06	106.8
LIDDMVAQVLKSSGGFVWACK	1xCarbamidomethyl [C20]; 1xSuccinyl [K11]	3.62718e-08	0	1	1	79	20141568	RecName: Full=Isocitrate dehydrogenase [NADP], mitochondrial; Short=IDH; AltName: Full=ICD-M; AltName: Full=IDP; AltName: Full=NADP(+)-specific ICDH; AltName: Full=Oxalosuccinate decarboxylase; Flags: Precursor	1	2424.19	0	110.8	126.2	44.1	155.8	111.2	74.9	135	84.2	66.9	91	110.8	126.2	44.1	155.8	111.2	74.9	135	84.2	66.9	91	3.43262e+06	3.90752e+06	1.36689e+06	4.82372e+06	3.44301e+06	2.32053e+06	4180261	2.60644e+06	2.0723e+06	2817043		High	808.736	-0.17	123.422	0	3.009e-10	123.68
LLAKILNMSSGR	1xSuccinyl [K4]	6.57889e-05	0	1	1	22	12643395	RecName: Full=3-hydroxyisobutyrate dehydrogenase, mitochondrial; Short=HIBADH; Flags: Precursor	1	1402.77	0	114.1	120.2	82.4	93.5	104.8	112.5	138.5	77.2	73	83.8	114.1	120.2	82.4	93.5	104.8	112.5	138.5	77.2	73	83.8	396745	417817	286281	325011	364474	391223	481572	268235	253772	291187		High	701.89	0.8	73.7937	0	1.782e-06	74.06
IIAEGANGPTTPEADKIFLER	1xSuccinyl [K16]	1.12511e-07	0	2	2	40	118541; 13432152	RecName: Full=Glutamate dehydrogenase 1, mitochondrial; Short=GDH 1; Flags: Precursor RecName: Full=Glutamate dehydrogenase 2, mitochondrial; Short=GDH 2; Flags: Precursor	1	2342.19	0	87.2	101.8	99.4	79.5	84.8	148.9	108	83.3	88.3	118.8	87.2	101.8	99.4	79.5	84.8	148.9	108	83.3	88.3	118.8	3.75133e+06	4.3807e+06	4.275e+06	3.41872e+06	3.64917e+06	6405815	4.64592e+06	3.58273e+06	3.80031e+06	5.11211e+06	Shared	High	1171.6	-0.13	75.0183	0	1.736e-09	75.01
LKYPLEEFVKENQQEEAR	1xSuccinyl [K]	9.82445e-09	0	1	1	21	48429239	RecName: Full=4-aminobutyrate aminotransferase, mitochondrial; AltName: Full=(S)-3-amino-2-methylpropionate transaminase; AltName: Full=GABA aminotransferase; Short=GABA-AT; AltName: Full=Gamma-amino-N-butyrate transaminase; Short=GABA transaminase; Short=GABA-T; AltName: Full=L-AIBAT; Flags: Precursor	2	2350.16	0	264.7	66	115.4	30.6	59	187.6	180.1		34.1	62.5	264.7	66	115.4	30.6	59	187.6	180.1		34.1	62.5	874848	218211	381374	101216	194906	619856	594971		112570	206503		High	784.056	-1.41	74.5398	0	1.235e-08	74.7
LKPGTMIEWGNNWAR	1xOxidation [M6]; 1xSuccinyl [K2]	1.26993e-06	0	1	1	26	17380144	RecName: Full=Protein NipSnap homolog 1; Short=NipSnap1	0	1888.9	0	70.2	128.9	64.6	90.2	104.7	166.7	144.2	53.1	94.5	82.8	70.2	128.9	64.6	90.2	104.7	166.7	144.2	53.1	94.5	82.8	430121	789349	395652	552526	641220	1.02099e+06	883024	325506	579043	507414		High	944.954	-0.32	70.4994	0	1.626e-08	70.51
LKPGTMIEWGNNWAR	1xSuccinyl [K2]	2.18846e-06	0	1	1	50	17380144	RecName: Full=Protein NipSnap homolog 1; Short=NipSnap1	0	1872.91	0	73.3	131.1	54	151.4	111.5	88.8	154.3	76.8	64.8	94	73.3	131.1	54	151.4	111.5	88.8	154.3	76.8	64.8	94	1136762	2.0335e+06	838119	2.34837e+06	1.73025e+06	1.37829e+06	2.39319e+06	1.1921e+06	1.00575e+06	1.45755e+06		High	936.957	0.03	83.3885	0	3.094e-08	83.61
LKPAFIKPYGTVTAANSSFLTDGASAMLIMAEEK	1xDeamidated [N16]; 1xOxidation [M]; 1xSuccinyl [K]	4.65274e-09	0	1	1	214	116241345	RecName: Full=Trifunctional enzyme subunit beta, mitochondrial; AltName: Full=TP-beta; Includes: RecName: Full=3-ketoacyl-CoA thiolase; AltName: Full=Acetyl-CoA acyltransferase; AltName: Full=Beta-ketothiolase; Flags: Precursor	0	3689.83	0	141.2	115.4	48.4	40.4	53.3	340.7	118.8	54.5	27.9	59.4	141.2	115.4	48.4	40.4	53.3	340.7	118.8	54.5	27.9	59.4	1.14613e+06	936252	392452	327889	432137	2.76448e+06	964307	442225	226756	482237		High	1230.62	5.24	99.4956	0	4.266e-10	106.5
LFLNEDDKPHNPMVNAGAIVVTSLIK	1xSuccinyl [K8]	0.000108539	0	1	1	9	12643334	RecName: Full=Glutaminase kidney isoform, mitochondrial; Short=GLS; AltName: Full=K-glutaminase; AltName: Full=L-glutamine amidohydrolase; Flags: Precursor	0	2935.52	0	56.4	155.2	51.7	120	99.1	133.8	128.7	122.3	37.8	95.1	56.4	155.2	51.7	120	99.1	133.8	128.7	122.3	37.8	95.1	59103	162588	54096.7	125683	103784	140110	134746	128060	39618.4	99580.8		High	979.178	-0.88	112.253	0	0.0001064	111.9
LAVGKTGQYSGIYDCAK	1xCarbamidomethyl [C15]; 1xSuccinyl [K5]	6.80387e-07	0	1	1	21	167016554	RecName: Full=Calcium-binding mitochondrial carrier protein SCaMC-1; AltName: Full=Mitochondrial ATP-Mg/Pi carrier protein 1; AltName: Full=Mitochondrial Ca(2+)-dependent solute carrier protein 1; AltName: Full=Small calcium-binding mitochondrial carrier protein 1; AltName: Full=Solute carrier family 25 member 24	1	1930.92	0	99.4	143.4	77.2	16.1	72.8	192.3	113.9	95.7	100.3	89	99.4	143.4	77.2	16.1	72.8	192.3	113.9	95.7	100.3	89	149709	215877	116187	24302.7	109558	289637	171459	144069	151024	134050		High	965.966	1.75	52.0399	0	1.171e-08	50.86
LANQFAIYKPVTDFFLQLVDAGK	1xSuccinyl [K9]	5.0645e-08	0	1	1	18	156632706	RecName: Full=Leucine-rich PPR motif-containing protein, mitochondrial; AltName: Full=130 kDa leucine-rich protein; Short=LRP 130; AltName: Full=GP130; Flags: Precursor	0	2698.41	0	93.4	106.5	45.6	26.3	150.6	121.8	161.5	112.1	117	65.3	93.4	106.5	45.6	26.3	150.6	121.8	161.5	112.1	117	65.3	365928	417115	178615	103182	590129	476985	632561	439124	458246	255633		High	900.14	-2.74	134.291	0	3.682e-08	134.63
IANAIMKAADEVAEGK	1xOxidation [M6]; 1xSuccinyl [K7]	2.20943e-07	0	1	1	89	1730117	RecName: Full=Fumarate hydratase, mitochondrial; Short=Fumarase; Flags: Precursor	1	1746.86	0	51.6	91	87.2	110.4	60.5	241.6	92.1	135.4	67	63.2	51.6	91	87.2	110.4	60.5	241.6	92.1	135.4	67	63.2	1.34821e+06	2.37724e+06	2.27965e+06	2.88414e+06	1.58207e+06	6.31462e+06	2.40576e+06	3.53813e+06	1.75143e+06	1.65061e+06		High	873.932	-0.32	66.8733	0	2.211e-08	66.78
IANAIMKAADEVAEGK	1xSuccinyl [K7]	6.37372e-07	0	1	1	38	1730117	RecName: Full=Fumarate hydratase, mitochondrial; Short=Fumarase; Flags: Precursor	1	1730.86	0	96.3	124.2	88	117	90.6	111.3	129.4	86.4	73.1	83.8	96.3	124.2	88	117	90.6	111.3	129.4	86.4	73.1	83.8	2.72963e+06	3.52136e+06	2.49622e+06	3.31802e+06	2.5686e+06	3.15686e+06	3.66897e+06	2.44887e+06	2.0735e+06	2.37648e+06		High	577.626	0.06	80.1712	0	6.736e-07	81.01
LAMVKAEPDVK	1xSuccinyl [K5]	0.000466515	0	1	1	22	2499316	RecName: Full=NADH dehydrogenase [ubiquinone] 1 alpha subcomplex subunit 5; AltName: Full=Complex I subunit B13; AltName: Full=Complex I-13kD-B; Short=CI-13kD-B; AltName: Full=NADH-ubiquinone oxidoreductase 13 kDa-B subunit	1	1300.68	0	98.3	107.5	100.6	105.9	121.6	130.5	133.6	70.7	57.4	73.8	98.3	107.5	100.6	105.9	121.6	130.5	133.6	70.7	57.4	73.8	370225	404699	378947	398876	457933	491248	502924	266202	216245	277737		High	650.844	-0.65	40.0022	0	1.825e-05	40.15
LALNCVGGKSSTELLR	1xCarbamidomethyl [C5]; 1xSuccinyl [K9]	8.83504e-07	0	1	1	38	334302832	RecName: Full=Trans-2-enoyl-CoA reductase, mitochondrial; AltName: Full=Nuclear receptor-binding factor 1; Short=HsNrbf-1; Short=NRBF-1; Flags: Precursor	1	1817.94	0	113.1	132.6	83.8	82.5	89.9	134.8	111.9	80.2	83.7	87.4	113.1	132.6	83.8	82.5	89.9	134.8	111.9	80.2	83.7	87.4	6492203	7609520	4806478	4736637	5161203	7.73819e+06	6.42196e+06	4.60281e+06	4.80174e+06	5.01527e+06		High	909.475	0.16	64.4633	0	1.88e-08	63.95
IAIKVLDYAYK	1xSuccinyl [K4]	0.00129651	0	1	1	13	215274021	RecName: Full=NADP-dependent malic enzyme, mitochondrial; Short=NADP-ME; AltName: Full=Malic enzyme 3; Flags: Precursor	1	1396.77	0	103	157.3	66	34.5	118.6	147.8	103.3	106.9	78.5	84.1	103	157.3	66	34.5	118.6	147.8	103.3	106.9	78.5	84.1	763767	1.16651e+06	489375	255567	879530	1.09539e+06	766069	792418	581806	623151		High	698.89	0.48	76.8071	0	6.133e-05	76.88
LALHELKNLTQYSWLLDGFPR	1xSuccinyl [K7]	7.00425e-07	0	1	1	24	23831297	RecName: Full=GTP:AMP phosphotransferase AK3, mitochondrial; AltName: Full=Adenylate kinase 3; Short=AK 3; AltName: Full=Adenylate kinase 3 alpha-like 1	1	2614.37	0	51.9	111.1	30.1	93.2	109.1	160.5	160.4	103.3	107.1	73.3	51.9	111.1	30.1	93.2	109.1	160.5	160.4	103.3	107.1	73.3	174035	372471	100826	312681	365725	538397	537968	346489	359124	245845		High	872.128	0.6	122.364	0	5.802e-08	121.04
IAGTNKGITALQADIK	1xSuccinyl [K6]	2.64288e-06	0	1	1	21	115502437	RecName: Full=Polyribonucleotide nucleotidyltransferase 1, mitochondrial; AltName: Full=3'-5' RNA exonuclease OLD35; AltName: Full=PNPase old-35; AltName: Full=Polynucleotide phosphorylase 1; Short=PNPase 1; AltName: Full=Polynucleotide phosphorylase-like protein; Flags: Precursor	1	1713.94	0	86.7	107.4	112.9	76.5	93.6	129.5	137.5	90.8	86.8	78.4	86.7	107.4	112.9	76.5	93.6	129.5	137.5	90.8	86.8	78.4	444789	550967	579486	392655	480252	664589	705408	465932	445350	402369		High	857.472	-0.42	63.335	0	3.886e-08	62.66
IAEYAFKLAQESGR	1xSuccinyl [K7]	0.000195349	0	1	1	18	1708404	RecName: Full=Isocitrate dehydrogenase [NAD] subunit gamma, mitochondrial; AltName: Full=Isocitric dehydrogenase subunit gamma; AltName: Full=NAD(+)-specific ICDH subunit gamma; Flags: Precursor	1	1682.84	0	145.3	120.9	76.5	82.9	108.7	87.6	152.9	67.2	76.2	82	145.3	120.9	76.5	82.9	108.7	87.6	152.9	67.2	76.2	82	659660	548856	347365	376379	493537	397606	694096	305174	345834	372216		High	841.924	0.97	66.7577	0	2.964e-05	66.14
LADKVNSSWQR	1xSuccinyl [K4]	0.000501609	0	1	1	23	12230426	RecName: Full=Proline synthase co-transcribed bacterial homolog protein	1	1403.69	0	100.4	97.3	84.6	75.9	114.3	137.2	120.4	86.9	101.6	81.5	100.4	97.3	84.6	75.9	114.3	137.2	120.4	86.9	101.6	81.5	184447	178631	155320	139339	209918	251971	221064	159644	186533	149654		High	702.349	-0.2	36.0211	0	1.989e-05	35.68
LAALPENPPAIDWAYYKANVAK	1xSuccinyl [K]	1.04398e-06	0	1	1	49	6831494	RecName: Full=ATP synthase subunit d, mitochondrial; Short=ATPase subunit d	1	2515.29	0	101.2	143.2	88	81.3	104.3	121.6	152.1	59.6	80.9	67.7	101.2	143.2	88	81.3	104.3	121.6	152.1	59.6	80.9	67.7	2256215	3.19461e+06	1.96331e+06	1.81387e+06	2.32695e+06	2.7124e+06	3.39157e+06	1.33041e+06	1.80516e+06	1.51059e+06		High	839.1	-0.33	97.4755	0	1.34e-06	96.85
LFIGGKFVESK	1xSuccinyl [K6]	0.000815379	0	1	1	35	12643424	RecName: Full=Methylmalonate-semialdehyde dehydrogenase [acylating], mitochondrial; Short=MMSDH; Short=Malonate-semialdehyde dehydrogenase [acylating]; AltName: Full=Aldehyde dehydrogenase family 6 member A1; Flags: Precursor	1	1324.71	0	112.4	101.3	65.9	107	118.4	108.8	121.7	88.7	100.8	75.1	112.4	101.3	65.9	107	118.4	108.8	121.7	88.7	100.8	75.1	9242637	8.32588e+06	5.41412e+06	8795367	9731694	8942689	10003477	7295002	8.28871e+06	6.17468e+06		High	662.861	-0.24	65.2961	9.756e-06	0.0001239	65.76
LFGYEPTIYYPKRPNKPLFTALVTQCQK	1xCarbamidomethyl [C26]; 1xSuccinyl [K]	0.000189762	0	1	1	26	150438841	RecName: Full=NAD(P)H-hydrate epimerase; AltName: Full=Apolipoprotein A-I-binding protein; Short=AI-BP; AltName: Full=NAD(P)HX epimerase; AltName: Full=YjeF N-terminal domain-containing protein 1; Short=YjeF_N1; Flags: Precursor	1	3472.8	0	174.2	169.7	38	54	45.3	291.8	86.5	49.9	25.1	65.5	174.2	169.7	38	54	45.3	291.8	86.5	49.9	25.1	65.5	879126	856732	191625	272652	228812	1.47313e+06	436835	251901	126468	330721		High	868.955	0.17	94.1048	0	1.794e-05	93.44
IFDAAKAPIQWEER	1xSuccinyl [K6]	3.82649e-06	0	1	1	29	1708399	RecName: Full=Isocitrate dehydrogenase [NAD] subunit alpha, mitochondrial; AltName: Full=Isocitric dehydrogenase subunit alpha; AltName: Full=NAD(+)-specific ICDH subunit alpha; Flags: Precursor	1	1773.88	0	102	120.8	86.7	89.6	103.1	96.6	155.8	85.2	77.1	83.1	102	120.8	86.7	89.6	103.1	96.6	155.8	85.2	77.1	83.1	605808	717477	514981	532005	612358	573666	925371	505726	457807	493474		High	887.444	0.03	73.2292	0	6.001e-08	72.45
LEVAPISDIIAIKSPDTFVR	1xSuccinyl [K13]	9.00886e-06	0	1	1	28	119636	RecName: Full=Electron transfer flavoprotein subunit alpha, mitochondrial; Short=Alpha-ETF; Flags: Precursor	1	2284.24	0	89.3	111.4	116.6	99.2	73.6	167.7	91.7	101.1	71.9	77.5	89.3	111.4	116.6	99.2	73.6	167.7	91.7	101.1	71.9	77.5	295493	368902	386104	328392	243603	555045	303716	334757	238080	256644		High	762.087	0.78	109.553	0	3.166e-06	108.41
LEQVEKELLR	1xSuccinyl [K6]	0.00197309	0	1	1	151	1352049	RecName: Full=ATP synthase subunit O, mitochondrial; AltName: Full=Oligomycin sensitivity conferral protein; Short=OSCP; Flags: Precursor	1	1356.74	0	89.2	127.5	108.2	80.2	102.1	113.7	99.8	87.5	91.8	100.2	89.2	127.5	108.2	80.2	102.1	113.7	99.8	87.5	91.8	100.2	1.46098e+07	2.08874e+07	1.77323e+07	1.31399e+07	1.67243e+07	1.86315e+07	1.63556e+07	1.43342e+07	1.50393e+07	1.64126e+07		High	678.872	0.37	57.8532	0.0001122	0.0008487	56.41
IEQLSPFPFDLLLKEVQK	1xSuccinyl [K]	1.17251e-06	0	1	1	44	160332299	RecName: Full=2-oxoglutarate dehydrogenase, mitochondrial; AltName: Full=2-oxoglutarate dehydrogenase complex component E1; Short=OGDC-E1; AltName: Full=Alpha-ketoglutarate dehydrogenase; Flags: Precursor	1	2244.22	0	92.6	180.4	71.6	84.8	101.6	123.2	125.1	72.1	82.7	65.9	92.6	180.4	71.6	84.8	101.6	123.2	125.1	72.1	82.7	65.9	494876	964504	383082	453522	543313	658514	668900	385436	442115	352558		High	748.743	-0.69	132.514	0	3.42e-07	132.16
IEGTPLETIQKK	1xSuccinyl [K]	0.00016653	0	1	1	32	6093472	RecName: Full=NADH dehydrogenase [ubiquinone] 1 beta subcomplex subunit 3; AltName: Full=Complex I-B12; Short=CI-B12; AltName: Full=NADH-ubiquinone oxidoreductase B12 subunit	1	1456.79	0	105.5	105.3	129	114.4	107.1	124.3	120.8	54.8	68.9	69.8	105.5	105.3	129	114.4	107.1	124.3	120.8	54.8	68.9	69.8	1.32882e+06	1.32618e+06	1.62416e+06	1.44096e+06	1.34914e+06	1565629	1.52104e+06	689611	867820	879582		High	728.899	0.4	45.9269	0	8.18e-06	46.2
LEDLKEQLAPLEK	1xSuccinyl [K5]	7.60637e-05	0	1	1	13	74730222	RecName: Full=Calcium uniporter protein, mitochondrial; Short=HsMCU; AltName: Full=Coiled-coil domain-containing protein 109A; Flags: Precursor	1	1625.86	1	132.9	187.6	168	98.7			174.8		108.1	129.8	132.9	187.6	168	98.7			174.8		108.1	129.8	174988	246952	221224	129993			230157		142269	170951		High	813.434	-1.42	72.7747	0	2.622e-05	73.19
LEAPDADELPKGEFDPGQDTYQHPPK	1xSuccinyl [K11]	0.00226385	0	1	1	2	6686275	RecName: Full=Aconitate hydratase, mitochondrial; Short=Aconitase; AltName: Full=Citrate hydro-lyase; Flags: Precursor	1	2994.36	0	91.8	181.4	171.7		134.3	139	72.5	85.8		123.5	91.8	181.4	171.7		134.3	139	72.5	85.8		123.5	86403.3	170823	161686		126466	130905	68214.9	80792.8		116244		High	998.793	0.12	62.5017	0	0.0001188	62.78
IEANEALVKALE	1xSuccinyl [K9]	0.000343999	0	1	1	42	584812	RecName: Full=ATP synthase subunit delta, mitochondrial; AltName: Full=F-ATPase delta subunit; Flags: Precursor	1	1399.73	0	87.2	138.1	106.5	112.5	99.5	102.3	101.8	77	84.7	90.5	87.2	138.1	106.5	112.5	99.5	102.3	101.8	77	84.7	90.5	2.69941e+06	4274440	3.29705e+06	3.48093e+06	3078951	3165276	3.15053e+06	2.38444e+06	2.62112e+06	2.80164e+06		High	700.369	0.09	79.9917	2.784e-05	0.0001713	79.1
LEAKTDPSILGGMIVR	1xOxidation [M13]; 1xSuccinyl [K4]	4.87292e-07	0	1	1	71	1352049	RecName: Full=ATP synthase subunit O, mitochondrial; AltName: Full=Oligomycin sensitivity conferral protein; Short=OSCP; Flags: Precursor	1	1815.95	1	96.8	121.3	91.2	68.2	94.4	143.7	116.9	102.6	93.7	71.2	96.8	121.3	91.2	68.2	94.4	143.7	116.9	102.6	93.7	71.2	1.88113e+06	2.35786e+06	1.77267e+06	1.32617e+06	1.83411e+06	2.79394e+06	2.27264e+06	1.99395e+06	1.82038e+06	1.38405e+06		High	908.481	0.91	65.3272	0	5.186e-09	65.1
LEAKTDPSILGGMIVR	1xSuccinyl [K4]	2.08482e-07	0	1	1	53	1352049	RecName: Full=ATP synthase subunit O, mitochondrial; AltName: Full=Oligomycin sensitivity conferral protein; Short=OSCP; Flags: Precursor	1	1799.96	1	91	118.8	79.4	106.2	110	95.7	136.8	96.6	77	88.4	91	118.8	79.4	106.2	110	95.7	136.8	96.6	77	88.4	3.07178e+06	4.01246e+06	2.68135e+06	3.58512e+06	3.71494e+06	3.23144e+06	4.61969e+06	3.26042e+06	2.60102e+06	2.98418e+06		High	900.482	0.25	81.6918	0	7.677e-09	80.16
LDFKQGAAIGIPYFTAYR	1xSuccinyl [K4]	1.34584e-06	0	1	1	26	585013	RecName: Full=Quinone oxidoreductase; AltName: Full=NADPH:quinone reductase; AltName: Full=Zeta-crystallin	1	2131.09	0	64.6	120	117.8		154.7		103.9	164.6	57.3	217.1	64.6	120	117.8		154.7		103.9	164.6	57.3	217.1	318351	591098	580370		762042		511522	810697	281971	1.06906e+06		High	1066.05	0.24	101.396	0	1.737e-08	101.42
IDEYDYSKPIQGQQK	1xSuccinyl [K8]	1.63338e-05	0	1	1	18	1169337	RecName: Full=Succinate dehydrogenase [ubiquinone] flavoprotein subunit, mitochondrial; AltName: Full=Flavoprotein subunit of complex II; Short=Fp; Flags: Precursor	0	1911.9	0	91.7	97.1	105.7		151.4	153	123	83.8	91.4	103	91.7	97.1	105.7		151.4	153	123	83.8	91.4	103	78691.4	83329.2	90761.4		129930	131361	105575	71932.9	78472.4	88415.5		High	956.452	-0.14	40.812	0	4.049e-07	39.72
LDELRDEGKASSAK	1xSuccinyl [K9]	0.00117147	0	1	1	9	113576	RecName: Full=Serum albumin; Flags: Precursor	2	1618.79	0	224.6	87.6	58.9	118.4	26	106.2	154.9	95.6	52.7	75.3	224.6	87.6	58.9	118.4	26	106.2	154.9	95.6	52.7	75.3	364933	142261	95691.3	192364	42165	172528	251613	155291	85658.2	122301		High	540.27	1.63	19.7517	2.784e-05	0.00018	19.77
NTKIICQGFTGK	1xCarbamidomethyl [C6]; 1xSuccinyl [K3]	0.000797838	0	1	1	30	223634731	RecName: Full=Succinate--CoA ligase [ADP/GDP-forming] subunit alpha, mitochondrial; AltName: Full=Succinyl-CoA synthetase subunit alpha; Short=SCS-alpha; Flags: Precursor	1	1466.73	0	116.2	108.3	103.8	87.8	113.1	119.9	123.1	80.9	72	74.7	116.2	108.3	103.8	87.8	113.1	119.9	123.1	80.9	72	74.7	547858	510455	489185	413562	533128	565038	580374	381455	339498	352242		High	733.869	0.49	42.7019	0	3.464e-05	42.88
NTILKAYDGR	1xSuccinyl [K5]	0.00044342	0	1	1	36	20141568	RecName: Full=Isocitrate dehydrogenase [NADP], mitochondrial; Short=IDH; AltName: Full=ICD-M; AltName: Full=IDP; AltName: Full=NADP(+)-specific ICDH; AltName: Full=Oxalosuccinate decarboxylase; Flags: Precursor	1	1250.64	0	101.7	90.6	100.5	97.4	104	106.9	131.8	82.7	87.1	97.3	101.7	90.6	100.5	97.4	104	106.9	131.8	82.7	87.1	97.3	790303	704571	781558	756998	808530	831131	1.02434e+06	642662	676791	756689		High	625.822	0.01	41.3947	0	7.043e-05	40
VIGMHYFSPVDKMQLLEIITTEK	1xOxidation [M]; 1xSuccinyl [K12]	2.16186e-07	0	1	1	173	20141376	RecName: Full=Trifunctional enzyme subunit alpha, mitochondrial; AltName: Full=78 kDa gastrin-binding protein; AltName: Full=TP-alpha; Includes: RecName: Full=Long-chain enoyl-CoA hydratase; Includes: RecName: Full=Long chain 3-hydroxyacyl-CoA dehydrogenase; Flags: Precursor	1	2808.42	0	138.2	103.6	44.7	71.1	81.6	206.3	112.3	70.5	98.2	73.5	138.2	103.6	44.7	71.1	81.6	206.3	112.3	70.5	98.2	73.5	1.00062e+07	7.50127e+06	3.23459e+06	5.14964e+06	5.90674e+06	1.49347e+07	8.12721e+06	5.10418e+06	7.11271e+06	5.32434e+06		High	936.812	0.14	120.151	0	4.604e-08	119.12
VIGMHYFSPVDKMQLLEIITTEK	1xSuccinyl [K12]	2.43355e-08	0	1	1	79	20141376	RecName: Full=Trifunctional enzyme subunit alpha, mitochondrial; AltName: Full=78 kDa gastrin-binding protein; AltName: Full=TP-alpha; Includes: RecName: Full=Long-chain enoyl-CoA hydratase; Includes: RecName: Full=Long chain 3-hydroxyacyl-CoA dehydrogenase; Flags: Precursor	1	2792.42	0	123.1	111.9	38	136.7	103	106.7	123.1	83	81.3	93.2	123.1	111.9	38	136.7	103	106.7	123.1	83	81.3	93.2	7.91098e+06	7.19251e+06	2.44309e+06	8.78314e+06	6.6226e+06	6.85625e+06	7.90863e+06	5.33604e+06	5.22525e+06	5.99069e+06		High	931.48	0.07	124.899	0	1.469e-10	124.23
VLEDNKLPGAICSLTCGGADIGTAMAK	2xCarbamidomethyl [C12; C16]; 1xSuccinyl [K6]	3.88243e-06	0	1	1	20	294862544	RecName: Full=Alpha-aminoadipic semialdehyde dehydrogenase; Short=Alpha-AASA dehydrogenase; AltName: Full=Aldehyde dehydrogenase family 7 member A1; AltName: Full=Antiquitin-1; AltName: Full=Betaine aldehyde dehydrogenase; AltName: Full=Delta1-piperideine-6-carboxylate dehydrogenase; Short=P6c dehydrogenase; Flags: Precursor	1	2862.37	0	123.3	80.7	84.1	113.6	97.5	134.3	99.6	82.1	75.8	108.9	123.3	80.7	84.1	113.6	97.5	134.3	99.6	82.1	75.8	108.9	286666	187533	195387	264096	226621	312135	231496	190928	176287	253052		High	954.793	-0.88	91.1606	0	6.109e-08	90.79
VLDYAYKHNLASYYPEPK	1xSuccinyl [K7]	9.995e-07	0	1	1	46	215274021	RecName: Full=NADP-dependent malic enzyme, mitochondrial; Short=NADP-ME; AltName: Full=Malic enzyme 3; Flags: Precursor	1	2271.1	0	123.2	150.3	86.3	80.8	82.6	150	104.4	95.1	53	74.3	123.2	150.3	86.3	80.8	82.6	150	104.4	95.1	53	74.3	2.82678e+06	3.45003e+06	1.98007e+06	1.85376e+06	1.89653e+06	3.44145e+06	2.39614e+06	2.18259e+06	1.21689e+06	1.70592e+06		High	757.704	0.54	66.864	0	2.404e-08	66.75
VIGMHYFSPVDKMQLLEIITTEK	2xOxidation [M4; M13]; 1xSuccinyl [K12]	1.86053e-08	0	1	1	85	20141376	RecName: Full=Trifunctional enzyme subunit alpha, mitochondrial; AltName: Full=78 kDa gastrin-binding protein; AltName: Full=TP-alpha; Includes: RecName: Full=Long-chain enoyl-CoA hydratase; Includes: RecName: Full=Long chain 3-hydroxyacyl-CoA dehydrogenase; Flags: Precursor	1	2824.41	0	141.6	99.5	52	41.4	52.4	317.7	78.5	53.1	111.5	52.4	141.6	99.5	52	41.4	52.4	317.7	78.5	53.1	111.5	52.4	2.91511e+06	2.04966e+06	1.0699e+06	853185	1.07807e+06	6.54248e+06	1.61698e+06	1.09254e+06	2.29551e+06	1.07962e+06		High	942.143	0.16	110.464	0	1.065e-10	109.51
VLDSGAPIKIPVGPETLGR	1xSuccinyl [K9]	1.85206e-06	0	1	1	165	114549	RecName: Full=ATP synthase subunit beta, mitochondrial; Flags: Precursor	1	2019.11	0	85.8	148	85.1	79.1	108.3	130.6	110.6	86.1	76.7	89.6	85.8	148	85.1	79.1	108.3	130.6	110.6	86.1	76.7	89.6	3.86137e+07	6.66464e+07	3.83343e+07	35589720	4.87741e+07	5.88031e+07	4.97982e+07	3.87586e+07	3.45311e+07	4.03519e+07		High	673.709	0.32	81.5915	0	6.415e-08	80.34
VIATFTCSGEKEVNLAVQNAK	1xCarbamidomethyl [C7]; 1xSuccinyl [K11]	1.24259e-06	0	1	1	38	62511242	RecName: Full=4-trimethylaminobutyraldehyde dehydrogenase; Short=TMABADH; AltName: Full=Aldehyde dehydrogenase E3 isozyme; AltName: Full=Aldehyde dehydrogenase family 9 member A1; AltName: Full=Gamma-aminobutyraldehyde dehydrogenase; AltName: Full=R-aminobutyraldehyde dehydrogenase; Contains: RecName: Full=4-trimethylaminobutyraldehyde dehydrogenase, N-terminally processed	1	2379.19	0	128.6	124.8	38	110	105.5	117.5	91.7	96.9	86.4	100.8	128.6	124.8	38	110	105.5	117.5	91.7	96.9	86.4	100.8	1.1881e+06	1.15304e+06	351102	1.01651e+06	974790	1.08622e+06	847420	895201	798078	931143		High	793.733	-0.39	71.0796	0	1.925e-07	69.94
VKLLLQVQHASK	1xSuccinyl [K2]	4.55444e-06	0	3	3	26	113463; 317373597; 113455	RecName: Full=ADP/ATP translocase 3; AltName: Full=ADP,ATP carrier protein 3; AltName: Full=ADP,ATP carrier protein, isoform T2; Short=ANT 2; AltName: Full=Adenine nucleotide translocator 3; Short=ANT 3; AltName: Full=Solute carrier family 25 member 6; Contains: RecName: Full=ADP/ATP translocase 3, N-terminally processed RecName: Full=ADP/ATP translocase 2; AltName: Full=ADP,ATP carrier protein 2…	1	1463.86	0	100.5	114.1	70.9	83.6	112.5	172.5	121.7	63.8	83.5	76.8	100.5	114.1	70.9	83.6	112.5	172.5	121.7	63.8	83.5	76.8	2.00222e+06	2.27485e+06	1.41295e+06	1.66644e+06	2.2425e+06	3.43807e+06	2.42564e+06	1.27142e+06	1.66395e+06	1.53116e+06	Shared	High	488.624	-0.05	51.366	0	4.595e-07	51.88
VHGKAYDDLLDEFMQAVTDK	1xOxidation [M14]; 1xSuccinyl [K4]	0.000758359	0	1	1	10	215274021	RecName: Full=NADP-dependent malic enzyme, mitochondrial; Short=NADP-ME; AltName: Full=Malic enzyme 3; Flags: Precursor	1	2411.11	0	120.1	132.2	83.5	24.2	79.6	190.4	121.8	82.2	86.4	79.5	120.1	132.2	83.5	24.2	79.6	190.4	121.8	82.2	86.4	79.5	332998	366495	231445	67158.4	220722	527946	337733	227798	239675	220553		High	804.373	-1.44	99.9912	0.004245	0.04587	99.46
VHGKAYDDLLDEFMQAVTDK	1xSuccinyl [K4]	4.21464e-07	0	1	1	25	215274021	RecName: Full=NADP-dependent malic enzyme, mitochondrial; Short=NADP-ME; AltName: Full=Malic enzyme 3; Flags: Precursor	1	2395.11	0	122.4	154.8	67.2	92.6	90.2	127.2	118	87.3	54.9	85.4	122.4	154.8	67.2	92.6	90.2	127.2	118	87.3	54.9	85.4	1.63479e+06	2.06885e+06	897581	1.23786e+06	1.20459e+06	1.69997e+06	1.57675e+06	1.16601e+06	733140	1.14126e+06		High	799.042	-0.09	120.364	0	1.457e-06	121.09
VGVKYTQQIIQGIQQLVK	1xSuccinyl [K4]	2.17264e-06	0	1	1	31	115502437	RecName: Full=Polyribonucleotide nucleotidyltransferase 1, mitochondrial; AltName: Full=3'-5' RNA exonuclease OLD35; AltName: Full=PNPase old-35; AltName: Full=Polynucleotide phosphorylase 1; Short=PNPase 1; AltName: Full=Polynucleotide phosphorylase-like protein; Flags: Precursor	1	2143.21	0	117.8	118.9	56.5	94.1	92.5	158.5	124.7	83.7	81.2	72.1	117.8	118.9	56.5	94.1	92.5	158.5	124.7	83.7	81.2	72.1	745560	752676	357571	595806	585478	1.0029e+06	789528	529696	513604	456086		High	715.076	0.43	114.954	0	6.853e-08	114.14
VIGVKLTGSLSGWSSPK	1xSuccinyl [K5]	2.32456e-07	0	1	1	100	6686275	RecName: Full=Aconitate hydratase, mitochondrial; Short=Aconitase; AltName: Full=Citrate hydro-lyase; Flags: Precursor	1	1815.99	0	102.3	119.8	70.5	113.1	117.9	100.2	121.6	92	90.2	72.5	102.3	119.8	70.5	113.1	117.9	100.2	121.6	92	90.2	72.5	6.52251e+06	7.64078e+06	4.4935e+06	7.21409e+06	7.52125e+06	6.3915e+06	7.75441e+06	5.86586e+06	5.74982e+06	4.6206e+06		High	908.496	0.21	81.2212	0	8.771e-08	79.67
VLHMVGDKPVFSFQPR	1xSuccinyl [K8]	0.000391978	0	1	1	27	23822219	RecName: Full=Serine--tRNA ligase, mitochondrial; AltName: Full=SerRSmt; AltName: Full=Seryl-tRNA synthetase; Short=SerRS; AltName: Full=Seryl-tRNA(Ser/Sec) synthetase; Flags: Precursor	0	1957	0	105	116.1	108.2	85.8	90.1	131.7	128	85.8	67.2	82	105	116.1	108.2	85.8	90.1	131.7	128	85.8	67.2	82	267988	296260	276127	218860	229966	336016	326626	218967	171419	209255		High	653.004	-1.98	77.744	0	5.903e-05	77.59
VPDGKPENQFAFNGEFK	1xSuccinyl [K5]	1.79908e-06	0	1	1	20	116242592	RecName: Full=Inorganic pyrophosphatase 2, mitochondrial; AltName: Full=Pyrophosphatase SID6-306; AltName: Full=Pyrophosphate phospho-hydrolase 2; Short=PPase 2; Flags: Precursor	0	2023.94	0	59.9	118.6	111.7	74.6	127	105.4	101.2	83.1	85.7	133	59.9	118.6	111.7	74.6	127	105.4	101.2	83.1	85.7	133	96221	190608	179496	119875	204152	169443	162601	133659	137698	213720		High	1012.47	-0.31	66.9213	0	1.893e-05	65.89
VNVPVIGGHAGKTIIPLISQCTPK	1xCarbamidomethyl [C21]; 1xSuccinyl [K12]	7.29925e-06	0	1	1	101	215274114	RecName: Full=Malate dehydrogenase, mitochondrial; Flags: Precursor	1	2599.43	0	176.2	72.2	92.1	108	81.1	175.3	98.4	77.4	52.9	66.4	176.2	72.2	92.1	108	81.1	175.3	98.4	77.4	52.9	66.4	2.79866e+07	1.14683e+07	1.46343e+07	1.71546e+07	1.2881e+07	2.78396e+07	1.56277e+07	1.22899e+07	8.40198e+06	1.05546e+07		High	867.148	0.55	87.9915	0	3.845e-07	87.9
VLYVLKLYDK	1xSuccinyl [K6]	0.0013541	0	1	1	33	21903370	RecName: Full=Acyl carrier protein, mitochondrial; Short=ACP; AltName: Full=CI-SDAP; AltName: Full=NADH-ubiquinone oxidoreductase 9.6 kDa subunit; Flags: Precursor	1	1353.77	0	97	128.9	68.9	106.2	142.8	114.7	88.2	67.4	105.1	80.6	97	128.9	68.9	106.2	142.8	114.7	88.2	67.4	105.1	80.6	661205	878498	469471	723808	973430	781946	600982	459490	716424	549380		High	677.386	-0.52	85.551	0	8.323e-05	85.49
VLVTGAGKGIGR	1xSuccinyl [K8]	9.20713e-06	0	1	1	23	50400451	RecName: Full=L-xylulose reductase; Short=XR; AltName: Full=Carbonyl reductase II; AltName: Full=Dicarbonyl/L-xylulose reductase; AltName: Full=Kidney dicarbonyl reductase; Short=kiDCR; AltName: Full=Short chain dehydrogenase/reductase family 20C member 1; AltName: Full=Sperm surface protein P34H	1	1227.71	0	101.8	115.8	86.5	102	99.4	143	110.3	78.7	76.6	85.8	101.8	115.8	86.5	102	99.4	143	110.3	78.7	76.6	85.8	265518	301998	225485	265939	259269	372944	287756	205147	199876	223844		High	614.357	0.71	35.1762	0	5.442e-07	35.14
VLSGALKLDSK	1xSuccinyl [K7]	0.000375284	0	1	1	48	124007138	RecName: Full=Ethylmalonyl-CoA decarboxylase; AltName: Full=Enoyl-CoA hydratase domain-containing protein 1; AltName: Full=Methylmalonyl-CoA decarboxylase; Short=MMCD	1	1230.69	0	121.5	97.2	90.4	106.3	100.4	111	119.8	84.1	72.1	97.2	121.5	97.2	90.4	106.3	100.4	111	119.8	84.1	72.1	97.2	3058283	2447948	2.27605e+06	2677166	2526621	2.79321e+06	3.01656e+06	2.11682e+06	1.81431e+06	2.44744e+06		High	615.85	-0.25	45.852	0	5.054e-05	44.6
VLPSNAVWMENSKLK	1xSuccinyl [K]; 2xAcetyl [K13; K15]; 1xOxidation [M9]	6.6268e-05	0	1	1	34	224471815	RecName: Full=Acyl-coenzyme A thioesterase 9, mitochondrial; Short=Acyl-CoA thioesterase 9; AltName: Full=Acyl-CoA thioester hydrolase 9; Flags: Precursor	1	1815.93	0	62.3	154.2	64.7	78	63.2	118.8	150.3	167.8	79.7	61.1	62.3	154.2	64.7	78	63.2	118.8	150.3	167.8	79.7	61.1	137400	340290	142868	172083	139479	262175	331685	370332	175925	134750		High	908.469	-0.38	70.7149	0	1.786e-06	70.02
VLPSITTEILKSVVAR	1xSuccinyl [K11]	1.69761e-06	0	1	1	47	464371	RecName: Full=Prohibitin	1	1826.06	0	90.2	136	80.6	94.3	109.8	126.9	116.7	71.5	83.6	90.3	90.2	136	80.6	94.3	109.8	126.9	116.7	71.5	83.6	90.3	990593	1.49337e+06	885043	1.03546e+06	1.20597e+06	1.39293e+06	1.281e+06	784730	918386	991755		High	913.536	0.29	115.555	0	6.376e-07	114.84
VLPGSSVLFLCDMQEKFR	1xCarbamidomethyl [C11]; 1xSuccinyl [K16]	2.59187e-07	0	1	1	18	74731104	RecName: Full=Isochorismatase domain-containing protein 2	1	2226.09	0	94.4	140.9	45.4	110.8	103.8	129.8	97.5	112.9	71.6	92.8	94.4	140.9	45.4	110.8	103.8	129.8	97.5	112.9	71.6	92.8	225530	336679	108400	264874	248117	310213	233031	269861	171011	221766		High	1113.55	-0.54	110.427	0	2.439e-09	110.47
VIPEDGPAAQNPENVKR	1xSuccinyl [K16]	2.19935e-05	0	1	1	28	160332299	RecName: Full=2-oxoglutarate dehydrogenase, mitochondrial; AltName: Full=2-oxoglutarate dehydrogenase complex component E1; Short=OGDC-E1; AltName: Full=Alpha-ketoglutarate dehydrogenase; Flags: Precursor	1	1933.96	0	86.5	136.3	90.4	84	107.6	148.2	131	76.1	73.4	66.4	86.5	136.3	90.4	84	107.6	148.2	131	76.1	73.4	66.4	171680	270409	179452	166763	213617	294037	260025	151081	145600	131765		High	967.484	-0.08	31.9483	6.025e-05	0.0003066	33.05
VIIVVKDGPGFYTTR	1xSuccinyl [K6]	8.52023e-07	0	1	1	33	20141376	RecName: Full=Trifunctional enzyme subunit alpha, mitochondrial; AltName: Full=78 kDa gastrin-binding protein; AltName: Full=TP-alpha; Includes: RecName: Full=Long-chain enoyl-CoA hydratase; Includes: RecName: Full=Long chain 3-hydroxyacyl-CoA dehydrogenase; Flags: Precursor	1	1764.95	0	117.4	87.8	44.3	89.7	107.4	125.8	134.1	78.4	122.7	92.4	117.4	87.8	44.3	89.7	107.4	125.8	134.1	78.4	122.7	92.4	532711	398314	200849	406822	487159	571005	608546	355803	556928	419192		High	882.98	0.22	73.3177	0	1.116e-08	73.36
VLKEVEAVIPDHCIFASNTSALPISEIAAVSK	1xCarbamidomethyl [C13]; 1xSuccinyl [K3]	8.58228e-07	0	1	1	29	20141376	RecName: Full=Trifunctional enzyme subunit alpha, mitochondrial; AltName: Full=78 kDa gastrin-binding protein; AltName: Full=TP-alpha; Includes: RecName: Full=Long-chain enoyl-CoA hydratase; Includes: RecName: Full=Long chain 3-hydroxyacyl-CoA dehydrogenase; Flags: Precursor	1	3508.82	1	146.8	92.1	64.1	65.7	90.3	209.8	91.6	73.8	79.8	86.2	146.8	92.1	64.1	65.7	90.3	209.8	91.6	73.8	79.8	86.2	1.4668e+06	920131	640674	656962	902812	2.09639e+06	915330	737275	797176	861036		High	1170.28	-0.45	105.957	0	1.018e-08	105.25
VGSVLQEGCGKISK	1xCarbamidomethyl [C9]; 1xSuccinyl [K11]	1.08008e-05	0	1	1	70	1169337	RecName: Full=Succinate dehydrogenase [ubiquinone] flavoprotein subunit, mitochondrial; AltName: Full=Flavoprotein subunit of complex II; Short=Fp; Flags: Precursor	1	1561.79	0	105.2	108.2	93.8	105.1	95.5	128.8	118.7	95.4	77	72.2	105.2	108.2	93.8	105.1	95.5	128.8	118.7	95.4	77	72.2	8400438	8642364	7494649	8397369	7.63061e+06	10287399	9478951	7.61751e+06	6.15333e+06	5.77045e+06		High	781.398	0	39.2836	0	2.501e-07	38.06
VGNVGQTNYAASKAGVIGLTQTAAR	1xSuccinyl [K13]	2.42801e-07	0	1	1	32	12643402	RecName: Full=Estradiol 17-beta-dehydrogenase 8; AltName: Full=17-beta-hydroxysteroid dehydrogenase 8; Short=17-beta-HSD 8; AltName: Full=3-oxoacyl-[acyl-carrier-protein] reductase; AltName: Full=Protein Ke6; Short=Ke-6; AltName: Full=Really interesting new gene 2 protein; AltName: Full=Short chain dehydrogenase/reductase family 30C member 1; AltName: Full=Testosterone 17-beta-dehydrogenase 8	1	2547.32	0	102.4	108.1	77.5	44.2	95.5	239.3	80.5	60.6	94.6	97.2	102.4	108.1	77.5	44.2	95.5	239.3	80.5	60.6	94.6	97.2	713088	753234	540117	308107	665377	1.66693e+06	560988	421890	659163	677042		High	849.777	0.53	72.1313	0	2.273e-09	71.31
VEPADASGTEKAFEPATGR	1xSuccinyl [K11]	4.75514e-09	0	1	1	48	62511242	RecName: Full=4-trimethylaminobutyraldehyde dehydrogenase; Short=TMABADH; AltName: Full=Aldehyde dehydrogenase E3 isozyme; AltName: Full=Aldehyde dehydrogenase family 9 member A1; AltName: Full=Gamma-aminobutyraldehyde dehydrogenase; AltName: Full=R-aminobutyraldehyde dehydrogenase; Contains: RecName: Full=4-trimethylaminobutyraldehyde dehydrogenase, N-terminally processed	1	2032.95	0	120.7	92.9	76.7	83.1	97.5	134.5	123.4	85.5	76.4	109.3	120.7	92.9	76.7	83.1	97.5	134.5	123.4	85.5	76.4	109.3	890939	685407	566300	613066	719883	992611	910363	630885	563825	806546		High	1016.98	0.02	40.5048	0	6.816e-10	40.85
VEKDGLILTSR	1xSuccinyl [K3]	0.000641874	0	1	1	19	56404943	RecName: Full=Protein deglycase DJ-1; Short=DJ-1; AltName: Full=Oncogene DJ1; AltName: Full=Parkinson disease protein 7; Flags: Precursor	1	1330.72	0	76	142.9	107.7	36.4	76.1	146.6	83.5	84.6	106.2	140.1	76	142.9	107.7	36.4	76.1	146.6	83.5	84.6	106.2	140.1	181664	341859	257558	86945.9	181892	350687	199727	202346	253901	334941		High	665.865	1.03	50.9078	0	2.677e-05	49.92
VDLTPYPTISSINKR	1xSuccinyl [K14]	0.000559257	0	1	1	8	269849671	RecName: Full=Maleylacetoacetate isomerase; Short=MAAI; AltName: Full=GSTZ1-1; AltName: Full=Glutathione S-transferase zeta 1	1	1803.95	0	71.3	111.2	69.9		53.9	235.1	170.9	52.9	55.9	179	71.3	111.2	69.9		53.9	235.1	170.9	52.9	55.9	179	94040.5	146522	92095.1		71002.4	309914	225269	69744	73619	235921		High	902.479	0.61	66.8423	0	2.257e-05	67.08
VDAILCVAGGWAGGNAKSK	1xCarbamidomethyl [C6]; 1xSuccinyl [K]	4.28601e-08	0	1	1	21	118572639	RecName: Full=Dihydropteridine reductase; AltName: Full=HDHPR; AltName: Full=Quinoid dihydropteridine reductase; AltName: Full=Short chain dehydrogenase/reductase family 33C member 1	1	1973.97	0	115.7	95.5			199.6	149.9	119.2	104.5	92.4	123.2	115.7	95.5			199.6	149.9	119.2	104.5	92.4	123.2	86371.8	71269.7			149048	111913	89006.4	78014	68987.2	91943.4		High	987.489	-2.46	75.1602	0	1.122e-08	74.14
VCNLIDSGTKEGASILLDGR	1xCarbamidomethyl [C2]; 1xSuccinyl [K10]	1.96724e-07	0	1	1	20	12643424	RecName: Full=Methylmalonate-semialdehyde dehydrogenase [acylating], mitochondrial; Short=MMSDH; Short=Malonate-semialdehyde dehydrogenase [acylating]; AltName: Full=Aldehyde dehydrogenase family 6 member A1; Flags: Precursor	1	2218.1	0	153.1	121.5	96.7		147.8	134.8	106.8	81.1	90.3	67.9	153.1	121.5	96.7		147.8	134.8	106.8	81.1	90.3	67.9	244445	193912	154424		235957	215231	170458	129455	144086	108318		High	1109.56	1.77	86.1926	0	1.767e-09	85.9
VCIVGSGNWGSAVAKIIGNNVK	1xCarbamidomethyl [C2]; 1xSuccinyl [K15]	0.000575718	0	1	1	9	74750945	RecName: Full=Glycerol-3-phosphate dehydrogenase 1-like protein; Short=GPD1-L	1	2343.21	0	128.9	211.4		67.6	136.1	111.3	136.9	79.3	61.4	67	128.9	211.4		67.6	136.1	111.3	136.9	79.3	61.4	67	73149.6	119967		38379.2	77226.6	63166.2	77697.1	44980.4	34844.7	38029.6		High	781.742	-0.05	108.578	0	6.864e-05	108.26
VATQAVEDVLNIAKR	1xSuccinyl [K14]	3.03357e-06	0	1	1	43	156630863	RecName: Full=NAD kinase 2, mitochondrial; AltName: Full=Mitochondrial NAD kinase; AltName: Full=NAD kinase domain-containing protein 1, mitochondrial; Flags: Precursor	1	1726.93	0	86.4	107	78.6	67.7	101.5	140.5	143.1	81.5	88.9	104.9	86.4	107	78.6	67.7	101.5	140.5	143.1	81.5	88.9	104.9	835304	1.03371e+06	759453	653796	980308	1.35773e+06	1.38288e+06	787299	858852	1.0132e+06		High	576.315	-1.23	84.1397	0	4.581e-08	83.01
VATEKCLFAMPETAIGLFPDVGGGYFLPR	1xCarbamidomethyl [C6]; 1xOxidation [M10]; 1xSuccinyl [K5]	4.43425e-07	0	1	1	19	146324905	RecName: Full=3-hydroxyisobutyryl-CoA hydrolase, mitochondrial; AltName: Full=3-hydroxyisobutyryl-coenzyme A hydrolase; Short=HIB-CoA hydrolase; Short=HIBYL-CoA-H; Flags: Precursor	1	3272.6	0	99.9	168.5	27.7	57.7	118.3	78.9	195.4	126	21.8	105.7	99.9	168.5	27.7	57.7	118.3	78.9	195.4	126	21.8	105.7	239614	404024	66375.3	138428	283616	189253	468494	302008	52370.5	253553		High	1091.54	-0.42	121.516	0	4.625e-09	120.89
VATEKCLFAMPETAIGLFPDVGGGYFLPR	1xCarbamidomethyl [C6]; 1xSuccinyl [K5]	1.20428e-05	0	1	1	15	146324905	RecName: Full=3-hydroxyisobutyryl-CoA hydrolase, mitochondrial; AltName: Full=3-hydroxyisobutyryl-coenzyme A hydrolase; Short=HIB-CoA hydrolase; Short=HIBYL-CoA-H; Flags: Precursor	1	3256.61	0	60.3	140.5	18.3	93.1	156.4	5.3	239.8	133	28.3	125	60.3	140.5	18.3	93.1	156.4	5.3	239.8	133	28.3	125	225362	524952	68504.6	347858	584405	19637.8	896086	496800	105760	467142		High	1086.21	-0.4	130.924	0	1.925e-06	130.54
VAQDLCKVAGIAK	1xCarbamidomethyl [C6]; 1xSuccinyl [K7]	4.88594e-05	0	1	1	20	119636	RecName: Full=Electron transfer flavoprotein subunit alpha, mitochondrial; Short=Alpha-ETF; Flags: Precursor	1	1472.78	0	103.3	96.2	121.6	99.5	73.2	167.5	97.3	90.3	76.8	74.4	103.3	96.2	121.6	99.5	73.2	167.5	97.3	90.3	76.8	74.4	539547	502485	635383	520036	382644	875350	508198	471607	401065	388563		High	736.893	0.65	50.9397	0	8.756e-06	50.06
VAMSHFEPNEYIHYDLLEKNINIVR	1xOxidation [M3]; 1xSuccinyl [K19]	6.73927e-06	0	1	1	18	6686275	RecName: Full=Aconitate hydratase, mitochondrial; Short=Aconitase; AltName: Full=Citrate hydro-lyase; Flags: Precursor	1	3160.54	0	136.2	117.5	46.3	25.1	138.8	284.4	86.1	59.1	59.8	46.7	136.2	117.5	46.3	25.1	138.8	284.4	86.1	59.1	59.8	46.7	1.145e+06	987826	389268	210799	1.16696e+06	2.39047e+06	723371	496669	502650	392419		High	1054.18	-1.37	89.5267	0	1.185e-07	88.03
VAMSHFEPNEYIHYDLLEKNINIVR	1xSuccinyl [K19]	1.26363e-07	0	1	1	48	6686275	RecName: Full=Aconitate hydratase, mitochondrial; Short=Aconitase; AltName: Full=Citrate hydro-lyase; Flags: Precursor	1	3144.55	0	141.7	141.6	48.1	92.8	89	151	141.4	78.6	55.9	59.9	141.7	141.6	48.1	92.8	89	151	141.4	78.6	55.9	59.9	2587136	2.5851e+06	878066	1.69512e+06	1.62415e+06	2.75765e+06	2.58101e+06	1.43513e+06	1.01974e+06	1.09442e+06		High	1048.85	-0.08	92.9508	0	2.344e-08	91.86
VALSPAGVQNLVKQGFNVVVESGAGEASK	1xSuccinyl [K13]	2.74563e-10	0	1	1	59	51338801	RecName: Full=NAD(P) transhydrogenase, mitochondrial; AltName: Full=Nicotinamide nucleotide transhydrogenase; AltName: Full=Pyridine nucleotide transhydrogenase; Flags: Precursor	1	2955.54	1	117.6	141.6	75.7	99.8	88.1	145.3	117.6	63.3	87.5	63.6	117.6	141.6	75.7	99.8	88.1	145.3	117.6	63.3	87.5	63.6	2.24771e+06	2.7064e+06	1.44791e+06	1.90713e+06	1.68512e+06	2.77802e+06	2.24783e+06	1.21021e+06	1.67207e+06	1.21666e+06		High	985.853	0.31	123.217	0	7.063e-13	122.82
VFDKDGNGYISAAELR	1xSuccinyl [K4]	0.000651251	0	1	1	4	49037474	RecName: Full=Calmodulin; Short=CaM	1	1854.89	0	114.2	115.6		328.9	36.1	39.6	209.9	52.8	23.3	79.5	114.2	115.6		328.9	36.1	39.6	209.9	52.8	23.3	79.5	163310	165258		470228	51601.3	56674.8	300132	75484.6	33367.8	113709		High	927.946	-1.35	63.2036	0.0002067	0.002035	63.09
VGNPWDPNVLYGPLHTKQAVSMFLGAVEEAK	1xSuccinyl [K17]	1.46493e-05	0	1	1	3	294862544	RecName: Full=Alpha-aminoadipic semialdehyde dehydrogenase; Short=Alpha-AASA dehydrogenase; AltName: Full=Aldehyde dehydrogenase family 7 member A1; AltName: Full=Antiquitin-1; AltName: Full=Betaine aldehyde dehydrogenase; AltName: Full=Delta1-piperideine-6-carboxylate dehydrogenase; Short=P6c dehydrogenase; Flags: Precursor	1	3467.73	0	208.4		26.7		246.6		51	173	25.1	269.2	208.4		26.7		246.6		51	173	25.1	269.2	246915		31622.3		292197		60384.7	204891	29724	318932		High	1156.58	2.1	133.019	0	2.977e-07	133.29
VGLQVVAVKAPGFGDNR	1xSuccinyl [K9]	2.00137e-05	0	1	1	24	129379	RecName: Full=60 kDa heat shock protein, mitochondrial; AltName: Full=60 kDa chaperonin; AltName: Full=Chaperonin 60; Short=CPN60; AltName: Full=Heat shock protein 60; Short=HSP-60; Short=Hsp60; AltName: Full=HuCHA60; AltName: Full=Mitochondrial matrix protein P1; AltName: Full=P60 lymphocyte protein; Flags: Precursor	1	1826.98	0	79	117.9	82.4	65.5	95.3	126.8	114.6	101.6	122.2	94.7	79	117.9	82.4	65.5	95.3	126.8	114.6	101.6	122.2	94.7	429651	641233	448448	356122	518701	689996	623255	552960	664598	515333		High	913.992	0.31	72.8199	0	4.329e-07	72.48
VGIPKETPALTINR	1xSuccinyl [K5]	0.000134932	0	1	1	34	57015371	RecName: Full=3-ketoacyl-CoA thiolase, mitochondrial; AltName: Full=Acetyl-CoA acyltransferase; AltName: Full=Beta-ketothiolase; AltName: Full=Mitochondrial 3-oxoacyl-CoA thiolase; AltName: Full=T1	1	1608.9	0	101.8	96.4	86.8	78.5	99.6	136.2	110.4	90.1	81.8	118.5	101.8	96.4	86.8	78.5	99.6	136.2	110.4	90.1	81.8	118.5	2.37158e+06	2.24547e+06	2.02339e+06	1.82836e+06	2.3203e+06	3173399	2.57268e+06	2.09938e+06	1.90527e+06	2.75999e+06		High	804.951	-0.83	61.1051	7.382e-05	0.0004427	59.8
VGINYQPPTVVPGGDLAKVQR	1xSuccinyl [K18]	0.000935775	0	3	7	13	55977864; 12585376; 55977476	RecName: Full=Tubulin alpha-1A chain; AltName: Full=Alpha-tubulin 3; AltName: Full=Tubulin B-alpha-1; AltName: Full=Tubulin alpha-3 chain; Contains: RecName: Full=Detyrosinated tubulin alpha-1A chain RecName: Full=Tubulin alpha-8 chain; AltName: Full=Alpha-tubulin 8; AltName: Full=Tubulin alpha chain-like 2 RecName: Full=Tubulin alpha-4A chain; AltName: Full=Alpha-tubulin 1; AltName: Full=Testis-…	1	2308.23	0	116.1	113.9	109.2	38.3	103.4	159.8	117.4	73.8	83.6	84.5	116.1	113.9	109.2	38.3	103.4	159.8	117.4	73.8	83.6	84.5	524842	514777	493880	173052	467311	722751	531023	333608	377953	382272	Shared	High	770.082	0.49	72.2998	7.382e-05	0.0003982	71.95
VGDPAEDFGTFFSAVIDAKSFAR	1xSuccinyl [K19]	2.08008e-06	0	1	1	16	62511241	RecName: Full=Delta-1-pyrroline-5-carboxylate dehydrogenase, mitochondrial; Short=P5C dehydrogenase; AltName: Full=Aldehyde dehydrogenase family 4 member A1; AltName: Full=L-glutamate gamma-semialdehyde dehydrogenase; Flags: Precursor	1	2547.2	0	174.2	30.4	28.6		129.6	60.7	159	124.4	123.9	169.1	174.2	30.4	28.6		129.6	60.7	159	124.4	123.9	169.1	664147	115961	109023		494154	231528	606039	474342	472243	644783		High	1274.1	-0.59	133.465	0	5.472e-06	133.71
VGDKVLLPEYGGTK	1xSuccinyl [K4]	1.47559e-05	0	1	1	23	47606335	RecName: Full=10 kDa heat shock protein, mitochondrial; Short=Hsp10; AltName: Full=10 kDa chaperonin; AltName: Full=Chaperonin 10; Short=CPN10; AltName: Full=Early-pregnancy factor; Short=EPF	1	1575.83	0	104.7	107.7	102.3	87.8	97.6	127.9	111.5	86.2	79.1	95.2	104.7	107.7	102.3	87.8	97.6	127.9	111.5	86.2	79.1	95.2	777566	799421	759446	651660	724321	949445	827928	639540	587388	706627		High	788.417	0.17	57.7756	0	3.46e-05	57.24
VGAFTMVCKDADEAKR	1xCarbamidomethyl [C8]; 2xSuccinyl [K9; K15]	3.02661e-05	0	1	1	32	308153643	RecName: Full=Aspartate aminotransferase, mitochondrial; Short=mAspAT; AltName: Full=Fatty acid-binding protein; Short=FABP-1; AltName: Full=Glutamate oxaloacetate transaminase 2; AltName: Full=Kynurenine aminotransferase 4; AltName: Full=Kynurenine aminotransferase IV; AltName: Full=Kynurenine--oxoglutarate transaminase 4; AltName: Full=Kynurenine--oxoglutarate transaminase IV; AltName: Full=Pla…	2	1997.89	0	130.1	174.3	82.4	120.3	79.1	101	100.6	60.9	71.5	79.8	130.1	174.3	82.4	120.3	79.1	101	100.6	60.9	71.5	79.8	417606	559361	264563	385958	253788	324227	322924	195341	229504	256122		High	999.452	1.56	61.546	0	1.058e-06	61.03
VGAFTMVCKDADEAKR	1xAcetyl [K]; 1xCarbamidomethyl [C8]; 1xSuccinyl [K]	2.94003e-05	0	1	1	23	308153643	RecName: Full=Aspartate aminotransferase, mitochondrial; Short=mAspAT; AltName: Full=Fatty acid-binding protein; Short=FABP-1; AltName: Full=Glutamate oxaloacetate transaminase 2; AltName: Full=Kynurenine aminotransferase 4; AltName: Full=Kynurenine aminotransferase IV; AltName: Full=Kynurenine--oxoglutarate transaminase 4; AltName: Full=Kynurenine--oxoglutarate transaminase IV; AltName: Full=Pla…	2	1939.89	0	171.6	148.9	68.3	125.1	103.8	91.1	85	71.2	44.1	90.9	171.6	148.9	68.3	125.1	103.8	91.1	85	71.2	44.1	90.9	435267	377600	173222	317146	263138	231076	215471	180560	111795	230530		High	970.447	-1.25	61.779	0	7.141e-06	61.19
VGAFTMVCKDADEAK	1xCarbamidomethyl [C8]; 1xOxidation [M6]; 1xSuccinyl [K9]	3.82649e-06	0	1	1	162	308153643	RecName: Full=Aspartate aminotransferase, mitochondrial; Short=mAspAT; AltName: Full=Fatty acid-binding protein; Short=FABP-1; AltName: Full=Glutamate oxaloacetate transaminase 2; AltName: Full=Kynurenine aminotransferase 4; AltName: Full=Kynurenine aminotransferase IV; AltName: Full=Kynurenine--oxoglutarate transaminase 4; AltName: Full=Kynurenine--oxoglutarate transaminase IV; AltName: Full=Pla…	1	1757.77	1	109.4	122.7	99.4	66.4	92	142.4	99.7	79.2	86.1	102.7	109.4	122.7	99.4	66.4	92	142.4	99.7	79.2	86.1	102.7	3.34835e+06	3.75481e+06	3.04207e+06	2.03258e+06	2.8149e+06	4.35947e+06	3.05336e+06	2.42368e+06	2.63696e+06	3.1451e+06		High	586.596	0.55	43.0813	0	5.29e-07	41.54
VGAFTMVCKDADEAK	1xCarbamidomethyl [C8]; 1xSuccinyl [K9]	6.05805e-07	0	1	1	70	308153643	RecName: Full=Aspartate aminotransferase, mitochondrial; Short=mAspAT; AltName: Full=Fatty acid-binding protein; Short=FABP-1; AltName: Full=Glutamate oxaloacetate transaminase 2; AltName: Full=Kynurenine aminotransferase 4; AltName: Full=Kynurenine aminotransferase IV; AltName: Full=Kynurenine--oxoglutarate transaminase 4; AltName: Full=Kynurenine--oxoglutarate transaminase IV; AltName: Full=Pla…	1	1741.78	1	116.5	131.1	68.3	106.1	76.1	186.3	95.9	77	56.6	86.2	116.5	131.1	68.3	106.1	76.1	186.3	95.9	77	56.6	86.2	8.59654e+06	9.67125e+06	5.03783e+06	7.82532e+06	5.61519e+06	1.37472e+07	7.07945e+06	5.68096e+06	4.17641e+06	6.35834e+06		High	581.264	-0.26	54.5224	0	4.323e-08	54.46
VFPDKEVMLDAALALAAEISSK	1xSuccinyl [K5]	3.13719e-08	0	1	1	11	82654933	RecName: Full=Delta(3,5)-Delta(2,4)-dienoyl-CoA isomerase, mitochondrial; Flags: Precursor	1	2418.25	0	88.8	111	61.2	198.6	109.5	85.9	54.8	83.2	86.1	120.9	88.8	111	61.2	198.6	109.5	85.9	54.8	83.2	86.1	120.9	885326	1.10633e+06	609617	1.98003e+06	1.09122e+06	856726	546213	829331	858178	1.20557e+06		High	1209.63	-0.62	134.629	0	1.984e-10	134.95
VFKVYNEAGVTFT	1xSuccinyl [K3]	0.000160598	0	1	1	278	118541	RecName: Full=Glutamate dehydrogenase 1, mitochondrial; Short=GDH 1; Flags: Precursor	1	1574.77	0	79.1	97.4	51.7	100.5	92	126.2	104.1	104.9	120.8	123.3	79.1	97.4	51.7	100.5	92	126.2	104.1	104.9	120.8	123.3	1.6036e+07	1.97592e+07	1.04808e+07	2.0382e+07	1.86684e+07	2.55994e+07	2.1106e+07	2.12807e+07	2.45013e+07	2.50084e+07		High	787.891	0.71	79.1185	0	4.363e-05	77.3
VFEFGGPEVLKLR	1xSuccinyl [K11]	2.69485e-05	0	1	1	6	585013	RecName: Full=Quinone oxidoreductase; AltName: Full=NADPH:quinone reductase; AltName: Full=Zeta-crystallin	1	1590.85	0	55.6	116.1	147.8		130.4	10.6	188	147.2	56.7	147.7	55.6	116.1	147.8		130.4	10.6	188	147.2	56.7	147.7	254909	532456	678195		598320	48635.7	862346	675492	260028	677670		High	795.93	-0.1	90.1837	0	6.14e-07	89.75
VPGPKQDTVSNFSK	1xSuccinyl [K5]	6.3132e-06	0	1	1	13	215274265	RecName: Full=Carnitine O-acetyltransferase; Short=Carnitine acetylase; AltName: Full=Carnitine acetyltransferase; Short=CAT; Short=CrAT	1	1603.8	0	89.6	92.7	91.8	96	119.7	110.6	125.9	118.8	112.1	42.8	89.6	92.7	91.8	96	119.7	110.6	125.9	118.8	112.1	42.8	554996	574320	568940	594702	741849	685560	780352	736376	694578	265492		High	802.402	-0.15	35.788	0	1.094e-07	36.19
YGPFVADFADKLNEQK	1xSuccinyl [K11]	9.70906e-07	0	1	1	32	20455474	RecName: Full=ATP synthase F(0) complex subunit B1, mitochondrial; AltName: Full=ATP synthase proton-transporting mitochondrial F(0) complex subunit B1; AltName: Full=ATP synthase subunit b; Short=ATPase subunit b; Flags: Precursor	1	1941.92	0	107.8	120	111.6	93.9	111.6	99.7	112.1	60.6	91.2	91.5	107.8	120	111.6	93.9	111.6	99.7	112.1	60.6	91.2	91.5	995233	1.10722e+06	1030105	866181	1030278	920265	1.03414e+06	559302	841564	844823		High	647.979	-0.15	86.8282	0	6.049e-07	87.32
YFPTQALNFAFKDK	1xSuccinyl [K]	1.38231e-05	0	3	4	29	113463; 317373597; 113455	RecName: Full=ADP/ATP translocase 3; AltName: Full=ADP,ATP carrier protein 3; AltName: Full=ADP,ATP carrier protein, isoform T2; Short=ANT 2; AltName: Full=Adenine nucleotide translocator 3; Short=ANT 3; AltName: Full=Solute carrier family 25 member 6; Contains: RecName: Full=ADP/ATP translocase 3, N-terminally processed RecName: Full=ADP/ATP translocase 2; AltName: Full=ADP,ATP carrier protein 2…	1	1789.88	0	93.6	160.8	105.6	71.3	107.8	111.4	76.5	74.2	112.9	85.9	93.6	160.8	105.6	71.3	107.8	111.4	76.5	74.2	112.9	85.9	763385	1.31192e+06	861308	581544	879499	908844	624460	605054	921260	701052	Shared	High	895.443	-0.34	91.914	0	2.778e-07	91.03
YFDLGLPNRDQTDDQVTIDSALATQKYSVAVK	1xSuccinyl [K26]	1.7691e-05	0	1	1	19	20141568	RecName: Full=Isocitrate dehydrogenase [NADP], mitochondrial; Short=IDH; AltName: Full=ICD-M; AltName: Full=IDP; AltName: Full=NADP(+)-specific ICDH; AltName: Full=Oxalosuccinate decarboxylase; Flags: Precursor	2	3671.81	0	99.1	8.4	14.2	213.4	114.7	138	334.9	53.1	17.1	7.1	99.1	8.4	14.2	213.4	114.7	138	334.9	53.1	17.1	7.1	638578	53971.1	91506.5	1.3752e+06	739276	889413	2.15819e+06	342345	110045	46043.3		High	1224.61	0.81	94.2009	0	1.749e-06	93.25
YEEENFYLEPYLKEVIR	1xSuccinyl [K13]	2.71339e-08	0	1	1	62	136717	RecName: Full=Cytochrome b-c1 complex subunit 7; AltName: Full=Complex III subunit 7; AltName: Full=Complex III subunit VII; AltName: Full=QP-C; AltName: Full=Ubiquinol-cytochrome c reductase complex 14 kDa protein	1	2334.12	0	111.1	119.9	95.9	130.3	110.5	100.8	121.2	57.3	78.8	74.3	111.1	119.9	95.9	130.3	110.5	100.8	121.2	57.3	78.8	74.3	5.31409e+06	5.73426e+06	4.58625e+06	6.23554e+06	5285117	4.82342e+06	5.79981e+06	2.74155e+06	3.77117e+06	3.55393e+06		High	778.711	0.31	109.372	0	8.524e-10	108.9
YDLNWLVKNSYEGQK	1xSuccinyl [K8]	9.05329e-05	0	1	1	21	21542295	RecName: Full=Trimethyllysine dioxygenase, mitochondrial; AltName: Full=Epsilon-trimethyllysine 2-oxoglutarate dioxygenase; AltName: Full=Epsilon-trimethyllysine hydroxylase; AltName: Full=TML hydroxylase; AltName: Full=TML-alpha-ketoglutarate dioxygenase; Short=TML dioxygenase; Short=TMLD; Flags: Precursor	1	1956.93	0	71.7	96.2	77.5	93.8	92.2	170.1	108.1	73.3	95.1	121.9	71.7	96.2	77.5	93.8	92.2	170.1	108.1	73.3	95.1	121.9	142334	190913	153790	186236	183067	337614	214563	145513	188684	241952		High	652.983	0.34	84.4218	0	1.7e-05	83.5
YCAQDAFFQVKEVDVGLAADVGTLQR	1xCarbamidomethyl [C2]; 1xSuccinyl [K11]	6.67506e-05	0	1	1	15	82654933	RecName: Full=Delta(3,5)-Delta(2,4)-dienoyl-CoA isomerase, mitochondrial; Flags: Precursor	1	3000.44	0	128.5	129.4	54.6	120.9	109.8	115.1		104.2	112.6	125	128.5	129.4	54.6	120.9	109.8	115.1		104.2	112.6	125	302974	304952	128707	285044	258898	271326		245610	265353	294620		High	1000.82	0.91	113.807	0	1.811e-06	112.81
YIQAACKTGQIK	1xCarbamidomethyl [C6]; 1xSuccinyl [K7]	2.83527e-05	0	1	2	19	1705916	RecName: Full=Clathrin heavy chain 1; AltName: Full=Clathrin heavy chain on chromosome 17; Short=CLH-17	1	1480.75	0	80.2	107.9	90.2	71.1	101.3	147.8	124.3	96.8	86	94.5	80.2	107.9	90.2	71.1	101.3	147.8	124.3	96.8	86	94.5	102383	137754	115108	90804	129393	188742	158644	123533	109772	120634		High	740.877	0.33	27.9616	0	6.521e-07	28.75
YLSAQKPLLNDGQFR	1xSuccinyl [K6]	4.41397e-05	0	1	1	12	416836	RecName: Full=Carnitine O-palmitoyltransferase 2, mitochondrial; AltName: Full=Carnitine palmitoyltransferase II; Short=CPT II; Flags: Precursor	0	1849.94	0	113.1	91.4	150.4		99	200.8	98.7		175.7	70.9	113.1	91.4	150.4		99	200.8	98.7		175.7	70.9	82818	66930.7	110188		72492.3	147043	72312.4		128718	51946.7		High	925.477	1.39	65.9163	0	2.342e-05	66.02
YVGKEPSGLR	1xSuccinyl [K4]	0.0020756	0	1	1	2	12643334	RecName: Full=Glutaminase kidney isoform, mitochondrial; Short=GLS; AltName: Full=K-glutaminase; AltName: Full=L-glutamine amidohydrolase; Flags: Precursor	1	1205.62	0	93	90.7	64.3	71.5	140.3	106.6	158.6	114.2	66.5	94.4	93	90.7	64.3	71.5	140.3	106.6	158.6	114.2	66.5	94.4	390361	380616	270047	300303	588822	447432	665772	479221	279052	396123		High	603.312	-0.2	27.4415	0.0001241	0.001043	26.93
YTAQVDAEEKEDVKSCAEWVSLSK	1xCarbamidomethyl [C16]; 1xSuccinyl [K]	7.4229e-07	0	1	1	23	6831494	RecName: Full=ATP synthase subunit d, mitochondrial; Short=ATPase subunit d	2	2872.32	0	109.5	163.6	45.5	111.2	105.1	122.7	107.2	66.8	78.1	90.4	109.5	163.6	45.5	111.2	105.1	122.7	107.2	66.8	78.1	90.4	519731	776185	216122	527487	498939	582065	508795	316923	370507	428926		High	958.112	0.42	66.1905	0	8.574e-09	65.15
YTAQVDAEEKEDVK	1xSuccinyl [K]	1.86981e-07	0	1	1	87	6831494	RecName: Full=ATP synthase subunit d, mitochondrial; Short=ATPase subunit d	1	1724.79	1	109.9	125.7	68	87.7	107.7	123.4	106	72.9	103.7	95	109.9	125.7	68	87.7	107.7	123.4	106	72.9	103.7	95	8.56908e+06	9.80229e+06	5.29911e+06	6.83788e+06	8.39513e+06	9.62384e+06	8.26583e+06	5.68705e+06	8.08282e+06	7.40735e+06		High	862.897	-0.08	30.2915	0	4.797e-09	29.89
YSTDVSVDEVKALASLMTYK	1xOxidation [M17]; 1xSuccinyl [K11]	2.43355e-08	0	2	2	119	118541; 13432152	RecName: Full=Glutamate dehydrogenase 1, mitochondrial; Short=GDH 1; Flags: Precursor RecName: Full=Glutamate dehydrogenase 2, mitochondrial; Short=GDH 2; Flags: Precursor	1	2336.12	0	89.4	101.1	68.9	63.7	80.7	202.2	99.8	78.3	113	102.7	89.4	101.1	68.9	63.7	80.7	202.2	99.8	78.3	113	102.7	2.09469e+06	2.37018e+06	1.61559e+06	1.49211e+06	1.89137e+06	4.73709e+06	2.33972e+06	1.83567e+06	2.64886e+06	2.40763e+06	Shared	High	779.379	0.35	97.1571	0	2.414e-08	96.38
YSTDVSVDEVKALASLMTYK	1xSuccinyl [K11]	2.27969e-08	0	2	2	68	118541; 13432152	RecName: Full=Glutamate dehydrogenase 1, mitochondrial; Short=GDH 1; Flags: Precursor RecName: Full=Glutamate dehydrogenase 2, mitochondrial; Short=GDH 2; Flags: Precursor	1	2320.13	0	85.4	119.7	55.4	119.6	100.3	117.6	112.6	86.8	85.2	117.4	85.4	119.7	55.4	119.6	100.3	117.6	112.6	86.8	85.2	117.4	4.75742e+06	6.66468e+06	3.08488e+06	6658577	5.58653e+06	6.54602e+06	6.26811e+06	4.83369e+06	4.74282e+06	6.53578e+06	Shared	High	774.047	0.11	118.142	0	2.769e-10	118.24
YSSAGTVEFLVDSKK	1xSuccinyl [K]	4.06446e-07	0	1	1	51	308153661	RecName: Full=Propionyl-CoA carboxylase alpha chain, mitochondrial; Short=PCCase subunit alpha; AltName: Full=Propanoyl-CoA:carbon dioxide ligase subunit alpha; Flags: Precursor	1	1730.85	0	94.7	126.4	77.2	87	103.1	120	121.1	98.9	83.9	87.7	94.7	126.4	77.2	87	103.1	120	121.1	98.9	83.9	87.7	806265	1.07588e+06	657050	740920	878074	1.02168e+06	1.03116e+06	841737	714386	746976		High	865.927	-0.49	71.2786	0	1.551e-07	70.47
YQLDPTASISAKVNNSSLIGVGYTQTLRPGVK	1xSuccinyl [K]	0.000167743	0	1	1	15	158518391	RecName: Full=Voltage-dependent anion-selective channel protein 2; Short=VDAC-2; Short=hVDAC2; AltName: Full=Outer mitochondrial membrane protein porin 2	1	3477.82	0	108.7	139.5	80.5	66	129.4	169.3	99.3	38.2	97.2	71.8	108.7	139.5	80.5	66	129.4	169.3	99.3	38.2	97.2	71.8	247180	317061	183011	150102	294206	384758	225733	86798.4	220835	163261		High	1159.95	0.07	90.6708	0	5.426e-06	90.38
YQFNYYEAKQACEEQDGR	1xCarbamidomethyl [C12]; 1xSuccinyl [K9]	1.76838e-08	0	1	1	46	20177844	RecName: Full=Hyaluronan and proteoglycan link protein 2; AltName: Full=Brain link protein 1; Flags: Precursor	1	2398.99	0	127.2	125.5	84.5	61.5	116.3	95.5	134.5	69.8	96.9	88.3	127.2	125.5	84.5	61.5	116.3	95.5	134.5	69.8	96.9	88.3	1.1337e+06	1.11842e+06	752846	547953	1.03679e+06	850703	1.19822e+06	621945	863922	786536		High	800.335	1.11	58.5269	0	6.326e-10	57.71
YQEALAKGDVTAQIALQPALK	1xSuccinyl [K7]	1.52949e-08	0	1	1	33	134665	RecName: Full=Superoxide dismutase [Mn], mitochondrial; Flags: Precursor	1	2328.24	0	86.7	133.2	75	71.7	76.9	135.2	94.7	71.4	137.8	117.4	86.7	133.2	75	71.7	76.9	135.2	94.7	71.4	137.8	117.4	1.65655e+06	2.54313e+06	1.43227e+06	1.37011e+06	1.46787e+06	2.58109e+06	1.80804e+06	1.36396e+06	2.63193e+06	2.24141e+06		High	1164.63	-0.64	77.6537	0	5.771e-10	77.36
YPLEEFVKENQQEEAR	1xSuccinyl [K8]	1.54479e-06	0	1	1	32	48429239	RecName: Full=4-aminobutyrate aminotransferase, mitochondrial; AltName: Full=(S)-3-amino-2-methylpropionate transaminase; AltName: Full=GABA aminotransferase; Short=GABA-AT; AltName: Full=Gamma-amino-N-butyrate transaminase; Short=GABA transaminase; Short=GABA-T; AltName: Full=L-AIBAT; Flags: Precursor	1	2108.98	0	101.2	148.3	115.5	30.3	83.4	133.8	107	35.4	97.3	147.7	101.2	148.3	115.5	30.3	83.4	133.8	107	35.4	97.3	147.7	431408	632230	492513	129196	355272	570461	455995	150852	414787	629672		High	703.665	1.8	68.4716	0	2.172e-08	66.04
YLQCILGVDNIKDVIPFPR	1xCarbamidomethyl [C4]; 1xSuccinyl [K12]	0.00146638	0	1	1	9	296452944	RecName: Full=Probable asparagine--tRNA ligase, mitochondrial; AltName: Full=Asparaginyl-tRNA synthetase; Short=AsnRS; Flags: Precursor	1	2360.23	0	24.4	181.2	41.8		140.2		275.3	147.1	106.2	84	24.4	181.2	41.8		140.2		275.3	147.1	106.2	84	12649.8	94091.3	21700.1		72786.1		142939	76399.5	55124.7	43595		High	1180.62	-1.23	115.669	0	9.093e-05	115.2
VAKPVVEMDGDEMTR	2xOxidation [M8; M13]; 1xSuccinyl [K3]	1.14987e-07	0	1	1	259	20141568	RecName: Full=Isocitrate dehydrogenase [NADP], mitochondrial; Short=IDH; AltName: Full=ICD-M; AltName: Full=IDP; AltName: Full=NADP(+)-specific ICDH; AltName: Full=Oxalosuccinate decarboxylase; Flags: Precursor	0	1808.8	0	122	83.3	129.1	58.6	85.1	161.4	117.3	67.4	79.6	96.2	122	83.3	129.1	58.6	85.1	161.4	117.3	67.4	79.6	96.2	5.15451e+06	3.52152e+06	5.45514e+06	2.47435e+06	3.59508e+06	6.8206e+06	4.95662e+06	2.8481e+06	3.36191e+06	4.06402e+06		High	603.606	-0.2	27.4545	0	5.802e-09	27.43
VSVPTHPEAVGDASLTVVKLLASDAGLYR	1xSuccinyl [K19]	0.000555215	0	1	1	28	2506816	RecName: Full=Versican core protein; AltName: Full=Chondroitin sulfate proteoglycan core protein 2; Short=Chondroitin sulfate proteoglycan 2; AltName: Full=Glial hyaluronate-binding protein; Short=GHAP; AltName: Full=Large fibroblast proteoglycan; AltName: Full=PG-M; Flags: Precursor	1	3065.62	0	117.3	146.5	30.5	60.5	84.5	249.9	89.6	74	72.7	74.5	117.3	146.5	30.5	60.5	84.5	249.9	89.6	74	72.7	74.5	1.14302e+06	1.42662e+06	297519	589720	822960	2.43408e+06	872411	720435	707804	725731		High	1022.54	-0.59	125.746	0	2.247e-05	125.11
VSSFEEKMISDAIPELK	1xOxidation [M8]; 1xSuccinyl [K7]	8.50077e-06	0	1	1	199	215274114	RecName: Full=Malate dehydrogenase, mitochondrial; Flags: Precursor	1	2038.99	1	120.8	77.2	112.5	92.3	76.9	145	118.7	76.3	90.9	89.6	120.8	77.2	112.5	92.3	76.9	145	118.7	76.3	90.9	89.6	5.47534e+06	3.49809e+06	5.0964e+06	4.18102e+06	3.48477e+06	6.569e+06	5.37707e+06	3.45784e+06	4.1204e+06	4.05859e+06		High	1020	-0.26	77.3397	0	7.894e-07	76.91
VSSFEEKMISDAIPELK	1xSuccinyl [K7]	4.08473e-06	0	1	1	104	215274114	RecName: Full=Malate dehydrogenase, mitochondrial; Flags: Precursor	1	2022.99	1	114.5	78.5	91.5	120.3	84.3	110.6	137.4	89.1	69	104.8	114.5	78.5	91.5	120.3	84.3	110.6	137.4	89.1	69	104.8	18979006	1.30122e+07	1.51784e+07	19955693	13985082	18334155	2.27791e+07	14779200	1.14486e+07	17373223		High	1012	0.43	99.1836	0	6.527e-08	98.6
VSPFFVPKILVNMAAGQVSIR	1xSuccinyl [K8]	1.731e-05	0	1	1	5	74753030	RecName: Full=3-oxoacyl-[acyl-carrier-protein] synthase, mitochondrial; AltName: Full=Beta-ketoacyl-ACP synthase; Flags: Precursor	1	2373.3	0	94.7	77.9		136.8	170.5	135	169.6	150.6	64.9		94.7	77.9		136.8	170.5	135	169.6	150.6	64.9		86952.3	71556.3		125665	156602	123945	155792	138266	59607.1			High	791.771	-0.77	133.537	0	3.619e-07	133.74
VPVPEDKYTAQVDAEEKEDVK	1xSuccinyl [K]	1.49655e-08	0	1	1	47	6831494	RecName: Full=ATP synthase subunit d, mitochondrial; Short=ATPase subunit d	2	2489.19	0	131	116.3	63.1	90.7	99.4	149.8	150.3	64.8	73.1	61.5	131	116.3	63.1	90.7	99.4	149.8	150.3	64.8	73.1	61.5	4978638	4419343	2396816	3.44436e+06	3.77466e+06	5.69186e+06	5.70978e+06	2.46281e+06	2777090	2.33684e+06		High	830.403	0.46	50.3262	0	1.134e-10	49.51
VPVPEDKYTAQVDAEEK	1xSuccinyl [K7]	2.40496e-06	0	1	1	23	6831494	RecName: Full=ATP synthase subunit d, mitochondrial; Short=ATPase subunit d	1	2017.96	0	100.4	166.8	90		99.2	137.5	83.6	78.5	126.1	117.9	100.4	166.8	90		99.2	137.5	83.6	78.5	126.1	117.9	161111	267796	144457		159235	220655	134254	126078	202489	189185		High	1009.48	-0.42	47.1287	0	2.582e-07	47.1
VPSENVLGEVGSGFKVAMHILNNGR	1xSuccinyl [K15]	0.000156004	0	1	1	8	1703068	RecName: Full=Very long-chain specific acyl-CoA dehydrogenase, mitochondrial; Short=VLCAD; Flags: Precursor	1	2724.38	0	130.5	112.7	52	100.2	80.4	185	119.3	79.8	91.4	48.7	130.5	112.7	52	100.2	80.4	185	119.3	79.8	91.4	48.7	239204	206635	95427.6	183731	147412	339312	218706	146338	167533	89366.4		High	908.8	2.88	130.685	0	7.316e-06	130.22
VPQATKAEMDAAIASCK	1xCarbamidomethyl [C16]; 1xOxidation [M9]; 1xSuccinyl [K6]	7.96006e-09	0	1	1	41	12643424	RecName: Full=Methylmalonate-semialdehyde dehydrogenase [acylating], mitochondrial; Short=MMSDH; Short=Malonate-semialdehyde dehydrogenase [acylating]; AltName: Full=Aldehyde dehydrogenase family 6 member A1; Flags: Precursor	1	1906.89	0	108.5	94.5	100.9	81.4	106.4	138.1	118.8	79.7	102.1	69.5	108.5	94.5	100.9	81.4	106.4	138.1	118.8	79.7	102.1	69.5	905440	788191	841466	679250	887724	1.15189e+06	991517	665203	852163	580200		High	953.948	-0.09	36.9578	0	3.877e-11	37.29
VPQATKAEMDAAIASCK	1xCarbamidomethyl [C16]; 1xSuccinyl [K6]	4.04428e-08	0	1	1	54	12643424	RecName: Full=Methylmalonate-semialdehyde dehydrogenase [acylating], mitochondrial; Short=MMSDH; Short=Malonate-semialdehyde dehydrogenase [acylating]; AltName: Full=Aldehyde dehydrogenase family 6 member A1; Flags: Precursor	1	1890.89	0	129.2	99.4	72.5	110.2	113.6	119.7	105.7	95.4	83.7	70.7	129.2	99.4	72.5	110.2	113.6	119.7	105.7	95.4	83.7	70.7	3.13606e+06	2.4122e+06	1.75853e+06	2.67472e+06	2.75617e+06	2.90437e+06	2.56595e+06	2315182	2.0314e+06	1.71505e+06		High	945.951	0.09	56.3853	0	2.693e-10	56.6
VPPIKPNAGEESVMNLDK	1xSuccinyl [K5]	2.91096e-07	0	1	1	45	1169337	RecName: Full=Succinate dehydrogenase [ubiquinone] flavoprotein subunit, mitochondrial; AltName: Full=Flavoprotein subunit of complex II; Short=Fp; Flags: Precursor	0	2038.02	0	105.1	123.2	107.4	72.2	87.7	113.7	99.1	94.4	81.9	115.4	105.1	123.2	107.4	72.2	87.7	113.7	99.1	94.4	81.9	115.4	717833	840804	732972	492974	598755	776102	676389	644658	558917	787929		High	680.01	0.23	63.8973	0	1.274e-06	63.07
VPPAKILIVGGGVAGLASAGAAK	1xSuccinyl [K5]	1.00136e-10	0	1	1	49	51338801	RecName: Full=NAD(P) transhydrogenase, mitochondrial; AltName: Full=Nicotinamide nucleotide transhydrogenase; AltName: Full=Pyridine nucleotide transhydrogenase; Flags: Precursor	1	2117.23	0	104.3	125.1	86.2	102.4	99.1	134.4	121	75.5	87.3	64.7	104.3	125.1	86.2	102.4	99.1	134.4	121	75.5	87.3	64.7	2.44416e+06	2.93027e+06	2.01961e+06	2.3993e+06	2.32179e+06	3.14846e+06	2.8336e+06	1.76931e+06	2.04523e+06	1.51592e+06		High	1059.12	-0.23	96.8879	0	2.133e-13	96.8
VPNTKDLSLNK	1xSuccinyl [K5]	0.000637237	0	1	1	17	14916998	RecName: Full=Glutathione reductase, mitochondrial; Short=GR; Short=GRase; Flags: Precursor	1	1328.71	0	89.8	109.6	110.1	67.5	98.4	136.5	121.9	95.9	78.5	91.8	89.8	109.6	110.1	67.5	98.4	136.5	121.9	95.9	78.5	91.8	453059	552860	555767	340644	496383	688818	615302	483644	395907	463375		High	664.856	-0.08	35.9045	0	2.642e-05	35.43
VVDALGNAIDGKGPIGSK	1xSuccinyl [K12]	5.89816e-08	0	1	1	28	114517	RecName: Full=ATP synthase subunit alpha, mitochondrial; Flags: Precursor	1	1810.95	0	74.6	109.9	81.6	42.8	120.1	153.3	139.5	84.8	96.5	96.8	74.6	109.9	81.6	42.8	120.1	153.3	139.5	84.8	96.5	96.8	581565	856634	635735	333845	936407	1.19456e+06	1.08741e+06	661290	752083	754377		High	905.982	0.72	58.8735	0	4.208e-10	59.22
WYNLMIQNKDDLAR	1xOxidation [M5]; 1xSuccinyl [K9]	2.70721e-07	0	1	1	272	7531278	RecName: Full=Succinate-semialdehyde dehydrogenase, mitochondrial; AltName: Full=Aldehyde dehydrogenase family 5 member A1; AltName: Full=NAD(+)-dependent succinic semialdehyde dehydrogenase; Flags: Precursor	1	1895.9	0	103.7	128.6	89.8	75.8	82.3	149.7	92.9	91.3	95.8	90.1	103.7	128.6	89.8	75.8	82.3	149.7	92.9	91.3	95.8	90.1	1.86024e+07	2.30598e+07	1.61129e+07	1.35954e+07	1.47568e+07	2.68599e+07	1.66719e+07	1.63792e+07	1.71784e+07	1.61557e+07		High	948.452	0.08	75.2889	0	1.99e-08	70.94
WYNLMIQNKDDLAR	1xSuccinyl [K9]	1.63712e-06	0	1	1	166	7531278	RecName: Full=Succinate-semialdehyde dehydrogenase, mitochondrial; AltName: Full=Aldehyde dehydrogenase family 5 member A1; AltName: Full=NAD(+)-dependent succinic semialdehyde dehydrogenase; Flags: Precursor	1	1879.9	0	100.4	134.9	65.3	135.6	89.7	85.5	110.5	99.1	71.6	107.3	100.4	134.9	65.3	135.6	89.7	85.5	110.5	99.1	71.6	107.3	2.1955e+07	2.94927e+07	14272751	2.96373e+07	1.96138e+07	1.86812e+07	2.41559e+07	2.16691e+07	1.56614e+07	2.34435e+07		High	940.454	0.37	79.9738	0	1.466e-06	79.74
WTNAKMEIATK	1xSuccinyl [K5]	0.00111354	0	1	1	16	116242592	RecName: Full=Inorganic pyrophosphatase 2, mitochondrial; AltName: Full=Pyrophosphatase SID6-306; AltName: Full=Pyrophosphate phospho-hydrolase 2; Short=PPase 2; Flags: Precursor	1	1392.68	0	63.4	116.2	83.7	128.5	110.7	109.3	114.8	79.5	83.9	110	63.4	116.2	83.7	128.5	110.7	109.3	114.8	79.5	83.9	110	103717	190013	136879	210131	181031	178697	187760	129975	137160	179819		High	696.845	-0.22	48.4273	0	5.114e-05	47
WKAANDAGYFNDEMAPIEVK	1xSuccinyl [K2]	5.44566e-08	0	1	1	26	57015371	RecName: Full=3-ketoacyl-CoA thiolase, mitochondrial; AltName: Full=Acetyl-CoA acyltransferase; AltName: Full=Beta-ketothiolase; AltName: Full=Mitochondrial 3-oxoacyl-CoA thiolase; AltName: Full=T1	1	2369.08	0	101.2	109.3	78.4	73.4	103.6	105.1	122.3	90.4	62.3	153.9	101.2	109.3	78.4	73.4	103.6	105.1	122.3	90.4	62.3	153.9	408238	440949	316214	296126	418030	423987	493211	364739	251218	620733		High	1185.04	0.44	78.9295	0	4.322e-09	78.02
WGDAGAEYVVESTGVFTTMEKAGAHLQGGAK	1xSuccinyl [K]; 2xAcetyl [K21; K31]; 1xOxidation [M19]	0.000253651	0	1	1	15	120649	RecName: Full=Glyceraldehyde-3-phosphate dehydrogenase; Short=GAPDH; AltName: Full=Peptidyl-cysteine S-nitrosylase GAPDH	1	3267.53	0	128.9	158.7	9	17	107.6	190.2	103.8	87.8	79.7	117.3	128.9	158.7	9	17	107.6	190.2	103.8	87.8	79.7	117.3	194315	239255	13510.5	25605.7	162235	286639	156465	132320	120090	176782		High	1089.85	-0.23	106.625	0	8.852e-06	105.88
VVVDALSGLKGDLAGR	1xSuccinyl [K10]	9.61685e-06	0	1	1	17	125315	RecName: Full=Creatine kinase U-type, mitochondrial; AltName: Full=Acidic-type mitochondrial creatine kinase; Short=Mia-CK; AltName: Full=Ubiquitous mitochondrial creatine kinase; Short=U-MtCK; Flags: Precursor	1	1669.91	0	94.1	119.7	96.3	69	111.6	104.9	129	86.2	99.2	89.9	94.1	119.7	96.3	69	111.6	104.9	129	86.2	99.2	89.9	832737	1.05928e+06	851793	610565	987417	928035	1.14161e+06	762225	877254	795392		High	835.459	-0.75	83.8931	0	1.806e-07	81.93
VVPLVQMGETDANVAKFLNR	1xOxidation [M7]; 1xSuccinyl [K16]	1.62529e-06	0	1	1	31	38258221	RecName: Full=Cob(I)yrinic acid a,c-diamide adenosyltransferase, mitochondrial; AltName: Full=Cob(I)alamin adenosyltransferase; AltName: Full=Methylmalonic aciduria type B protein; Flags: Precursor	1	2317.19	2	55.7	191.2	14.4	23.5	86.5	277.6	98.9	105.8	62.8	83.6	55.7	191.2	14.4	23.5	86.5	277.6	98.9	105.8	62.8	83.6	318874	1.09531e+06	82748.2	134697	495611	1.59044e+06	566624	605836	359583	479044		High	773.067	0.86	86.3857	0	9.58e-06	85.43
VVPLVQMGETDANVAKFLNR	1xSuccinyl [K16]	3.10034e-06	0	1	1	31	38258221	RecName: Full=Cob(I)yrinic acid a,c-diamide adenosyltransferase, mitochondrial; AltName: Full=Cob(I)alamin adenosyltransferase; AltName: Full=Methylmalonic aciduria type B protein; Flags: Precursor	1	2301.19	0	49	209.6	8.3	67.7	106.7	159.9	121.9	129.1	49.2	98.6	49	209.6	8.3	67.7	106.7	159.9	121.9	129.1	49.2	98.6	429872	1.84041e+06	73252.2	594364	937070	1.40378e+06	1.07001e+06	1.13314e+06	431958	865635		High	767.735	0.03	99.561	0	1.371e-07	99.05
VVLDDKDYFLFR	1xSuccinyl [K6]	0.000180365	0	1	1	27	47606335	RecName: Full=10 kDa heat shock protein, mitochondrial; Short=Hsp10; AltName: Full=10 kDa chaperonin; AltName: Full=Chaperonin 10; Short=CPN10; AltName: Full=Early-pregnancy factor; Short=EPF	1	1629.82	0	95	119.8	72.6	104.8	102.9	105.3	113.8	88.4	97.7	99.6	95	119.8	72.6	104.8	102.9	105.3	113.8	88.4	97.7	99.6	937393	1.18222e+06	716098	1.03368e+06	1.01558e+06	1.03892e+06	1.12306e+06	872285	963770	982794		High	815.412	0.08	90.5288	0	5.892e-06	90.75
VVKLLNSELADALGGLLNR	1xSuccinyl [K3]	1.31686e-06	0	1	1	13	85541638	RecName: Full=Methionine--tRNA ligase, mitochondrial; AltName: Full=Methionyl-tRNA synthetase 2; AltName: Full=Mitochondrial methionyl-tRNA synthetase; Short=MtMetRS; Flags: Precursor	1	2095.18	0	120.4	132.9	73.5	48.1	91.6	168.8	122.5	88.3	65.1	88.8	120.4	132.9	73.5	48.1	91.6	168.8	122.5	88.3	65.1	88.8	244032	269388	149058	97488.1	185555	342084	248218	179030	131855	179912		High	1048.09	-0.26	125.202	0	2.362e-07	124.74
VAKPVVEMDGDEMTR	1xOxidation [M]; 1xSuccinyl [K3]	3.61893e-07	0	1	1	302	20141568	RecName: Full=Isocitrate dehydrogenase [NADP], mitochondrial; Short=IDH; AltName: Full=ICD-M; AltName: Full=IDP; AltName: Full=NADP(+)-specific ICDH; AltName: Full=Oxalosuccinate decarboxylase; Flags: Precursor	0	1792.81	0	108.8	93.3	103.5	84.8	95.1	136.4	106	82.6	78.5	110.9	108.8	93.3	103.5	84.8	95.1	136.4	106	82.6	78.5	110.9	9.93274e+06	8.52336e+06	9.45389e+06	7.74453e+06	8.6805e+06	1.2452e+07	9.68024e+06	7.54574e+06	7.17128e+06	1.01271e+07		High	598.274	-0.28	41.258	0	3.468e-08	36.83
VAKPVVEMDGDEMTR	1xSuccinyl [K3]	1.12255e-06	0	1	1	84	20141568	RecName: Full=Isocitrate dehydrogenase [NADP], mitochondrial; Short=IDH; AltName: Full=ICD-M; AltName: Full=IDP; AltName: Full=NADP(+)-specific ICDH; AltName: Full=Oxalosuccinate decarboxylase; Flags: Precursor	0	1776.81	0	114.5	111.2	82.2	125.6	78.9	106.6	118	96.5	62.9	103.5	114.5	111.2	82.2	125.6	78.9	106.6	118	96.5	62.9	103.5	1.03695e+07	1.00679e+07	7.44213e+06	1.13693e+07	7.14274e+06	9.64841e+06	1.06807e+07	8.73718e+06	5.69455e+06	9.37356e+06		High	592.942	-0.91	51.6152	0	8.827e-07	50.66
SKISVNDFIIK	1xSuccinyl [K2]	0.00113801	0	1	1	63	215274207	RecName: Full=Dihydrolipoyllysine-residue acetyltransferase component of pyruvate dehydrogenase complex, mitochondrial; AltName: Full=70 kDa mitochondrial autoantigen of primary biliary cirrhosis; Short=PBC; AltName: Full=Dihydrolipoamide acetyltransferase component of pyruvate dehydrogenase complex; AltName: Full=M2 antigen complex 70 kDa subunit; AltName: Full=Pyruvate dehydrogenase complex com…	1	1363.75	0	109	128	70.7	112.6	97.4	112.9	114.7	90.2	76.9	87.6	109	128	70.7	112.6	97.4	112.9	114.7	90.2	76.9	87.6	4.5914e+07	5.39237e+07	2.97935e+07	4.74335e+07	4.10078e+07	4.75544e+07	4.83072e+07	3.79913e+07	3.24016e+07	3.68772e+07		High	455.254	0.15	76.3638	0	5.253e-05	76.46
SKLSQNNFALGYK	1xSuccinyl [K2]	0.00058838	0	1	1	5	12643945	RecName: Full=Voltage-dependent anion-selective channel protein 3; Short=VDAC-3; Short=hVDAC3; AltName: Full=Outer mitochondrial membrane protein porin 3	1	1569.79	0	111.5	130.9	94.9	44.1	129.2	133	109	53.3	108.4	85.8	111.5	130.9	94.9	44.1	129.2	133	109	53.3	108.4	85.8	66022.7	77494.8	56187.1	26086.3	76460.8	78746.6	64529.4	31540.9	64176.2	50784.2		High	785.399	-0.14	54.3704	0	0.0001025	54.63
SGKGPILMELQTYR	1xSuccinyl [K3]	5.69019e-05	0	1	2	30	129063	RecName: Full=Pyruvate dehydrogenase E1 component subunit alpha, somatic form, mitochondrial; AltName: Full=PDHE1-A type I; Flags: Precursor	1	1692.86	0	103.7	124.1	85.6	100.6	108.8	104	119.8	100.4	72	81	103.7	124.1	85.6	100.6	108.8	104	119.8	100.4	72	81	1.6262e+06	1.94473e+06	1.3411e+06	1.57719e+06	1.70561e+06	1.63066e+06	1.87855e+06	1.57323e+06	1.1292e+06	1.26974e+06		High	846.935	0.03	81.9244	0	1.555e-06	81.1
SGDAPLTVNELGTAYVSATTGAVATALGLNALTKHVSPLIGR	1xDeamidated [N]; 1xSuccinyl [K34]	3.61893e-07	0	1	1	19	20140250	RecName: Full=Sideroflexin-1; AltName: Full=Tricarboxylate carrier protein; Short=TCC	1	4208.21	0	227.1	93.2	66.5	48.2	83.1	158.7	107		81.4	134.8	227.1	93.2	66.5	48.2	83.1	158.7	107		81.4	134.8	440177	180525	128826	93334.3	161075	307454	207362		157818	261272		High	1052.81	4.01	133.571	0	1.101e-08	133.76
SGDAPLTVNELGTAYVSATTGAVATALGLNALTKHVSPLIGR	1xSuccinyl [K34]	1.05682e-05	0	1	1	8	20140250	RecName: Full=Sideroflexin-1; AltName: Full=Tricarboxylate carrier protein; Short=TCC	1	4207.22	0	46.2	85.1	106.5	97.5	138.1	136.3	120.4	135.1	47.7	87.1	46.2	85.1	106.5	97.5	138.1	136.3	120.4	135.1	47.7	87.1	113531	209113	261611	239520	339295	334706	295713	331882	117128	213912		High	1403.07	-4.31	133.549	0	5.781e-07	133.76
SFLSQGQVLKLEAK	1xSuccinyl [K10]	2.44012e-06	0	1	1	67	1352049	RecName: Full=ATP synthase subunit O, mitochondrial; AltName: Full=Oligomycin sensitivity conferral protein; Short=OSCP; Flags: Precursor	1	1647.9	0	97	120.4	85.6	91.8	106	114.7	130.7	82.8	91.1	79.9	97	120.4	85.6	91.8	106	114.7	130.7	82.8	91.1	79.9	1.01238e+07	1.25652e+07	8.92652e+06	9.58169e+06	1.1062e+07	1.19667e+07	1.36347e+07	8.63972e+06	9.50164e+06	8.33761e+06		High	549.97	0.17	73.5711	0	8.165e-08	73.01
SFKANLENPIR	1xSuccinyl [K3]	0.000977365	0	1	1	11	12643417	RecName: Full=Pyruvate dehydrogenase protein X component, mitochondrial; AltName: Full=Dihydrolipoamide dehydrogenase-binding protein of pyruvate dehydrogenase complex; AltName: Full=E3-binding protein; Short=E3BP; AltName: Full=Lipoyl-containing pyruvate dehydrogenase complex component X; AltName: Full=proX; Flags: Precursor	1	1388.72	0	77.4	98.4	76.1	145.8	76.9	91.3	89	70.2	99.9	174.9	77.4	98.4	76.1	145.8	76.9	91.3	89	70.2	99.9	174.9	701536	891998	690114	1.32171e+06	696631	827348	806804	636206	905318	1.58546e+06		High	694.862	0.34	55.124	0	6.517e-05	55.19
SEEQLKEEGIEYK	1xSuccinyl [K6]	2.94003e-05	0	1	1	29	269849557	RecName: Full=Dihydrolipoyl dehydrogenase, mitochondrial; AltName: Full=Dihydrolipoamide dehydrogenase; AltName: Full=Glycine cleavage system L protein; Flags: Precursor	1	1681.78	1	90.3	89	98.6	88.1	100.3	132.9	139.2	84.3	74.7	102.6	90.3	89	98.6	88.1	100.3	132.9	139.2	84.3	74.7	102.6	432708	426140	472524	421950	480450	636701	666753	403616	357726	491717		High	841.394	0.07	42.0069	0	7.07e-07	42.05
SDIKSMSSPTIMAIGAAELAMK	1xSuccinyl [K4]	1.65726e-05	0	1	1	13	74753030	RecName: Full=3-oxoacyl-[acyl-carrier-protein] synthase, mitochondrial; AltName: Full=Beta-ketoacyl-ACP synthase; Flags: Precursor	1	2352.15	0	150.7	70.3	53.5	147.8	130.7	95.3	159.8	103.8		88	150.7	70.3	53.5	147.8	130.7	95.3	159.8	103.8		88	210241	98057.1	74556.7	206096	182332	132958	222863	144788		122776		High	784.721	-0.49	108.353	0	1.158e-05	108.09
SDKWIDIHNPATNEVIGR	1xSuccinyl [K3]	1.76436e-07	0	1	1	43	12643424	RecName: Full=Methylmalonate-semialdehyde dehydrogenase [acylating], mitochondrial; Short=MMSDH; Short=Malonate-semialdehyde dehydrogenase [acylating]; AltName: Full=Aldehyde dehydrogenase family 6 member A1; Flags: Precursor	1	2165.06	0	118.6	103.1	80.9	93.2	119.1	126.4	115.6	85.1	77.5	80.6	118.6	103.1	80.9	93.2	119.1	126.4	115.6	85.1	77.5	80.6	1.82069e+06	1.58319e+06	1.24277e+06	1.43081e+06	1.82863e+06	1.94151e+06	1.77528e+06	1.30636e+06	1.18977e+06	1.23782e+06		High	722.359	0.09	68.6268	0	1.555e-09	68.27
SCAEWVSLSKAR	1xCarbamidomethyl [C2]; 1xSuccinyl [K10]	5.5274e-05	0	1	1	75	6831494	RecName: Full=ATP synthase subunit d, mitochondrial; Short=ATPase subunit d	1	1493.71	1	90.2	126.5	85.8	90.2	121.9	113.1	138.8	66.4	87.6	79.5	90.2	126.5	85.8	90.2	121.9	113.1	138.8	66.4	87.6	79.5	8.16227e+06	1.14428e+07	7.76202e+06	8.16277e+06	1.10315e+07	1.02328e+07	1.25627e+07	6.01089e+06	7.92607e+06	7.1891e+06		High	747.357	0.4	57.7131	0	2.572e-06	56.37
SKISVNDFIIK	1xDeamidated [N6]; 1xSuccinyl [K2]	0.00122351	0	1	1	26	215274207	RecName: Full=Dihydrolipoyllysine-residue acetyltransferase component of pyruvate dehydrogenase complex, mitochondrial; AltName: Full=70 kDa mitochondrial autoantigen of primary biliary cirrhosis; Short=PBC; AltName: Full=Dihydrolipoamide acetyltransferase component of pyruvate dehydrogenase complex; AltName: Full=M2 antigen complex 70 kDa subunit; AltName: Full=Pyruvate dehydrogenase complex com…	1	1364.73	0	104.6	114.1	88.9	115.6	90.8	100.1	131.4	89.9	76.8	87.8	104.6	114.1	88.9	115.6	90.8	100.1	131.4	89.9	76.8	87.8	1.13001e+06	1232583	959750	1.24885e+06	980578	1081754	1.41885e+06	971213	829772	948308		High	682.869	-0.18	69.679	9.148e-05	0.0006878	70.03
SAVTALWGKVNVDEVGGEALGR	1xSuccinyl [K9]	9.49998e-07	0	1	1	19	56749856	RecName: Full=Hemoglobin subunit beta; AltName: Full=Beta-globin; AltName: Full=Hemoglobin beta chain; Contains: RecName: Full=LVV-hemorphin-7; Contains: RecName: Full=Spinorphin	1	2328.18	0	75.3	168.1	7.3	65.3	26.4	102.4	202.9	84.7	71	196.7	75.3	168.1	7.3	65.3	26.4	102.4	202.9	84.7	71	196.7	140110	312678	13557.2	121380	49053.1	190566	377350	157470	132067	365975		High	776.732	-0.71	94.9481	0	1.145e-08	94.94
SKSDPIMLLKDR	1xSuccinyl [K10]	0.00191679	0	1	1	52	129063	RecName: Full=Pyruvate dehydrogenase E1 component subunit alpha, somatic form, mitochondrial; AltName: Full=PDHE1-A type I; Flags: Precursor	2	1502.79	1	110.7	105.3	97	147	102.1	114.7	138.7	79.1	52.3	53.1	110.7	105.3	97	147	102.1	114.7	138.7	79.1	52.3	53.1	2.54769e+06	2.42479e+06	2.23244e+06	3.38331e+06	2.34974e+06	2.64097e+06	3192325	1.82112e+06	1.20348e+06	1.22225e+06		High	501.601	-0.27	63.0428	7.382e-05	0.0003863	62.4
SKVAHILNISPPLNLNPVWFK	1xSuccinyl [K2]	0.000984474	0	1	1	5	74749521	RecName: Full=Hydroxysteroid dehydrogenase-like protein 2; AltName: Full=Short chain dehydrogenase/reductase family 13C member 1	1	2487.38	0	107.2	120.8		39	90.8	268	113.4	117.6	72.5	70.7	107.2	120.8		39	90.8	268	113.4	117.6	72.5	70.7	74003	83389.4		26903.1	62696.5	184988	78249	81188.4	50049.4	48806.5		High	829.796	-1.52	109.204	0	4.425e-05	108.81
SQIVMLEASAENILQQDFCHAIKVGVK	1xCarbamidomethyl [C19]; 1xOxidation [M5]; 1xSuccinyl [K]	1.65726e-05	0	1	1	15	115502437	RecName: Full=Polyribonucleotide nucleotidyltransferase 1, mitochondrial; AltName: Full=3'-5' RNA exonuclease OLD35; AltName: Full=PNPase old-35; AltName: Full=Polynucleotide phosphorylase 1; Short=PNPase 1; AltName: Full=Polynucleotide phosphorylase-like protein; Flags: Precursor	1	3144.57	0	135.4	104	48.1		93.1	288.6	103.4	98.8	95.4	33.3	135.4	104	48.1		93.1	288.6	103.4	98.8	95.4	33.3	281950	216631	100252		193854	601037	215273	205739	198595	69371.4		High	1048.86	-0.2	123.673	2.784e-05	0.0002004	122.81
SQIVMLEASAENILQQDFCHAIKVGVK	1xCarbamidomethyl [C19]; 1xSuccinyl [K]	6.08825e-06	0	1	1	51	115502437	RecName: Full=Polyribonucleotide nucleotidyltransferase 1, mitochondrial; AltName: Full=3'-5' RNA exonuclease OLD35; AltName: Full=PNPase old-35; AltName: Full=Polynucleotide phosphorylase 1; Short=PNPase 1; AltName: Full=Polynucleotide phosphorylase-like protein; Flags: Precursor	1	3128.58	0	129.5	116.1	39.7	116.4	98.4	142.2	117.6	89.5	71.1	79.6	129.5	116.1	39.7	116.4	98.4	142.2	117.6	89.5	71.1	79.6	718409	643924	220325	645347	545532	788454	652021	496593	394372	441254		High	1043.53	3.37	127.21	0	5.721e-06	126.88
SQGKVLQATVVAVGSGSK	1xSuccinyl [K4]	3.04744e-08	0	1	1	49	47606335	RecName: Full=10 kDa heat shock protein, mitochondrial; Short=Hsp10; AltName: Full=10 kDa chaperonin; AltName: Full=Chaperonin 10; Short=CPN10; AltName: Full=Early-pregnancy factor; Short=EPF	1	1815.98	0	107.5	114.6	54.9	73.3	95.7	169.3	103.3	73.9	85.6	121.8	107.5	114.6	54.9	73.3	95.7	169.3	103.3	73.9	85.6	121.8	1.1938e+06	1.27227e+06	609670	813979	1.06244e+06	1.88002e+06	1.14711e+06	820287	950100	1.3522e+06		High	908.495	0.73	55.7781	0	4.519e-09	54.96
SQETECTYFSTPLLLGKK	1xCarbamidomethyl [C6]; 1xSuccinyl [K]	2.59778e-08	0	1	1	197	215274114	RecName: Full=Malate dehydrogenase, mitochondrial; Flags: Precursor	1	2202.06	0	114.5	74.2	96.5	104.7	86.4	131.1	129.6	94.4	75.5	93.2	114.5	74.2	96.5	104.7	86.4	131.1	129.6	94.4	75.5	93.2	18894328	12247527	1.59154e+07	1.72818e+07	14253655	21629669	2.13833e+07	15569931	1.24516e+07	15381768		High	1101.54	0.11	83.7934	0	1.226e-07	83.3
SPDEAYAIAKK	1xSuccinyl [K]	0.000172682	0	1	1	23	94730427	RecName: Full=Succinate--CoA ligase [ADP-forming] subunit beta, mitochondrial; AltName: Full=ATP-specific succinyl-CoA synthetase subunit beta; AltName: Full=Renal carcinoma antigen NY-REN-39; AltName: Full=Succinyl-CoA synthetase beta-A chain; Short=SCS-betaA; Flags: Precursor	1	1292.64	0	115.3	104.2	100.6	71.9	139	141.4	118.3	78.5	67.2	63.5	115.3	104.2	100.6	71.9	139	141.4	118.3	78.5	67.2	63.5	253320	228898	221013	157916	305363	310527	259894	172412	147595	139537		High	646.822	0.04	32.1083	0	5.595e-06	31.45
SIQKSIFTVCLDATMPR	1xCarbamidomethyl [C10]; 1xSuccinyl [K4]	5.07816e-06	0	1	1	27	215274265	RecName: Full=Carnitine O-acetyltransferase; Short=Carnitine acetylase; AltName: Full=Carnitine acetyltransferase; Short=CAT; Short=CrAT	1	2067.02	2	100.2	88.6	28.7	225.3	123.2	61.9	116.5	116.8	100.2	38.6	100.2	88.6	28.7	225.3	123.2	61.9	116.5	116.8	100.2	38.6	487605	430941	139717	1.09657e+06	599528	301361	566728	568488	487450	187852		High	1034.01	-4.57	93.4291	0	1.935e-06	92.89
SILVKDTQAMK	1xSuccinyl [K5]	0.00117999	0	1	1	12	1709947	RecName: Full=Pyruvate carboxylase, mitochondrial; AltName: Full=Pyruvic carboxylase; Short=PCB; Flags: Precursor	1	1333.7	0	102.5	82.3	75	92.9	100	124.8	149.1	96	83	94.4	102.5	82.3	75	92.9	100	124.8	149.1	96	83	94.4	335099	269045	245326	303852	327223	408044	487741	314056	271532	308676		High	667.355	0.25	42.161	0	5.491e-05	42.45
SLLNKAIEAALAAR	1xSuccinyl [K5]	3.35795e-06	0	1	1	50	62511241	RecName: Full=Delta-1-pyrroline-5-carboxylate dehydrogenase, mitochondrial; Short=P5C dehydrogenase; AltName: Full=Aldehyde dehydrogenase family 4 member A1; AltName: Full=L-glutamate gamma-semialdehyde dehydrogenase; Flags: Precursor	1	1540.87	1	138.3	66.2	75.2	65.1	113.2	122.1	125.9	83.9	89.6	120.5	138.3	66.2	75.2	65.1	113.2	122.1	125.9	83.9	89.6	120.5	1.18008e+06	565311	641691	555316	965846	1.04176e+06	1.07402e+06	715846	764616	1.02855e+06		High	770.939	0.35	115.879	0	1.561e-07	115.16
SLEEEKAAVTEAVR	1xSuccinyl [K6]	0.000637237	0	1	1	17	23822219	RecName: Full=Serine--tRNA ligase, mitochondrial; AltName: Full=SerRSmt; AltName: Full=Seryl-tRNA synthetase; Short=SerRS; AltName: Full=Seryl-tRNA(Ser/Sec) synthetase; Flags: Precursor	1	1631.81	0	61.5	123	106.2		170.3	174.2	35.3	98.6	124.6	106.3	61.5	123	106.2		170.3	174.2	35.3	98.6	124.6	106.3	88973.4	177789	153614		246233	251810	51102.7	142545	180169	153698		High	816.41	0.31	65.3052	0	8.207e-05	62.4
SKSDPIMLLKDR	1xOxidation [M7]; 1xSuccinyl [K10]	0.00107392	0	1	1	39	129063	RecName: Full=Pyruvate dehydrogenase E1 component subunit alpha, somatic form, mitochondrial; AltName: Full=PDHE1-A type I; Flags: Precursor	2	1518.78	0	107.8	95.1	126	116.6	95	135.9	127.3	78.4	65.7	52.1	107.8	95.1	126	116.6	95	135.9	127.3	78.4	65.7	52.1	1.18358e+06	1.04441e+06	1.38333e+06	1.27964e+06	1.04308e+06	1.49195e+06	1.39806e+06	860847	721718	572322		High	506.933	0.39	55.0654	0.0001352	0.001135	55.79
SQQALVQKR	1xSuccinyl [K8]	0.00163462	0	1	1	55	20455474	RecName: Full=ATP synthase F(0) complex subunit B1, mitochondrial; AltName: Full=ATP synthase proton-transporting mitochondrial F(0) complex subunit B1; AltName: Full=ATP synthase subunit b; Short=ATPase subunit b; Flags: Precursor	1	1157.63	0	104.1	105.5	99.9	102.6	122.5	95.2	114.6	65.7	102.3	87.5	104.1	105.5	99.9	102.6	122.5	95.2	114.6	65.7	102.3	87.5	8235626	8.34786e+06	7900530	8.1119e+06	9692384	7.53212e+06	9063971	5.19892e+06	8.08994e+06	6.9186e+06		High	579.317	0.15	20.2093	0.0002407	0.002487	19.58
RWEVADLQPQLKIDK	1xSuccinyl [K12]	0.000141962	0	1	1	28	21903482	RecName: Full=Cytochrome b-c1 complex subunit 2, mitochondrial; AltName: Full=Complex III subunit 2; AltName: Full=Core protein II; AltName: Full=Ubiquinol-cytochrome-c reductase complex core protein 2; Flags: Precursor	2	1939.03	0	122.9	111.9	105.4	106.6	106.9	116.3	136.3	57	61.9	74.7	122.9	111.9	105.4	106.6	106.9	116.3	136.3	57	61.9	74.7	839065	763618	719664	727880	730065	794037	930343	389377	422472	510088		High	647.013	-1.36	73.4402	0.0002067	0.00199	72.57
QHEADADLINAGKETVTILPGASFFSSDESFAMIR	1xOxidation [M33]; 1xSuccinyl [K13]	4.14272e-09	0	1	1	140	2492998	RecName: Full=Succinyl-CoA:3-ketoacid coenzyme A transferase 1, mitochondrial; AltName: Full=3-oxoacid CoA-transferase 1; AltName: Full=Somatic-type succinyl-CoA:3-oxoacid CoA-transferase; Short=SCOT-s; Flags: Precursor	1	3883.83	0	49.8	86.8	53.5	32.2	78.6	147.4	143.4	141.1	214.3	53	49.8	86.8	53.5	32.2	78.6	147.4	143.4	141.1	214.3	53	3.05095e+06	5.31848e+06	3.2817e+06	1.9734e+06	4.81896e+06	9.03394e+06	8.7902e+06	8.65019e+06	1.31391e+07	3.24727e+06		High	1295.28	-0.71	109.912	0	6.797e-09	109.39
QHEADADLINAGKETVTILPGASFFSSDESFAMIR	1xSuccinyl [K13]	3.94818e-07	0	1	1	76	2492998	RecName: Full=Succinyl-CoA:3-ketoacid coenzyme A transferase 1, mitochondrial; AltName: Full=3-oxoacid CoA-transferase 1; AltName: Full=Somatic-type succinyl-CoA:3-oxoacid CoA-transferase; Short=SCOT-s; Flags: Precursor	1	3867.84	0	37.2	79.9	45.8	59.4	106.5	57.5	169.3	183.7	199.2	61.5	37.2	79.9	45.8	59.4	106.5	57.5	169.3	183.7	199.2	61.5	3.18472e+06	6.83801e+06	3.91865e+06	5.0871e+06	9.11745e+06	4.91934e+06	1.44919e+07	1.57185e+07	1.70448e+07	5.2659e+06		High	1289.95	0.11	115.189	0	1.354e-07	114.55
QGLSSSIFTKDLGR	1xSuccinyl [K10]	1.08008e-05	0	1	1	24	294862544	RecName: Full=Alpha-aminoadipic semialdehyde dehydrogenase; Short=Alpha-AASA dehydrogenase; AltName: Full=Aldehyde dehydrogenase family 7 member A1; AltName: Full=Antiquitin-1; AltName: Full=Betaine aldehyde dehydrogenase; AltName: Full=Delta1-piperideine-6-carboxylate dehydrogenase; Short=P6c dehydrogenase; Flags: Precursor	1	1608.82	0	124	64.9	96.9	74.5	125.1	148.9	95.6	79.8	81.3	109	124	64.9	96.9	74.5	125.1	148.9	95.6	79.8	81.3	109	554957	290368	433551	333290	559904	666315	428079	357310	363990	487957		High	804.916	0.63	71.8572	0	3.498e-06	71.81
QGKTLAFTSVDLTNK	1xSuccinyl [K3]	6.70584e-07	0	1	1	51	23396822	RecName: Full=Acyl-coenzyme A thioesterase 13; Short=Acyl-CoA thioesterase 13; AltName: Full=Thioesterase superfamily member 2; Contains: RecName: Full=Acyl-coenzyme A thioesterase 13, N-terminally processed	1	1722.89	0	104.6	115.2	63.2	44.6	122.4	166.6	115	89.1	81.1	98.3	104.6	115.2	63.2	44.6	122.4	166.6	115	89.1	81.1	98.3	4.42082e+06	4.86989e+06	2.67019e+06	1.88675e+06	5.17579e+06	7.04561e+06	4.86039e+06	3.76544e+06	3.43104e+06	4.15659e+06		High	861.949	-0.27	66.3318	0	4.666e-08	65.83
QGFNVVVESGAGEASKFSDDHYR	1xSuccinyl [K16]	7.88451e-08	0	1	1	38	51338801	RecName: Full=NAD(P) transhydrogenase, mitochondrial; AltName: Full=Nicotinamide nucleotide transhydrogenase; AltName: Full=Pyridine nucleotide transhydrogenase; Flags: Precursor	1	2599.17	0	119.1	126.9	72.4	84.9	98.5	139.9	120.4	71.6	82.4	83.8	119.1	126.9	72.4	84.9	98.5	139.9	120.4	71.6	82.4	83.8	3.82935e+06	4.08237e+06	2.32729e+06	2.73019e+06	3.16905e+06	4.50082e+06	3.87155e+06	2.30392e+06	2.65147e+06	2.69661e+06		High	867.062	0.32	68.428	0	1.62e-08	68.16
QFKTQQYYNVLK	1xSuccinyl [K3]	5.48744e-05	0	1	1	25	166198367	RecName: Full=Acyl-CoA synthetase family member 2, mitochondrial; Flags: Precursor	1	1659.84	0	105.7	100.3	88.8	66.2	113.6	148.8	104	87.9	123.3	61.5	105.7	100.3	88.8	66.2	113.6	148.8	104	87.9	123.3	61.5	643477	610618	540799	403183	691345	905617	633166	534946	750593	374202		High	830.42	-3.44	59.3604	0	5.212e-05	59.56
QDLVKDDIKVSVNDFIIK	1xSuccinyl [K]	1.34276e-05	0	1	1	37	12643417	RecName: Full=Pyruvate dehydrogenase protein X component, mitochondrial; AltName: Full=Dihydrolipoamide dehydrogenase-binding protein of pyruvate dehydrogenase complex; AltName: Full=E3-binding protein; Short=E3BP; AltName: Full=Lipoyl-containing pyruvate dehydrogenase complex component X; AltName: Full=proX; Flags: Precursor	2	2189.17	0	117.8	127.3	46.4	124.6	95.8	130.2	93.5	78.4	83.9	102.1	117.8	127.3	46.4	124.6	95.8	130.2	93.5	78.4	83.9	102.1	1.61554e+06	1.74512e+06	636233	1.70803e+06	1.31295e+06	1.78583e+06	1.28211e+06	1.0751e+06	1.15065e+06	1.39995e+06		High	730.396	1.1	91.321	0	4.395e-07	90.31
QATKDAGQISGLNVLR	1xSuccinyl [K4]	3.13005e-07	0	1	1	63	21264428	RecName: Full=Stress-70 protein, mitochondrial; AltName: Full=75 kDa glucose-regulated protein; Short=GRP-75; AltName: Full=Heat shock 70 kDa protein 9; AltName: Full=Mortalin; Short=MOT; AltName: Full=Peptide-binding protein 74; Short=PBP74; Flags: Precursor	1	1770.93	0	101.5	101.5	82.8	56.3	91.1	148.2	136.8	94.1	87.3	100.3	101.5	101.5	82.8	56.3	91.1	148.2	136.8	94.1	87.3	100.3	1.58666e+06	1.58675e+06	1.29378e+06	880276	1.42401e+06	2.31634e+06	2.13761e+06	1.46992e+06	1.36413e+06	1.56785e+06		High	885.971	0.35	59.5867	0	9.233e-08	59.6
QASVADYEETVKK	1xSuccinyl [K]	3.44891e-05	0	1	1	45	294862544	RecName: Full=Alpha-aminoadipic semialdehyde dehydrogenase; Short=Alpha-AASA dehydrogenase; AltName: Full=Aldehyde dehydrogenase family 7 member A1; AltName: Full=Antiquitin-1; AltName: Full=Betaine aldehyde dehydrogenase; AltName: Full=Delta1-piperideine-6-carboxylate dehydrogenase; Short=P6c dehydrogenase; Flags: Precursor	1	1567.75	0	117	64.2	81.4	74.5	118.2	160.9	92.9	83.6	83.1	124.2	117	64.2	81.4	74.5	118.2	160.9	92.9	83.6	83.1	124.2	2.22524e+06	1.22189e+06	1.54825e+06	1.4172e+06	2.24911e+06	3.06039e+06	1.76761e+06	1.59044e+06	1.58047e+06	2.3636e+06		High	784.378	-0.09	37.0952	0	1.325e-06	37.37
QASIQHIQNAIDTEKSQQALVQK	1xSuccinyl [K15]	1.21583e-06	0	1	1	33	20455474	RecName: Full=ATP synthase F(0) complex subunit B1, mitochondrial; AltName: Full=ATP synthase proton-transporting mitochondrial F(0) complex subunit B1; AltName: Full=ATP synthase subunit b; Short=ATPase subunit b; Flags: Precursor	1	2678.37	0	138.6	144.7	77.9	81.2	91.6	168.3	102.8	64.3	66.6	63.9	138.6	144.7	77.9	81.2	91.6	168.3	102.8	64.3	66.6	63.9	2.44122e+06	2.54989e+06	1.37306e+06	1.4304e+06	1.61409e+06	2.96532e+06	1.81037e+06	1.13345e+06	1.17408e+06	1.12573e+06		High	893.463	-0.43	60.5546	0	8.539e-08	59.79
QAKVLENAEGAR	1xSuccinyl [K3]	0.000378017	0	1	1	18	21264428	RecName: Full=Stress-70 protein, mitochondrial; AltName: Full=75 kDa glucose-regulated protein; Short=GRP-75; AltName: Full=Heat shock 70 kDa protein 9; AltName: Full=Mortalin; Short=MOT; AltName: Full=Peptide-binding protein 74; Short=PBP74; Flags: Precursor	1	1385.7	0	83.6	77	91.4	57.6	96.4	137.3	150.9	108.8	93.7	103.1	83.6	77	91.4	57.6	96.4	137.3	150.9	108.8	93.7	103.1	117832	108505	128817	81124.9	135861	193452	212533	153227	131998	145289		High	693.355	1.13	24.9331	2.784e-05	0.000178	25.13
NYTDNELEKITR	1xSuccinyl [K9]	0.000132027	0	1	1	22	118541	RecName: Full=Glutamate dehydrogenase 1, mitochondrial; Short=GDH 1; Flags: Precursor	1	1595.75	0	73.4	109	112.6	69.1	89.7	152.2	102.3	74.4	107.1	110.2	73.4	109	112.6	69.1	89.7	152.2	102.3	74.4	107.1	110.2	340028	504841	521487	320005	415714	704932	473893	344816	496332	510746		High	798.381	-0.21	53.8674	0	4.071e-06	53.95
NVRPDYLKAIWNVINWENVTER	1xSuccinyl [K8]	1.86053e-08	0	1	1	75	134665	RecName: Full=Superoxide dismutase [Mn], mitochondrial; Flags: Precursor	1	2829.43	0	92.2	169.2	35.3	105.7	88.7	128	100.1	66.2	115.2	99.4	92.2	169.2	35.3	105.7	88.7	128	100.1	66.2	115.2	99.4	5.86302e+06	1.07586e+07	2.24302e+06	6.7227e+06	5.63694e+06	8.13806e+06	6.36643e+06	4.20626e+06	7.32695e+06	6.31852e+06		High	943.816	0.21	125.826	0	2.856e-09	126.18
QHEADADLINAGKETVTILPGASFFSSDESFAMIR	1xDeamidated [N/Q]; 1xOxidation [M33]; 1xSuccinyl [K13]	1.72636e-07	0	1	1	156	2492998	RecName: Full=Succinyl-CoA:3-ketoacid coenzyme A transferase 1, mitochondrial; AltName: Full=3-oxoacid CoA-transferase 1; AltName: Full=Somatic-type succinyl-CoA:3-oxoacid CoA-transferase; Short=SCOT-s; Flags: Precursor	1	3884.82	0	49.4	83.8	89.3	21.2	32.9	167.6	43.3	163.6	297.1	51.8	49.4	83.8	89.3	21.2	32.9	167.6	43.3	163.6	297.1	51.8	1.40211e+06	2.37869e+06	2.53359e+06	602719	933122	4.75565e+06	1.22903e+06	4.64391e+06	8.43276e+06	1.47058e+06		High	1295.62	4.07	110.836	0	1.674e-08	109.4
RPFTKNLGLEELGIELDPR	1xSuccinyl [K5]	7.19408e-06	0	1	1	36	269849557	RecName: Full=Dihydrolipoyl dehydrogenase, mitochondrial; AltName: Full=Dihydrolipoamide dehydrogenase; AltName: Full=Glycine cleavage system L protein; Flags: Precursor	1	2297.21	0	104	126.7	62.8	97.1	86.9	138.5	112.5	102.6	72.3	96.6	104	126.7	62.8	97.1	86.9	138.5	112.5	102.6	72.3	96.6	2.57134e+06	3.13327e+06	1.55461e+06	2.40225e+06	2.14898e+06	3.42599e+06	2.78358e+06	2.53789e+06	1.78891e+06	2388611		High	766.409	-0.28	94.4439	0	4.954e-07	94.41
RLDKFAAEHTIFASNTSSLQITSIANATTR	1xSuccinyl [K4]	5.75801e-07	0	1	1	16	311033442	RecName: Full=Hydroxyacyl-coenzyme A dehydrogenase, mitochondrial; Short=HCDH; AltName: Full=Medium and short-chain L-3-hydroxyacyl-coenzyme A dehydrogenase; AltName: Full=Short-chain 3-hydroxyacyl-CoA dehydrogenase; Flags: Precursor	2	3364.71	0	127.8	141.4	43		128.8	345.7		89.3	79.7	44.3	127.8	141.4	43		128.8	345.7		89.3	79.7	44.3	241049	266682	81025.6		242916	651853		168344	150210	83606.7		High	1122.24	0.41	87.908	0	6.329e-09	87.33
REDLLNNAAHAGKALLTGLLDLQAR	1xSuccinyl [K13]	7.90577e-06	0	1	1	20	48429239	RecName: Full=4-aminobutyrate aminotransferase, mitochondrial; AltName: Full=(S)-3-amino-2-methylpropionate transaminase; AltName: Full=GABA aminotransferase; Short=GABA-AT; AltName: Full=Gamma-amino-N-butyrate transaminase; Short=GABA transaminase; Short=GABA-T; AltName: Full=L-AIBAT; Flags: Precursor	2	2773.5	0	130.7	127	70.2	73.7	107.6	168.1	113.7	66.6	55.9	86.3	130.7	127	70.2	73.7	107.6	168.1	113.7	66.6	55.9	86.3	1.07999e+06	1.04949e+06	580153	608489	888764	1.38887e+06	939527	549865	462109	713247		High	925.171	1.08	132.921	0	1.38e-06	133.08
QYKPVVYSNTIQSLAAIVR	1xSuccinyl [K3]	3.39922e-05	0	1	1	19	232133	RecName: Full=Guanine nucleotide-binding protein G(o) subunit alpha	0	2250.21	0	97.9	155.3		24.2	135.7	178.6	139.9	85.6	93.6	89.2	97.9	155.3		24.2	135.7	178.6	139.9	85.6	93.6	89.2	192916	306033		47758.4	267244	351843	275521	168568	184470	175682		High	750.743	0.48	103.891	0	5.115e-06	104.34
QWKIEGTPLETIQK	1xSuccinyl [K3]	2.06031e-05	0	1	1	14	6093472	RecName: Full=NADH dehydrogenase [ubiquinone] 1 beta subcomplex subunit 3; AltName: Full=Complex I-B12; Short=CI-B12; AltName: Full=NADH-ubiquinone oxidoreductase B12 subunit	1	1770.93	0	105.4	122.8	111.1	91.2	128.1	112.3	127.8	53.7	67.7	79.8	105.4	122.8	111.1	91.2	128.1	112.3	127.8	53.7	67.7	79.8	1054804	1.22917e+06	1.11196e+06	912953	1.28252e+06	1124106	1.2793e+06	537873	678109	799140		High	885.967	-0.03	73.5583	0	8.292e-06	73.36
QPVVASVSLLIFKDLK	1xSuccinyl [K13]	8.23837e-05	0	1	1	20	334302832	RecName: Full=Trans-2-enoyl-CoA reductase, mitochondrial; AltName: Full=Nuclear receptor-binding factor 1; Short=HsNrbf-1; Short=NRBF-1; Flags: Precursor	1	1857.07	0	94.7	141.4	15.9	106.4	128.9	138.6	105.1	91.2	84.1	93.7	94.7	141.4	15.9	106.4	128.9	138.6	105.1	91.2	84.1	93.7	70642.9	105417	11854.6	79354	96150.7	103357	78345.6	67990.2	62720.7	69870.7		High	619.695	-0.73	121.386	0	2.312e-06	121.21
QNKLEQVEKELLR	1xSuccinyl [K9]	0.000480248	0	1	1	33	1352049	RecName: Full=ATP synthase subunit O, mitochondrial; AltName: Full=Oligomycin sensitivity conferral protein; Short=OSCP; Flags: Precursor	2	1726.93	0	101.8	90.4	73.4	122.3	120.3	132.9	179.5	76.7	54.4	48.3	101.8	90.4	73.4	122.3	120.3	132.9	179.5	76.7	54.4	48.3	1664013	1.47721e+06	1.20013e+06	1.99912e+06	1.96645e+06	2.17259e+06	2935084	1.25446e+06	890032	789011		High	576.316	-0.41	77.616	0	4.555e-05	76.08
QMKSEVATLTAAGK	1xOxidation [M2]; 1xSuccinyl [K3]	3.00473e-05	0	1	1	64	543875	RecName: Full=ATP synthase subunit gamma, mitochondrial; AltName: Full=F-ATPase gamma subunit; Flags: Precursor	1	1550.77	0	70.3	125.3	78.6	57.9	127.2	161.9	120.8	88.2	87.1	82.6	70.3	125.3	78.6	57.9	127.2	161.9	120.8	88.2	87.1	82.6	545078	970776	609317	449096	986111	1.25463e+06	936288	683495	674666	640442		High	775.89	-0.34	35.6599	0	5.526e-06	34.75
QMKSEVATLTAAGK	1xSuccinyl [K3]	1.64527e-05	0	1	1	36	543875	RecName: Full=ATP synthase subunit gamma, mitochondrial; AltName: Full=F-ATPase gamma subunit; Flags: Precursor	1	1534.78	0	89.2	112.8	60.3	102.8	120.6	150.6	116.7	93.8	74.2	78.8	89.2	112.8	60.3	102.8	120.6	150.6	116.7	93.8	74.2	78.8	829401	1.0486e+06	560832	955626	1.12138e+06	1.39976e+06	1.08449e+06	872251	690086	732034		High	767.892	-0.98	46.1288	0	1.593e-06	46.16
QLGTAYVSATTGAVATALGLKSLTK	1xSuccinyl [K]	1.26703e-05	0	1	1	16	308153497	RecName: Full=Sideroflexin-3	1	2522.37	0	60.6	105.2	72.8	78.9	120.1	186.2	72.2	100.7	121.3	81.9	60.6	105.2	72.8	78.9	120.1	186.2	72.2	100.7	121.3	81.9	150421	260915	180721	195820	297906	462030	179157	249882	301062	203243		High	1261.69	1.03	112.982	0	2.494e-07	112.69
QKSSGLNLCTGTGSK	1xCarbamidomethyl [C9]; 1xSuccinyl [K2]	0.000632633	0	1	1	12	156630863	RecName: Full=NAD kinase 2, mitochondrial; AltName: Full=Mitochondrial NAD kinase; AltName: Full=NAD kinase domain-containing protein 1, mitochondrial; Flags: Precursor	1	1637.78	0	93.7	70.9	54.9	40	96.8	219.2	111.6	110.8	95.4	106.6	93.7	70.9	54.9	40	96.8	219.2	111.6	110.8	95.4	106.6	53080.1	40175	31117.5	22659.2	54852.8	124153	63241.2	62790.1	54064.5	60386.5		High	819.394	0.11	29.6164	0	2.629e-05	29.63
QHLYVDKNTK	1xSuccinyl [K7]	0.00158796	0	1	1	16	223634731	RecName: Full=Succinate--CoA ligase [ADP/GDP-forming] subunit alpha, mitochondrial; AltName: Full=Succinyl-CoA synthetase subunit alpha; Short=SCS-alpha; Flags: Precursor	1	1345.67	0	120.2	89.7	104.7	98	109.1	114.2	154.5	69.2	62.1	78.3	120.2	89.7	104.7	98	109.1	114.2	154.5	69.2	62.1	78.3	389106	290338	338800	317344	353071	369599	500231	223911	200961	253418		High	449.229	-0.77	20.1461	6.025e-05	0.0002967	20.2
KDAVALCSMAK	1xCarbamidomethyl [C7]; 1xSuccinyl [K1]	0.000375284	0	1	1	17	26006699	RecName: Full=Isobutyryl-CoA dehydrogenase, mitochondrial; AltName: Full=Activator-recruited cofactor 42 kDa component; Short=ARC42; AltName: Full=Acyl-CoA dehydrogenase family member 8; Short=ACAD-8; Flags: Precursor	1	1293.62	0	101.1	90.7	63.1	96.9	89.7	157.5	126.3	115.1	69.4	90.1	101.1	90.7	63.1	96.9	89.7	157.5	126.3	115.1	69.4	90.1	182923	164125	114189	175479	162448	285101	228675	208323	125685	163156		High	647.312	-0.43	39.7801	0	1.405e-05	38.6
SSGSGCVKVQSIEGDNCK	2xCarbamidomethyl [C6; C17]; 1xSuccinyl [K8]	2.90433e-06	0	1	1	13	296439356	RecName: Full=Protein FAM185A	1	2011.87	0		33.8	44.8	49.5	157.8	213	142	94	100.3	164.7		33.8	44.8	49.5	157.8	213	142	94	100.3	164.7		20238.7	26822.9	29638.3	94380.5	127420	84928.3	56261.1	60014	98556.6		High	1006.44	-1.51	30.4546	0	2.115e-06	31.29
TSKDTSASAVAVGLK	1xSuccinyl [K3]	5.20179e-07	0	1	1	42	20141376	RecName: Full=Trifunctional enzyme subunit alpha, mitochondrial; AltName: Full=78 kDa gastrin-binding protein; AltName: Full=TP-alpha; Includes: RecName: Full=Long-chain enoyl-CoA hydratase; Includes: RecName: Full=Long chain 3-hydroxyacyl-CoA dehydrogenase; Flags: Precursor	1	1534.8	0	116.5	77.4	56.3	86.6	96	153.6	127.3	86.1	105.5	94.7	116.5	77.4	56.3	86.6	96	153.6	127.3	86.1	105.5	94.7	2732244	1.81601e+06	1.32023e+06	2.03193e+06	2251852	3.6029e+06	2.98629e+06	2.01978e+06	2.4747e+06	2.22233e+06		High	767.902	-0.06	39.0702	0	2.533e-08	37.37
TSGTLISFIYPAQNPELLNKLSQR	1xSuccinyl [K20]	1.15561e-06	0	1	1	20	51338801	RecName: Full=NAD(P) transhydrogenase, mitochondrial; AltName: Full=Nicotinamide nucleotide transhydrogenase; AltName: Full=Pyridine nucleotide transhydrogenase; Flags: Precursor	1	2790.47	0	120.3	121.8	70.9	113.8	110.4	131.9	117.4	67.8	83	62.7	120.3	121.8	70.9	113.8	110.4	131.9	117.4	67.8	83	62.7	1.21655e+06	1.23165e+06	717072	1.15117e+06	1.11644e+06	1.33406e+06	1.18757e+06	685216	839239	634344		High	930.828	1.07	111.302	0	1.452e-08	110.26
TQQYDDLIDEFMKAITDR	1xSuccinyl [K13]	2.6048e-06	0	1	1	16	126733	RecName: Full=NAD-dependent malic enzyme, mitochondrial; Short=NAD-ME; AltName: Full=Malic enzyme 2; Flags: Precursor	1	2302.05	0	87.1	151.8	53.9	101.7	116.8	85.2	116.6	92.5	100.6	93.9	87.1	151.8	53.9	101.7	116.8	85.2	116.6	92.5	100.6	93.9	479534	835687	296621	560040	642848	468949	641755	509248	553676	516884		High	768.023	0.48	133.531	0	3.795e-08	133.73
TPVTDPATGAVKEK	1xSuccinyl [K]	7.90577e-06	0	1	1	47	1703068	RecName: Full=Very long-chain specific acyl-CoA dehydrogenase, mitochondrial; Short=VLCAD; Flags: Precursor	1	1513.77	0	111.3	87.8	70.9	85.3	77.8	170.1	132	90.5	114.9	59.5	111.3	87.8	70.9	85.3	77.8	170.1	132	90.5	114.9	59.5	1.83774e+06	1.44984e+06	1.17097e+06	1.40908e+06	1.28473e+06	2.80973e+06	2.18047e+06	1.49433e+06	1.89853e+06	982325		High	757.391	0.16	25.8198	0	2.446e-07	24.94
TPMTSQKTFESLVDFSK	1xOxidation [M3]; 1xSuccinyl [K7]	2.30776e-07	0	1	1	44	311033442	RecName: Full=Hydroxyacyl-coenzyme A dehydrogenase, mitochondrial; Short=HCDH; AltName: Full=Medium and short-chain L-3-hydroxyacyl-coenzyme A dehydrogenase; AltName: Full=Short-chain 3-hydroxyacyl-CoA dehydrogenase; Flags: Precursor	1	2061.97	0	99.9	114.9	87.4	46.4	84.7	189.4	117.1	75.5	94.9	89.7	99.9	114.9	87.4	46.4	84.7	189.4	117.1	75.5	94.9	89.7	1.41243e+06	1.62468e+06	1.23508e+06	655909	1.19792e+06	2677199	1.65574e+06	1.06678e+06	1.34112e+06	1.26802e+06		High	1031.49	-0.17	81.6539	0	1.404e-08	81.46
TPMTSQKTFESLVDFSK	1xSuccinyl [K7]	1.2821e-07	0	1	1	47	311033442	RecName: Full=Hydroxyacyl-coenzyme A dehydrogenase, mitochondrial; Short=HCDH; AltName: Full=Medium and short-chain L-3-hydroxyacyl-coenzyme A dehydrogenase; AltName: Full=Short-chain 3-hydroxyacyl-CoA dehydrogenase; Flags: Precursor	1	2045.97	0	106.4	130.7	77.9	23.8	110.5	124.7	145.1	93	74.8	113.2	106.4	130.7	77.9	23.8	110.5	124.7	145.1	93	74.8	113.2	2.32273e+06	2854351	1.70032e+06	518681	2414108	2.72411e+06	3.16773e+06	2.03099e+06	1.63275e+06	2471831		High	1023.49	-0.17	87.0804	0	1.06e-09	87
TPFLLSGTSYKDLMPHDLAR	1xOxidation [M14]; 1xSuccinyl [K11]	1.09542e-08	0	1	1	67	116241345	RecName: Full=Trifunctional enzyme subunit beta, mitochondrial; AltName: Full=TP-beta; Includes: RecName: Full=3-ketoacyl-CoA thiolase; AltName: Full=Acetyl-CoA acyltransferase; AltName: Full=Beta-ketothiolase; Flags: Precursor	1	2378.17	0	145.7	99.3	97.5	45.6	63.2	186.9	102.8	56.7	100	102.4	145.7	99.3	97.5	45.6	63.2	186.9	102.8	56.7	100	102.4	2.25525e+06	1.53797e+06	1.50969e+06	705317	978416	2.89428e+06	1.59085e+06	877656	1.54831e+06	1.58491e+06		High	793.395	0.2	82.6669	0	3.603e-07	81.83
TPFLLSGTSYKDLMPHDLAR	1xSuccinyl [K11]	2.49278e-09	0	1	1	41	116241345	RecName: Full=Trifunctional enzyme subunit beta, mitochondrial; AltName: Full=TP-beta; Includes: RecName: Full=3-ketoacyl-CoA thiolase; AltName: Full=Acetyl-CoA acyltransferase; AltName: Full=Beta-ketothiolase; Flags: Precursor	1	2362.17	0	148.7	109.2	85.4	77.8	75.9	133.6	122.5	67.4	82.2	97.3	148.7	109.2	85.4	77.8	75.9	133.6	122.5	67.4	82.2	97.3	7.39301e+06	5.4304e+06	4.24784e+06	3.86705e+06	3.77248e+06	6.64266e+06	6.08838e+06	3.35206e+06	4.08641e+06	4.83935e+06		High	788.063	0.08	96.3659	0	9.776e-12	95.62
TPFGAYGGLLKDFTATDLSEFAAK	1xSuccinyl [K11]	1.97173e-08	0	1	1	59	57015371	RecName: Full=3-ketoacyl-CoA thiolase, mitochondrial; AltName: Full=Acetyl-CoA acyltransferase; AltName: Full=Beta-ketothiolase; AltName: Full=Mitochondrial 3-oxoacyl-CoA thiolase; AltName: Full=T1	1	2620.28	0	102.2	110.1	54.1	92.6	103.2	129.2	92	88.3	85.5	142.8	102.2	110.1	54.1	92.6	103.2	129.2	92	88.3	85.5	142.8	3.7413e+06	4.03061e+06	1.97936e+06	3.38945e+06	3.77638e+06	4.72801e+06	3.36795e+06	3.2321e+06	3.13069e+06	5.22679e+06		High	874.099	0.05	123.325	0	2.561e-09	122.84
TPALVNAAVTYSKPR	1xSuccinyl [K13]	1.22748e-07	0	1	1	43	62906882	RecName: Full=ATP synthase subunit g, mitochondrial; Short=ATPase subunit g	0	1687.9	0	114.2	115.4	88.5	99.9	112.4	131.2	100	67.2	93.9	77.4	114.2	115.4	88.5	99.9	112.4	131.2	100	67.2	93.9	77.4	738155	745609	571857	645544	726350	847922	646687	434203	606856	500533		High	844.455	0.58	61.3771	0	1.004e-09	60.73
TNFNSIAKILAQQTGR	1xSuccinyl [K8]	8.50077e-06	0	1	1	30	74751292	RecName: Full=Protein ABHD11; AltName: Full=Alpha/beta hydrolase domain-containing protein 11; Short=Abhydrolase domain-containing protein 11; AltName: Full=Williams-Beuren syndrome chromosomal region 21 protein	1	1861.98	0	110.7	131.5	107	108.1	130.7	123.1	113.9	64.2	77.4	33.5	110.7	131.5	107	108.1	130.7	123.1	113.9	64.2	77.4	33.5	420423	499624	406496	410650	496436	467762	432814	243991	293900	127117		High	931.491	-1.06	92.4371	0	6.784e-07	92.09
TSIAIDTIINQKR	1xSuccinyl [K12]	8.48098e-05	0	1	1	28	114517	RecName: Full=ATP synthase subunit alpha, mitochondrial; Flags: Precursor	1	1572.86	0	73.6	123.6	50.7	66.3	155.6	125	127.9	111.5	86.6	79.2	73.6	123.6	50.7	66.3	155.6	125	127.9	111.5	86.6	79.2	487605	818522	335732	439026	1.0305e+06	828207	847178	738747	573274	524588		High	786.933	-0.48	69.6492	0	5.011e-06	68.85
TTVLLADINDFNTVNEIYKQYFK	1xSuccinyl [K]	8.96044e-10	0	1	1	50	1717975	RecName: Full=Ribonuclease UK114; AltName: Full=14.5 kDa translational inhibitor protein; Short=p14.5; AltName: Full=Heat-responsive protein 12; AltName: Full=UK114 antigen homolog	1	2849.42	0	87.5	123.5	40.7	29.5	134.8	138.7	117.8	103.5	107.6	116.5	87.5	123.5	40.7	29.5	134.8	138.7	117.8	103.5	107.6	116.5	1.21194e+06	1.71047e+06	563045	407891	1867276	1.92039e+06	1.6315e+06	1.43383e+06	1.49032e+06	1613532		High	950.479	-0.49	127.081	0	2.9e-12	126.18
TVDGPSGKLWR	1xSuccinyl [K8]	0.00154263	0	1	1	10	120649	RecName: Full=Glyceraldehyde-3-phosphate dehydrogenase; Short=GAPDH; AltName: Full=Peptidyl-cysteine S-nitrosylase GAPDH	1	1315.66	0	88.2	121.8	73.6	92.7	100.4	137.4	127	79.8	83.4	95.6	88.2	121.8	73.6	92.7	100.4	137.4	127	79.8	83.4	95.6	499487	689810	417114	525196	568607	778540	719337	452309	472724	541766		High	658.336	-0.06	49.7531	0	7.595e-05	49.07
VAGAQIQGAKEVLASDLVVK	1xSuccinyl [K10]	1.00407e-08	0	1	1	35	51338801	RecName: Full=NAD(P) transhydrogenase, mitochondrial; AltName: Full=Nicotinamide nucleotide transhydrogenase; AltName: Full=Pyridine nucleotide transhydrogenase; Flags: Precursor	1	2096.16	0	110.9	125.3	77.6	95.5	98.4	124	131.4	68.2	96.3	72.3	110.9	125.3	77.6	95.5	98.4	124	131.4	68.2	96.3	72.3	2.11823e+06	2.393e+06	1.48155e+06	1.82431e+06	1.8797e+06	2.36873e+06	2.50842e+06	1.30336e+06	1.83985e+06	1.37981e+06		High	1048.58	-0.72	91.6646	0	5.109e-11	90.73
VAFITGGGTGLGKGMTTLLSSLGAQCVIASR	1xCarbamidomethyl [C26]; 1xOxidation [M15]; 1xSuccinyl [K13]	1.67697e-07	0	1	1	18	3913456	RecName: Full=2,4-dienoyl-CoA reductase, mitochondrial; AltName: Full=2,4-dienoyl-CoA reductase [NADPH]; Short=4-enoyl-CoA reductase [NADPH]; AltName: Full=Short chain dehydrogenase/reductase family 18C member 1; Flags: Precursor	1	3139.61	0	132.4	88.7	70.3	31.4	83.8	211.5	98.3	84.9	121.6	77	132.4	88.7	70.3	31.4	83.8	211.5	98.3	84.9	121.6	77	438156	293631	232697	103915	277208	700063	325167	280946	402501	254956		High	1047.21	0.65	102.088	0	1.596e-08	101.28
VAFITGGGTGLGKGMTTLLSSLGAQCVIASR	1xCarbamidomethyl [C26]; 1xSuccinyl [K13]	2.72578e-10	0	1	1	44	3913456	RecName: Full=2,4-dienoyl-CoA reductase, mitochondrial; AltName: Full=2,4-dienoyl-CoA reductase [NADPH]; Short=4-enoyl-CoA reductase [NADPH]; AltName: Full=Short chain dehydrogenase/reductase family 18C member 1; Flags: Precursor	1	3123.62	0	125.5	102.3	50.4	109	119.9	132.5	98.4	96.4	62.7	102.8	125.5	102.3	50.4	109	119.9	132.5	98.4	96.4	62.7	102.8	2.22875e+06	1.8171e+06	895891	1.93573e+06	2.12853e+06	2.35338e+06	1.74784e+06	1.71185e+06	1.11432e+06	1.82588e+06		High	1041.88	1.36	124.436	0	9.378e-12	123.88
VAEKEGWPLDIR	1xSuccinyl [K4]	0.00130594	0	1	1	8	6686275	RecName: Full=Aconitate hydratase, mitochondrial; Short=Aconitase; AltName: Full=Citrate hydro-lyase; Flags: Precursor	1	1512.77	0	90	122.9	116.3	78.7	114.7	99.3	113.6	81.1	87.9	95.5	90	122.9	116.3	78.7	114.7	99.3	113.6	81.1	87.9	95.5	1.12339e+06	1.53385e+06	1.45113e+06	981553	1.43077e+06	1.23973e+06	1.4181e+06	1011393	1.09735e+06	1.19135e+06		High	756.888	-0.48	71.1097	7.867e-05	0.0005277	71.61
VAASSAKMGLVETK	1xOxidation [M8]; 1xSuccinyl [K7]	3.19164e-06	0	1	1	179	37076898	RecName: Full=Methylglutaconyl-CoA hydratase, mitochondrial; AltName: Full=AU-specific RNA-binding enoyl-CoA hydratase; Short=AU-binding protein/enoyl-CoA hydratase; Flags: Precursor	1	1507.77	1	64.2	100.9	102	76.5	102.6	160.5	135.5	84.7	97.2	76	64.2	100.9	102	76.5	102.6	160.5	135.5	84.7	97.2	76	5.35235e+06	8.41379e+06	8.50389e+06	6.37715e+06	8.55385e+06	1.3388e+07	1.13045e+07	7.06607e+06	8.11095e+06	6.34057e+06		High	754.387	0.17	30.2814	0	4.991e-07	30.13
VAASSAKMGLVETK	1xSuccinyl [K7]	2.33616e-06	0	1	1	56	37076898	RecName: Full=Methylglutaconyl-CoA hydratase, mitochondrial; AltName: Full=AU-specific RNA-binding enoyl-CoA hydratase; Short=AU-binding protein/enoyl-CoA hydratase; Flags: Precursor	1	1491.77	0	85.8	98	76.8	109.5	91.7	139.2	141.8	102.6	79.3	75.4	85.8	98	76.8	109.5	91.7	139.2	141.8	102.6	79.3	75.4	8.96877e+06	10248435	8.03243e+06	1.14553e+07	9.58493e+06	1.45577e+07	1.48296e+07	1.07253e+07	8.29001e+06	7.88722e+06		High	746.39	0.64	42.592	0	1.632e-07	42.14
VAAKVAALTGLPFVTAPNK	1xSuccinyl [K4]	2.26413e-05	0	1	1	37	1730117	RecName: Full=Fumarate hydratase, mitochondrial; Short=Fumarase; Flags: Precursor	1	1968.12	0	97.7	159.3	97.5	60.6	87	130.9	77.6	86.4	100.9	102.1	97.7	159.3	97.5	60.6	87	130.9	77.6	86.4	100.9	102.1	753040	1.22858e+06	751688	467359	670636	1.0097e+06	598244	666325	777970	787630		High	984.562	0.24	94.0455	0	5.483e-06	93.12
TVVLGDLLIDDKDTVR	1xSuccinyl [K12]	7.5486e-08	0	1	1	46	38258193	RecName: Full=5'(3')-deoxyribonucleotidase, cytosolic type; AltName: Full=Cytosolic 5',3'-pyrimidine nucleotidase; AltName: Full=Deoxy-5'-nucleotidase 1; Short=dNT-1	1	1872	0	107.8	145	56.7	88.9	98.4	117	72.6	88.4	94.1	131.1	107.8	145	56.7	88.9	98.4	117	72.6	88.4	94.1	131.1	1.03433e+06	1.39055e+06	543409	852621	944046	1.12263e+06	696174	848275	902364	1.25712e+06		High	936.502	0.19	89.1742	0	7.235e-10	89.33
TVLKSFLSQGQVLKLEAK	2xSuccinyl [K4; K14]	7.94484e-05	0	1	1	14	1352049	RecName: Full=ATP synthase subunit O, mitochondrial; AltName: Full=Oligomycin sensitivity conferral protein; Short=OSCP; Flags: Precursor	2	2189.21	0	95.2	127.2	55.3	66.8	119	105.9	177.3	76.4	111.7	65.2	95.2	127.2	55.3	66.8	119	105.9	177.3	76.4	111.7	65.2	78860.3	105400	45769.1	55318	98593.8	87695.9	146894	63300.5	92537.3	54020.9		High	730.406	-1.97	97.7236	0	2.228e-06	97.24
TVLKSFLSQGQVLK	1xSuccinyl [K4]	2.31927e-06	0	1	1	356	1352049	RecName: Full=ATP synthase subunit O, mitochondrial; AltName: Full=Oligomycin sensitivity conferral protein; Short=OSCP; Flags: Precursor	1	1647.93	0	104.2	120.1	79.4	89.3	107.2	120.3	128.3	81.4	91.3	78.5	104.2	120.1	79.4	89.3	107.2	120.3	128.3	81.4	91.3	78.5	7.12897e+07	8.21915e+07	5.43549e+07	6.11227e+07	7.33498e+07	8.23189e+07	8.77488e+07	5.5661e+07	6.24456e+07	5.3713e+07		High	549.982	0.01	82.3435	0	2.343e-07	81.92
TVGIVGNQPKVASGCLDINSSVK	1xCarbamidomethyl [C15]; 1xSuccinyl [K10]	1.12255e-06	0	1	1	15	124106304	RecName: Full=Propionyl-CoA carboxylase beta chain, mitochondrial; Short=PCCase subunit beta; AltName: Full=Propanoyl-CoA:carbon dioxide ligase subunit beta; Flags: Precursor	1	2443.25	0	109.4	146	78.1	41.1	90.5	146.9	126.8	90.4	73.4	97.5	109.4	146	78.1	41.1	90.5	146.9	126.8	90.4	73.4	97.5	312259	416615	223007	117165	258207	419275	361745	257972	209380	278189		High	815.088	-0.07	63.1001	0	1.402e-08	62.7
TLVTLGKEDLSIK	1xSuccinyl [K7]	3.55049e-05	0	1	1	24	3183119	RecName: Full=[Pyruvate dehydrogenase (acetyl-transferring)] kinase isozyme 3, mitochondrial; AltName: Full=Pyruvate dehydrogenase kinase isoform 3; Flags: Precursor	1	1516.85	0	112.2	117.4	73.3	70.4	99.6	121.7	126.2	123.1	76.8	79.4	112.2	117.4	73.3	70.4	99.6	121.7	126.2	123.1	76.8	79.4	797209	833732	520790	499951	707194	863988	896080	874191	545232	563741		High	758.928	0.74	73.1143	0	2.207e-06	72.19
TGVKGLTAVSNNAGVDNFGLGLLLR	1xSuccinyl [K4]	4.85979e-09	0	1	1	25	2492998	RecName: Full=Succinyl-CoA:3-ketoacid coenzyme A transferase 1, mitochondrial; AltName: Full=3-oxoacid CoA-transferase 1; AltName: Full=Somatic-type succinyl-CoA:3-oxoacid CoA-transferase; Short=SCOT-s; Flags: Precursor	1	2586.39	0	100	128.3	63.1	112.6	105.3	121.7	116	110.2	71.5	71.3	100	128.3	63.1	112.6	105.3	121.7	116	110.2	71.5	71.3	505047	647980	318519	568601	532044	614710	585774	556435	361308	360354		High	862.801	-0.26	111.842	0	9.457e-11	111.55
TGGPGPKGISCIVVEK	1xCarbamidomethyl [C11]; 1xSuccinyl [K7]	8.25758e-06	0	1	1	24	26006699	RecName: Full=Isobutyryl-CoA dehydrogenase, mitochondrial; AltName: Full=Activator-recruited cofactor 42 kDa component; Short=ARC42; AltName: Full=Acyl-CoA dehydrogenase family member 8; Short=ACAD-8; Flags: Precursor	1	1698.87	0	81.1	104.8	85.7	58.5	97.8	180.5	133.2	85.4	82.8	90	81.1	104.8	85.7	58.5	97.8	180.5	133.2	85.4	82.8	90	975693	1260604	1.03112e+06	704063	1.17656e+06	2171200	1.60249e+06	1.02655e+06	996043	1.08255e+06		High	849.94	0.01	56.2817	0	5.08e-06	55.55
TFESLVDFSKALGK	1xSuccinyl [K10]	3.79882e-06	0	1	1	92	311033442	RecName: Full=Hydroxyacyl-coenzyme A dehydrogenase, mitochondrial; Short=HCDH; AltName: Full=Medium and short-chain L-3-hydroxyacyl-coenzyme A dehydrogenase; AltName: Full=Short-chain 3-hydroxyacyl-CoA dehydrogenase; Flags: Precursor	1	1641.84	0	91.6	120	82.3	67.5	96.2	128.4	129.9	90.4	92.2	101.5	91.6	120	82.3	67.5	96.2	128.4	129.9	90.4	92.2	101.5	2.71373e+06	3.55597e+06	2.43772e+06	2.00106e+06	2.85149e+06	3.80518e+06	3.85013e+06	2.6799e+06	2.73149e+06	3.0076e+06		High	821.422	-0.52	94.8985	0	3.386e-07	95.21
TCGFDFTGAVEDISKIPEQSVLLLHACAHNPTGVDPRPEQWK	2xCarbamidomethyl [C2; C27]; 1xDeamidated [N/Q]; 1xSuccinyl [K]	0.00201639	0	1	1	6	308153643	RecName: Full=Aspartate aminotransferase, mitochondrial; Short=mAspAT; AltName: Full=Fatty acid-binding protein; Short=FABP-1; AltName: Full=Glutamate oxaloacetate transaminase 2; AltName: Full=Kynurenine aminotransferase 4; AltName: Full=Kynurenine aminotransferase IV; AltName: Full=Kynurenine--oxoglutarate transaminase 4; AltName: Full=Kynurenine--oxoglutarate transaminase IV; AltName: Full=Pla…	1	4821.29	0	262.7	118.5	56	71.3	94	157.3	79.6	85.8	41.1	33.6	262.7	118.5	56	71.3	94	157.3	79.6	85.8	41.1	33.6	468264	211238	99872.3	127134	167639	280298	141898	152999	73245.8	59891.2		High	965.067	2.75	117.112	0	0.0001039	117.32
TAMKYNLGLDLR	1xOxidation [M3]; 1xSuccinyl [K4]	0.000336593	0	1	1	110	118541	RecName: Full=Glutamate dehydrogenase 1, mitochondrial; Short=GDH 1; Flags: Precursor	1	1510.76	0	78.8	94.6	93.9	67.3	82.6	170.8	108.6	86.9	114.7	101.8	78.8	94.6	93.9	67.3	82.6	170.8	108.6	86.9	114.7	101.8	1.59416e+07	1.9141e+07	1.90035e+07	1.361e+07	1.67202e+07	3.45731e+07	2.19695e+07	1.75942e+07	2.3205e+07	2.06031e+07		High	755.882	0.28	64.7184	0	9.088e-05	64.52
TAMKYNLGLDLR	1xSuccinyl [K4]	4.4785e-05	0	1	1	132	118541	RecName: Full=Glutamate dehydrogenase 1, mitochondrial; Short=GDH 1; Flags: Precursor	1	1494.76	0	84.6	97	72.5	122.2	88.3	115.8	122.9	99.5	88.8	108.5	84.6	97	72.5	122.2	88.3	115.8	122.9	99.5	88.8	108.5	2.25691e+07	2.58809e+07	1.93393e+07	3.25986e+07	2.35643e+07	3.09017e+07	3.28085e+07	2.65599e+07	23686988	28953048		High	498.925	-0.19	73.3643	0	1.423e-05	72.66
TAAYVNAIEKVFK	1xSuccinyl [K10]	4.18417e-07	0	2	2	101	118541; 13432152	RecName: Full=Glutamate dehydrogenase 1, mitochondrial; Short=GDH 1; Flags: Precursor RecName: Full=Glutamate dehydrogenase 2, mitochondrial; Short=GDH 2; Flags: Precursor	1	1553.82	1	78.9	185.5	63.3	84.8	71.4	147.2	105.5	85.4	97	81	78.9	185.5	63.3	84.8	71.4	147.2	105.5	85.4	97	81	1.39127e+07	3.2733e+07	1.11638e+07	1.49667e+07	1.26028e+07	2.59701e+07	1.86165e+07	1.50572e+07	1.71097e+07	1.42833e+07	Shared	High	777.414	-0.09	92.3714	0	1.152e-05	91.74
SYYLKPSKMNEFLENFEK	1xSuccinyl [K]; 2xAcetyl [K5; K8]; 1xOxidation [M9]	2.17264e-06	0	1	1	79	18203499	RecName: Full=Protein NipSnap homolog 3A; Short=NipSnap3A; AltName: Full=Protein NipSnap homolog 4; Short=NipSnap4; AltName: Full=Target for Salmonella secreted protein C; Short=TassC	1	2367.12	0	74.5	58.3	253.2	41.6	30.2	184.2	46.4	91.6	159.3	60.6	74.5	58.3	253.2	41.6	30.2	184.2	46.4	91.6	159.3	60.6	2.56626e+06	2009162	8.72036e+06	1.43336e+06	1.04122e+06	6.34439e+06	1.59872e+06	3.15499e+06	5.48533e+06	2.0885e+06		High	789.712	-0.07	97.6415	0	4.499e-08	96.63
SYSKLLCGLLAER	1xCarbamidomethyl [C7]; 1xSuccinyl [K4]	0.000883057	0	1	1	10	1170955	RecName: Full=Macrophage migration inhibitory factor; Short=MIF; AltName: Full=Glycosylation-inhibiting factor; Short=GIF; AltName: Full=L-dopachrome isomerase; AltName: Full=L-dopachrome tautomerase; AltName: Full=Phenylpyruvate tautomerase	1	1609.83	0	94	122.6	74.4	73.5	112.1	132.4	118.8	82	87.3	102.9	94	122.6	74.4	73.5	112.1	132.4	118.8	82	87.3	102.9	145780	190104	115426	113925	173836	205327	184168	127139	135396	159579		High	805.418	2.1	92.7685	0	5.426e-05	92.22
SYKPVFWSPSSR	1xSuccinyl [K3]	0.00068021	0	1	1	25	94730583	RecName: Full=Isoleucine--tRNA ligase, mitochondrial; AltName: Full=Isoleucyl-tRNA synthetase; Short=IleRS; Flags: Precursor	0	1540.74	0	82.3	107.3	88.3	83.8	126.3	118.6	132.9	92.4	80.7	87.5	82.3	107.3	88.3	83.8	126.3	118.6	132.9	92.4	80.7	87.5	347893	453618	373430	354233	534272	501512	561867	390906	341430	369844		High	770.875	0.2	68.0928	9.148e-05	0.0007512	68.39
STVPHAYATADCDLGAVLKVR	1xCarbamidomethyl [C12]; 1xSuccinyl [K19]	1.04398e-06	0	1	1	32	12643417	RecName: Full=Pyruvate dehydrogenase protein X component, mitochondrial; AltName: Full=Dihydrolipoamide dehydrogenase-binding protein of pyruvate dehydrogenase complex; AltName: Full=E3-binding protein; Short=E3BP; AltName: Full=Lipoyl-containing pyruvate dehydrogenase complex component X; AltName: Full=proX; Flags: Precursor	1	2344.16	0	113.6	141.2	76.8	133.9	87	121.3	98.6	64.8	67.7	94.9	113.6	141.2	76.8	133.9	87	121.3	98.6	64.8	67.7	94.9	1.89106e+06	2.35019e+06	1.27831e+06	2.22835e+06	1.44801e+06	2.01911e+06	1.6411e+06	1.07746e+06	1.1269e+06	1.57955e+06		High	782.059	0.4	72.9995	0	1.031e-07	72.8
STMNFKIGGVTER	1xSuccinyl [K6]	0.000100942	0	1	1	24	1730117	RecName: Full=Fumarate hydratase, mitochondrial; Short=Fumarase; Flags: Precursor	1	1539.75	0	92.5	110.4	86.3	96.4	105.1	118.1	148.1	86.1	70.4	86.6	92.5	110.4	86.3	96.4	105.1	118.1	148.1	86.1	70.4	86.6	2.3136e+06	2.76296e+06	2.16019e+06	2.41231e+06	2.62924e+06	2.95618e+06	3.70562e+06	2.15517e+06	1.76102e+06	2.16622e+06		High	770.377	0.11	57.0866	0	7.563e-06	57.61
STCTINYSKDLPLAQGIK	1xCarbamidomethyl [C3]; 1xSuccinyl [K9]	6.40549e-06	0	1	1	22	294862544	RecName: Full=Alpha-aminoadipic semialdehyde dehydrogenase; Short=Alpha-AASA dehydrogenase; AltName: Full=Aldehyde dehydrogenase family 7 member A1; AltName: Full=Antiquitin-1; AltName: Full=Betaine aldehyde dehydrogenase; AltName: Full=Delta1-piperideine-6-carboxylate dehydrogenase; Short=P6c dehydrogenase; Flags: Precursor	1	2109.05	0	199.1		125.4	60.3	153.8	124	109.7	76.9	52	98.9	199.1		125.4	60.3	153.8	124	109.7	76.9	52	98.9	480844		302875	145556	371401	299533	264834	185617	125707	238872		High	1055.03	0.78	73.5939	0	2.838e-06	72.75
STAVKALTGGIAHLFK	1xSuccinyl [K5]	1.45767e-06	0	1	1	35	269849557	RecName: Full=Dihydrolipoyl dehydrogenase, mitochondrial; AltName: Full=Dihydrolipoamide dehydrogenase; AltName: Full=Glycine cleavage system L protein; Flags: Precursor	1	1713.95	0	102.5	133.8	85.1	66.5	82.5	166.7	119	86.6	63.7	93.7	102.5	133.8	85.1	66.5	82.5	166.7	119	86.6	63.7	93.7	997124	1.30216e+06	828022	646816	802697	1.62261e+06	1.15829e+06	842283	619569	912154		High	571.989	-0.13	94.0475	0	1.495e-06	93.03
THSDQFLVAFKEVGR	1xSuccinyl [K11]	1.60187e-06	0	1	1	101	543875	RecName: Full=ATP synthase subunit gamma, mitochondrial; AltName: Full=F-ATPase gamma subunit; Flags: Precursor	1	1833.91	0	110.6	126	54.6	103.9	110.5	134.2	118.2	78.2	84.2	79.6	110.6	126	54.6	103.9	110.5	134.2	118.2	78.2	84.2	79.6	8.23797e+06	9.38445e+06	4.067e+06	7.73622e+06	8.23077e+06	9.9957e+06	8.80014e+06	5.82193e+06	6.27394e+06	5.9292e+06		High	917.461	0.81	80.4934	0	3.614e-08	79.13
THTQDAVPLTLGQEFSGYVQQVKYAMTR	1xSuccinyl [K23]	3.07664e-09	0	1	1	38	1730117	RecName: Full=Fumarate hydratase, mitochondrial; Short=Fumarase; Flags: Precursor	1	3268.59	0	130.7	145.7	46.6	120.1	103.9	137	101.8	83.7	53.8	76.7	130.7	145.7	46.6	120.1	103.9	137	101.8	83.7	53.8	76.7	1.84851e+06	2.0604e+06	658673	1.69839e+06	1.47012e+06	1.9379e+06	1.44002e+06	1.18456e+06	761710	1.08527e+06		High	1090.2	-1.36	127.907	0	1.25e-11	128.01
TLSTIATSTDAASVVHSTDLVVEAIVENLKVK	1xSuccinyl [K]	8.25758e-06	0	1	1	25	311033442	RecName: Full=Hydroxyacyl-coenzyme A dehydrogenase, mitochondrial; Short=HCDH; AltName: Full=Medium and short-chain L-3-hydroxyacyl-coenzyme A dehydrogenase; AltName: Full=Short-chain 3-hydroxyacyl-CoA dehydrogenase; Flags: Precursor	1	3411.81	0	125.9	134.3	42.2	35	112.6	197.5	102.9	94.5	60.2	95	125.9	134.3	42.2	35	112.6	197.5	102.9	94.5	60.2	95	1.33729e+06	1.42651e+06	448678	372130	1.19645e+06	2.09811e+06	1.09295e+06	1.00449e+06	639578	1.00929e+06		High	853.705	-3.39	133.877	0	7.846e-05	134.15
TIEYLEEVAITFAKGLADK	1xSuccinyl [K14]	0.00133462	0	1	1	4	20141376	RecName: Full=Trifunctional enzyme subunit alpha, mitochondrial; AltName: Full=78 kDa gastrin-binding protein; AltName: Full=TP-alpha; Includes: RecName: Full=Long-chain enoyl-CoA hydratase; Includes: RecName: Full=Long chain 3-hydroxyacyl-CoA dehydrogenase; Flags: Precursor	1	2211.14	0	78.5	73.9	16	51.2	156.4	78.3	173.3	133	156.5	82.9	78.5	73.9	16	51.2	156.4	78.3	173.3	133	156.5	82.9	104211	98079.2	21258.5	68017.2	207681	103919	230043	176585	207699	110020		High	737.718	-1.51	134.163	0	6.366e-05	134.41
TIAQGNLSNTDVQAAKNK	1xSuccinyl [K]	2.6048e-06	0	1	1	13	21903482	RecName: Full=Cytochrome b-c1 complex subunit 2, mitochondrial; AltName: Full=Complex III subunit 2; AltName: Full=Core protein II; AltName: Full=Ubiquinol-cytochrome-c reductase complex core protein 2; Flags: Precursor	1	1972.99	0	131.8	83	81.1	99.6	125.2	161.3	123.7	57.8	66.8	69.7	131.8	83	81.1	99.6	125.2	161.3	123.7	57.8	66.8	69.7	84815.6	53380.2	52176.1	64095	80530.3	103743	79598.8	37196.9	42980.2	44819.6		High	987.001	0.71	34.806	0	3.819e-08	33.3
TIAPCQKAMQDAEVSK	1xCarbamidomethyl [C5]; 1xOxidation [M9]; 1xSuccinyl [K7]	8.25758e-06	0	1	1	36	21264428	RecName: Full=Stress-70 protein, mitochondrial; AltName: Full=75 kDa glucose-regulated protein; Short=GRP-75; AltName: Full=Heat shock 70 kDa protein 9; AltName: Full=Mortalin; Short=MOT; AltName: Full=Peptide-binding protein 74; Short=PBP74; Flags: Precursor	1	1892.87	0	102.5	95.9	134.9	51.7	79.6	141	134.4	82.4	85.2	92.4	102.5	95.9	134.9	51.7	79.6	141	134.4	82.4	85.2	92.4	514045	480513	676318	259178	398985	706583	673706	413079	427059	463195		High	631.63	0.81	32.4805	0	2.788e-07	31.68
TIAPCQKAMQDAEVSK	1xCarbamidomethyl [C5]; 1xSuccinyl [K7]	1.65281e-07	0	1	1	41	21264428	RecName: Full=Stress-70 protein, mitochondrial; AltName: Full=75 kDa glucose-regulated protein; Short=GRP-75; AltName: Full=Heat shock 70 kDa protein 9; AltName: Full=Mortalin; Short=MOT; AltName: Full=Peptide-binding protein 74; Short=PBP74; Flags: Precursor	1	1876.88	0	129.9	91.4	91.9	81.7	81.9	133.2	131.8	98.5	73.3	86.4	129.9	91.4	91.9	81.7	81.9	133.2	131.8	98.5	73.3	86.4	1.10998e+06	781192	785955	698007	699702	1.13886e+06	1.12646e+06	842278	626794	738549		High	626.296	-2	45.0655	0	1.439e-09	43.77
TKYWELIYEDSMDLIAK	1xSuccinyl [K2]	3.61893e-07	0	1	1	39	57015285	RecName: Full=Citrate synthase, mitochondrial; AltName: Full=Citrate (Si)-synthase; Flags: Precursor	1	2218.06	0	71.5	143.1	34.8	62.8	162.9	50.9	182	128.2	120.6	43.2	71.5	143.1	34.8	62.8	162.9	50.9	182	128.2	120.6	43.2	492900	985980	239547	433041	1.12253e+06	351032	1.254e+06	883151	830756	297419		High	740.026	0.78	124.998	0	3.642e-09	124.32
TKQFAPIHAEAPEFMEMSVEQEILVTGIK	1xSuccinyl [K2]	2.74678e-07	0	1	1	16	114549	RecName: Full=ATP synthase subunit beta, mitochondrial; Flags: Precursor	1	3373.67	0	104.1	122.3	11.3	83.8	118.6	160.3	133.2	87.7	77.4	101.4	104.1	122.3	11.3	83.8	118.6	160.3	133.2	87.7	77.4	101.4	276749	325106	29951.6	222698	315144	426097	354144	233034	205694	269494		High	1125.23	-1.21	110.873	0	2.614e-09	111.5
THTQDAVPLTLGQEFSGYVQQVKYAMTR	1xOxidation [M26]; 1xSuccinyl [K23]	5.5127e-07	0	1	1	28	1730117	RecName: Full=Fumarate hydratase, mitochondrial; Short=Fumarase; Flags: Precursor	1	3284.59	0	135.8	130.4	61.4	42	87.7	241.4	90.4	70.6	76.2	64.1	135.8	130.4	61.4	42	87.7	241.4	90.4	70.6	76.2	64.1	680624	653447	307626	210647	439466	1.20998e+06	453302	353611	382102	321368		High	1095.53	-0.29	107.761	0	6.007e-09	107.15
YYDPKTCGFDFTGAVEDISK	1xCarbamidomethyl [C7]; 1xSuccinyl [K5]	6.93487e-09	0	1	1	124	308153643	RecName: Full=Aspartate aminotransferase, mitochondrial; Short=mAspAT; AltName: Full=Fatty acid-binding protein; Short=FABP-1; AltName: Full=Glutamate oxaloacetate transaminase 2; AltName: Full=Kynurenine aminotransferase 4; AltName: Full=Kynurenine aminotransferase IV; AltName: Full=Kynurenine--oxoglutarate transaminase 4; AltName: Full=Kynurenine--oxoglutarate transaminase IV; AltName: Full=Pla…	1	2413.05	0	132.5	87.5	96.3	106.2	110.9	64	140.8	96.5	103.4	61.9	132.5	87.5	96.3	106.2	110.9	64	140.8	96.5	103.4	61.9	3.41419e+07	22552901	2.48146e+07	27356182	2.85874e+07	1.64883e+07	3.62893e+07	2.48529e+07	2.66315e+07	15956625		High	805.023	0.19	88.3229	0	6.893e-11	87.89
AVELLGDIVQNCSLEDSQIEKER	1xCarbamidomethyl [C12]; 1xSuccinyl [K21]	3.81619e-08	0	1	1	45	92090651	RecName: Full=Cytochrome b-c1 complex subunit 1, mitochondrial; AltName: Full=Complex III subunit 1; AltName: Full=Core protein I; AltName: Full=Ubiquinol-cytochrome-c reductase complex core protein 1; Flags: Precursor	1	2745.32	0	118.4	138.5	94.4	93	99.9	115.8	109.3	53.1	93.4	84.3	118.4	138.5	94.4	93	99.9	115.8	109.3	53.1	93.4	84.3	1.73653e+06	2.0306e+06	1.38362e+06	1363507	1.46452e+06	1.69804e+06	1.60331e+06	777987	1.36909e+06	1.23629e+06		High	915.78	0.52	86.5559	0	4.634e-10	85.55
FGGIDILVNNASAISLTNTLDTPTKR	1xSuccinyl [K25]	0.000520133	0	1	1	13	74749521	RecName: Full=Hydroxysteroid dehydrogenase-like protein 2; AltName: Full=Short chain dehydrogenase/reductase family 13C member 1	1	2831.48	0	86.5	106.2	29.5	74.4	136.8	164.1	101.1	111.3	113.9	76.2	86.5	106.2	29.5	74.4	136.8	164.1	101.1	111.3	113.9	76.2	190591	233898	64883.5	163986	301468	361569	222773	245243	250875	167801		High	944.498	0.48	105.68	0	4.196e-05	105.55
CAVVDVPFGGAKAGVK	1xCarbamidomethyl [C1]; 1xSuccinyl [K]	9.851e-07	0	2	2	47	118541; 13432152	RecName: Full=Glutamate dehydrogenase 1, mitochondrial; Short=GDH 1; Flags: Precursor RecName: Full=Glutamate dehydrogenase 2, mitochondrial; Short=GDH 2; Flags: Precursor	1	1674.85	0	85.1	92.1	90.9	83.3	76.6	156.9	84.2	133.4	81.2	116.4	85.1	92.1	90.9	83.3	76.6	156.9	84.2	133.4	81.2	116.4	1.36417e+06	1.47604e+06	1.45761e+06	1.33492e+06	1.22759e+06	2.51467e+06	1.34905e+06	2.13776e+06	1.30246e+06	1.86657e+06	Shared	High	558.955	-0.23	62.079	0	6.99e-05	61.67
FGAKCIAVGESDGSIWNPDGIDPK	1xCarbamidomethyl [C5]; 1xSuccinyl [K4]	1.57879e-06	0	2	2	38	118541; 13432152	RecName: Full=Glutamate dehydrogenase 1, mitochondrial; Short=GDH 1; Flags: Precursor RecName: Full=Glutamate dehydrogenase 2, mitochondrial; Short=GDH 2; Flags: Precursor	1	2633.22	0	85	113.3	62.1	78.6	95.1	145.4	111.7	82.8	94.5	131.4	85	113.3	62.1	78.6	95.1	145.4	111.7	82.8	94.5	131.4	578126	770652	422374	534162	646848	988539	759227	562839	642669	893692	Shared	High	1317.11	-0.04	81.9712	0	3.876e-07	81.74
CEFQDAYVLLSEKK	1xCarbamidomethyl [C1]; 1xSuccinyl [K]	0.000641874	0	1	1	53	129379	RecName: Full=60 kDa heat shock protein, mitochondrial; AltName: Full=60 kDa chaperonin; AltName: Full=Chaperonin 60; Short=CPN60; AltName: Full=Heat shock protein 60; Short=HSP-60; Short=Hsp60; AltName: Full=HuCHA60; AltName: Full=Mitochondrial matrix protein P1; AltName: Full=P60 lymphocyte protein; Flags: Precursor	1	1829.86	1	81.2	99	68.9	80.8	115.9	122.2	139.3	103.8	100.8	88.1	81.2	99	68.9	80.8	115.9	122.2	139.3	103.8	100.8	88.1	927312	1.13017e+06	787179	922501	1.3237e+06	1.39609e+06	1.59136e+06	1.18553e+06	1.15125e+06	1.00606e+06		High	915.434	-0.94	81.8485	1.945e-05	0.0001522	81.72
CGAHYKLVPQQLAH	1xCarbamidomethyl [C1]; 1xSuccinyl [K6]	0.000670417	0	1	1	49	20141332	RecName: Full=Cytochrome c oxidase subunit 5B, mitochondrial; AltName: Full=Cytochrome c oxidase polypeptide Vb; Flags: Precursor	1	1721.84	1	107.1	114.1	104.6	77	97.6	168.2	122.3	65.7	78	65.2	107.1	114.1	104.6	77	97.6	168.2	122.3	65.7	78	65.2	6.24858e+06	6.65697e+06	6.09956e+06	4.49045e+06	5.69344e+06	9.81145e+06	7135874	3.83472e+06	4550985	3.80416e+06		High	861.425	0.45	49.2681	0	2.806e-05	49.47
CKSQFTITPGSEQIR	1xCarbamidomethyl [C1]; 1xSuccinyl [K2]	1.79496e-05	0	1	1	14	6686275	RecName: Full=Aconitate hydratase, mitochondrial; Short=Aconitase; AltName: Full=Citrate hydro-lyase; Flags: Precursor	1	1851.89	0	117	124.5	106.2	88.3	113.7	118.1	106.2	76.9	68.2	80.8	117	124.5	106.2	88.3	113.7	118.1	106.2	76.9	68.2	80.8	126486	134618	114807	95492.1	122972	127737	114866	83166	73705.3	87415.2		High	926.449	0.16	52.0248	0	3.786e-07	51.35
FFESFGDLSTPDAVMGNPKVK	1xSuccinyl [K]	9.90007e-06	0	1	1	51	56749856	RecName: Full=Hemoglobin subunit beta; AltName: Full=Beta-globin; AltName: Full=Hemoglobin beta chain; Contains: RecName: Full=LVV-hemorphin-7; Contains: RecName: Full=Spinorphin	1	2386.13	0	47.5	96.4	34.8	67.7	38.8	95.2	225.6	105.5	64.6	224	47.5	96.4	34.8	67.7	38.8	95.2	225.6	105.5	64.6	224	230102	467225	168564	328188	188108	461650	1093985	511451	313313	1.08583e+06		High	1193.57	-0.34	88.6484	0	9.505e-07	87.91
CIAVGESDGSIWNPDGIDPKELEDFK	1xCarbamidomethyl [C1]; 1xSuccinyl [K]	3.36421e-10	0	2	2	137	118541; 13432152	RecName: Full=Glutamate dehydrogenase 1, mitochondrial; Short=GDH 1; Flags: Precursor RecName: Full=Glutamate dehydrogenase 2, mitochondrial; Short=GDH 2; Flags: Precursor	1	2991.36	0	80.9	128.3	77.2	84.1	77.2	144	98.5	78	106.4	125.5	80.9	128.3	77.2	84.1	77.2	144	98.5	78	106.4	125.5	7.88552e+06	1.25073e+07	7.52841e+06	8.19626e+06	7.52359e+06	1.40441e+07	9607625	7.60064e+06	1.03759e+07	1.22354e+07	Shared	High	997.79	-0.28	97.1666	0	9.043e-13	97.06
CIAVGESDGSIWNPDGIDPKELEDFK	1xCarbamidomethyl [C1]; 1xDeamidated [N13]; 1xSuccinyl [K]	3.31713e-07	0	2	2	109	118541; 13432152	RecName: Full=Glutamate dehydrogenase 1, mitochondrial; Short=GDH 1; Flags: Precursor RecName: Full=Glutamate dehydrogenase 2, mitochondrial; Short=GDH 2; Flags: Precursor	1	2992.34	0		451.3	7.4	21.6	8	47	27.6	20.2	377	39.8		451.3	7.4	21.6	8	47	27.6	20.2	377	39.8		657873	10811	31523.8	11671.9	68572.5	40255	29483.1	549599	58022.8	Shared	High	998.127	8.58	99.4509	0	7.749e-08	112.26
FETEKNNGAGYFLEHLAFK	1xDeamidated [N]; 1xSuccinyl [K5]	0.000167743	0	1	1	18	92090651	RecName: Full=Cytochrome b-c1 complex subunit 1, mitochondrial; AltName: Full=Complex III subunit 1; AltName: Full=Core protein I; AltName: Full=Ubiquinol-cytochrome-c reductase complex core protein 1; Flags: Precursor	1	2316.08	0	131.3	113.5	87.8	65	111.8	114.3	153.7	64.9	75.6	82.1	131.3	113.5	87.8	65	111.8	114.3	153.7	64.9	75.6	82.1	388331	335559	259560	192185	330624	337873	454409	191846	223600	242678		High	772.698	-0.63	98.712	4.456e-05	0.0002589	97.84
FETEKNNGAGYFLEHLAFK	1xSuccinyl [K5]	0.000970307	0	1	1	6	92090651	RecName: Full=Cytochrome b-c1 complex subunit 1, mitochondrial; AltName: Full=Complex III subunit 1; AltName: Full=Core protein I; AltName: Full=Ubiquinol-cytochrome-c reductase complex core protein 1; Flags: Precursor	1	2315.1	0	137.9	115.4	87.5	83.5	100.1	126.7	127	65.7	79	77.4	137.9	115.4	87.5	83.5	100.1	126.7	127	65.7	79	77.4	1.54585e+06	1.29332e+06	980567	935572	1.12193e+06	1.42037e+06	1.4234e+06	736453	885715	867440		High	772.371	0.14	94.6279	0	0.0001026	95.24
FKEKLTAASVGVQGSGWGWLGFNK	1xSuccinyl [K]	1.1525e-08	0	1	1	52	134665	RecName: Full=Superoxide dismutase [Mn], mitochondrial; Flags: Precursor	2	2667.36	0	104.4	127.7	33.9	136.9	107.8	126.1	124.4	74.1	93.6	71.4	104.4	127.7	33.9	136.9	107.8	126.1	124.4	74.1	93.6	71.4	924099	1.13e+06	299763	1.21151e+06	953935	1.11593e+06	1.10094e+06	655521	828146	632430		High	889.791	0.19	95.3923	0	3.165e-10	95.27
AYEDQTKPVLEYYQK	1xSuccinyl [K7]	1.06695e-06	0	1	1	25	23831297	RecName: Full=GTP:AMP phosphotransferase AK3, mitochondrial; AltName: Full=Adenylate kinase 3; Short=AK 3; AltName: Full=Adenylate kinase 3 alpha-like 1	0	1974.93	0	83.8	106.5	77.4	84.9	78.7	130.4	124.7	91.2	79.7	142.6	83.8	106.5	77.4	84.9	78.7	130.4	124.7	91.2	79.7	142.6	554620	704394	512258	561660	520481	862534	825107	603367	527259	943486		High	987.971	0.75	57.329	0	3.43e-08	57.37
FGLEGCEVLIPALKTIIDK	1xCarbamidomethyl [C6]; 1xSuccinyl [K]	1.30435e-05	0	1	1	23	160332299	RecName: Full=2-oxoglutarate dehydrogenase, mitochondrial; AltName: Full=2-oxoglutarate dehydrogenase complex component E1; Short=OGDC-E1; AltName: Full=Alpha-ketoglutarate dehydrogenase; Flags: Precursor	1	2216.19	0	113.9	178.8	63.8	97.9	101	66.2	125	92	74.7	86.6	113.9	178.8	63.8	97.9	101	66.2	125	92	74.7	86.6	266417	418116	149217	228846	236258	154829	292227	215241	174657	202514		High	739.402	1.08	126.506	0	4.168e-06	126.35
FKDIFQEIFDK	1xSuccinyl [K2]	0.000242847	0	1	1	72	20141568	RecName: Full=Isocitrate dehydrogenase [NADP], mitochondrial; Short=IDH; AltName: Full=ICD-M; AltName: Full=IDP; AltName: Full=NADP(+)-specific ICDH; AltName: Full=Oxalosuccinate decarboxylase; Flags: Precursor	1	1529.75	0	112.8	119.1	83.6	91.5	100.1	91.1	130.7	84.2	85.7	101.3	112.8	119.1	83.6	91.5	100.1	91.1	130.7	84.2	85.7	101.3	3.38704e+06	3.57557e+06	2.51082e+06	2.7487e+06	3006276	2.73575e+06	3.9235e+06	2.52812e+06	2.57296e+06	3.04133e+06		High	765.38	0.38	110.147	2.784e-05	0.0001805	109.7
AYGLKILGTAGTEEGQK	1xSuccinyl [K5]	4.61039e-05	0	1	1	9	585013	RecName: Full=Quinone oxidoreductase; AltName: Full=NADPH:quinone reductase; AltName: Full=Zeta-crystallin	1	1835.94	0		147.5	146.3		127.8		150.9	179.2	44	204.3		147.5	146.3		127.8		150.9	179.2	44	204.3		323072	320570		280036		330685	392602	96381	447477		High	918.473	0.56	65.3682	0	1.16e-06	65.36
AYPHVFTKGIPNVLR	1xSuccinyl [K8]	6.82195e-05	0	1	1	47	20141846	RecName: Full=Cytochrome b-c1 complex subunit 8; AltName: Full=Complex III subunit 8; AltName: Full=Complex III subunit VIII; AltName: Full=Ubiquinol-cytochrome c reductase complex 9.5 kDa protein; AltName: Full=Ubiquinol-cytochrome c reductase complex ubiquinone-binding protein QP-C	1	1811.98	0	127.1	113.8	123.7	102.5	100.3	130.6	122.8	56.8	60.4	62.2	127.1	113.8	123.7	102.5	100.3	130.6	122.8	56.8	60.4	62.2	3.07375e+06	2.75178e+06	2.99164e+06	2.47876e+06	2.42595e+06	3.15807e+06	2.96957e+06	1.37305e+06	1.46212e+06	1.5043e+06		High	906.494	-0.2	77.0476	0	1.85e-06	76.57
FGPIPLGSLGWKTVK	1xSuccinyl [K]	0.000792075	0	1	1	9	2833280	RecName: Full=NADH dehydrogenase [ubiquinone] 1 alpha subcomplex subunit 9, mitochondrial; AltName: Full=Complex I-39kD; Short=CI-39kD; AltName: Full=NADH-ubiquinone oxidoreductase 39 kDa subunit; Flags: Precursor	1	1699.94	0	89.6	103.4	116.9	76	130.5	116	178.8	50.6	94.5	43.5	89.6	103.4	116.9	76	130.5	116	178.8	50.6	94.5	43.5	114112	131615	148842	96766.9	166145	147723	227574	64474.9	120360	55374.1		High	850.474	-0.56	97.1565	3.599e-05	0.0002178	97.06
FGLEGCEVMIPALKTIIDK	1xCarbamidomethyl [C6]; 1xSuccinyl [K]	3.8455e-05	0	1	1	22	160419019	RecName: Full=2-oxoglutarate dehydrogenase-like, mitochondrial; AltName: Full=2-oxoglutarate dehydrogenase complex component E1-like; Short=OGDC-E1-like; AltName: Full=Alpha-ketoglutarate dehydrogenase-like; Flags: Precursor	1	2234.14	0	93.8	186.4	59.1	123.5	100.5	91.7	140.8	81.7	57.6	64.8	93.8	186.4	59.1	123.5	100.5	91.7	140.8	81.7	57.6	64.8	386561	768497	243600	508989	414430	378162	580442	336986	237410	267336		High	1117.58	-0.31	119.314	0	0.000106	119.14
FKDIFQEIFDKHYK	1xSuccinyl [K]	9.25252e-05	0	1	1	41	20141568	RecName: Full=Isocitrate dehydrogenase [NADP], mitochondrial; Short=IDH; AltName: Full=ICD-M; AltName: Full=IDP; AltName: Full=NADP(+)-specific ICDH; AltName: Full=Oxalosuccinate decarboxylase; Flags: Precursor	2	1957.97	0	129.3	103.9	62.8	114.7	95.5	141.7	131	86.9	61	73.3	129.3	103.9	62.8	114.7	95.5	141.7	131	86.9	61	73.3	1.42922e+06	1.14875e+06	693815	1.26848e+06	1.05623e+06	1.5671e+06	1.44819e+06	960661	673914	810379		High	653.328	-0.13	94.6117	0	6.478e-06	94.81
EVVDYIIFGTVIQEVKTSNVAR	1xSuccinyl [K16]	7.99978e-08	0	1	1	35	116241345	RecName: Full=Trifunctional enzyme subunit beta, mitochondrial; AltName: Full=TP-beta; Includes: RecName: Full=3-ketoacyl-CoA thiolase; AltName: Full=Acetyl-CoA acyltransferase; AltName: Full=Beta-ketothiolase; Flags: Precursor	1	2580.36	0	107.4	118.7	39	56.9	78.9	136.2	92.3	87.4	144.8	138.5	107.4	118.7	39	56.9	78.9	136.2	92.3	87.4	144.8	138.5	582270	643707	211442	308377	427704	738667	500404	474125	785434	751184		High	860.79	-0.42	125.638	0	9.172e-10	125.69
EVQEFYKDTYNK	1xSuccinyl [K7]	0.000180365	0	1	1	27	231724	RecName: Full=CD9 antigen; AltName: Full=5H9 antigen; AltName: Full=Cell growth-inhibiting gene 2 protein; AltName: Full=Leukocyte antigen MIC3; AltName: Full=Motility-related protein; Short=MRP-1; AltName: Full=Tetraspanin-29; Short=Tspan-29; AltName: Full=p24; AltName: CD_antigen=CD9	1	1663.75	0	97.3	124.8	83.4	81.6	130.8	117	101.8	81.7	70.5	111	97.3	124.8	83.4	81.6	130.8	117	101.8	81.7	70.5	111	195821	251299	167976	164216	263434	235577	204958	164546	142023	223408		High	832.377	-0.8	42.3976	0	2.929e-05	42.01
EVPLVFPKTYGESMLYLDGQR	1xOxidation [M14]; 1xSuccinyl [K8]	3.31713e-07	0	1	1	94	224471815	RecName: Full=Acyl-coenzyme A thioesterase 9, mitochondrial; Short=Acyl-CoA thioesterase 9; AltName: Full=Acyl-CoA thioester hydrolase 9; Flags: Precursor	1	2558.25	0	116.5	176.9	90.5	104.7	60.1	120.9	111.7	71.8	96.5	50.3	116.5	176.9	90.5	104.7	60.1	120.9	111.7	71.8	96.5	50.3	2.65127e+06	4.02567e+06	2.05874e+06	2.38184e+06	1368355	2.75136e+06	2.54173e+06	1.63428e+06	2.19623e+06	1.14467e+06		High	853.421	0.58	93.5781	0	3.111e-07	92.48
EVPLVFPKTYGESMLYLDGQR	1xSuccinyl [K8]	4.04428e-08	0	1	1	62	224471815	RecName: Full=Acyl-coenzyme A thioesterase 9, mitochondrial; Short=Acyl-CoA thioesterase 9; AltName: Full=Acyl-CoA thioester hydrolase 9; Flags: Precursor	1	2542.25	0	100.1	201.2	77.2	116.9	80.5	66.2	133.3	87.5	73.6	63.4	100.1	201.2	77.2	116.9	80.5	66.2	133.3	87.5	73.6	63.4	4.27965e+06	8.59918e+06	3.2982e+06	4.99734e+06	3.44152e+06	2.82927e+06	5.69694e+06	3.74141e+06	3145114	2.7106e+06		High	848.089	-0.16	104.084	0	3.069e-10	104.24
EVVEAHVDQKNK	1xSuccinyl [K]	1.33305e-05	0	1	1	40	116241354	RecName: Full=ES1 protein homolog, mitochondrial; AltName: Full=Protein GT335; AltName: Full=Protein KNP-I; Flags: Precursor	1	1495.74	0	108	94.3	78.5	131.1	106.3	123.1	109.9	80.8	66.1	101.9	108	94.3	78.5	131.1	106.3	123.1	109.9	80.8	66.1	101.9	3.8299e+06	3.34516e+06	2.78341e+06	4.65207e+06	3.77165e+06	4366948	3.89707e+06	2.86604e+06	2.34628e+06	3.61424e+06		High	748.373	0.59	15.9988	0	1.79e-06	15.97
EVNLAVQNAKAAFK	1xSuccinyl [K10]	3.2383e-06	0	1	1	17	62511242	RecName: Full=4-trimethylaminobutyraldehyde dehydrogenase; Short=TMABADH; AltName: Full=Aldehyde dehydrogenase E3 isozyme; AltName: Full=Aldehyde dehydrogenase family 9 member A1; AltName: Full=Gamma-aminobutyraldehyde dehydrogenase; AltName: Full=R-aminobutyraldehyde dehydrogenase; Contains: RecName: Full=4-trimethylaminobutyraldehyde dehydrogenase, N-terminally processed	1	1602.85	0	114.2	120.5	58.8	78.3	116.9	126.8	107.9	87.7	80.1	108.8	114.2	120.5	58.8	78.3	116.9	126.8	107.9	87.7	80.1	108.8	147316	155327	75771.2	100947	150698	163538	139179	113044	103319	140347		High	801.928	0.3	63.309	0	4.951e-08	63.82
EVLEYNAIGGKYNR	1xSuccinyl [K11]	4.14444e-06	0	1	1	20	215274250	RecName: Full=Farnesyl pyrophosphate synthase; Short=FPP synthase; Short=FPS; AltName: Full=(2E,6E)-farnesyl diphosphate synthase; AltName: Full=Dimethylallyltranstransferase; AltName: Full=Farnesyl diphosphate synthase; AltName: Full=Geranyltranstransferase	1	1725.84	0	80.8	124.6	81.1	50.4	120.9	123.2	84.8	147.1	92.7	94.5	80.8	124.6	81.1	50.4	120.9	123.2	84.8	147.1	92.7	94.5	207160	319576	207973	129386	310170	315895	217565	377207	237847	242303		High	863.426	-0.3	52.9158	0	2.124e-07	53.2
EVKQLQEETPPGGPLTEALPPAR	1xSuccinyl [K3]	0.00161112	0	1	1	16	8134589	RecName: Full=NADH dehydrogenase [ubiquinone] 1 beta subcomplex subunit 9; AltName: Full=Complex I-B22; Short=CI-B22; AltName: Full=LYR motif-containing protein 3; AltName: Full=NADH-ubiquinone oxidoreductase B22 subunit	1	2557.31	0	151.3	95.8	169.5	70.8	176.7	157.2	128		16.7	33.8	151.3	95.8	169.5	70.8	176.7	157.2	128		16.7	33.8	439241	277974	492041	205494	512927	456212	371608		48555.7	98172.9		High	853.111	1.56	68.5365	0.0005595	0.00529	69.37
CIAVGESDGSIWNPDGIDPKELEDFKLQHGSILGFPK	1xCarbamidomethyl [C1]; 1xSuccinyl [K]	0.00022422	0	2	2	37	118541; 13432152	RecName: Full=Glutamate dehydrogenase 1, mitochondrial; Short=GDH 1; Flags: Precursor RecName: Full=Glutamate dehydrogenase 2, mitochondrial; Short=GDH 2; Flags: Precursor	2	4169.02	0	96.7	80.3	36.1	82.3	105.6	251.1	163.7	71.9	50.8	61.5	96.7	80.3	36.1	82.3	105.6	251.1	163.7	71.9	50.8	61.5	1.2788e+06	1.06215e+06	477404	1.08902e+06	1.39622e+06	3.3215e+06	2.16573e+06	950858	671748	813894	Shared	High	1043.01	-1.56	105	0	3.604e-05	105.08
EYLPIGGLAEFCKASAELALGENSEVLK	1xCarbamidomethyl [C12]; 1xSuccinyl [K13]	1.49655e-08	0	1	1	41	308153643	RecName: Full=Aspartate aminotransferase, mitochondrial; Short=mAspAT; AltName: Full=Fatty acid-binding protein; Short=FABP-1; AltName: Full=Glutamate oxaloacetate transaminase 2; AltName: Full=Kynurenine aminotransferase 4; AltName: Full=Kynurenine aminotransferase IV; AltName: Full=Kynurenine--oxoglutarate transaminase 4; AltName: Full=Kynurenine--oxoglutarate transaminase IV; AltName: Full=Pla…	1	3108.54	0	106.1	172.2	70.1	70.7	82.1	115.4	69.5	82.7	100.6	130.6	106.1	172.2	70.1	70.7	82.1	115.4	69.5	82.7	100.6	130.6	2.26445e+06	3.67407e+06	1.49583e+06	1.5079e+06	1.75099e+06	2.46242e+06	1.48185e+06	1.76462e+06	2.14744e+06	2.78732e+06		High	1036.85	-0.07	121.821	0	8.215e-11	120.96
FCNPGWDAFQGACYKHFSTR	2xCarbamidomethyl [C2; C13]; 1xSuccinyl [K15]	0.000211578	0	1	1	13	68067899	RecName: Full=Brevican core protein; AltName: Full=Brain-enriched hyaluronan-binding protein; Short=BEHAB; AltName: Full=Chondroitin sulfate proteoglycan 7; Flags: Precursor	1	2549.08	0	94.7	154.8	64.3	76.4	109.3	159.2	103.1	79.7	71.5	87	94.7	154.8	64.3	76.4	109.3	159.2	103.1	79.7	71.5	87	367575	600632	249399	296628	424093	617667	399972	309211	277240	337622		High	850.363	-0.22	77.9171	0	7.147e-06	76.8
CLEEVEDLIVKYR	1xCarbamidomethyl [C1]; 1xSuccinyl [K11]	0.000167743	0	1	1	31	48429239	RecName: Full=4-aminobutyrate aminotransferase, mitochondrial; AltName: Full=(S)-3-amino-2-methylpropionate transaminase; AltName: Full=GABA aminotransferase; Short=GABA-AT; AltName: Full=Gamma-amino-N-butyrate transaminase; Short=GABA transaminase; Short=GABA-T; AltName: Full=L-AIBAT; Flags: Precursor	1	1765.87	0	112.1	139.7	47.1	87.6	102.7	171.8	105	52.3	86.5	95.3	112.1	139.7	47.1	87.6	102.7	171.8	105	52.3	86.5	95.3	259817	323868	109098	203109	238102	398198	243481	121165	200448	220833		High	883.438	0.09	95.5861	3.599e-05	0.000223	94.76
CIPALDSLTPANEDQKIGIEIIK	1xCarbamidomethyl [C1]; 1xSuccinyl [K16]	2.29107e-07	0	1	1	24	129379	RecName: Full=60 kDa heat shock protein, mitochondrial; AltName: Full=60 kDa chaperonin; AltName: Full=Chaperonin 60; Short=CPN60; AltName: Full=Heat shock protein 60; Short=HSP-60; Short=Hsp60; AltName: Full=HuCHA60; AltName: Full=Mitochondrial matrix protein P1; AltName: Full=P60 lymphocyte protein; Flags: Precursor	1	2638.36	0	92.6	131.6	80.1	32.9	91.6	157.3	116.5	94.3	90.1	113.2	92.6	131.6	80.1	32.9	91.6	157.3	116.5	94.3	90.1	113.2	452025	642355	391065	160518	447091	767888	568642	460546	439998	552733		High	880.127	0.43	97.4268	0	2.511e-09	96.48
DADEAKRVESQLK	1xSuccinyl [K6]	0.00116301	0	1	1	39	308153643	RecName: Full=Aspartate aminotransferase, mitochondrial; Short=mAspAT; AltName: Full=Fatty acid-binding protein; Short=FABP-1; AltName: Full=Glutamate oxaloacetate transaminase 2; AltName: Full=Kynurenine aminotransferase 4; AltName: Full=Kynurenine aminotransferase IV; AltName: Full=Kynurenine--oxoglutarate transaminase 4; AltName: Full=Kynurenine--oxoglutarate transaminase IV; AltName: Full=Pla…	2	1588.78	0	122.1	61.4	63.6	160.7	99.8	119	234.9	67.5	37.5	33.5	122.1	61.4	63.6	160.7	99.8	119	234.9	67.5	37.5	33.5	4935755	2.47985e+06	2.5705e+06	6496297	4.03512e+06	4.81034e+06	9.49381e+06	2.72826e+06	1.51431e+06	1.35264e+06		High	530.265	-0.13	35.6501	0.001245	0.01132	35.61
FAGLHFFNPVPVMKLVEVIK	1xOxidation [M13]; 1xSuccinyl [K]	1.20428e-05	0	1	1	185	311033442	RecName: Full=Hydroxyacyl-coenzyme A dehydrogenase, mitochondrial; Short=HCDH; AltName: Full=Medium and short-chain L-3-hydroxyacyl-coenzyme A dehydrogenase; AltName: Full=Short-chain 3-hydroxyacyl-CoA dehydrogenase; Flags: Precursor	1	2401.3	0	95.9	124.4	55.9	46	84.2	262.3	87.7	90.2	78.9	74.6	95.9	124.4	55.9	46	84.2	262.3	87.7	90.2	78.9	74.6	3.77823e+06	4.90371e+06	2.20311e+06	1.81179e+06	3.31953e+06	1.03377e+07	3.45602e+06	3.55529e+06	3.11071e+06	2.93956e+06		High	1201.15	-0.77	121.397	9.756e-06	0.0001372	120.47
CTLPLTGKQCVNR	2xCarbamidomethyl [C1; C10]; 1xSuccinyl [K8]	1.60984e-05	0	1	1	44	2492998	RecName: Full=Succinyl-CoA:3-ketoacid coenzyme A transferase 1, mitochondrial; AltName: Full=3-oxoacid CoA-transferase 1; AltName: Full=Somatic-type succinyl-CoA:3-oxoacid CoA-transferase; Short=SCOT-s; Flags: Precursor	1	1646.8	0	106	109.3	100.4	95.1	99.8	124.6	126	102	70	66.9	106	109.3	100.4	95.1	99.8	124.6	126	102	70	66.9	1.18036e+06	1.21699e+06	1.11862e+06	1.05959e+06	1.11139e+06	1.38725e+06	1403007	1.13566e+06	779887	744856		High	823.903	-0.31	42.7273	0	3.316e-07	42.13
FAQMLEKVCVETVESGAMTK	1xCarbamidomethyl [C9]; 1xSuccinyl [K7]	7.43984e-08	0	1	1	27	20141568	RecName: Full=Isocitrate dehydrogenase [NADP], mitochondrial; Short=IDH; AltName: Full=ICD-M; AltName: Full=IDP; AltName: Full=NADP(+)-specific ICDH; AltName: Full=Oxalosuccinate decarboxylase; Flags: Precursor	1	2358.1	0	102.9	124.1	32.2	151	103.6	92.5	114.5	97.6	68.9	112.8	102.9	124.1	32.2	151	103.6	92.5	114.5	97.6	68.9	112.8	505338	609438	157963	741338	508609	454016	562484	479362	338184	553849		High	1179.56	2.67	85.043	0	5.552e-10	84.78
FKESFAEMNR	1xSuccinyl [K2]	0.00177011	0	1	1	30	117086	RecName: Full=Cytochrome c oxidase subunit 4 isoform 1, mitochondrial; AltName: Full=Cytochrome c oxidase polypeptide IV; AltName: Full=Cytochrome c oxidase subunit IV isoform 1; Short=COX IV-1; Flags: Precursor	1	1358.6	0	101.9	104.2	97.1	105.7	96.3	118.3	121.7	79.6	82.2	93	101.9	104.2	97.1	105.7	96.3	118.3	121.7	79.6	82.2	93	1.74692e+06	1786525	1.66551e+06	1.81273e+06	1650224	2.02743e+06	2.08692e+06	1.36455e+06	1.40904e+06	1.59466e+06		High	679.806	0.01	44.8712	0	8.934e-05	45.34
APALGGSFAGLEPMGLLWALEPEKPLVR	1xSuccinyl [K24]	0.000138906	0	1	2	10	269849771	RecName: Full=Acyl-coenzyme A thioesterase 2, mitochondrial; Short=Acyl-CoA thioesterase 2; AltName: Full=Acyl-coenzyme A thioester hydrolase 2a; AltName: Full=CTE-Ia; AltName: Full=Long-chain acyl-CoA thioesterase 2; AltName: Full=ZAP128; Flags: Precursor	0	3019.6	0	86	177.4		205.2	95	46.3	147.9	97.1		145.2	86	177.4		205.2	95	46.3	147.9	97.1		145.2	173720	358494		414775	192027	93564.9	298891	196191		293407		High	1007.2	-1.41	133.513	0	6.068e-05	133.72
FVFSLVDAMNGKEGVVECSFVK	1xCarbamidomethyl [C18]; 1xOxidation [M9]; 1xSuccinyl [K12]	3.52342e-08	0	1	1	45	215274114	RecName: Full=Malate dehydrogenase, mitochondrial; Flags: Precursor	1	2578.22	0	92.2	59.6	40.1	87.6	104.8	154.4	147.1	97.4	113.8	102.9	92.2	59.6	40.1	87.6	104.8	154.4	147.1	97.4	113.8	102.9	788581	509744	342617	749562	896515	1.3205e+06	1.25826e+06	832838	973504	879881		High	860.078	-0.11	97.3867	0	8.775e-10	96.86
FVFSLVDAMNGKEGVVECSFVK	1xCarbamidomethyl [C18]; 1xSuccinyl [K12]	2.4391e-09	0	1	1	59	215274114	RecName: Full=Malate dehydrogenase, mitochondrial; Flags: Precursor	1	2562.23	0	88.5	61.8	37.3	149.6	119.7	93.7	155.3	99.5	88.4	106.4	88.5	61.8	37.3	149.6	119.7	93.7	155.3	99.5	88.4	106.4	968033	676542	407782	1.6368e+06	1.30941e+06	1.02527e+06	1.70001e+06	1.08877e+06	967032	1.16398e+06		High	854.749	2.58	111.044	0	4.636e-10	110.24
FVESKSDKWIDIHNPATNEVIGR	1xSuccinyl [K]	1.13896e-06	0	1	1	30	12643424	RecName: Full=Methylmalonate-semialdehyde dehydrogenase [acylating], mitochondrial; Short=MMSDH; Short=Malonate-semialdehyde dehydrogenase [acylating]; AltName: Full=Aldehyde dehydrogenase family 6 member A1; Flags: Precursor	2	2755.37	0	154.1	90	54.9	120.3	102.5	170.7	143.1	74.9	39.6	50	154.1	90	54.9	120.3	102.5	170.7	143.1	74.9	39.6	50	1.131e+06	660633	403141	883204	752506	1.25273e+06	1.05036e+06	550089	290353	366678		High	919.128	0.45	67.5322	0	1.424e-08	67.35
ANVAKAGLVDDFEKK	1xAcetyl [K5]; 1xSuccinyl [K]	0.000383541	0	1	1	13	6831494	RecName: Full=ATP synthase subunit d, mitochondrial; Short=ATPase subunit d	2	1746.89	0	185.4	98.8	96.2	140.8	159.3	70.7	90.6	11.1	71.8	75.4	185.4	98.8	96.2	140.8	159.3	70.7	90.6	11.1	71.8	75.4	206039	109752	106946	156470	176988	78514.6	100625	12292.7	79832.8	83762.5		High	873.95	0.88	65.3083	0	2.75e-05	65.16
APALGGSFAGLEPMGLLWALEPEKPLVR	1xOxidation [M14]; 1xSuccinyl [K24]	0.000109329	0	1	2	12	269849771	RecName: Full=Acyl-coenzyme A thioesterase 2, mitochondrial; Short=Acyl-CoA thioesterase 2; AltName: Full=Acyl-coenzyme A thioester hydrolase 2a; AltName: Full=CTE-Ia; AltName: Full=Long-chain acyl-CoA thioesterase 2; AltName: Full=ZAP128; Flags: Precursor	0	3035.59	0	70.2	132.6	48.6	39.7	65.1	240.6	134	88.1	98.2	82.7	70.2	132.6	48.6	39.7	65.1	240.6	134	88.1	98.2	82.7	98339	185757	68129.5	55666.4	91157.4	337096	187774	123442	137593	115883		High	1012.54	0.14	126.852	0	6.046e-05	126.1
FTLGSVAGAVGATAVYPIDLVKTR	1xSuccinyl [K22]	3.44891e-05	0	1	1	27	206729858	RecName: Full=Calcium-binding mitochondrial carrier protein Aralar1; AltName: Full=Mitochondrial aspartate glutamate carrier 1; AltName: Full=Solute carrier family 25 member 12	1	2506.36	0	89.9	150.5	100.6	105.8	99.4	121.3	118.9	56.1	88.7	68.9	89.9	150.5	100.6	105.8	99.4	121.3	118.9	56.1	88.7	68.9	313967	525806	351382	369773	347189	423891	415392	196190	310003	240639		High	836.124	0.59	110.617	0	8.27e-07	109.58
APANKAFTGFIVEADTPGIQIGR	1xSuccinyl [K5]	0.000189762	0	1	1	1	113017	RecName: Full=Medium-chain specific acyl-CoA dehydrogenase, mitochondrial; Short=MCAD; Flags: Precursor	1	2473.27	0	119	106.8	43.4	64	98.2	183.8	163.7	25.9	102.3	92.9	119	106.8	43.4	64	98.2	183.8	163.7	25.9	102.3	92.9	319044	286203	116438	171490	263200	492561	438670	69522.1	274071	248938		High	825.096	0.26	94.6329	0	6.256e-06	93.97
APEEFELLSKVPLK	1xSuccinyl [K10]	1.84783e-05	0	1	1	19	21542295	RecName: Full=Trimethyllysine dioxygenase, mitochondrial; AltName: Full=Epsilon-trimethyllysine 2-oxoglutarate dioxygenase; AltName: Full=Epsilon-trimethyllysine hydroxylase; AltName: Full=TML hydroxylase; AltName: Full=TML-alpha-ketoglutarate dioxygenase; Short=TML dioxygenase; Short=TMLD; Flags: Precursor	1	1699.92	0	78.1	103.9	110.5	64.8	88.7	147.1	68.4	76.5	95.3	166.6	78.1	103.9	110.5	64.8	88.7	147.1	68.4	76.5	95.3	166.6	261054	347458	369506	216811	296526	491992	228724	255887	318764	556881		High	850.462	1.2	93.5508	0	3.931e-07	93.1
FTFEEAAKECENQDAR	1xCarbamidomethyl [C10]; 1xSuccinyl [K8]	5.75801e-07	0	1	1	29	2506816	RecName: Full=Versican core protein; AltName: Full=Chondroitin sulfate proteoglycan core protein 2; Short=Chondroitin sulfate proteoglycan 2; AltName: Full=Glial hyaluronate-binding protein; Short=GHAP; AltName: Full=Large fibroblast proteoglycan; AltName: Full=PG-M; Flags: Precursor	1	2044.86	0	98.6	121.8	65.8	52.2	106.6	163.5	107.5	79.2	101.4	103.4	98.6	121.8	65.8	52.2	106.6	163.5	107.5	79.2	101.4	103.4	342736	423424	228708	181466	370425	568210	373521	275221	352487	359530		High	682.29	0.8	53.1796	0	6.327e-09	53.44
FVDLYGAQKIVDR	1xSuccinyl [K9]	6.49913e-06	0	1	1	73	20141376	RecName: Full=Trifunctional enzyme subunit alpha, mitochondrial; AltName: Full=78 kDa gastrin-binding protein; AltName: Full=TP-alpha; Includes: RecName: Full=Long-chain enoyl-CoA hydratase; Includes: RecName: Full=Long chain 3-hydroxyacyl-CoA dehydrogenase; Flags: Precursor	1	1623.84	0	114.9	90.4	66.6	87.1	98.8	116.4	135.6	77.2	116.6	96.5	114.9	90.4	66.6	87.1	98.8	116.4	135.6	77.2	116.6	96.5	5.13146e+06	4.03684e+06	2.97482e+06	3.88939e+06	4.41394e+06	5.20188e+06	6058817	3.45111e+06	5.20945e+06	4.31073e+06		High	541.951	0.12	72.4422	0	9.913e-07	71.61
FTEEVVKQTQR	1xSuccinyl [K7]	0.000151541	0	1	1	25	62511242	RecName: Full=4-trimethylaminobutyraldehyde dehydrogenase; Short=TMABADH; AltName: Full=Aldehyde dehydrogenase E3 isozyme; AltName: Full=Aldehyde dehydrogenase family 9 member A1; AltName: Full=Gamma-aminobutyraldehyde dehydrogenase; AltName: Full=R-aminobutyraldehyde dehydrogenase; Contains: RecName: Full=4-trimethylaminobutyraldehyde dehydrogenase, N-terminally processed	1	1464.73	0	103.5	100.3	72.9	81.8	105.3	122.7	89.6	94.9	93.1	136	103.5	100.3	72.9	81.8	105.3	122.7	89.6	94.9	93.1	136	466836	452269	328562	368957	475017	553194	403847	428003	419644	613284		High	732.87	0.56	31.2632	0	5.526e-06	30.22
FVVEKAEQQK	1xSuccinyl [K5]	0.000797838	0	1	1	18	464371	RecName: Full=Prohibitin	1	1305.67	0	86.8	115.5	98.9	72.2	103.7	120.7	91.1	77.7	93.6	139.8	86.8	115.5	98.9	72.2	103.7	120.7	91.1	77.7	93.6	139.8	373403	497255	425512	310524	446360	519454	391932	334464	403024	601794		High	653.338	0.35	28.7632	0	6.302e-05	29.58
GAVHQLCQSLAGKNSGMPPGAAAIAVLPVTLDTPMNR	1xCarbamidomethyl [C7]; 1xDeamidated [N/Q]; 1xOxidation [M]; 1xSuccinyl [K13]	2.01594e-05	0	1	1	68	118572639	RecName: Full=Dihydropteridine reductase; AltName: Full=HDHPR; AltName: Full=Quinoid dihydropteridine reductase; AltName: Full=Short chain dehydrogenase/reductase family 33C member 1	1	3859.91	0	186	220.6		79.5	103.2	176.2	111.3	43.7	41.3	38.2	186	220.6		79.5	103.2	176.2	111.3	43.7	41.3	38.2	522999	620159		223428	290287	495571	312830	122875	116087	107534		High	1287.31	4.07	96.0838	0	1.743e-06	95.44
GAVHQLCQSLAGKNSGMPPGAAAIAVLPVTLDTPMNR	1xCarbamidomethyl [C7]; 1xSuccinyl [K13]	0.000167743	0	1	1	20	118572639	RecName: Full=Dihydropteridine reductase; AltName: Full=HDHPR; AltName: Full=Quinoid dihydropteridine reductase; AltName: Full=Short chain dehydrogenase/reductase family 33C member 1	1	3842.94	0	105.8	211.7	57.4	91.7	114.7	181.2	65	104.1	25.8	42.6	105.8	211.7	57.4	91.7	114.7	181.2	65	104.1	25.8	42.6	461493	922931	250120	399933	499937	790214	283458	453927	112476	185660		High	1281.65	-0.23	101.295	0	5.414e-06	100.61
ANIMKLGDGLFLQCCR	2xCarbamidomethyl [C14; C15]; 1xSuccinyl [K5]	4.76799e-07	0	1	1	51	1708404	RecName: Full=Isocitrate dehydrogenase [NAD] subunit gamma, mitochondrial; AltName: Full=Isocitric dehydrogenase subunit gamma; AltName: Full=NAD(+)-specific ICDH subunit gamma; Flags: Precursor	1	1995.94	0	126.1	132.6	60.1	121.9	105.3	78.8	150	79.6	66.6	78.9	126.1	132.6	60.1	121.9	105.3	78.8	150	79.6	66.6	78.9	2548141	2.67961e+06	1.21476e+06	2.46241e+06	2.12796e+06	1.59301e+06	3.0304e+06	1.60856e+06	1.34472e+06	1.59395e+06		High	998.477	0.59	93.2083	0	2.702e-06	93.18
GASIVEDKLVEDLR	1xSuccinyl [K8]	0.000106202	0	1	1	26	118541	RecName: Full=Glutamate dehydrogenase 1, mitochondrial; Short=GDH 1; Flags: Precursor	1	1643.85	0	85.2	99.8	84	83.1	78.5	145.3	118.8	86.5	100.7	118.1	85.2	99.8	84	83.1	78.5	145.3	118.8	86.5	100.7	118.1	2.2721e+07	26596111	2.24034e+07	22163286	2.09135e+07	3.87289e+07	31660868	2.30608e+07	2.68416e+07	3.14806e+07		High	548.621	-0.19	82.818	0	2.192e-05	82.45
ANVAKAGLVDDFEKK	1xSuccinyl [K5]	3.8177e-05	0	1	1	16	6831494	RecName: Full=ATP synthase subunit d, mitochondrial; Short=ATPase subunit d	2	1704.88	0	108	100.3	82.8	59.7	111.2	164.8	162.6	64.7	80.6	65.3	108	100.3	82.8	59.7	111.2	164.8	162.6	64.7	80.6	65.3	1.34625e+06	1249426	1.03212e+06	743347	1.38499e+06	2.05301e+06	2.02637e+06	806633	1.00448e+06	813677		High	852.945	1.65	57.5774	0	9.277e-07	56.54
ANTFVAELKGLDPAR	1xSuccinyl [K9]	3.43185e-06	0	1	1	95	215274114	RecName: Full=Malate dehydrogenase, mitochondrial; Flags: Precursor	1	1701.88	0	98.3	67	110.6	85	95.3	128.1	142.1	87.4	82.6	103.6	98.3	67	110.6	85	95.3	128.1	142.1	87.4	82.6	103.6	53602526	36519044	60270066	46306130	51969698	69817276	77445376	47613182	45041924	56467328		High	567.965	0.47	90.3267	0	2.035e-07	90.52
GALQNIIPASTGAAKAVGK	1xSuccinyl [K15]	7.33264e-08	0	1	1	47	120649	RecName: Full=Glyceraldehyde-3-phosphate dehydrogenase; Short=GAPDH; AltName: Full=Peptidyl-cysteine S-nitrosylase GAPDH	1	1867.03	0	107	125.4	84.9	83.7	88.3	149.6	117	73.9	82.2	88.1	107	125.4	84.9	83.7	88.3	149.6	117	73.9	82.2	88.1	1.49963e+06	1.75769e+06	1.18938e+06	1.17242e+06	1.23689e+06	2.09611e+06	1.63984e+06	1.03542e+06	1.15255e+06	1.23465e+06		High	623.014	-0.19	66.5411	0	3.054e-08	65.53
GAKNTFSSGSDLNAVK	1xSuccinyl [K3]	1.86128e-05	0	1	1	15	124007138	RecName: Full=Ethylmalonyl-CoA decarboxylase; AltName: Full=Enoyl-CoA hydratase domain-containing protein 1; AltName: Full=Methylmalonyl-CoA decarboxylase; Short=MMCD	1	1695.82	0	108.7	73.6	101.1	120.6	104.8	102.6	104.1	110.6	80.1	93.9	108.7	73.6	101.1	120.6	104.8	102.6	104.1	110.6	80.1	93.9	72973.1	49368.5	67847.2	80955	70317.9	68836.8	69842.4	74224.4	53789.8	62991		High	848.411	-2.32	37.2021	0.002639	0.02694	37.66
GAGGKAFCAGGDIR	1xCarbamidomethyl [C8]; 1xSuccinyl [K5]	2.3821e-05	0	1	1	30	146324905	RecName: Full=3-hydroxyisobutyryl-CoA hydrolase, mitochondrial; AltName: Full=3-hydroxyisobutyryl-coenzyme A hydrolase; Short=HIB-CoA hydrolase; Short=HIBYL-CoA-H; Flags: Precursor	1	1436.66	0	101.8	110.8	61.4	80.3	113.6	110.6	161.4	81.6	64.1	114.3	101.8	110.8	61.4	80.3	113.6	110.6	161.4	81.6	64.1	114.3	522486	568324	315221	412078	582763	567654	828059	418798	329032	586687		High	718.833	0.55	34.3758	0	5.615e-07	34.69
ANVAKAGLVDDFEK	1xSuccinyl [K5]	7.79186e-06	0	1	1	56	6831494	RecName: Full=ATP synthase subunit d, mitochondrial; Short=ATPase subunit d	1	1576.79	0	97.1	111.5	101	62.5	103.5	128.8	137.5	66.3	100.3	91.5	97.1	111.5	101	62.5	103.5	128.8	137.5	66.3	100.3	91.5	2.95822e+06	3.39849e+06	3.07804e+06	1.90436e+06	3.15282e+06	3.92499e+06	4.18803e+06	2.02086e+06	3.05598e+06	2.78633e+06		High	788.897	0.29	62.2189	0	2.439e-07	61.38
ASAELALGENSEVLKSGR	1xSuccinyl [K15]	1.66485e-07	0	1	1	88	308153643	RecName: Full=Aspartate aminotransferase, mitochondrial; Short=mAspAT; AltName: Full=Fatty acid-binding protein; Short=FABP-1; AltName: Full=Glutamate oxaloacetate transaminase 2; AltName: Full=Kynurenine aminotransferase 4; AltName: Full=Kynurenine aminotransferase IV; AltName: Full=Kynurenine--oxoglutarate transaminase 4; AltName: Full=Kynurenine--oxoglutarate transaminase IV; AltName: Full=Pla…	1	1930.97	3	109.1	134.8	83.4	92.8	89.5	125.1	108.3	80.5	82.4	94.2	109.1	134.8	83.4	92.8	89.5	125.1	108.3	80.5	82.4	94.2	1.09561e+07	1.35421e+07	8.3777e+06	9.3191e+06	8.99277e+06	1.25726e+07	1.08773e+07	8.08629e+06	8.28117e+06	9.46092e+06		High	965.991	1.49	59.5033	0	1.45e-09	56.65
ASAFALQEQPVVNAVIDDTTKEVVYR	1xSuccinyl [K21]	1.08255e-06	0	1	1	23	317373578	RecName: Full=Dihydrolipoyllysine-residue succinyltransferase component of 2-oxoglutarate dehydrogenase complex, mitochondrial; AltName: Full=2-oxoglutarate dehydrogenase complex component E2; Short=OGDC-E2; AltName: Full=Dihydrolipoamide succinyltransferase component of 2-oxoglutarate dehydrogenase complex; AltName: Full=E2K; Flags: Precursor	1	2963.5	0	90.4	147.5	53.9	67.8	117.4	166.3	128.7	72	69.3	86.6	90.4	147.5	53.9	67.8	117.4	166.3	128.7	72	69.3	86.6	755773	1.23271e+06	450473	566931	980994	1.38955e+06	1.07531e+06	601688	579083	723988		High	988.506	1.47	108.604	0	1.34e-08	108.79
EDPNLVPSISNKR	1xSuccinyl [K12]	0.000213118	0	1	1	26	20141332	RecName: Full=Cytochrome c oxidase subunit 5B, mitochondrial; AltName: Full=Cytochrome c oxidase polypeptide Vb; Flags: Precursor	1	1568.79	0	95.6	108.1	106.2	81.8	80.6	152.3	113.6	78.2	98.7	84.8	95.6	108.1	106.2	81.8	80.6	152.3	113.6	78.2	98.7	84.8	1.99676e+06	2.25778e+06	2.21855e+06	1.70763e+06	1.68414e+06	3.18038e+06	2.37216e+06	1633747	2.06026e+06	1.77078e+06		High	523.602	-0.2	47.8399	0.001389	0.01252	47.88
FLDPLPTSGITPGATVLTASGQTVGKFR	1xSuccinyl [K26]	0.000213118	0	1	1	14	74744873	RecName: Full=Putative transferase CAF17, mitochondrial; AltName: Full=Iron-sulfur cluster assembly factor homolog; Flags: Precursor	1	2931.55	0	113.1	144.8	89.4	69.5	92	134.2	135	90.1	88.2	43.7	113.1	144.8	89.4	69.5	92	134.2	135	90.1	88.2	43.7	216355	277023	170949	132896	175874	256714	258166	172310	168663	83571.8		High	977.854	0.36	99.8414	0	7.194e-06	99.59
AVKYSSAGTVEFLVDSK	1xSuccinyl [K3]	4.2665e-06	0	1	1	28	308153661	RecName: Full=Propionyl-CoA carboxylase alpha chain, mitochondrial; Short=PCCase subunit alpha; AltName: Full=Propanoyl-CoA:carbon dioxide ligase subunit alpha; Flags: Precursor	1	1900.95	0	93	128.1	32.3	90.2	119.9	108.1	116.2	117.5	95.7	99	93	128.1	32.3	90.2	119.9	108.1	116.2	117.5	95.7	99	302242	416354	104904	293237	389705	351359	377550	381998	310972	321842		High	950.979	-1.22	73.6719	0	6.884e-08	72.8
AVIMGAPGSGKGTVSSR	1xSuccinyl [K11]	0.00120591	0	1	1	10	23831297	RecName: Full=GTP:AMP phosphotransferase AK3, mitochondrial; AltName: Full=Adenylate kinase 3; Short=AK 3; AltName: Full=Adenylate kinase 3 alpha-like 1	1	1674.85	0	84.1	132.8	51.1	127.4	106.6	169.8	82.9	159	86.4		84.1	132.8	51.1	127.4	106.6	169.8	82.9	159	86.4		53450.6	84399.4	32458.4	80972.4	67794.5	107953	52714.2	101048	54912.7			High	837.929	1.3	36.8596	0	5.645e-05	35.61
FKNEEEVFAWNNEVK	1xSuccinyl [K2]	6.75468e-07	0	1	1	34	294862544	RecName: Full=Alpha-aminoadipic semialdehyde dehydrogenase; Short=Alpha-AASA dehydrogenase; AltName: Full=Aldehyde dehydrogenase family 7 member A1; AltName: Full=Antiquitin-1; AltName: Full=Betaine aldehyde dehydrogenase; AltName: Full=Delta1-piperideine-6-carboxylate dehydrogenase; Short=P6c dehydrogenase; Flags: Precursor	1	1982.91	0	80.3	83.3	72.5	107.8	95.1	168.6	124.1	62.1	109.9	96.3	80.3	83.3	72.5	107.8	95.1	168.6	124.1	62.1	109.9	96.3	736062	763664	664640	988081	872387	1.5463e+06	1.13766e+06	569308	1.00756e+06	883078		High	991.96	-0.06	72.9553	0	5.322e-08	72.23
AVVKTDIQIALPSGCYGR	1xCarbamidomethyl [C15]; 1xSuccinyl [K4]	2.50623e-05	0	1	1	18	347595814	RecName: Full=Deoxyuridine 5'-triphosphate nucleotidohydrolase, mitochondrial; Short=dUTPase; AltName: Full=dUTP pyrophosphatase; Flags: Precursor	1	2048.05	0	103.4	136.9	39.6	98.9	118	127.4	137.6	113.5	84.2	40.5	103.4	136.9	39.6	98.9	118	127.4	137.6	113.5	84.2	40.5	156197	206718	59778.9	149371	178266	192337	207787	171403	127158	61171.8		High	1024.53	-0.13	74.3788	0	7.397e-07	74.3
AVKAALADDFDTPR	1xSuccinyl [K3]	2.87672e-05	0	1	1	12	74761587	RecName: Full=Probable cysteine--tRNA ligase, mitochondrial; AltName: Full=Cysteinyl-tRNA synthetase; Short=CysRS; Flags: Precursor	1	1589.78	0	103.8	91	80.5	107.5	68.2	169.5	124.7	65.5	78.2	111	103.8	91	80.5	107.5	68.2	169.5	124.7	65.5	78.2	111	308495	270548	239276	319556	202618	503964	370780	194836	232548	329933		High	795.394	0.7	56.4579	0	1.178e-06	57.32
ATGKLIAQGR	1xSuccinyl [K4]	0.000322258	0	1	1	102	23396822	RecName: Full=Acyl-coenzyme A thioesterase 13; Short=Acyl-CoA thioesterase 13; AltName: Full=Thioesterase superfamily member 2; Contains: RecName: Full=Acyl-coenzyme A thioesterase 13, N-terminally processed	1	1114.62	0	94.7	101.4	103.6	65	124.4	133.6	114.5	82.2	83.1	97.5	94.7	101.4	103.6	65	124.4	133.6	114.5	82.2	83.1	97.5	2.53087e+07	2.70988e+07	2.76926e+07	17372388	3.32516e+07	35709580	3.06046e+07	2.19585e+07	2.21966e+07	2.60688e+07		High	557.815	0.42	24.5031	0	1.179e-05	23.24
FNAKYAVELEGQQPISVPPSTNSTVYR	1xSuccinyl [K4]	1.54063e-08	0	1	1	52	62511241	RecName: Full=Delta-1-pyrroline-5-carboxylate dehydrogenase, mitochondrial; Short=P5C dehydrogenase; AltName: Full=Aldehyde dehydrogenase family 4 member A1; AltName: Full=L-glutamate gamma-semialdehyde dehydrogenase; Flags: Precursor	1	3095.53	0	120.3	77.3	70.7	32.8	135.4	145.9	173.3	74.4	71.5	98.4	120.3	77.3	70.7	32.8	135.4	145.9	173.3	74.4	71.5	98.4	736018	472960	432726	200869	828342	892700	1.05999e+06	455266	437441	601819		High	1032.51	-0.67	79.3024	0	7.115e-09	79.1
FQTKIPNIYAIGDVVAGPMLAHK	1xOxidation [M19]; 1xSuccinyl [K4]	9.16148e-07	0	1	1	15	269849557	RecName: Full=Dihydrolipoyl dehydrogenase, mitochondrial; AltName: Full=Dihydrolipoamide dehydrogenase; AltName: Full=Glycine cleavage system L protein; Flags: Precursor	1	2599.36	0	114.5	142.1	82.8	68.8	66.4	203.9	99.8	80.5	69.4	71.8	114.5	142.1	82.8	68.8	66.4	203.9	99.8	80.5	69.4	71.8	537116	666643	388556	322967	311478	956612	468396	377819	325781	337016		High	867.125	0.4	98.8918	0	1.101e-08	98.22
FQTKIPNIYAIGDVVAGPMLAHK	1xSuccinyl [K4]	3.48998e-07	0	1	1	22	269849557	RecName: Full=Dihydrolipoyl dehydrogenase, mitochondrial; AltName: Full=Dihydrolipoamide dehydrogenase; AltName: Full=Glycine cleavage system L protein; Flags: Precursor	1	2583.36	0	109.9	138.7	69.9	136	76.8	116.8	121.2	92.1	62.3	76.5	109.9	138.7	69.9	136	76.8	116.8	121.2	92.1	62.3	76.5	1043427	1.3168e+06	663755	1.29101e+06	728767	1.10878e+06	1.15042e+06	874501	591283	725927		High	861.793	-0.34	110.928	0	3.483e-09	110.29
ASAYVFASPGCKK	1xCarbamidomethyl [C11]; 1xSuccinyl [K]	0.00068021	0	1	1	28	46395636	RecName: Full=3'(2'),5'-bisphosphate nucleotidase 1; AltName: Full=Bisphosphate 3'-nucleotidase 1; AltName: Full=PAP-inositol 1,4-phosphatase; Short=PIP	1	1485.7	0	97.7	93.1	110.2	91	99.1	131	102.4	94.6	78.5	102.4	97.7	93.1	110.2	91	99.1	131	102.4	94.6	78.5	102.4	110621	105411	124824	103093	112186	148391	115998	107091	88943	115968		High	743.355	-0.91	41.3504	0	3.364e-05	41.41
ASGVEGADVVKLLNK	1xSuccinyl [K11]	5.07816e-06	0	1	1	15	116242516	RecName: Full=Hexokinase-1; AltName: Full=Brain form hexokinase; AltName: Full=Hexokinase type I; Short=HK I	1	1599.86	0	64.3	148.7	110	65	100.4	137.6	113.5	73.8	94.1	92.6	64.3	148.7	110	65	100.4	137.6	113.5	73.8	94.1	92.6	118454	273771	202499	119653	184827	253264	208946	135824	173189	170378		High	800.431	-2.03	71.3827	0	3.832e-06	70.01
FITALKSTGLR	1xSuccinyl [K6]	0.000324604	0	1	1	22	12643334	RecName: Full=Glutaminase kidney isoform, mitochondrial; Short=GLS; AltName: Full=K-glutaminase; AltName: Full=L-glutamine amidohydrolase; Flags: Precursor	1	1306.74	0	126.9	140.2	76.5	78.6	157.6	92.4	119.1	84.2	54.2	70.4	126.9	140.2	76.5	78.6	157.6	92.4	119.1	84.2	54.2	70.4	753835	832808	454456	466798	936092	549087	707362	500203	321684	418217		High	653.872	0.62	61.524	0	2.191e-05	61
ASKQWFINITDIK	1xSuccinyl [K3]	4.67779e-05	0	1	1	15	94730583	RecName: Full=Isoleucine--tRNA ligase, mitochondrial; AltName: Full=Isoleucyl-tRNA synthetase; Short=IleRS; Flags: Precursor	1	1663.87	0	104.4	103.1	41.9	87.3	123.5	118.9	132.4	106.1	90.7	91.8	104.4	103.1	41.9	87.3	123.5	118.9	132.4	106.1	90.7	91.8	382780	378049	153552	320310	453018	436033	485491	389197	332868	336750		High	832.439	0.92	93.7896	0	5.592e-06	93.58
ASNGDAWVEAHGKLYSPSQIGAFVLMK	1xSuccinyl [K13]	0.0010357	0	1	1	5	21264428	RecName: Full=Stress-70 protein, mitochondrial; AltName: Full=75 kDa glucose-regulated protein; Short=GRP-75; AltName: Full=Heat shock 70 kDa protein 9; AltName: Full=Mortalin; Short=MOT; AltName: Full=Peptide-binding protein 74; Short=PBP74; Flags: Precursor	1	2976.46	0	136.5	64	51.3	115.7	103.2	117.8	155.3	99.8	71	85.3	136.5	64	51.3	115.7	103.2	117.8	155.3	99.8	71	85.3	228450	107036	85900.2	193624	172654	197157	259860	166988	118817	142682		High	992.822	-1.84	100.156	0	4.706e-05	99.83
FNPETDYLTGTDGKK	1xSuccinyl [K]	9.77977e-07	0	1	1	104	6686275	RecName: Full=Aconitate hydratase, mitochondrial; Short=Aconitase; AltName: Full=Citrate hydro-lyase; Flags: Precursor	1	1785.82	0	117.6	119.3	135.6	87.6	114.2	97.7	107.1	74.7	67.6	78.6	117.6	119.3	135.6	87.6	114.2	97.7	107.1	74.7	67.6	78.6	3.51809e+06	3569030	4.05688e+06	2.62178e+06	3.41725e+06	2.92283e+06	3.20436e+06	2.23599e+06	2.02222e+06	2.35327e+06		High	893.413	0.09	49.4586	0	7.18e-08	49.98
ASYYEISVDDGPWEKQK	1xSuccinyl [K]	0.000193937	0	1	1	12	156630863	RecName: Full=NAD kinase 2, mitochondrial; AltName: Full=Mitochondrial NAD kinase; AltName: Full=NAD kinase domain-containing protein 1, mitochondrial; Flags: Precursor	1	2114.96	0	77.2	114	58.7	79.6	89.8	149.2	110.1	83.9	117.3	120.2	77.2	114	58.7	79.6	89.8	149.2	110.1	83.9	117.3	120.2	111446	164692	84744.2	114936	129647	215521	159063	121215	169350	173643		High	1057.98	-0.17	70.9501	0.0001352	0.001197	70.3
FNAKYAVELEGQQPISVPPSTNSTVYR	1xDeamidated [N/Q]; 1xSuccinyl [K4]	1.12814e-05	0	1	1	75	62511241	RecName: Full=Delta-1-pyrroline-5-carboxylate dehydrogenase, mitochondrial; Short=P5C dehydrogenase; AltName: Full=Aldehyde dehydrogenase family 4 member A1; AltName: Full=L-glutamate gamma-semialdehyde dehydrogenase; Flags: Precursor	1	3096.52	0	202.8	16.9	107.5	59.5	19	159.6	24.4	132.4	101	176.9	202.8	16.9	107.5	59.5	19	159.6	24.4	132.4	101	176.9	1.24112e+06	103376	658114	363876	116203	976733	149264	810453	618025	1.08271e+06		High	1032.85	4.58	80.8801	0	5.592e-07	79.13
FNVIQPGPIKTK	1xSuccinyl [K]	0.000216233	0	1	1	58	3913456	RecName: Full=2,4-dienoyl-CoA reductase, mitochondrial; AltName: Full=2,4-dienoyl-CoA reductase [NADPH]; Short=4-enoyl-CoA reductase [NADPH]; AltName: Full=Short chain dehydrogenase/reductase family 18C member 1; Flags: Precursor	1	1441.8	0	106.5	105.5	98.1	83	94.4	141.2	110.4	82.2	81.7	97.1	106.5	105.5	98.1	83	94.4	141.2	110.4	82.2	81.7	97.1	3.49861e+06	3.46553e+06	3.22038e+06	2.72462e+06	3.09857e+06	4.63584e+06	3.62418e+06	2.69992e+06	2.68247e+06	3.1888e+06		High	721.406	0.45	54.368	0	3.049e-05	54.67
ANLEKAQAELVGTADEATR	1xSuccinyl [K5]	1.49997e-09	0	1	1	72	584812	RecName: Full=ATP synthase subunit delta, mitochondrial; AltName: Full=F-ATPase delta subunit; Flags: Precursor	1	2087.03	0	98.8	124.2	93.2	75.8	109	139.8	112.1	74.8	78.7	93.6	98.8	124.2	93.2	75.8	109	139.8	112.1	74.8	78.7	93.6	9.09639e+06	11438567	8583421	6978883	10036396	1.2874e+07	10320840	6.88382e+06	7246977	8.61746e+06		High	1044.02	0.25	66.0188	0	2.26e-10	66.03
EGVYELATFQMKPGGPALWGDAFKR	1xOxidation [M11]; 1xSuccinyl [K24]	6.69054e-06	0	1	1	9	18203499	RecName: Full=Protein NipSnap homolog 3A; Short=NipSnap3A; AltName: Full=Protein NipSnap homolog 4; Short=NipSnap4; AltName: Full=Target for Salmonella secreted protein C; Short=TassC	1	2884.4	0	88.4	43.1	159.1	60.9	52.7	303.5	52.4	59.5	141	39.4	88.4	43.1	159.1	60.9	52.7	303.5	52.4	59.5	141	39.4	268213	130633	482624	184888	159808	920740	158961	180544	427749	119678		High	962.136	-1.39	94.8011	0	1.174e-07	93.73
DSILGEPGMGFKIAMQTLDMGR	1xSuccinyl [K12]	6.72367e-05	0	1	1	15	113019	RecName: Full=Short-chain specific acyl-CoA dehydrogenase, mitochondrial; Short=SCAD; AltName: Full=Butyryl-CoA dehydrogenase; Flags: Precursor	1	2467.17	0		25.8	22.4	308.5	116.6	22.6	193.8	150.3	42.5	117.3		25.8	22.4	308.5	116.6	22.6	193.8	150.3	42.5	117.3		58684.2	51030.7	701654	265220	51452	440806	341929	96735.4	266795		High	1234.09	-0.61	125.596	0	2.363e-06	124.82
EGVYELATFQMKPGGPALWGDAFKR	1xSuccinyl [K24]	1.76034e-06	0	1	1	14	18203499	RecName: Full=Protein NipSnap homolog 3A; Short=NipSnap3A; AltName: Full=Protein NipSnap homolog 4; Short=NipSnap4; AltName: Full=Target for Salmonella secreted protein C; Short=TassC	1	2868.4	0	90.9	36.4	180.1	105.3	48.5	179.2	72.7	90.2	142.4	54.4	90.9	36.4	180.1	105.3	48.5	179.2	72.7	90.2	142.4	54.4	381210	152597	755099	441325	203179	751082	304688	378229	596800	227953		High	956.805	-0.3	102.881	0	2.389e-08	101.72
DRTQQYDDLIDEFMKAITDR	1xSuccinyl [K15]	4.35037e-05	0	1	1	10	126733	RecName: Full=NAD-dependent malic enzyme, mitochondrial; Short=NAD-ME; AltName: Full=Malic enzyme 2; Flags: Precursor	2	2573.18	0	84.5	119.1	31.7	118.2	146.7	102.5	165.9	95.1	64.7	71.7	84.5	119.1	31.7	118.2	146.7	102.5	165.9	95.1	64.7	71.7	233862	329744	87782.8	327190	406292	283868	459227	263312	179046	198559		High	858.401	2.4	133.011	0	5.975e-06	133.35
EGVVECSFVKSQETECTYFSTPLLLGK	2xCarbamidomethyl [C6; C16]; 1xSuccinyl [K10]	6.28189e-07	0	1	1	62	215274114	RecName: Full=Malate dehydrogenase, mitochondrial; Flags: Precursor	1	3208.51	0	120.8	86.1	45.7	122.2	95.2	125.3	115.5	97.6	93	98.7	120.8	86.1	45.7	122.2	95.2	125.3	115.5	97.6	93	98.7	6.7527e+06	4.81484e+06	2.55455e+06	6.83026e+06	5.3243e+06	7.00504e+06	6.4558e+06	5.4554e+06	5.19793e+06	5.52104e+06		High	1070.17	0.04	99.4816	0	1.274e-07	99.56
EGSVVVDLAAEAGGNFETTKPGELYIHK	1xSuccinyl [K]	1.7429e-08	0	1	1	35	51338801	RecName: Full=NAD(P) transhydrogenase, mitochondrial; AltName: Full=Nicotinamide nucleotide transhydrogenase; AltName: Full=Pyridine nucleotide transhydrogenase; Flags: Precursor	0	3031.49	0	108.3	132.3	79	90.4	97.1	130	114.1	73.1	92	83.8	108.3	132.3	79	90.4	97.1	130	114.1	73.1	92	83.8	808409	987408	589672	674408	724679	970451	851437	545854	686722	625315		High	1011.17	-0.15	90.4288	0	9.882e-11	89.38
EGSTHNWQHITDQIGMFCFTGLKPEQVER	1xCarbamidomethyl [C18]; 1xDeamidated [Q/N]; 1xOxidation [M16]; 1xSuccinyl [K23]	1.77316e-06	0	1	1	49	308153643	RecName: Full=Aspartate aminotransferase, mitochondrial; Short=mAspAT; AltName: Full=Fatty acid-binding protein; Short=FABP-1; AltName: Full=Glutamate oxaloacetate transaminase 2; AltName: Full=Kynurenine aminotransferase 4; AltName: Full=Kynurenine aminotransferase IV; AltName: Full=Kynurenine--oxoglutarate transaminase 4; AltName: Full=Kynurenine--oxoglutarate transaminase IV; AltName: Full=Pla…	0	3562.6	0	299.5		90.5	43.9	109.6		124.3	80.8	105.2	146.2	299.5		90.5	43.9	109.6		124.3	80.8	105.2	146.2	141026		42642.6	20682.6	51604.6		58533.8	38054.1	49550.8	68849.5		High	1188.21	5.51	89.863	0	3.749e-08	89.02
EGSTHNWQHITDQIGMFCFTGLKPEQVER	1xCarbamidomethyl [C18]; 1xOxidation [M16]; 1xSuccinyl [K23]	7.6796e-06	0	1	1	20	308153643	RecName: Full=Aspartate aminotransferase, mitochondrial; Short=mAspAT; AltName: Full=Fatty acid-binding protein; Short=FABP-1; AltName: Full=Glutamate oxaloacetate transaminase 2; AltName: Full=Kynurenine aminotransferase 4; AltName: Full=Kynurenine aminotransferase IV; AltName: Full=Kynurenine--oxoglutarate transaminase 4; AltName: Full=Kynurenine--oxoglutarate transaminase IV; AltName: Full=Pla…	0	3561.62	0	148.2	165.5	45.8	52.2	58.7	282.9	79.5	49.4	58	59.8	148.2	165.5	45.8	52.2	58.7	282.9	79.5	49.4	58	59.8	863342	964175	267141	303956	342199	1.64874e+06	463129	288064	338007	348624		High	891.16	0.18	89.6985	0	1.143e-06	88.82
EKASWSSLSMDEK	1xOxidation [M10]; 1xSuccinyl [K2]	2.13643e-05	0	1	1	104	117086	RecName: Full=Cytochrome c oxidase subunit 4 isoform 1, mitochondrial; AltName: Full=Cytochrome c oxidase polypeptide IV; AltName: Full=Cytochrome c oxidase subunit IV isoform 1; Short=COX IV-1; Flags: Precursor	1	1613.7	0	91.3	89.3	91	69.8	133.1	145.6	130.5	59.7	105.4	84.4	91.3	89.3	91	69.8	133.1	145.6	130.5	59.7	105.4	84.4	725146	709306	722755	554313	1.05768e+06	1.157e+06	1.03706e+06	474350	837664	670426		High	807.353	-0.18	47.0746	0	6.233e-06	42.22
DNGKHALIIYDDLSK	1xSuccinyl [K4]	3.35025e-05	0	1	1	47	114517	RecName: Full=ATP synthase subunit alpha, mitochondrial; Flags: Precursor	1	1801.9	0	75.7	114.2	47.8	67.4	172.1	136.5	105.8	111.4	76.7	92.4	75.7	114.2	47.8	67.4	172.1	136.5	105.8	111.4	76.7	92.4	799989	1.20791e+06	505592	712742	1.82022e+06	1.44323e+06	1.11869e+06	1.17797e+06	811043	976650		High	901.455	3.03	66.3396	0	1.217e-06	66.49
EKYLTVQNTVR	1xSuccinyl [K2]	0.00130594	0	1	1	52	224471815	RecName: Full=Acyl-coenzyme A thioesterase 9, mitochondrial; Short=Acyl-CoA thioesterase 9; AltName: Full=Acyl-CoA thioester hydrolase 9; Flags: Precursor	1	1450.75	0	80.3	137.5	85.8	82.4	76.6	152.1	126.2	88	90.2	81	80.3	137.5	85.8	82.4	76.6	152.1	126.2	88	90.2	81	2.47972e+06	4244332	2648274	2543391	2.36394e+06	4694296	3.89625e+06	2715851	2.78402e+06	2.50169e+06		High	725.881	0.26	43.4399	9.756e-06	0.0001388	41.87
DNPKIVHAFDMEDLGDK	1xSuccinyl [K4]	3.61893e-07	0	1	1	26	25453105	RecName: Full=CDGSH iron-sulfur domain-containing protein 1; AltName: Full=MitoNEET	1	2043.93	2	72.8	146	106.2	78	122.8	129.8	106.7	58.2	75.3	104.3	72.8	146	106.2	78	122.8	129.8	106.7	58.2	75.3	104.3	360606	723169	525930	386199	608549	643257	528421	288202	373311	516752		High	1022.47	0.58	71.0026	0	3.652e-09	71.61
EKYCTFNDDIQGTAAVALAGLLAAQK	1xCarbamidomethyl [C4]; 1xSuccinyl [K2]	0.000349026	0	1	1	16	126733	RecName: Full=NAD-dependent malic enzyme, mitochondrial; Short=NAD-ME; AltName: Full=Malic enzyme 2; Flags: Precursor	1	2868.41	0	88.1	136.7	44.3	80.3	123	131.6	101.1	105.4	95	94.5	88.1	136.7	44.3	80.3	123	131.6	101.1	105.4	95	94.5	396054	614501	199050	360814	553060	591306	454347	473882	426947	424767		High	956.807	-0.43	122.709	0	0.0001146	122.38
EKLTGTIQNDILK	1xSuccinyl [K2]	0.00033416	0	1	1	11	317373575	RecName: Full=Methylmalonyl-CoA mutase, mitochondrial; Short=MCM; AltName: Full=Methylmalonyl-CoA isomerase; Flags: Precursor	1	1572.85	0	38.7	70.3	49	89.6	165.8	157.4	179.7	150.3	43.8	55.3	38.7	70.3	49	89.6	165.8	157.4	179.7	150.3	43.8	55.3	44848.8	81417.4	56691.9	103753	191906	182179	207940	173927	50753.2	64022.3		High	786.928	0.57	65.0214	0	4.081e-05	64.14
EKASWSSLSMDEK	1xSuccinyl [K2]	2.94003e-05	0	1	1	31	117086	RecName: Full=Cytochrome c oxidase subunit 4 isoform 1, mitochondrial; AltName: Full=Cytochrome c oxidase polypeptide IV; AltName: Full=Cytochrome c oxidase subunit IV isoform 1; Short=COX IV-1; Flags: Precursor	1	1597.71	0	108.5	104.3	75.1	94.8	111.9	122.4	141	71.5	81.9	88.6	108.5	104.3	75.1	94.8	111.9	122.4	141	71.5	81.9	88.6	1.68826e+06	1.62265e+06	1.16767e+06	1.47492e+06	1.74072e+06	1.90403e+06	2.1927e+06	1.11281e+06	1.27374e+06	1378158		High	799.357	1.51	51.1298	2.784e-05	0.0001728	52.05
DPTAFGSGIHKIR	1xSuccinyl [K11]	0.00188925	0	1	1	13	130310	RecName: Full=Hyaluronan and proteoglycan link protein 1; AltName: Full=Cartilage-linking protein 1; Short=Cartilage-link protein; AltName: Full=Proteoglycan link protein; Flags: Precursor	1	1498.76	0	79.4	134.8		72.2	128.4	206.2	109.5	85.6	69.9	114.1	79.4	134.8		72.2	128.4	206.2	109.5	85.6	69.9	114.1	54889.1	93231.5		49911.1	88808	142659	75767.4	59189	48326.1	78908.4		High	749.886	-0.43	46.415	0	9.619e-05	46.17
DQTDDQVTIDSALATQKYSVAVK	1xSuccinyl [K]	1.35873e-07	0	1	1	111	20141568	RecName: Full=Isocitrate dehydrogenase [NADP], mitochondrial; Short=IDH; AltName: Full=ICD-M; AltName: Full=IDP; AltName: Full=NADP(+)-specific ICDH; AltName: Full=Oxalosuccinate decarboxylase; Flags: Precursor	1	2596.26	0	96.4	110.6	64.2	101.9	97.7	126.6	104	94.8	95.8	108	96.4	110.6	64.2	101.9	97.7	126.6	104	94.8	95.8	108	3.24417e+07	3.72354e+07	2.16124e+07	3.43002e+07	3.29023e+07	4.26337e+07	3.50197e+07	3.19105e+07	3.22377e+07	3.63445e+07		High	866.092	0	76.1192	0	3.086e-09	75.71
EKLTAASVGVQGSGWGWLGFNK	1xSuccinyl [K2]	1.10042e-10	0	1	1	81	134665	RecName: Full=Superoxide dismutase [Mn], mitochondrial; Flags: Precursor	1	2392.19	0	87.6	154.3	39.5	111.6	94.9	105.9	99.2	79.5	119.5	107.8	87.6	154.3	39.5	111.6	94.9	105.9	99.2	79.5	119.5	107.8	5.79417e+06	10206849	2.61367e+06	7381975	6279686	7.00704e+06	6562628	5.25701e+06	7.90579e+06	7.1333e+06		High	798.069	0.12	99.2896	0	1.665e-11	98.69
EKEKASWSSLSMDEK	1xSuccinyl [K]	0.000494385	0	1	1	29	117086	RecName: Full=Cytochrome c oxidase subunit 4 isoform 1, mitochondrial; AltName: Full=Cytochrome c oxidase polypeptide IV; AltName: Full=Cytochrome c oxidase subunit IV isoform 1; Short=COX IV-1; Flags: Precursor	2	1854.84	0	107.2	100.4	62	125	113.5	154	143.6	54.1	68.2	72.1	107.2	100.4	62	125	113.5	154	143.6	54.1	68.2	72.1	175438	164341	101427	204488	185725	252010	234943	88562.3	111584	118035		High	618.952	-0.75	45.824	0	6.519e-05	45.51
DMGGYSTTTDFIKSVIGHLQTK	1xSuccinyl [K]	0.000998847	0	1	1	17	146345439	RecName: Full=Isocitrate dehydrogenase [NAD] subunit beta, mitochondrial; AltName: Full=Isocitric dehydrogenase subunit beta; AltName: Full=NAD(+)-specific ICDH subunit beta; Flags: Precursor	1	2499.21	0	100.8	133.1	48.6	169.1	95.8	92.5	147.3	83.4	53.8	75.7	100.8	133.1	48.6	169.1	95.8	92.5	147.3	83.4	53.8	75.7	476099	628800	229577	798856	452569	436827	695770	394184	254297	357754		High	833.741	1.1	124.286	0	4.505e-05	124.09
EFHQAGKPIGLCCIAPVLAAK	2xCarbamidomethyl [C12; C13]; 1xSuccinyl [K7]	0.000198204	0	1	1	3	116241354	RecName: Full=ES1 protein homolog, mitochondrial; AltName: Full=Protein GT335; AltName: Full=Protein KNP-I; Flags: Precursor	0	2380.22	0	151	99.1	51.1	120.8	109.7	77.8	129.9	111.7	75.6	73.4	151	99.1	51.1	120.8	109.7	77.8	129.9	111.7	75.6	73.4	379034	248729	128359	303326	275434	195225	326229	280354	189932	184272		High	794.08	3.99	83.125	0	6.609e-06	82.79
EAKKPMVVLGSSALQR	1xSuccinyl [K]; 2xAcetyl [K3; K4]; 1xOxidation [M6]	0.00156513	0	1	1	8	92090799	RecName: Full=NADH-ubiquinone oxidoreductase 75 kDa subunit, mitochondrial; AltName: Full=Complex I-75kD; Short=CI-75kD; Flags: Precursor	1	1813.98	0	122.8	111.5	97.4	102.3	100.2	133	135.8	69.2	68.8	59	122.8	111.5	97.4	102.3	100.2	133	135.8	69.2	68.8	59	173959	157936	138027	145003	141946	188498	192429	98020	97543.2	83587.4		High	605.332	-2.08	53.4064	7.382e-05	0.000413	52.93
EALPAPSDDATALMTDPKLITWSPVCR	1xCarbamidomethyl [C26]; 1xSuccinyl [K18]	0.000970307	0	1	1	24	311033481	RecName: Full=Glutathione peroxidase 1; Short=GPx-1; Short=GSHPx-1; AltName: Full=Cellular glutathione peroxidase	1	3055.48	0	104.4	175.4	69.9	151.2	81	83.6	128.1	65.4	41.7	99.3	104.4	175.4	69.9	151.2	81	83.6	128.1	65.4	41.7	99.3	537905	903740	360407	779104	417569	430988	660409	337257	214664	511854		High	1019.16	0.31	104.282	9.756e-06	0.0001449	103.57
EAWKIWADIPAPK	1xSuccinyl [K4]	0.000752881	0	1	1	8	294862544	RecName: Full=Alpha-aminoadipic semialdehyde dehydrogenase; Short=Alpha-AASA dehydrogenase; AltName: Full=Aldehyde dehydrogenase family 7 member A1; AltName: Full=Antiquitin-1; AltName: Full=Betaine aldehyde dehydrogenase; AltName: Full=Delta1-piperideine-6-carboxylate dehydrogenase; Short=P6c dehydrogenase; Flags: Precursor	1	1624.84	0	135.6	102.5	71.4		140.3	115.4	121	97	92.9	124	135.6	102.5	71.4		140.3	115.4	121	97	92.9	124	1202612	909390	633678		1244929	1.02349e+06	1.07371e+06	860107	823752	1.09971e+06		High	812.923	1.1	92.5364	0	5.474e-05	93.42
EECDKYALQSQQR	1xCarbamidomethyl [C3]; 1xSuccinyl [K5]	5.46036e-06	0	1	1	26	57015371	RecName: Full=3-ketoacyl-CoA thiolase, mitochondrial; AltName: Full=Acetyl-CoA acyltransferase; AltName: Full=Beta-ketothiolase; AltName: Full=Mitochondrial 3-oxoacyl-CoA thiolase; AltName: Full=T1	1	1754.77	0	95.2	74.8	91.3	59.4	110.1	135.4	108	89.6	82.6	153.4	95.2	74.8	91.3	59.4	110.1	135.4	108	89.6	82.6	153.4	292489	229931	280518	182610	338268	416105	331870	275393	253801	471409		High	877.886	-0.27	27.377	0	9.228e-08	27.65
DVILKVAGILTVK	1xSuccinyl [K5]	1.08008e-05	0	1	1	156	6686275	RecName: Full=Aconitate hydratase, mitochondrial; Short=Aconitase; AltName: Full=Citrate hydro-lyase; Flags: Precursor	1	1468.9	0	84.1	105.3	68.3	115	149.4	70.2	99.5	108.4	101	98.8	84.1	105.3	68.3	115	149.4	70.2	99.5	108.4	101	98.8	634491	794152	515514	867760	1.12674e+06	529810	750496	817524	761507	744879		High	734.953	-0.26	108.385	0	2.867e-07	109.3
EFSIYMTKDGR	1xSuccinyl [K8]	0.000433875	0	1	1	249	308153643	RecName: Full=Aspartate aminotransferase, mitochondrial; Short=mAspAT; AltName: Full=Fatty acid-binding protein; Short=FABP-1; AltName: Full=Glutamate oxaloacetate transaminase 2; AltName: Full=Kynurenine aminotransferase 4; AltName: Full=Kynurenine aminotransferase IV; AltName: Full=Kynurenine--oxoglutarate transaminase 4; AltName: Full=Kynurenine--oxoglutarate transaminase IV; AltName: Full=Pla…	1	1446.66	0	88.3	132.5	82.3	138.3	108.9	91.5	110	99.9	64.9	83.5	88.3	132.5	82.3	138.3	108.9	91.5	110	99.9	64.9	83.5	4.4615e+07	6.69504e+07	4.1573e+07	6.98637e+07	5.4996e+07	4.62227e+07	5.55664e+07	5.04573e+07	3.2764e+07	4.21945e+07		High	723.833	0.88	58.9393	0.0002407	0.002413	59.2
EGSTHNWQHITDQIGMFCFTGLKPEQVER	1xCarbamidomethyl [C18]; 1xSuccinyl [K23]	8.09825e-07	0	1	1	46	308153643	RecName: Full=Aspartate aminotransferase, mitochondrial; Short=mAspAT; AltName: Full=Fatty acid-binding protein; Short=FABP-1; AltName: Full=Glutamate oxaloacetate transaminase 2; AltName: Full=Kynurenine aminotransferase 4; AltName: Full=Kynurenine aminotransferase IV; AltName: Full=Kynurenine--oxoglutarate transaminase 4; AltName: Full=Kynurenine--oxoglutarate transaminase IV; AltName: Full=Pla…	0	3545.62	0	148.8	162.6	38.7	111.1	83.1	155.6	109.7	71.3	52.2	66.9	148.8	162.6	38.7	111.1	83.1	155.6	109.7	71.3	52.2	66.9	2.30057e+06	2.51424e+06	598233	1.71786e+06	1.28424e+06	2404686	1.69503e+06	1.10143e+06	807586	1.03435e+06		High	1182.55	1.62	95.5214	0	9.475e-09	94.44
DTPENNPDTPFDFTPENYKR	1xSuccinyl [K19]	4.75712e-06	0	1	1	35	20455499	RecName: Full=NADH dehydrogenase [ubiquinone] flavoprotein 2, mitochondrial; AltName: Full=NADH-ubiquinone oxidoreductase 24 kDa subunit; Flags: Precursor	1	2497.08	0	96.4	135.7	128.7	80.6	116.8	119.9	132.8	70.5	53.1	65.4	96.4	135.7	128.7	80.6	116.8	119.9	132.8	70.5	53.1	65.4	531903	749257	710490	444789	644782	661731	733023	389158	293195	361218		High	833.031	-0.21	72.023	0	1.692e-05	72.09
DTSASAVAVGLKQGK	1xSuccinyl [K12]	2.40496e-06	0	1	1	34	20141376	RecName: Full=Trifunctional enzyme subunit alpha, mitochondrial; AltName: Full=78 kDa gastrin-binding protein; AltName: Full=TP-alpha; Includes: RecName: Full=Long-chain enoyl-CoA hydratase; Includes: RecName: Full=Long chain 3-hydroxyacyl-CoA dehydrogenase; Flags: Precursor	1	1531.8	0	96.9	70.8	63.9	76.4	113.5	157.1	120.5	70.7	125.2	105.1	96.9	70.8	63.9	76.4	113.5	157.1	120.5	70.7	125.2	105.1	1.88581e+06	1.37656e+06	1.24235e+06	1.48538e+06	2.20761e+06	3.05633e+06	2.34313e+06	1.37509e+06	2.43546e+06	2.04453e+06		High	766.402	0	44.6205	0	9.509e-08	44.13
EGADMLMVKPGMPYLDIVR	1xSuccinyl [K9]	4.4785e-05	0	1	1	14	122833	RecName: Full=Delta-aminolevulinic acid dehydratase; Short=ALADH; AltName: Full=Porphobilinogen synthase	0	2235.09	0	56.1	94		168.5	147.3	83	183.1	114.5	71.4	82.2	56.1	94		168.5	147.3	83	183.1	114.5	71.4	82.2	91547.2	153435		275022	240508	135541	298830	186836	116614	134106		High	1118.05	-0.58	104.42	0	1.121e-06	104.02
DVFLPKPTWGNHTPIFR	1xSuccinyl [K6]	3.96787e-06	0	1	1	56	308153643	RecName: Full=Aspartate aminotransferase, mitochondrial; Short=mAspAT; AltName: Full=Fatty acid-binding protein; Short=FABP-1; AltName: Full=Glutamate oxaloacetate transaminase 2; AltName: Full=Kynurenine aminotransferase 4; AltName: Full=Kynurenine aminotransferase IV; AltName: Full=Kynurenine--oxoglutarate transaminase 4; AltName: Full=Kynurenine--oxoglutarate transaminase IV; AltName: Full=Pla…	0	2125.09	0	103.6	158.5	98.2	50.9	103.5	119.6	124.5	82.8	75.5	82.9	103.6	158.5	98.2	50.9	103.5	119.6	124.5	82.8	75.5	82.9	4.94604e+07	7.56714e+07	4.69016e+07	24313279	4.93922e+07	57115155	5.94313e+07	3.95327e+07	3.60431e+07	3.95705e+07		High	1063.05	-0.27	90.788	0	3.875e-06	89.47
DVFTKGYGFGLIK	1xSuccinyl [K5]	4.67779e-05	0	1	1	29	130683	RecName: Full=Voltage-dependent anion-selective channel protein 1; Short=VDAC-1; Short=hVDAC1; AltName: Full=Outer mitochondrial membrane protein porin 1; AltName: Full=Plasmalemmal porin; AltName: Full=Porin 31HL; AltName: Full=Porin 31HM	1	1544.8	0	98.1	130.3	95.5	68.9	121	103.8	128.1	57.1	108.9	88.4	98.1	130.3	95.5	68.9	121	103.8	128.1	57.1	108.9	88.4	428109	568864	416631	300659	528238	452889	559034	249148	475117	385746		High	772.904	0.3	89.3886	0	2.681e-06	89.72
EFSIYMTKDGR	1xOxidation [M6]; 1xSuccinyl [K8]	0.00112979	0	1	1	214	308153643	RecName: Full=Aspartate aminotransferase, mitochondrial; Short=mAspAT; AltName: Full=Fatty acid-binding protein; Short=FABP-1; AltName: Full=Glutamate oxaloacetate transaminase 2; AltName: Full=Kynurenine aminotransferase 4; AltName: Full=Kynurenine aminotransferase IV; AltName: Full=Kynurenine--oxoglutarate transaminase 4; AltName: Full=Kynurenine--oxoglutarate transaminase IV; AltName: Full=Pla…	1	1462.65	0	75.8	129.2	111.6	75.1	116.3	145.3	102.2	73.5	97.3	73.6	75.8	129.2	111.6	75.1	116.3	145.3	102.2	73.5	97.3	73.6	1.66038e+07	2.82969e+07	2.44252e+07	1.64501e+07	2.54726e+07	3.18121e+07	2.23776e+07	1.60884e+07	2.13118e+07	1.61095e+07		High	731.829	-0.11	56.9463	3.599e-05	0.0002035	47.69
DVAKPVIELYKSR	1xSuccinyl [K11]	0.00123241	0	1	1	40	125157	RecName: Full=Adenylate kinase 4, mitochondrial; Short=AK 4; AltName: Full=Adenylate kinase 3-like; AltName: Full=GTP:AMP phosphotransferase AK4	1	1617.88	0	96.3	114.9	110.1	41.8	104.7	149.5	134	75.2	91.5	82	96.3	114.9	110.1	41.8	104.7	149.5	134	75.2	91.5	82	534364	637357	611180	232065	580991	829744	743388	417319	507776	455158		High	539.966	-1.38	60.7054	6.025e-05	0.0003327	59.88
DATSKVALVYGQMNEPPGAR	1xSuccinyl [K5]	1.09044e-06	0	1	1	29	114549	RecName: Full=ATP synthase subunit beta, mitochondrial; Flags: Precursor	1	2204.07	0	60	112.4	39.2	41.2	243.3	116.8	111.9	127	62.2	86	60	112.4	39.2	41.2	243.3	116.8	111.9	127	62.2	86	415243	778291	271187	285289	1.68399e+06	808770	774614	878873	430534	595229		High	735.359	-0.81	75.0684	0	3.535e-06	75.66
EIAKLITLEQGK	1xSuccinyl [K4]	2.50623e-05	0	1	1	20	12643424	RecName: Full=Methylmalonate-semialdehyde dehydrogenase [acylating], mitochondrial; Short=MMSDH; Short=Malonate-semialdehyde dehydrogenase [acylating]; AltName: Full=Aldehyde dehydrogenase family 6 member A1; Flags: Precursor	1	1442.81	0	109.9	101.4	75.1	97.3	129.8	109.9	112	93	96.7	75	109.9	101.4	75.1	97.3	129.8	109.9	112	93	96.7	75	847972	781994	579335	750313	1.00164e+06	847640	864037	717554	745668	578313		High	721.909	0.43	68.0582	0	1.048e-06	67.39
ETHKPLGDWSYAYMQ	1xSuccinyl [K4]	4.89722e-06	0	1	1	37	62511241	RecName: Full=Delta-1-pyrroline-5-carboxylate dehydrogenase, mitochondrial; Short=P5C dehydrogenase; AltName: Full=Aldehyde dehydrogenase family 4 member A1; AltName: Full=L-glutamate gamma-semialdehyde dehydrogenase; Flags: Precursor	0	1925.84	0	121.9	55.5	75.1	81.5	119.4	87.4	151.4	92.8	72.4	142.6	121.9	55.5	75.1	81.5	119.4	87.4	151.4	92.8	72.4	142.6	2.30154e+06	1.0482e+06	1.41827e+06	1.539e+06	2.25496e+06	1.6506e+06	2.85894e+06	1.75294e+06	1.36728e+06	2.69353e+06		High	963.422	-0.26	74.1979	0	3.324e-07	73.91
ETGVDLTKDNMALQR	1xOxidation [M11]; 1xSuccinyl [K8]	1.42628e-06	0	1	1	100	21264428	RecName: Full=Stress-70 protein, mitochondrial; AltName: Full=75 kDa glucose-regulated protein; Short=GRP-75; AltName: Full=Heat shock 70 kDa protein 9; AltName: Full=Mortalin; Short=MOT; AltName: Full=Peptide-binding protein 74; Short=PBP74; Flags: Precursor	1	1806.85	0	97.9	103.8	119.9	47.7	92.7	143.4	139.1	70.2	95.5	89.8	97.9	103.8	119.9	47.7	92.7	143.4	139.1	70.2	95.5	89.8	981717	1.0401e+06	1.20185e+06	477929	929514	1.43732e+06	1.39399e+06	703208	957250	900456		High	602.956	-0.57	41.6374	0	3.866e-07	40.91
ETGVDLTKDNMALQR	1xSuccinyl [K8]	2.18846e-06	0	1	1	46	21264428	RecName: Full=Stress-70 protein, mitochondrial; AltName: Full=75 kDa glucose-regulated protein; Short=GRP-75; AltName: Full=Heat shock 70 kDa protein 9; AltName: Full=Mortalin; Short=MOT; AltName: Full=Peptide-binding protein 74; Short=PBP74; Flags: Precursor	1	1790.86	0	113.3	100.9	97.1	80.5	88	119.5	138.9	89.7	69.9	102.3	113.3	100.9	97.1	80.5	88	119.5	138.9	89.7	69.9	102.3	1.82634e+06	1.6263e+06	1.56398e+06	1.29733e+06	1.4177e+06	1.92509e+06	2.23891e+06	1.44542e+06	1.12565e+06	1.64847e+06		High	597.624	-0.43	51.8288	0	4.651e-08	51.74
DEQQISAAVEKAIK	1xSuccinyl [K11]	3.71702e-06	0	1	1	38	74749521	RecName: Full=Hydroxysteroid dehydrogenase-like protein 2; AltName: Full=Short chain dehydrogenase/reductase family 13C member 1	1	1629.83	0	88.9	102.5	109.5	60.3	82.1	135.5	88.9	93.1	114.7	124.5	88.9	102.5	109.5	60.3	82.1	135.5	88.9	93.1	114.7	124.5	770495	888259	948187	522000	711103	1.17381e+06	770225	806306	993729	1.07882e+06		High	543.949	-0.27	71.0555	0	3.785e-07	70.24
ETAIELGYLTAEQFDEWVKPK	1xSuccinyl [K]	1.10638e-06	0	1	1	26	1730117	RecName: Full=Fumarate hydratase, mitochondrial; Short=Fumarase; Flags: Precursor	0	2567.26	0	76.7	129.6	32.3	94.6	123.3	137.1	150.1	64.8	89.5	102.1	76.7	129.6	32.3	94.6	123.3	137.1	150.1	64.8	89.5	102.1	280126	473615	118007	345501	450682	500851	548297	236894	326961	373108		High	856.423	0.22	123.522	0	7.336e-06	122.77
ETHKPLGDWSYAYMQ	1xOxidation [M14]; 1xSuccinyl [K4]	1.30733e-06	0	1	1	108	62511241	RecName: Full=Delta-1-pyrroline-5-carboxylate dehydrogenase, mitochondrial; Short=P5C dehydrogenase; AltName: Full=Aldehyde dehydrogenase family 4 member A1; AltName: Full=L-glutamate gamma-semialdehyde dehydrogenase; Flags: Precursor	0	1941.83	0	131.5	50.7	102.5	39.5	106.5	141.2	134.9	74.9	91	127.4	131.5	50.7	102.5	39.5	106.5	141.2	134.9	74.9	91	127.4	1.74761e+06	673934	1.36272e+06	524966	1.41522e+06	1.877e+06	1.79335e+06	995901	1.20949e+06	1.69388e+06		High	971.42	0.24	64.8447	0	3.691e-08	64.46
ETAENYLGHTAKNAVITVPAYFNDSQR	1xSuccinyl [K12]	0.00022422	0	1	1	13	21264428	RecName: Full=Stress-70 protein, mitochondrial; AltName: Full=75 kDa glucose-regulated protein; Short=GRP-75; AltName: Full=Heat shock 70 kDa protein 9; AltName: Full=Mortalin; Short=MOT; AltName: Full=Peptide-binding protein 74; Short=PBP74; Flags: Precursor	1	3109.49	0	132.4	135.7	82.2	55.5	65.7	159.3	81.9	99.4	82.1	105.8	132.4	135.7	82.2	55.5	65.7	159.3	81.9	99.4	82.1	105.8	1.00498e+06	1.02935e+06	623996	420825	498798	1.20865e+06	621340	754057	622888	802764		High	1037.17	-0.63	85.0407	0	7.628e-06	84.72
DFLAGGVAAAISKTAVAPIER	1xSuccinyl [K13]	1.12768e-08	0	1	1	354	317373597	RecName: Full=ADP/ATP translocase 2; AltName: Full=ADP,ATP carrier protein 2; AltName: Full=ADP,ATP carrier protein, fibroblast isoform; AltName: Full=Adenine nucleotide translocator 2; Short=ANT 2; AltName: Full=Solute carrier family 25 member 5; Contains: RecName: Full=ADP/ATP translocase 2, N-terminally processed	1	2157.16	0	112.3	126.8	66.7	104.3	101.9	121.4	117.2	67.7	100.6	81.1	112.3	126.8	66.7	104.3	101.9	121.4	117.2	67.7	100.6	81.1	4.78617e+07	5.40473e+07	2.84199e+07	4.44682e+07	4.34564e+07	5.17659e+07	4.9958e+07	2.88585e+07	4.28888e+07	3.45928e+07		High	719.724	0.51	100.58	0	3.583e-09	100.66
DFLAGGVAAAVSKTAVAPIER	1xSuccinyl [K13]	3.45541e-09	0	1	1	323	113455	RecName: Full=ADP/ATP translocase 1; AltName: Full=ADP,ATP carrier protein 1; AltName: Full=ADP,ATP carrier protein, heart/skeletal muscle isoform T1; AltName: Full=Adenine nucleotide translocator 1; Short=ANT 1; AltName: Full=Solute carrier family 25 member 4	1	2143.14	0	97.7	128.6	73.2	103.7	101.2	111.4	124.2	70.5	101.7	87.9	97.7	128.6	73.2	103.7	101.2	111.4	124.2	70.5	101.7	87.9	4.7617e+07	6.26905e+07	3.56807e+07	5.05841e+07	4.93586e+07	5.42912e+07	6.05648e+07	3.43639e+07	4.95782e+07	4.28336e+07		High	715.052	0.27	92.5176	0	1.445e-11	91.98
DFLPLYFGWFLTKK	1xSuccinyl [K]	1.48634e-05	0	1	1	11	1705945	RecName: Full=2',3'-cyclic-nucleotide 3'-phosphodiesterase; Short=CNP; Short=CNPase; Flags: Precursor	1	1874.97	0	95.7	67.9	37	144.7	157.2	78.7	132.7	110.9	102.5	72.8	95.7	67.9	37	144.7	157.2	78.7	132.7	110.9	102.5	72.8	273211	193828	105519	412927	448660	224501	378821	316418	292415	207657		High	937.989	-0.66	133.79	0	2.248e-05	134.04
DFTATDLSEFAAKAALSAGK	1xSuccinyl [K13]	1.38864e-07	0	1	1	28	57015371	RecName: Full=3-ketoacyl-CoA thiolase, mitochondrial; AltName: Full=Acetyl-CoA acyltransferase; AltName: Full=Beta-ketothiolase; AltName: Full=Mitochondrial 3-oxoacyl-CoA thiolase; AltName: Full=T1	1	2114.03	0	108.5	98	70.2	79.5	102.6	116.5	119.3	88.5	83.7	133.1	108.5	98	70.2	79.5	102.6	116.5	119.3	88.5	83.7	133.1	401252	362641	259853	294018	379465	431008	441417	327186	309779	492414		High	1057.52	-0.84	106.418	0	1.169e-09	107.03
EQWTKYEEENFYLEPYLK	1xSuccinyl [K5]	9.77977e-07	0	1	1	40	136717	RecName: Full=Cytochrome b-c1 complex subunit 7; AltName: Full=Complex III subunit 7; AltName: Full=Complex III subunit VII; AltName: Full=QP-C; AltName: Full=Ubiquinol-cytochrome c reductase complex 14 kDa protein	1	2509.14	1	111.3	115.9	69.5	108.5	123.7	104.8	135	62	81	88.4	111.3	115.9	69.5	108.5	123.7	104.8	135	62	81	88.4	1.10148e+06	1.14645e+06	687134	1.07382e+06	1.22367e+06	1.0367e+06	1.33562e+06	613287	801383	874164		High	837.053	0.12	94.3986	0	5.324e-08	94.36
DFLAGGIAAAISKTAVAPIER	1xSuccinyl [K13]	1.6808e-08	0	1	1	439	113463	RecName: Full=ADP/ATP translocase 3; AltName: Full=ADP,ATP carrier protein 3; AltName: Full=ADP,ATP carrier protein, isoform T2; Short=ANT 2; AltName: Full=Adenine nucleotide translocator 3; Short=ANT 3; AltName: Full=Solute carrier family 25 member 6; Contains: RecName: Full=ADP/ATP translocase 3, N-terminally processed	1	2171.17	0	100.5	127.5	66.6	93.8	113.4	119.5	106.8	76.3	96.5	99.1	100.5	127.5	66.6	93.8	113.4	119.5	106.8	76.3	96.5	99.1	5.54922e+07	7.04221e+07	3.67483e+07	5.18052e+07	6.26018e+07	6.59745e+07	5.89503e+07	4.21411e+07	5.32691e+07	5.47098e+07		High	724.396	0.96	110.562	0	9.446e-11	110.1
DGKTLNDELEIIEGMK	1xSuccinyl [K3]	3.30198e-05	0	1	1	17	129379	RecName: Full=60 kDa heat shock protein, mitochondrial; AltName: Full=60 kDa chaperonin; AltName: Full=Chaperonin 60; Short=CPN60; AltName: Full=Heat shock protein 60; Short=HSP-60; Short=Hsp60; AltName: Full=HuCHA60; AltName: Full=Mitochondrial matrix protein P1; AltName: Full=P60 lymphocyte protein; Flags: Precursor	1	1904.92	0	89.8	102.6	65.2	85.3	132.9	96.1	159.4	102.7	93.9	72.1	89.8	102.6	65.2	85.3	132.9	96.1	159.4	102.7	93.9	72.1	135771	155124	98670.8	129075	201011	145409	241060	155270	141980	109048		High	952.96	-1.32	95.2129	0	1.632e-06	94.48
ETTVLVAQNGNIKIGQDYK	1xDeamidated [N/Q]; 1xSuccinyl [K13]	1.6808e-08	0	1	1	134	2506816	RecName: Full=Versican core protein; AltName: Full=Chondroitin sulfate proteoglycan core protein 2; Short=Chondroitin sulfate proteoglycan 2; AltName: Full=Glial hyaluronate-binding protein; Short=GHAP; AltName: Full=Large fibroblast proteoglycan; AltName: Full=PG-M; Flags: Precursor	1	2192.11	0	107.2	107.8	43.1	79.5	101.4	187.7	100.8	73.5	99.4	99.6	107.2	107.8	43.1	79.5	101.4	187.7	100.8	73.5	99.4	99.6	571341	574727	229613	424051	540426	1.00089e+06	537605	391915	530144	530902		High	1096.56	-0.63	60.325	0	9.177e-10	60.16
DDIKVSVNDFIIK	1xSuccinyl [K4]	0.000135915	0	1	1	22	12643417	RecName: Full=Pyruvate dehydrogenase protein X component, mitochondrial; AltName: Full=Dihydrolipoamide dehydrogenase-binding protein of pyruvate dehydrogenase complex; AltName: Full=E3-binding protein; Short=E3BP; AltName: Full=Lipoyl-containing pyruvate dehydrogenase complex component X; AltName: Full=proX; Flags: Precursor	1	1605.84	0	92	138	60.1	112.9	90.8	98.6	76.3	84.8	108.3	138	92	138	60.1	112.9	90.8	98.6	76.3	84.8	108.3	138	1.10417e+06	1.65615e+06	721765	1.35556e+06	1.08998e+06	1.18354e+06	915442	1.01804e+06	1.30016e+06	1.65677e+06		High	803.422	-0.47	85.8899	0	5.47e-05	85.72
DDTIYEDEDVKEAIR	1xSuccinyl [K11]	6.80387e-07	0	1	1	40	136717	RecName: Full=Cytochrome b-c1 complex subunit 7; AltName: Full=Complex III subunit 7; AltName: Full=Complex III subunit VII; AltName: Full=QP-C; AltName: Full=Ubiquinol-cytochrome c reductase complex 14 kDa protein	1	1910.85	0	110.8	109	116.1	83.7	118.3	114.5	117.9	59.5	83.9	86.3	110.8	109	116.1	83.7	118.3	114.5	117.9	59.5	83.9	86.3	918498	903176	962541	693818	980513	949277	977040	493525	695458	715549		High	955.928	-1.2	60.4996	0	6.76e-08	60.12
DDNGKPYVLPSVR	1xSuccinyl [K5]	1.95827e-05	0	1	1	145	308153643	RecName: Full=Aspartate aminotransferase, mitochondrial; Short=mAspAT; AltName: Full=Fatty acid-binding protein; Short=FABP-1; AltName: Full=Glutamate oxaloacetate transaminase 2; AltName: Full=Kynurenine aminotransferase 4; AltName: Full=Kynurenine aminotransferase IV; AltName: Full=Kynurenine--oxoglutarate transaminase 4; AltName: Full=Kynurenine--oxoglutarate transaminase IV; AltName: Full=Pla…	0	1559.77	0	104.7	133.7	105.5	76	92.6	119.4	96.4	86.9	86.4	98.4	104.7	133.7	105.5	76	92.6	119.4	96.4	86.9	86.4	98.4	74623214	95352849	7.52185e+07	5.4182e+07	6.60503e+07	8.50898e+07	6.8711e+07	6.19798e+07	6.1579e+07	7.01338e+07		High	520.595	-0.17	56.9452	2.784e-05	0.0001589	55.97
ETIKGFQQILAGEYDHLPEQAFYMVGPIEEAVAK	1xSuccinyl [K4]	4.13492e-05	0	1	1	20	114549	RecName: Full=ATP synthase subunit beta, mitochondrial; Flags: Precursor	1	3921.93	0	71.7	103.6	31.4	102.2	174.9	83.1	134.5	127	84.2	87.4	71.7	103.6	31.4	102.2	174.9	83.1	134.5	127	84.2	87.4	357955	516893	156515	510038	872681	414651	671010	633575	420095	436188		High	1307.98	0.1	130.332	0	6.241e-06	130.5
DGSVAIASKPR	1xSuccinyl [K9]	5.40838e-05	0	1	1	44	2492998	RecName: Full=Succinyl-CoA:3-ketoacid coenzyme A transferase 1, mitochondrial; AltName: Full=3-oxoacid CoA-transferase 1; AltName: Full=Somatic-type succinyl-CoA:3-oxoacid CoA-transferase; Short=SCOT-s; Flags: Precursor	0	1200.62	0	87.2	95.7	106.6	90.6	103.4	134.3	125	93.8	83.2	80.4	87.2	95.7	106.6	90.6	103.4	134.3	125	93.8	83.2	80.4	3360598	3.69047e+06	4.11146e+06	3491708	3.98649e+06	5.17728e+06	4818980	3615461	3.20618e+06	3099230		High	600.815	0.37	26.6623	0	5.634e-05	26.48
ELSPKCNVSFLLSEDGSGK	1xCarbamidomethyl [C6]; 1xSuccinyl [K5]	0.00043074	0	1	1	8	116242516	RecName: Full=Hexokinase-1; AltName: Full=Brain form hexokinase; AltName: Full=Hexokinase type I; Short=HK I	1	2167.02	0	75.1	187.5	106.1		114.5	165.9	70.2	92.2	71.9	116.5	75.1	187.5	106.1		114.5	165.9	70.2	92.2	71.9	116.5	56964	142275	80468.4		86880.1	125881	53282.6	69938.1	54538.8	88375		High	723.013	0.58	79.5695	0.0008646	0.007692	78.84
ELSNFYFSIIKDR	1xSuccinyl [K11]	2.73424e-05	0	1	1	30	94730583	RecName: Full=Isoleucine--tRNA ligase, mitochondrial; AltName: Full=Isoleucyl-tRNA synthetase; Short=IleRS; Flags: Precursor	1	1731.86	0	95.4	113.4	43.6	112.3	113.6	118.4	117.8	93.3	103.4	88.8	95.4	113.4	43.6	112.3	113.6	118.4	117.8	93.3	103.4	88.8	1.48826e+06	1.76934e+06	680845	1.75129e+06	1771568	1846543	1.83784e+06	1.45615e+06	1.61382e+06	1.38585e+06		High	866.433	0.39	96.0999	0	7.155e-06	96.28
DILADLIPKEQAR	1xSuccinyl [K9]	1.09587e-05	0	1	1	9	57015285	RecName: Full=Citrate synthase, mitochondrial; AltName: Full=Citrate (Si)-synthase; Flags: Precursor	1	1581.85	0	88.5	127.7	111	74.8	108.3	79.4	143.3	115.4	104.1	47.6	88.5	127.7	111	74.8	108.3	79.4	143.3	115.4	104.1	47.6	620556	895355	778063	524434	759514	556562	1.00505e+06	809184	729835	334083		High	791.428	0.61	86.9434	0	2.107e-07	86.69
EIGNIISDAMKK	1xSuccinyl [K]	0.000418422	0	1	1	38	129379	RecName: Full=60 kDa heat shock protein, mitochondrial; AltName: Full=60 kDa chaperonin; AltName: Full=Chaperonin 60; Short=CPN60; AltName: Full=Heat shock protein 60; Short=HSP-60; Short=Hsp60; AltName: Full=HuCHA60; AltName: Full=Mitochondrial matrix protein P1; AltName: Full=P60 lymphocyte protein; Flags: Precursor	1	1418.72	1	95.8	118.4	90.8	58.9	91.5	112.1	94.3	102.7	86.7	148.6	95.8	118.4	90.8	58.9	91.5	112.1	94.3	102.7	86.7	148.6	274727	339518	260433	168943	262321	321538	270445	294469	248609	426058		High	709.864	0.89	66.2235	0	1.6e-05	65.62
ELEDFKLQHGSILGFPK	1xSuccinyl [K6]	0.000769435	0	2	2	28	118541; 13432152	RecName: Full=Glutamate dehydrogenase 1, mitochondrial; Short=GDH 1; Flags: Precursor RecName: Full=Glutamate dehydrogenase 2, mitochondrial; Short=GDH 2; Flags: Precursor	1	2058.05	0	92.7	103.3	85.9	78.7	72.4	184.2	90.9	85.7	80.8	125.3	92.7	103.3	85.9	78.7	72.4	184.2	90.9	85.7	80.8	125.3	2.06759e+06	2.30463e+06	1.91591e+06	1.75597e+06	1.6148e+06	4107319	2026332	1.91032e+06	1.80227e+06	2.79469e+06	Shared	High	686.69	0.57	84.3117	0	3.314e-05	83.63
DLPKAVELLGDIVQNCSLEDSQIEK	1xCarbamidomethyl [C16]; 1xSuccinyl [K4]	1.8421e-10	0	1	1	62	92090651	RecName: Full=Cytochrome b-c1 complex subunit 1, mitochondrial; AltName: Full=Complex III subunit 1; AltName: Full=Core protein I; AltName: Full=Ubiquinol-cytochrome-c reductase complex core protein 1; Flags: Precursor	1	2913.44	0	130.1	126.4	88.7	91	109.1	118.3	126.8	54.6	80.4	74.6	130.1	126.4	88.7	91	109.1	118.3	126.8	54.6	80.4	74.6	3.33576e+06	3.24046e+06	2.27344e+06	2.33332e+06	2.79706e+06	3.03372e+06	3.24988e+06	1.40013e+06	2.06014e+06	1.91204e+06		High	971.818	-0.13	130.007	0	1.928e-11	129.37
DLSLNKLGIQTDDK	1xSuccinyl [K6]	1.09587e-05	0	1	1	13	14916998	RecName: Full=Glutathione reductase, mitochondrial; Short=GR; Short=GRase; Flags: Precursor	1	1659.84	0	83.8	146.2	117.5	33.9	87.7	117.1	76.8	100.1	104.4	132.5	83.8	146.2	117.5	33.9	87.7	117.1	76.8	100.1	104.4	132.5	129028	225209	181055	52219.9	135148	180343	118392	154167	160831	204166		High	830.426	0.63	68.965	0	5.702e-07	68.34
ELDPIQKLFVDK	1xSuccinyl [K7]	0.000144037	0	1	1	30	114688	RecName: Full=ATP synthase-coupling factor 6, mitochondrial; Short=ATPase subunit F6; Flags: Precursor	1	1544.82	1	98.8	130.5	108.5	65.2	96.2	109.4	104.1	79.8	98.6	108.8	98.8	130.5	108.5	65.2	96.2	109.4	104.1	79.8	98.6	108.8	2.6681e+06	3.52213e+06	2.92916e+06	1.76129e+06	2.59696e+06	2.95391e+06	2.8105e+06	2.15521e+06	2.66261e+06	2938139		High	772.914	0.17	96.8629	0	3.463e-05	95.82
EICSKYIYDQCPAVAGYGPIEQLPDYNR	2xCarbamidomethyl [C3; C11]; 1xSuccinyl [K5]	4.41224e-08	0	1	1	19	92090651	RecName: Full=Cytochrome b-c1 complex subunit 1, mitochondrial; AltName: Full=Complex III subunit 1; AltName: Full=Core protein I; AltName: Full=Ubiquinol-cytochrome-c reductase complex core protein 1; Flags: Precursor	1	3419.56	0	127.9	114	108.4	89.9	106.5	97.4	125.2	61.4	85.2	84	127.9	114	108.4	89.9	106.5	97.4	125.2	61.4	85.2	84	615965	549311	522352	433219	513014	469434	603342	295986	410303	404649		High	1140.52	-1.08	86.6235	0	2.968e-10	85.57
EQGAKVLCGGDIYVPEDPK	1xCarbamidomethyl [C8]; 1xSuccinyl [K5]	2.51198e-06	0	1	1	27	62511242	RecName: Full=4-trimethylaminobutyraldehyde dehydrogenase; Short=TMABADH; AltName: Full=Aldehyde dehydrogenase E3 isozyme; AltName: Full=Aldehyde dehydrogenase family 9 member A1; AltName: Full=Gamma-aminobutyraldehyde dehydrogenase; AltName: Full=R-aminobutyraldehyde dehydrogenase; Contains: RecName: Full=4-trimethylaminobutyraldehyde dehydrogenase, N-terminally processed	1	2175.03	0	127.7	97.5	68.5	73.9	102.7	126.4	104.6	95	78.2	125.4	127.7	97.5	68.5	73.9	102.7	126.4	104.6	95	78.2	125.4	747659	571028	401277	432605	601500	740181	612516	556077	457989	734239		High	1088.02	-1.29	60.821	0	3.659e-08	61.03
DGTVTAGNASGVADGAGAVIIASEDAVKK	1xSuccinyl [K]	2.53606e-07	0	1	1	16	57015371	RecName: Full=3-ketoacyl-CoA thiolase, mitochondrial; AltName: Full=Acetyl-CoA acyltransferase; AltName: Full=Beta-ketothiolase; AltName: Full=Mitochondrial 3-oxoacyl-CoA thiolase; AltName: Full=T1	1	2744.36	0	111	94.8	58.3	10.2	94.9	151.6	133.7	93.3	98.6	153.5	111	94.8	58.3	10.2	94.9	151.6	133.7	93.3	98.6	153.5	273757	233740	143809	25091.1	234082	373970	329851	230196	243207	378527		High	1372.68	-1.27	82.6834	0	1.75e-06	82
DGVTVAKSIDLK	1xSuccinyl [K7]	0.00175734	0	1	1	27	129379	RecName: Full=60 kDa heat shock protein, mitochondrial; AltName: Full=60 kDa chaperonin; AltName: Full=Chaperonin 60; Short=CPN60; AltName: Full=Heat shock protein 60; Short=HSP-60; Short=Hsp60; AltName: Full=HuCHA60; AltName: Full=Mitochondrial matrix protein P1; AltName: Full=P60 lymphocyte protein; Flags: Precursor	1	1345.72	0	100.5	95.1	80.8	108.9	87.9	121.1	119	88.8	85.2	112.8	100.5	95.1	80.8	108.9	87.9	121.1	119	88.8	85.2	112.8	437821	414433	351944	474459	382973	527536	518424	386688	371024	491462		High	673.363	-1.01	53.2404	7.382e-05	0.000353	53.46
DGYVYKYDLSLPVER	1xSuccinyl [K6]	2.40496e-06	0	1	1	28	91208273	RecName: Full=D-2-hydroxyglutarate dehydrogenase, mitochondrial; Flags: Precursor	1	1916.93	0	63.4	114.6	59.9	79.2	78.8	132.9	109.5	120.1	117.5	124.1	63.4	114.6	59.9	79.2	78.8	132.9	109.5	120.1	117.5	124.1	373306	675116	353013	466732	464174	783080	645222	707505	692160	730888		High	958.968	0.12	81.3733	0	4.759e-08	80.63
DKTVVLGDLLIDDKDTVR	1xSuccinyl [K14]	1.86128e-05	0	1	1	20	38258193	RecName: Full=5'(3')-deoxyribonucleotidase, cytosolic type; AltName: Full=Cytosolic 5',3'-pyrimidine nucleotidase; AltName: Full=Deoxy-5'-nucleotidase 1; Short=dNT-1	2	2115.12	0	127.2	91.6	45	145.1	120.4	123.7	124.7	82.6	68.4	71.3	127.2	91.6	45	145.1	120.4	123.7	124.7	82.6	68.4	71.3	334171	240631	118115	381207	316115	324970	327663	216962	179576	187149		High	705.711	-0.07	84.6659	0	1.441e-05	83.73
DKYKQLFLGGVDR	1xSuccinyl [K]	0.00158796	0	1	1	24	113455	RecName: Full=ADP/ATP translocase 1; AltName: Full=ADP,ATP carrier protein 1; AltName: Full=ADP,ATP carrier protein, heart/skeletal muscle isoform T1; AltName: Full=Adenine nucleotide translocator 1; Short=ANT 1; AltName: Full=Solute carrier family 25 member 4	2	1638.85	0	83.8	134.6	99	85.2	108.9	115.7	140.9	61.7	93.3	77	83.8	134.6	99	85.2	108.9	115.7	140.9	61.7	93.3	77	110495	177540	130537	112439	143585	152551	185873	81402.3	123017	101606		High	819.927	-0.95	67.4987	2.784e-05	0.0001967	67.29
DIEEIIDELKAGK	1xSuccinyl [K10]	0.000160598	0	1	1	28	20455499	RecName: Full=NADH dehydrogenase [ubiquinone] flavoprotein 2, mitochondrial; AltName: Full=NADH-ubiquinone oxidoreductase 24 kDa subunit; Flags: Precursor	1	1572.8	0	99.7	102	106.9	90	128.4	115.8	128.2	68.6	67.1	93.1	99.7	102	106.9	90	128.4	115.8	128.2	68.6	67.1	93.1	321749	329135	344830	290420	414190	373541	413599	221234	216603	300423		High	786.905	1.87	112.271	0	8.081e-06	112.06
DLEKPFLLPVEAVYSVPGR	1xSuccinyl [K4]	4.43425e-07	0	1	1	22	1706611	RecName: Full=Elongation factor Tu, mitochondrial; Short=EF-Tu; AltName: Full=P43; Flags: Precursor	0	2229.18	0	88.2	125.9	97.5	70.1	120.6	101.4	149.9	91.4	85.9	69.1	88.2	125.9	97.5	70.1	120.6	101.4	149.9	91.4	85.9	69.1	584116	834352	645800	464730	799254	671598	993512	605430	569370	457635		High	1115.1	1.97	112.668	0	1.786e-07	112.08
DIFNKGFGFGLVK	1xSuccinyl [K5]	0.00193072	0	1	1	20	158518391	RecName: Full=Voltage-dependent anion-selective channel protein 2; Short=VDAC-2; Short=hVDAC2; AltName: Full=Outer mitochondrial membrane protein porin 2	1	1541.8	0	92.5	145.9	98.4	79.5	114.2	92.7	124.7	44	117	91.2	92.5	145.9	98.4	79.5	114.2	92.7	124.7	44	117	91.2	222630	351196	236789	191418	274817	223051	300186	105923	281678	219471		High	771.402	-1.54	99.8613	0.0002067	0.001936	99.22
DIFQEIFDKHYK	1xSuccinyl [K]	0.0009633	0	1	1	28	20141568	RecName: Full=Isocitrate dehydrogenase [NADP], mitochondrial; Short=IDH; AltName: Full=ICD-M; AltName: Full=IDP; AltName: Full=NADP(+)-specific ICDH; AltName: Full=Oxalosuccinate decarboxylase; Flags: Precursor	1	1682.81	0	99.8	122.1	95.9	74.8	90.5	114.1	84.9	90.3	95	132.7	99.8	122.1	95.9	74.8	90.5	114.1	84.9	90.3	95	132.7	2.76459e+06	3.38334e+06	2.65754e+06	2.07149e+06	2508155	3.16023e+06	2.35112e+06	2.50104e+06	2.63358e+06	3.6763e+06		High	841.906	-0.37	96.672	0	9.01e-05	96.73
DLGLAQDSATSTKSPILLGSLAHQIYR	1xSuccinyl [K13]	1.75086e-10	0	1	1	24	12643395	RecName: Full=3-hydroxyisobutyrate dehydrogenase, mitochondrial; Short=HIBADH; Flags: Precursor	1	2955.54	0	124.8	121.9	78.5	67.5	86.5	173.1	115.2	73	74.5	85	124.8	121.9	78.5	67.5	86.5	173.1	115.2	73	74.5	85	1.16424e+06	1.13648e+06	732012	629605	806219	1.61443e+06	1.07464e+06	680393	695128	792627		High	985.851	-0.76	98.1745	0	6.073e-10	97.58
ENVLIGDGAGFKVAMGAFDK	1xSuccinyl [K12]	1.95827e-05	0	1	1	18	113017	RecName: Full=Medium-chain specific acyl-CoA dehydrogenase, mitochondrial; Short=MCAD; Flags: Precursor	1	2139.04	0	99.4	115.1	42.1	87.1	105.3	130.4	180.1	34.1	89	117.5	99.4	115.1	42.1	87.1	105.3	130.4	180.1	34.1	89	117.5	248240	287413	105111	217454	263026	325526	449615	85113.3	222148	293522		High	1070.02	-1.95	98.8673	0	2.948e-05	98.39
EDLLNNAAHAGKALLTGLLDLQAR	1xSuccinyl [K12]	7.44259e-05	0	1	1	15	48429239	RecName: Full=4-aminobutyrate aminotransferase, mitochondrial; AltName: Full=(S)-3-amino-2-methylpropionate transaminase; AltName: Full=GABA aminotransferase; Short=GABA-AT; AltName: Full=Gamma-amino-N-butyrate transaminase; Short=GABA transaminase; Short=GABA-T; AltName: Full=L-AIBAT; Flags: Precursor	1	2617.39	0	114.2	110.7	66.5	84.2	106.1	134.3	132.1	76.8	72.6	102.6	114.2	110.7	66.5	84.2	106.1	134.3	132.1	76.8	72.6	102.6	864385	837233	503113	636694	802504	1.01625e+06	999139	580788	549198	776619		High	873.136	-0.49	133.608	0	5.236e-06	133.91
AKPYEGSILEADCDILIPAASEK	1xCarbamidomethyl [C13]; 1xSuccinyl [K2]	2.0298e-08	0	1	1	51	118541	RecName: Full=Glutamate dehydrogenase 1, mitochondrial; Short=GDH 1; Flags: Precursor	0	2590.26	0	94.7	102.4	76.7	74.1	86.6	153.3	116.8	83.9	90.3	121.2	94.7	102.4	76.7	74.1	86.6	153.3	116.8	83.9	90.3	121.2	1.00181e+07	1.08313e+07	8.11358e+06	7.84442e+06	9168426	16223342	12362625	8.87656e+06	9.54948e+06	1.28226e+07		High	864.092	0.34	88.8277	0	1.183e-10	88.08
GQKVLDSGAPIKIPVGPETLGR	1xSuccinyl [K3]	1.81632e-07	0	1	1	32	114549	RecName: Full=ATP synthase subunit beta, mitochondrial; Flags: Precursor	2	2332.29	0	104.7	103	52.3	98.6	130.6	180.1	168	81.6	44.6	36.6	104.7	103	52.3	98.6	130.6	180.1	168	81.6	44.6	36.6	4.9273e+06	4.84704e+06	2.46085e+06	4.64163e+06	6.14684e+06	8.47623e+06	7.90763e+06	3.83998e+06	2.0983e+06	1.72238e+06		High	778.101	0.02	75.6962	0	1.608e-09	74.87
AKNTVVATGGYGR	1xSuccinyl [K2]	1.08795e-05	0	1	1	18	1169337	RecName: Full=Succinate dehydrogenase [ubiquinone] flavoprotein subunit, mitochondrial; AltName: Full=Flavoprotein subunit of complex II; Short=Fp; Flags: Precursor	1	1393.71	0	99.2	96.3	71.8	122.2	102	112.3	131.1	110.7	80.1	74.4	99.2	96.3	71.8	122.2	102	112.3	131.1	110.7	80.1	74.4	211146	204959	152912	260182	217209	239023	279107	235771	170601	158457		High	697.357	-0.03	24.9339	0	2.091e-07	25.17
GQKVLDSGAPIK	1xSuccinyl [K3]	0.000117557	0	1	1	65	114549	RecName: Full=ATP synthase subunit beta, mitochondrial; Flags: Precursor	1	1312.71	0	75.5	138.3	79.6	74.1	122	140.3	99	97.1	86.4	87.6	75.5	138.3	79.6	74.1	122	140.3	99	97.1	86.4	87.6	1.27974e+07	23442664	13488040	1.25592e+07	2.06727e+07	23772494	1.67848e+07	1.64598e+07	1.46487e+07	1.48476e+07		High	656.859	-0.06	32.5191	0	9.831e-05	33.25
GIHDAFVKAFAEAMK	1xSuccinyl [K8]	1.09044e-06	0	1	1	53	7531278	RecName: Full=Succinate-semialdehyde dehydrogenase, mitochondrial; AltName: Full=Aldehyde dehydrogenase family 5 member A1; AltName: Full=NAD(+)-dependent succinic semialdehyde dehydrogenase; Flags: Precursor	1	1734.85	0	108	146	70.5	115.6	85.4	111.3	103.4	90.4	67.3	102.1	108	146	70.5	115.6	85.4	111.3	103.4	90.4	67.3	102.1	1.67396e+06	2.26398e+06	1093885	1.79212e+06	1.32449e+06	1.72599e+06	1.6036e+06	1.40174e+06	1.0428e+06	1.58324e+06		High	867.93	0.54	94.2669	0	1.356e-08	94.59
HLAILGAGLMGAGIAQVSVDKGLK	1xSuccinyl [K]	0.000151541	0	1	1	18	20141376	RecName: Full=Trifunctional enzyme subunit alpha, mitochondrial; AltName: Full=78 kDa gastrin-binding protein; AltName: Full=TP-alpha; Includes: RecName: Full=Long-chain enoyl-CoA hydratase; Includes: RecName: Full=Long chain 3-hydroxyacyl-CoA dehydrogenase; Flags: Precursor	1	2419.34	0	102.1	80	21.4	134.3	145.2	98.1	199.8	105.6	78.8	34.8	102.1	80	21.4	134.3	145.2	98.1	199.8	105.6	78.8	34.8	143964	112822	30161.1	189414	204776	138336	281812	148989	111187	49151.7		High	807.116	-1.62	100.636	0.0001352	0.001236	98.59
AAYNQVKTIAQGNLSNTDVQAAK	1xSuccinyl [K7]	9.58699e-11	0	1	1	45	21903482	RecName: Full=Cytochrome b-c1 complex subunit 2, mitochondrial; AltName: Full=Complex III subunit 2; AltName: Full=Core protein II; AltName: Full=Ubiquinol-cytochrome-c reductase complex core protein 2; Flags: Precursor	1	2505.26	0	128	120.5	105.3	100	102.2	120.7	122.5	56.3	78.7	65.9	128	120.5	105.3	100	102.2	120.7	122.5	56.3	78.7	65.9	2.29028e+06	2.15469e+06	1.88289e+06	1.7883e+06	1.82825e+06	2.15833e+06	2.19181e+06	1.00635e+06	1.40799e+06	1.17799e+06		High	835.758	0.11	58.7088	0	2.023e-13	58.85
GIHDAFVKAFAEAMK	1xOxidation [M14]; 1xSuccinyl [K8]	9.38777e-05	0	1	1	53	7531278	RecName: Full=Succinate-semialdehyde dehydrogenase, mitochondrial; AltName: Full=Aldehyde dehydrogenase family 5 member A1; AltName: Full=NAD(+)-dependent succinic semialdehyde dehydrogenase; Flags: Precursor	1	1750.85	0	78.6	120.5	95.7	67	72	152.7	108.3	94.5	101.9	108.8	78.6	120.5	95.7	67	72	152.7	108.3	94.5	101.9	108.8	634138	971724	771927	540059	580345	1.23176e+06	873270	762285	821767	877781		High	584.288	1.05	77.8166	0	5.528e-06	76.39
AKIIAEGANGPTTPEADK	1xSuccinyl [K2]	2.06975e-07	0	2	2	18	118541; 13432152	RecName: Full=Glutamate dehydrogenase 1, mitochondrial; Short=GDH 1; Flags: Precursor RecName: Full=Glutamate dehydrogenase 2, mitochondrial; Short=GDH 2; Flags: Precursor	1	1882.94	0	46.6	98.4	80.1		86.9	217.1	57.5	92.2	113.9	207.1	46.6	98.4	80.1		86.9	217.1	57.5	92.2	113.9	207.1	25148.3	53086.2	43218.4		46893.8	117121	31039.9	49749.3	61461	111731	Shared	High	941.974	0.8	34.057	0	2.063e-08	34.1
GPLKTPIAAGHPSMNLLLR	1xSuccinyl [K4]	2.43453e-05	0	1	1	79	1708399	RecName: Full=Isocitrate dehydrogenase [NAD] subunit alpha, mitochondrial; AltName: Full=Isocitric dehydrogenase subunit alpha; AltName: Full=NAD(+)-specific ICDH subunit alpha; Flags: Precursor	1	2086.15	0	124.8	131.8	87.5	108.3	84.9	131.9	137.4	77.1	57.9	58.4	124.8	131.8	87.5	108.3	84.9	131.9	137.4	77.1	57.9	58.4	8.97717e+06	9.48662e+06	6.29574e+06	7.79412e+06	6.109e+06	9.49499e+06	9.88956e+06	5.54651e+06	4163675	4.20269e+06		High	1043.58	-0.63	79.6976	0	1.531e-05	78.87
GPDWILGEIKTSGLR	1xSuccinyl [K10]	4.11448e-06	0	1	1	51	20455501	RecName: Full=NADH dehydrogenase [ubiquinone] flavoprotein 1, mitochondrial; AltName: Full=Complex I-51kD; Short=CI-51kD; AltName: Full=NADH dehydrogenase flavoprotein 1; AltName: Full=NADH-ubiquinone oxidoreductase 51 kDa subunit; Flags: Precursor	1	1741.91	1	93.6	158.8	103.3	100	116.5	98.2	120.1	77.8	64.3	67.5	93.6	158.8	103.3	100	116.5	98.2	120.1	77.8	64.3	67.5	2.53764e+06	4.30802e+06	2.80171e+06	2.71224e+06	3.15895e+06	2.66321e+06	3258213	2109837	1.7446e+06	1.83039e+06		High	871.46	0.21	100.614	0	6.571e-08	99.93
AAWGKVGAHAGEYGAEALER	1xSuccinyl [K5]	1.18965e-06	0	1	1	16	57013850	RecName: Full=Hemoglobin subunit alpha; AltName: Full=Alpha-globin; AltName: Full=Hemoglobin alpha chain	1	2143.02	0	64.7	141	37.9	69.4	44.8	116	175.4	90.4	71.6	188.9	64.7	141	37.9	69.4	44.8	116	175.4	90.4	71.6	188.9	109042	237741	63939.6	116956	75519.1	195486	295606	152348	120606	318341		High	715.012	0.31	60.1377	0	3.037e-08	59.2
GIAGLYKGLGATLLR	1xSuccinyl [K7]	7.84861e-06	0	1	1	27	34222632	RecName: Full=Mitochondrial glutamate carrier 1; Short=GC-1; AltName: Full=Glutamate/H(+) symporter 1; AltName: Full=Solute carrier family 25 member 22	1	1602.92	0	79.5	119.6	114.6	72.2	100.1	107.6	124.6	102.2	104.7	74.9	79.5	119.6	114.6	72.2	100.1	107.6	124.6	102.2	104.7	74.9	649357	977233	936341	589946	818121	879420	1.01845e+06	835024	855890	612214		High	801.965	0.62	98.0048	0	1.41e-07	97.24
AAVKGYLGPEQLPDCLK	1xCarbamidomethyl [C15]; 1xSuccinyl [K4]	2.88333e-06	0	1	1	112	215274114	RecName: Full=Malate dehydrogenase, mitochondrial; Flags: Precursor	1	1958.99	0	116	38	106.1	101.2	90.5	140.1	134.1	95.7	79.3	99.2	116	38	106.1	101.2	90.5	140.1	134.1	95.7	79.3	99.2	44351905	14534357	40563132	38717109	3.46066e+07	53567582	51296783	36589595	3.03333e+07	37924593		High	979.998	0	70.9286	0	1.042e-07	70.24
GKFNTSDVSAIEK	1xSuccinyl [K2]	0.000942582	0	1	1	4	116242516	RecName: Full=Hexokinase-1; AltName: Full=Brain form hexokinase; AltName: Full=Hexokinase type I; Short=HK I	1	1495.73	0	25.9	121.8	91.3		116.7	183.7	132.5	85.8	114.8	127.7	25.9	121.8	91.3		116.7	183.7	132.5	85.8	114.8	127.7	12810	60303.4	45200.3		57786.3	90963.6	65597	42510.8	56836.2	63226.7		High	748.368	0.54	47.3689	0	4.206e-05	46.12
AGIKVTVAGLAGK	1xSuccinyl [K4]	0.000100213	0	1	1	21	56404943	RecName: Full=Protein deglycase DJ-1; Short=DJ-1; AltName: Full=Oncogene DJ1; AltName: Full=Parkinson disease protein 7; Flags: Precursor	1	1284.75	0	99.6	145.7	83.2	76.7	79.7	127.8	81.1	94.1	100.4	111.7	99.6	145.7	83.2	76.7	79.7	127.8	81.1	94.1	100.4	111.7	707876	1.03599e+06	591712	545582	566738	908418	576300	668839	713385	794054		High	642.88	-0.07	61.2212	0	2.563e-05	61.32
AGLSLKDMDLVEVNEAFAPQYLAVER	1xSuccinyl [K6]	3.04866e-05	0	1	1	17	57015371	RecName: Full=3-ketoacyl-CoA thiolase, mitochondrial; AltName: Full=Acetyl-CoA acyltransferase; AltName: Full=Beta-ketothiolase; AltName: Full=Mitochondrial 3-oxoacyl-CoA thiolase; AltName: Full=T1	1	2978.48	0	101.7	96.5	46.7	95.5	122.9	84.5	128.2	92	81.4	150.6	101.7	96.5	46.7	95.5	122.9	84.5	128.2	92	81.4	150.6	199274	189023	91442.7	187017	240804	165557	251065	180273	159431	294955		High	993.497	-1.66	114.046	0	7.131e-07	113.86
GKITDLANLSAANHDAAIFPGGFGAAK	1xSuccinyl [K2]	1.67315e-06	0	1	1	29	116241354	RecName: Full=ES1 protein homolog, mitochondrial; AltName: Full=Protein GT335; AltName: Full=Protein KNP-I; Flags: Precursor	1	2727.37	0	123.1	143.1	68.4	91.6	91.4	154.5	103.2	91.7	58.5	74.7	123.1	143.1	68.4	91.6	91.4	154.5	103.2	91.7	58.5	74.7	925679	1.07571e+06	513902	688444	686885	1.16178e+06	776123	689122	439620	561388		High	909.796	0.09	89.8852	0	7.67e-07	89.62
AAVKGYLGPEQLPDCLK	1xCarbamidomethyl [C15]; 1xDeamidated [Q11]; 1xSuccinyl [K4]	3.82649e-06	0	1	1	43	215274114	RecName: Full=Malate dehydrogenase, mitochondrial; Flags: Precursor	1	1959.97	0	138.3	27.9	235.8	86.4	59.8	80.3	114.3	97.9	68.5	90.7	138.3	27.9	235.8	86.4	59.8	80.3	114.3	97.9	68.5	90.7	320032	64653.2	545577	200021	138293	185920	264519	226426	158614	209909		High	980.498	7.49	72.324	0	3.326e-06	74.59
HNLASYYPEPKDK	1xSuccinyl [K]	0.000297542	0	1	1	33	215274021	RecName: Full=NADP-dependent malic enzyme, mitochondrial; Short=NADP-ME; AltName: Full=Malic enzyme 3; Flags: Precursor	1	1661.78	0	121.7	154.5	107.5		83.8	147.9	93.7	102.5	75.7	112.6	121.7	154.5	107.5		83.8	147.9	93.7	102.5	75.7	112.6	378794	480964	334535		260914	460482	291579	319051	235759	350502		High	831.394	0.05	34.9882	0	1.489e-05	35.14
AAWEAGKFGNEVIPVTVTVK	1xSuccinyl [K7]	6.22224e-06	0	1	1	9	135755	RecName: Full=Acetyl-CoA acetyltransferase, mitochondrial; AltName: Full=Acetoacetyl-CoA thiolase; AltName: Full=T2; Flags: Precursor	1	2216.16	0	58	121.4	74.8	78.9	97.2	142.2	142.1	111.7	91.3	82.5	58	121.4	74.8	78.9	97.2	142.2	142.1	111.7	91.3	82.5	152578	319634	196933	207610	255867	374286	374167	294024	240235	217103		High	1108.58	0.28	87.2756	0	1.073e-07	86.4
AKTNADTDGMVK	1xSuccinyl [K2]	0.00194474	0	1	1	6	269849557	RecName: Full=Dihydrolipoyl dehydrogenase, mitochondrial; AltName: Full=Dihydrolipoamide dehydrogenase; AltName: Full=Glycine cleavage system L protein; Flags: Precursor	1	1350.62	0	98.9	95.5	54.3	85.5	93.7	130.9	107.5	118.8	79.3	135.7	98.9	95.5	54.3	85.5	93.7	130.9	107.5	118.8	79.3	135.7	84523.4	81618.6	46431.6	73070.5	80125	111895	91913.9	101565	67806.4	116019		High	675.814	-0.59	17.7921	0	9.993e-05	17.62
AMKQVAGTMK	2xOxidation [M2; M9]; 1xSuccinyl [K3]	0.0013939	0	1	1	55	114517	RecName: Full=ATP synthase subunit alpha, mitochondrial; Flags: Precursor	1	1196.56	0	61.9	84.1	75.4	24.2	220.9	63.1	152.6	96.4	129	92.5	61.9	84.1	75.4	24.2	220.9	63.1	152.6	96.4	129	92.5	172347	234110	209758	67309.8	614791	175666	424918	268349	358967	257453		High	598.786	-0.4	13.1775	2.784e-05	0.0001703	12.91
ALAKLGIGQLTAQEVK	1xSuccinyl [K4]	2.6048e-06	0	1	1	16	74737159	RecName: Full=LETM1 domain-containing protein 1; AltName: Full=Cervical cancer 1 proto-oncogene protein p40; AltName: Full=Cervical cancer proto-oncogene 2 protein; AltName: Full=HCCR-1; AltName: Full=HCRR-2	1	1739.99	0	109.5	146.8	70.1	80.2	35.6	165.3	119.7	105.3	94.6	72.9	109.5	146.8	70.1	80.2	35.6	165.3	119.7	105.3	94.6	72.9	211670	283813	135410	154916	68882	319516	231395	203595	182771	140810		High	870.498	-0.49	74.0168	0	3.814e-08	73.15
GIQEIADSVKALSK	1xSuccinyl [K10]	3.32602e-05	0	1	1	16	12643417	RecName: Full=Pyruvate dehydrogenase protein X component, mitochondrial; AltName: Full=Dihydrolipoamide dehydrogenase-binding protein of pyruvate dehydrogenase complex; AltName: Full=E3-binding protein; Short=E3BP; AltName: Full=Lipoyl-containing pyruvate dehydrogenase complex component X; AltName: Full=proX; Flags: Precursor	1	1558.83	0	78.3	109.6	105.6	58	96.9	125.5	149.3	74	90	112.9	78.3	109.6	105.6	58	96.9	125.5	149.3	74	90	112.9	169551	237286	228694	125512	209839	271869	323299	160335	194875	244488		High	779.92	0.11	84.1611	0	2.205e-06	83.85
GMSLNLEPDNVGVVVFGNDKLIK	1xSuccinyl [K]	5.40838e-05	0	1	1	54	114517	RecName: Full=ATP synthase subunit alpha, mitochondrial; Flags: Precursor	1	2558.32	0	78.1	126.8	43.6	85.8	136.6	91.6	143.6	106.7	93.6	93.6	78.1	126.8	43.6	85.8	136.6	91.6	143.6	106.7	93.6	93.6	648453	1.05296e+06	362365	712101	1.13371e+06	760495	1.19185e+06	885918	777285	776948		High	853.443	-0.76	103.829	0	2.507e-06	103.77
AEAQIAAKNLDK	1xSuccinyl [K8]	4.13492e-05	0	1	1	29	308153643	RecName: Full=Aspartate aminotransferase, mitochondrial; Short=mAspAT; AltName: Full=Fatty acid-binding protein; Short=FABP-1; AltName: Full=Glutamate oxaloacetate transaminase 2; AltName: Full=Kynurenine aminotransferase 4; AltName: Full=Kynurenine aminotransferase IV; AltName: Full=Kynurenine--oxoglutarate transaminase 4; AltName: Full=Kynurenine--oxoglutarate transaminase IV; AltName: Full=Pla…	1	1371.71	1	71.7	148.7	126.8	51.1	85.7	131.8	64.4	68.7	103.2	148	71.7	148.7	126.8	51.1	85.7	131.8	64.4	68.7	103.2	148	891357	1.84914e+06	1.57757e+06	636041	1.06573e+06	1.63917e+06	801201	854855	1283058	1.84031e+06		High	686.359	0.01	30.8169	0	3.316e-06	30
HAHGDQYKATDFVADR	1xSuccinyl [K8]	1.70998e-06	0	1	1	72	20141568	RecName: Full=Isocitrate dehydrogenase [NADP], mitochondrial; Short=IDH; AltName: Full=ICD-M; AltName: Full=IDP; AltName: Full=NADP(+)-specific ICDH; AltName: Full=Oxalosuccinate decarboxylase; Flags: Precursor	1	1930.87	0	124.3	158.4	104.4	28.8	80.7	117.6	128.9	88.2	94.4	74.2	124.3	158.4	104.4	28.8	80.7	117.6	128.9	88.2	94.4	74.2	1.83395e+06	2.33768e+06	1.54093e+06	425461	1.19159e+06	1.73528e+06	1.90241e+06	1.30196e+06	1.39373e+06	1.09565e+06		High	644.294	0.02	36.6169	0	2.301e-08	36.24
AEAQIAAKNLDKEYLPIGGLAEFCK	1xCarbamidomethyl [C24]; 1xSuccinyl [K]	2.96144e-05	0	1	1	29	308153643	RecName: Full=Aspartate aminotransferase, mitochondrial; Short=mAspAT; AltName: Full=Fatty acid-binding protein; Short=FABP-1; AltName: Full=Glutamate oxaloacetate transaminase 2; AltName: Full=Kynurenine aminotransferase 4; AltName: Full=Kynurenine aminotransferase IV; AltName: Full=Kynurenine--oxoglutarate transaminase 4; AltName: Full=Kynurenine--oxoglutarate transaminase IV; AltName: Full=Pla…	2	2849.44	0	105.5	152	93.2	62.9	83.6	173.5	91.2	66.8	74.1	97.2	105.5	152	93.2	62.9	83.6	173.5	91.2	66.8	74.1	97.2	791823	1141066	699944	472140	627852	1.30244e+06	684491	501464	556293	729883		High	950.485	1.02	92.0397	0	2.097e-06	91.07
GVMLAVDAVIAELKK	1xSuccinyl [K]	1.79015e-07	0	1	1	113	129379	RecName: Full=60 kDa heat shock protein, mitochondrial; AltName: Full=60 kDa chaperonin; AltName: Full=Chaperonin 60; Short=CPN60; AltName: Full=Heat shock protein 60; Short=HSP-60; Short=Hsp60; AltName: Full=HuCHA60; AltName: Full=Mitochondrial matrix protein P1; AltName: Full=P60 lymphocyte protein; Flags: Precursor	1	1656.92	0	82.1	110.9	41.2	127	122.9	96.8	132.2	97.9	82.2	106.7	82.1	110.9	41.2	127	122.9	96.8	132.2	97.9	82.2	106.7	798699	1.07918e+06	401244	1.23554e+06	1.19561e+06	941425	1.28644e+06	952759	799612	1.0377e+06		High	828.966	-0.09	126.897	0	6.75e-08	127.37
GMKGLVYETSVLDPDEGIR	1xOxidation [M2]; 1xSuccinyl [K3]	2.83413e-08	0	1	1	197	57015285	RecName: Full=Citrate synthase, mitochondrial; AltName: Full=Citrate (Si)-synthase; Flags: Precursor	1	2195.05	0	97.7	128	84.5	54.8	90	142.3	130.6	96.7	119.4	56.1	97.7	128	84.5	54.8	90	142.3	130.6	96.7	119.4	56.1	8.98262e+06	1.17709e+07	7.7702e+06	5.04231e+06	8.27464e+06	1.30836e+07	1.20083e+07	8.8949e+06	1.09858e+07	5.16156e+06		High	1098.03	-0.16	73.9784	0	1.274e-09	73.59
GVMLAVDAVIAELKK	1xOxidation [M3]; 1xSuccinyl [K]	1.12255e-06	0	1	1	96	129379	RecName: Full=60 kDa heat shock protein, mitochondrial; AltName: Full=60 kDa chaperonin; AltName: Full=Chaperonin 60; Short=CPN60; AltName: Full=Heat shock protein 60; Short=HSP-60; Short=Hsp60; AltName: Full=HuCHA60; AltName: Full=Mitochondrial matrix protein P1; AltName: Full=P60 lymphocyte protein; Flags: Precursor	1	1672.92	0	96.8	109.2	57.5	68	96.4	187.5	109.1	88.4	100.5	86.7	96.8	109.2	57.5	68	96.4	187.5	109.1	88.4	100.5	86.7	557400	628800	331138	391734	555214	1079931	628531	508936	578806	499277		High	836.963	-0.17	113.169	0	8.407e-07	112.86
GYLGPEQLPDCLKGCDVVVIPAGVPR	2xCarbamidomethyl [C11; C15]; 1xSuccinyl [K13]	1.36863e-07	0	1	1	129	215274114	RecName: Full=Malate dehydrogenase, mitochondrial; Flags: Precursor	1	2909.45	0	116.7	91.4	93	99.3	79.4	134.4	128.7	87.9	76.4	92.9	116.7	91.4	93	99.3	79.4	134.4	128.7	87.9	76.4	92.9	4.23245e+07	3.31315e+07	3.37009e+07	3.59852e+07	2.87776e+07	4.87249e+07	4.66647e+07	3.18491e+07	2.76879e+07	3.36898e+07		High	970.489	-0.12	95.8864	0	2.999e-09	94.78
GMKGLVYETSVLDPDEGIR	1xSuccinyl [K3]	1.88773e-08	0	1	1	128	57015285	RecName: Full=Citrate synthase, mitochondrial; AltName: Full=Citrate (Si)-synthase; Flags: Precursor	1	2179.06	0	95.8	132.2	71.1	102.1	106.6	79.4	148.5	115.8	87.8	60.7	95.8	132.2	71.1	102.1	106.6	79.4	148.5	115.8	87.8	60.7	1.89134e+07	26088397	14034308	20150611	21030534	15673859	29308597	22850605	1.73287e+07	11984012		High	1090.03	-0.16	82.8882	0	8.815e-09	83.11
GVVLGGCGDKSIR	1xCarbamidomethyl [C7]; 1xSuccinyl [K10]	6.92168e-05	0	1	1	33	48429239	RecName: Full=4-aminobutyrate aminotransferase, mitochondrial; AltName: Full=(S)-3-amino-2-methylpropionate transaminase; AltName: Full=GABA aminotransferase; Short=GABA-AT; AltName: Full=Gamma-amino-N-butyrate transaminase; Short=GABA transaminase; Short=GABA-T; AltName: Full=L-AIBAT; Flags: Precursor	1	1417.71	0	109.9	102	93.3	85	107.5	134.1	123.1	65.4	74.8	104.8	109.9	102	93.3	85	107.5	134.1	123.1	65.4	74.8	104.8	586666	544449	498160	453915	573939	715786	656868	349287	399278	559561		High	709.359	0.65	39.6184	0	2.682e-05	38.42
GQIYKQGNLYEFLK	1xSuccinyl [K5]	0.000199647	0	1	1	9	74727508	RecName: Full=5'-nucleotidase domain-containing protein 3; AltName: Full=GRP94-neighboring nucleotidase	1	1800.92	0	91.6	188.6	77.9		78.8	126.8	115.1	126.6	92.5	102	91.6	188.6	77.9		78.8	126.8	115.1	126.6	92.5	102	130718	269194	111162		112471	181037	164298	180724	132086	145604		High	900.962	0.08	82.1488	2.784e-05	0.0001819	81.59
HFIEQGINVCLCQSYAKNMGLYGER	2xCarbamidomethyl [C10; C12]; 1xSuccinyl [K17]	3.9107e-06	0	1	1	4	308153643	RecName: Full=Aspartate aminotransferase, mitochondrial; Short=mAspAT; AltName: Full=Fatty acid-binding protein; Short=FABP-1; AltName: Full=Glutamate oxaloacetate transaminase 2; AltName: Full=Kynurenine aminotransferase 4; AltName: Full=Kynurenine aminotransferase IV; AltName: Full=Kynurenine--oxoglutarate transaminase 4; AltName: Full=Kynurenine--oxoglutarate transaminase IV; AltName: Full=Pla…	1	3087.41	0	102.8	177.9			43.1	81.8		319.5	133.2	141.7	102.8	177.9			43.1	81.8		319.5	133.2	141.7	48155.2	83346.8			20212.4	38338.3		149659	62383.5	66375.6		High	1029.81	0.29	80.6761	0	6.186e-08	81.3
AKKMGLVDQLVEPLGPGLKPPEER	2xSuccinyl [K2; K3]	0.000970307	0	1	1	10	20141376	RecName: Full=Trifunctional enzyme subunit alpha, mitochondrial; AltName: Full=78 kDa gastrin-binding protein; AltName: Full=TP-alpha; Includes: RecName: Full=Long-chain enoyl-CoA hydratase; Includes: RecName: Full=Long chain 3-hydroxyacyl-CoA dehydrogenase; Flags: Precursor	2	2801.48	0	140.1	98.8	68.6	61.4	76.6	146.8	158.9	71.3	114.5	63.1	140.1	98.8	68.6	61.4	76.6	146.8	158.9	71.3	114.5	63.1	314880	222022	154306	137954	172133	330124	357189	160353	257539	141782		High	934.496	-0.31	93.489	0	4.376e-05	92.72
HGVYNPNKIFGVTTLDIVR	1xSuccinyl [K8]	2.92548e-06	0	1	1	64	215274114	RecName: Full=Malate dehydrogenase, mitochondrial; Flags: Precursor	1	2243.18	0	142.1	84.3	42.9	129.7	64.5	176.9	99.3	113	54.1	93.2	142.1	84.3	42.9	129.7	64.5	176.9	99.3	113	54.1	93.2	3164777	1.87852e+06	955692	2.88914e+06	1.43743e+06	3.9406e+06	2.21234e+06	2.51762e+06	1.20516e+06	2.07504e+06		High	748.401	2.88	91.4626	0	3.424e-07	90.66
AAYQVAALPKGSR	1xSuccinyl [K10]	5.25366e-05	0	1	1	54	1717975	RecName: Full=Ribonuclease UK114; AltName: Full=14.5 kDa translational inhibitor protein; Short=p14.5; AltName: Full=Heat-responsive protein 12; AltName: Full=UK114 antigen homolog	1	1431.76	0	86.4	125.2	88.9	98.2	96.3	141.6	113.1	82.6	77.1	90.7	86.4	125.2	88.9	98.2	96.3	141.6	113.1	82.6	77.1	90.7	5.38023e+06	7.79344e+06	5535076	6.1141e+06	5.99317e+06	8.81854e+06	7.03938e+06	5.14317e+06	4803603	5.64573e+06		High	716.384	0.77	41.7062	0	2.464e-05	40.08
GINTLVTYDMVPEPKIIDAALR	1xSuccinyl [K15]	0.000839368	0	1	1	36	218511986	RecName: Full=Cytochrome c oxidase subunit 5A, mitochondrial; AltName: Full=Cytochrome c oxidase polypeptide Va; Flags: Precursor	1	2529.33	0	116.8	123.7	78.3	119.8	106	99.2	129.4	66.5	80.6	79.7	116.8	123.7	78.3	119.8	106	99.2	129.4	66.5	80.6	79.7	752106	796217	504133	771585	682721	638524	833472	428076	518879	513471		High	1265.17	1.97	109.551	3.599e-05	0.0002309	108.63
GINTLVTYDMVPEPKIIDAALR	1xOxidation [M10]; 1xSuccinyl [K15]	4.62102e-06	0	1	1	18	218511986	RecName: Full=Cytochrome c oxidase subunit 5A, mitochondrial; AltName: Full=Cytochrome c oxidase polypeptide Va; Flags: Precursor	1	2545.32	0	64.5	135.4	110.1	31	71.9	238	107.1	46.7	141.6	53.5	64.5	135.4	110.1	31	71.9	238	107.1	46.7	141.6	53.5	230729	484081	393739	110912	257165	851130	383056	166980	506343	191339		High	849.112	-0.63	99.7071	0	7.546e-08	99.03
AKDINQEVYNFLATAGAK	1xSuccinyl [K2]	5.31627e-07	0	1	1	15	6686275	RecName: Full=Aconitate hydratase, mitochondrial; Short=Aconitase; AltName: Full=Citrate hydro-lyase; Flags: Precursor	1	2053.02	0	50.9	158.4	85.1	36.4	133.8	52.7	160.9	100.8	92.5	128.5	50.9	158.4	85.1	36.4	133.8	52.7	160.9	100.8	92.5	128.5	75475.6	234943	126210	53976	198500	78201.8	238756	149497	137222	190670		High	685.013	0.12	104.016	0	2.303e-07	103.8
AEIENYVLTYKSTDGSR	1xSuccinyl [K11]	5.18992e-06	0	1	1	14	311033534	RecName: Full=Tenascin-R; Short=TN-R; AltName: Full=Janusin; AltName: Full=Restrictin; Flags: Precursor	1	2045.97	0	76.7	127.1	35.3		141.1	183.4	121.4	86.1	98	130.9	76.7	127.1	35.3		141.1	183.4	121.4	86.1	98	130.9	134479	222927	61910		247515	321560	212930	150991	171894	229596		High	1023.49	-1.12	69.0066	0	8.657e-08	69.35
KAEAQIAAKNLDK	1xAcetyl [K]; 1xSuccinyl [K]	2.96144e-05	0	1	1	14	308153643	RecName: Full=Aspartate aminotransferase, mitochondrial; Short=mAspAT; AltName: Full=Fatty acid-binding protein; Short=FABP-1; AltName: Full=Glutamate oxaloacetate transaminase 2; AltName: Full=Kynurenine aminotransferase 4; AltName: Full=Kynurenine aminotransferase IV; AltName: Full=Kynurenine--oxoglutarate transaminase 4; AltName: Full=Kynurenine--oxoglutarate transaminase IV; AltName: Full=Pla…	2	1541.82	0	119.1	126	76.8	106.6	87.9	132.2	108.2	67.8	61.6	113.9	119.1	126	76.8	106.6	87.9	132.2	108.2	67.8	61.6	113.9	96562.3	102207	62321.5	86436.6	71269.3	107202	87734.1	54984.7	49964.9	92365.2		High	771.413	0.56	36.5004	0	6.857e-07	36.57
KAEAQIAAKNLDK	1xSuccinyl [K9]	1.43338e-05	0	1	1	37	308153643	RecName: Full=Aspartate aminotransferase, mitochondrial; Short=mAspAT; AltName: Full=Fatty acid-binding protein; Short=FABP-1; AltName: Full=Glutamate oxaloacetate transaminase 2; AltName: Full=Kynurenine aminotransferase 4; AltName: Full=Kynurenine aminotransferase IV; AltName: Full=Kynurenine--oxoglutarate transaminase 4; AltName: Full=Kynurenine--oxoglutarate transaminase IV; AltName: Full=Pla…	2	1499.81	0	95.8	132.7	99.4	83	83.2	169.8	93.3	63.3	75.4	104	95.8	132.7	99.4	83	83.2	169.8	93.3	63.3	75.4	104	779097	1.07892e+06	808332	675399	676669	1.38144e+06	759070	515136	613514	845824		High	750.407	0.32	24.9687	0	9.814e-07	24.41
GSGDPSSSSSSGNPLVYLDVDANGKPLGR	1xSuccinyl [K25]	1.02894e-06	0	1	1	20	231968	RecName: Full=Peptidyl-prolyl cis-trans isomerase F, mitochondrial; Short=PPIase F; AltName: Full=Cyclophilin D; Short=CyP-D; Short=CypD; AltName: Full=Cyclophilin F; AltName: Full=Mitochondrial cyclophilin; Short=CyP-M; AltName: Full=Rotamase F; Flags: Precursor	0	2933.38	0	172	73.1	207.8	48	82.2	102.2	100.2	66	78.7	69.8	172	73.1	207.8	48	82.2	102.2	100.2	66	78.7	69.8	662018	281370	799735	184805	316383	393184	385575	254094	302916	268616		High	978.464	0.07	84.7532	0	1.263e-08	84.23
AISFVGSNKAGEYIFER	1xSuccinyl [K9]	2.57313e-07	0	1	1	46	12643424	RecName: Full=Methylmalonate-semialdehyde dehydrogenase [acylating], mitochondrial; Short=MMSDH; Short=Malonate-semialdehyde dehydrogenase [acylating]; AltName: Full=Aldehyde dehydrogenase family 6 member A1; Flags: Precursor	1	1987.98	0	124.9	107.9	57.5	112	143.3	108.9	97.6	90.4	90	67.5	124.9	107.9	57.5	112	143.3	108.9	97.6	90.4	90	67.5	2.0347e+06	1.75697e+06	937065	1.82425e+06	2.3349e+06	1.77324e+06	1589717	1.47277e+06	1.46543e+06	1.09969e+06		High	994.492	0.4	81.7074	0	2.421e-09	81.77
GEVPCTVTSASPLEEATLSELKTVLK	1xCarbamidomethyl [C5]; 1xSuccinyl [K]	6.37372e-07	0	1	1	129	1352049	RecName: Full=ATP synthase subunit O, mitochondrial; AltName: Full=Oligomycin sensitivity conferral protein; Short=OSCP; Flags: Precursor	1	2859.45	0	103.8	136.7	81.2	94.3	96	143	120.5	74.4	72.1	78	103.8	136.7	81.2	94.3	96	143	120.5	74.4	72.1	78	2.35926e+07	3.10608e+07	1.8461e+07	2.14245e+07	2.18121e+07	3.24977e+07	2.73783e+07	1.69032e+07	1.6393e+07	1.77159e+07		High	953.823	-0.11	122.946	0	7.192e-08	122.34
GEVYKAQIMNVSWSADHR	1xSuccinyl [K5]	2.74053e-06	0	1	1	48	400668	RecName: Full=Lipoamide acyltransferase component of branched-chain alpha-keto acid dehydrogenase complex, mitochondrial; AltName: Full=52 kDa mitochondrial autoantigen of primary biliary cirrhosis; AltName: Full=Branched chain 2-oxo-acid dehydrogenase complex component E2; Short=BCOADC-E2; AltName: Full=Branched-chain alpha-keto acid dehydrogenase complex component E2; Short=BCKAD-E2; Short=BCKA…	1	2191.02	0	104.9	111.9	37.8	112.3	118.3	133.5	115	104.4	63.5	98.4	104.9	111.9	37.8	112.3	118.3	133.5	115	104.4	63.5	98.4	3.32805e+06	3.54759e+06	1.20019e+06	3.56242e+06	3.75088e+06	4.23331e+06	3.64766e+06	3.30972e+06	2.01313e+06	3.12096e+06		High	1096.02	0.44	68.7174	0	4.54e-08	68.69
AFFKGAWSNVLR	1xSuccinyl [K4]	0.00162283	0	3	3	57	113463; 317373597; 113455	RecName: Full=ADP/ATP translocase 3; AltName: Full=ADP,ATP carrier protein 3; AltName: Full=ADP,ATP carrier protein, isoform T2; Short=ANT 2; AltName: Full=Adenine nucleotide translocator 3; Short=ANT 3; AltName: Full=Solute carrier family 25 member 6; Contains: RecName: Full=ADP/ATP translocase 3, N-terminally processed RecName: Full=ADP/ATP translocase 2; AltName: Full=ADP,ATP carrier protein 2…	1	1495.77	0	82.4	103.5	83.6	75.9	143.1	115.8	142.3	61.1	97.7	94.6	82.4	103.5	83.6	75.9	143.1	115.8	142.3	61.1	97.7	94.6	1.46145e+07	1.83709e+07	14826821	1.34668e+07	2.53875e+07	2.05444e+07	2.52417e+07	1.08398e+07	1.73373e+07	1.67825e+07	Shared	High	748.388	0.25	89.6764	9.756e-06	0.0001388	89.06
GEVYKAQIMNVSWSADHR	1xOxidation [M9]; 1xSuccinyl [K5]	1.66933e-05	0	1	1	17	400668	RecName: Full=Lipoamide acyltransferase component of branched-chain alpha-keto acid dehydrogenase complex, mitochondrial; AltName: Full=52 kDa mitochondrial autoantigen of primary biliary cirrhosis; AltName: Full=Branched chain 2-oxo-acid dehydrogenase complex component E2; Short=BCOADC-E2; AltName: Full=Branched-chain alpha-keto acid dehydrogenase complex component E2; Short=BCKAD-E2; Short=BCKA…	1	2207.02	0	110.3	104	47.8	68.9	110.1	183.3	108.1	86	93	88.5	110.3	104	47.8	68.9	110.1	183.3	108.1	86	93	88.5	782477	738104	339252	488820	781423	1.30041e+06	766874	610041	660076	628110		High	736.345	0.81	55.8167	0	3.594e-07	55.81
GFGHPSLVKALSYLYEK	1xSuccinyl [K9]	1.21305e-05	0	1	1	69	74710502	RecName: Full=Kynurenine--oxoglutarate transaminase 3; AltName: Full=Cysteine-S-conjugate beta-lyase 2; AltName: Full=Kynurenine aminotransferase 3; AltName: Full=Kynurenine aminotransferase III; Short=KATIII; AltName: Full=Kynurenine--glyoxylate transaminase; AltName: Full=Kynurenine--oxoglutarate transaminase III	1	2009.04	0	122	178.2	75.6	105.7	83.4	121	87.2	39.4	71.7	115.8	122	178.2	75.6	105.7	83.4	121	87.2	39.4	71.7	115.8	1.55972e+06	2.27769e+06	966233	1.35079e+06	1.06623e+06	1.54611e+06	1.11445e+06	503822	916477	1.47941e+06		High	670.351	-0.41	101.763	0	1.036e-05	101.12
AIASSLKSWNETLTSR	1xSuccinyl [K7]	7.10665e-07	0	1	1	36	6831494	RecName: Full=ATP synthase subunit d, mitochondrial; Short=ATPase subunit d	1	1863.94	0	102.5	137.1	66.1	89.6	118.1	115.1	129.9	78.3	83.8	79.6	102.5	137.1	66.1	89.6	118.1	115.1	129.9	78.3	83.8	79.6	1.97306e+06	2640609	1273598	1.72584e+06	2273508	2.21632e+06	2501083	1.50816e+06	1.61299e+06	1.53192e+06		High	932.476	0.17	72.8362	0	1.026e-08	73.13
GQQQVFKGLNDK	1xSuccinyl [K7]	0.000415398	0	1	1	24	20141376	RecName: Full=Trifunctional enzyme subunit alpha, mitochondrial; AltName: Full=78 kDa gastrin-binding protein; AltName: Full=TP-alpha; Includes: RecName: Full=Long-chain enoyl-CoA hydratase; Includes: RecName: Full=Long chain 3-hydroxyacyl-CoA dehydrogenase; Flags: Precursor	1	1461.73	1	131.2	93	94.4	113.6	104.6	145.5	110.3	68.3	87.2	52	131.2	93	94.4	113.6	104.6	145.5	110.3	68.3	87.2	52	630902	447132	453788	546481	502792	699767	530245	328357	419477	249857		High	731.371	0.58	38.5726	0	2.313e-05	38.93
GGEIQPVSVKVGDK	1xSuccinyl [K10]	1.17835e-05	0	1	1	31	47606335	RecName: Full=10 kDa heat shock protein, mitochondrial; Short=Hsp10; AltName: Full=10 kDa chaperonin; AltName: Full=Chaperonin 10; Short=CPN10; AltName: Full=Early-pregnancy factor; Short=EPF	1	1512.79	0	103	106.4	92.7	93.6	89.7	141.1	91	92	79.3	111.2	103	106.4	92.7	93.6	89.7	141.1	91	92	79.3	111.2	1.05474e+06	1.08863e+06	948719	957858	917819	1.4443e+06	931541	941963	811962	1.13823e+06		High	756.899	0.44	40.3838	0	1.1e-06	39.41
GSGDPSSSSSSGNPLVYLDVDANGKPLGR	1xDeamidated [N]; 1xSuccinyl [K25]	8.11672e-08	0	1	1	96	231968	RecName: Full=Peptidyl-prolyl cis-trans isomerase F, mitochondrial; Short=PPIase F; AltName: Full=Cyclophilin D; Short=CyP-D; Short=CypD; AltName: Full=Cyclophilin F; AltName: Full=Mitochondrial cyclophilin; Short=CyP-M; AltName: Full=Rotamase F; Flags: Precursor	0	2934.36	0	90.1	106.4	93.3	70.1	94.7	132.7	123.9	81.8	110.8	96.1	90.1	106.4	93.3	70.1	94.7	132.7	123.9	81.8	110.8	96.1	1.79909e+06	2.12374e+06	1.86308e+06	1.39886e+06	1.89125e+06	2.64967e+06	2.47329e+06	1.6325e+06	2.2121e+06	1.91726e+06		High	978.796	4.81	84.142	0	2.728e-08	83.94
GGLGLSGAKANYR	1xSuccinyl [K9]	0.000343999	0	1	1	4	21903482	RecName: Full=Cytochrome b-c1 complex subunit 2, mitochondrial; AltName: Full=Complex III subunit 2; AltName: Full=Core protein II; AltName: Full=Ubiquinol-cytochrome-c reductase complex core protein 2; Flags: Precursor	1	1363.7	0	106	101.4	125.8	50.9	137.2	115.2	172.8	53.7	56.1	80.9	106	101.4	125.8	50.9	137.2	115.2	172.8	53.7	56.1	80.9	918577	878205	1.0896e+06	440721	1.18861e+06	998128	1.49641e+06	465038	485620	701195		High	682.352	-0.1	41.5179	0	1.617e-05	40.97
GSTPYGGVKLEDLIVK	1xSuccinyl [K9]	5.06647e-05	0	1	1	22	135755	RecName: Full=Acetyl-CoA acetyltransferase, mitochondrial; AltName: Full=Acetoacetyl-CoA thiolase; AltName: Full=T2; Flags: Precursor	1	1775.94	0	92	90.9	84.8	63	93.4	127.2	172.8	120.8	87.1	68.1	92	90.9	84.8	63	93.4	127.2	172.8	120.8	87.1	68.1	787931	778329	726542	539147	800090	1089261	1.4798e+06	1.03428e+06	746076	582832		High	888.475	0.49	85.448	0	5.253e-06	85.51
AAAEVNQDYGLDPKIANAIMK	1xOxidation [M20]; 1xSuccinyl [K14]	1.36863e-07	0	1	1	39	1730117	RecName: Full=Fumarate hydratase, mitochondrial; Short=Fumarase; Flags: Precursor	1	2348.14	0	98.6	130	122.2	26	81.3	178.4	120.1	71.8	95.3	76.3	98.6	130	122.2	26	81.3	178.4	120.1	71.8	95.3	76.3	1.59759e+06	2.1067e+06	1.98035e+06	421405	1.31708e+06	2.89094e+06	1.94522e+06	1.16316e+06	1.5444e+06	1.23602e+06		High	1174.57	-1.13	72.8657	0	6.621e-07	71.98
ALVSTKWLAESIR	1xSuccinyl [K6]	0.000156004	0	1	1	12	3122965	RecName: Full=Thiosulfate sulfurtransferase; AltName: Full=Rhodanese	1	1573.86	0	93.4	114.6	65.3	210	144.3	79.4	98.8	83	101	10.2	93.4	114.6	65.3	210	144.3	79.4	98.8	83	101	10.2	268740	329486	187745	603898	414960	228396	284257	238854	290537	29437.8		High	787.433	-0.28	85.7788	0	1.488e-05	86.49
KAGQVFLEELGNHK	1xSuccinyl [K1]	3.71702e-06	0	1	1	33	1705945	RecName: Full=2',3'-cyclic-nucleotide 3'-phosphodiesterase; Short=CNP; Short=CNPase; Flags: Precursor	1	1669.85	1	113.3	101.9	69.3	151.7	83.8	141.1	92.6	102.7	63.2	80.5	113.3	101.9	69.3	151.7	83.8	141.1	92.6	102.7	63.2	80.5	939002	844332	574339	1.25702e+06	694604	1.16918e+06	767437	851559	523499	666753		High	557.289	-1.24	66.2148	0	2.735e-06	65.29
AAASTDYYKR	1xSuccinyl [K9]	0.00163462	0	1	1	12	129063	RecName: Full=Pyruvate dehydrogenase E1 component subunit alpha, somatic form, mitochondrial; AltName: Full=PDHE1-A type I; Flags: Precursor	1	1245.57	0	100.2	109.7	118.2	103.2	133.3	95.4	101.2	85.2	72.2	81.4	100.2	109.7	118.2	103.2	133.3	95.4	101.2	85.2	72.2	81.4	726827	796078	857961	748531	967327	691897	734187	618354	524103	590246		High	623.291	0.05	20.0315	0	8.086e-05	20.25
AADCEVEQWDSDEPIPAKELER	1xCarbamidomethyl [C4]; 1xSuccinyl [K18]	5.78672e-06	0	1	1	28	47116943	RecName: Full=Glyoxylate reductase/hydroxypyruvate reductase	1	2687.18	0	84.6	137.8	91.2	37	108.4	131.5	172.2	60.9	82.8	93.7	84.6	137.8	91.2	37	108.4	131.5	172.2	60.9	82.8	93.7	291574	475078	314246	127638	373541	453296	593603	209830	285438	322919		High	1344.09	-0.5	71.2866	0	3.463e-07	70.47
GSNTCELIFEDCKIPAANILGHENK	2xCarbamidomethyl [C5; C12]; 1xSuccinyl [K13]	7.53141e-07	0	1	1	17	125051	RecName: Full=Isovaleryl-CoA dehydrogenase, mitochondrial; Short=IVD; Flags: Precursor	1	2930.37	0	124	125.5	92.5	76	90.3	72.9	156.7	76.8	94.1	91.2	124	125.5	92.5	76	90.3	72.9	156.7	76.8	94.1	91.2	558902	565952	417185	342613	407015	328783	706683	346381	424419	411122		High	977.46	0.09	86.3736	0	8.696e-09	86.78
GDASKEDIDTAMK	1xSuccinyl [K5]	7.8874e-05	0	1	1	18	311033442	RecName: Full=Hydroxyacyl-coenzyme A dehydrogenase, mitochondrial; Short=HCDH; AltName: Full=Medium and short-chain L-3-hydroxyacyl-coenzyme A dehydrogenase; AltName: Full=Short-chain 3-hydroxyacyl-CoA dehydrogenase; Flags: Precursor	1	1480.65	0	104.4	100.6	85.7	45.1	105.6	138.9	134	98.2	80	107.6	104.4	100.6	85.7	45.1	105.6	138.9	134	98.2	80	107.6	163154	157135	133865	70401.5	164893	216934	209279	153358	125014	168076		High	740.827	0.3	31.3995	0	2.206e-06	31.51
AADEVAEGKLNDHFPLVVWQTGSGTQTNMNVNEVISNR	1xSuccinyl [K9]	3.87351e-05	0	1	1	16	1730117	RecName: Full=Fumarate hydratase, mitochondrial; Short=Fumarase; Flags: Precursor	1	4241.02	0	121.6	174.9	14.3	86.8	84.6	140.1	139.3	87.4	52.6	98.5	121.6	174.9	14.3	86.8	84.6	140.1	139.3	87.4	52.6	98.5	558602	803904	65645.1	399065	388677	643623	640239	401448	241551	452820		High	1061.01	1.16	96.608	0	4.582e-05	96.44
KAEAQIAAKNLDK	2xSuccinyl [K1; K9]	3.21489e-06	0	1	1	15	308153643	RecName: Full=Aspartate aminotransferase, mitochondrial; Short=mAspAT; AltName: Full=Fatty acid-binding protein; Short=FABP-1; AltName: Full=Glutamate oxaloacetate transaminase 2; AltName: Full=Kynurenine aminotransferase 4; AltName: Full=Kynurenine aminotransferase IV; AltName: Full=Kynurenine--oxoglutarate transaminase 4; AltName: Full=Kynurenine--oxoglutarate transaminase IV; AltName: Full=Pla…	2	1599.82	0	75.1	143	142.1	36.8	97.4	150.5	98.2	55.7	88	113.2	75.1	143	142.1	36.8	97.4	150.5	98.2	55.7	88	113.2	110726	210778	209443	54225	143501	221820	144774	82093.8	129783	166903		High	800.415	-0.23	37.9385	0	2.013e-07	37.13
GTAVVNGEFKDLSLDDFK	1xSuccinyl [K10]	1.13073e-06	0	1	1	24	2507171	RecName: Full=Thioredoxin-dependent peroxide reductase, mitochondrial; AltName: Full=Antioxidant protein 1; Short=AOP-1; AltName: Full=HBC189; AltName: Full=Peroxiredoxin III; Short=Prx-III; AltName: Full=Peroxiredoxin-3; AltName: Full=Protein MER5 homolog; Flags: Precursor	1	2054.99	1	93.6	129.3	68.8	66.4	111	126.4	129.7	91.7	95.1	88.1	93.6	129.3	68.8	66.4	111	126.4	129.7	91.7	95.1	88.1	1.56628e+06	2.16288e+06	1.15049e+06	1.11005e+06	1.85746e+06	2.11531e+06	2.16913e+06	1.53365e+06	1.59036e+06	1.47367e+06		High	1028	-2.08	84.8192	0	1.407e-08	84.66
AAQNISKTIATSQNR	1xSuccinyl [K7]	2.89767e-05	0	1	1	15	74752151	RecName: Full=Prohibitin-2; AltName: Full=B-cell receptor-associated protein BAP37; AltName: Full=D-prohibitin; AltName: Full=Repressor of estrogen receptor activity	1	1702.87	0	113.8	102.8	124.2		111.3	165.4	142.3	67.4	86.7	86	113.8	102.8	124.2		111.3	165.4	142.3	67.4	86.7	86	61618.8	55671	67250.3		60248.8	89518.5	77015.2	36491.1	46903.1	46570.4		High	851.94	0.16	30.0246	0	6.72e-07	30.74
AAQLGFKTVCIEK	1xCarbamidomethyl [C10]; 1xSuccinyl [K7]	1.69373e-05	0	1	1	31	269849557	RecName: Full=Dihydrolipoyl dehydrogenase, mitochondrial; AltName: Full=Dihydrolipoamide dehydrogenase; AltName: Full=Glycine cleavage system L protein; Flags: Precursor	1	1564.8	0	97.1	133.7	62.9	107	88.3	139.4	110.6	99.3	80.5	81.1	97.1	133.7	62.9	107	88.3	139.4	110.6	99.3	80.5	81.1	3.1863e+06	4.38486e+06	2.06481e+06	3.5088e+06	2.89474e+06	4.57312e+06	3.62755e+06	3.25814e+06	2.64139e+06	2.66141e+06		High	782.906	0.04	62.0366	0	5.741e-06	61.34
HQILPKEQWTK	1xSuccinyl [K6]	0.000705322	0	1	1	63	136717	RecName: Full=Cytochrome b-c1 complex subunit 7; AltName: Full=Complex III subunit 7; AltName: Full=Complex III subunit VII; AltName: Full=QP-C; AltName: Full=Ubiquinol-cytochrome c reductase complex 14 kDa protein	1	1507.79	0	117.4	114	115.7	129.1	94.8	138.8	108.8	51.4	62.1	67.8	117.4	114	115.7	129.1	94.8	138.8	108.8	51.4	62.1	67.8	1.23262e+06	1.19634e+06	1.21402e+06	1.35536e+06	995096	1.45649e+06	1.14182e+06	539214	652000	711943		High	503.268	-0.34	46.1814	6.025e-05	0.0003253	45.12
AAKDGANIVIAAK	1xSuccinyl [K3]	0.000207022	0	1	1	18	74749521	RecName: Full=Hydroxysteroid dehydrogenase-like protein 2; AltName: Full=Short chain dehydrogenase/reductase family 13C member 1	1	1341.74	0	102.4	81.4	64.3		122.3	142.7	167.2	120.1	95.2	104.3	102.4	81.4	64.3		122.3	142.7	167.2	120.1	95.2	104.3	76950.7	61156.8	48305.3		91896.8	107193	125618	90208.5	71496.9	78363.9		High	671.373	0.67	37.508	0	6.957e-06	37.52
HNLKLGFMSAFVK	1xOxidation [M8]; 1xSuccinyl [K4]	3.1613e-05	0	1	1	58	317373578	RecName: Full=Dihydrolipoyllysine-residue succinyltransferase component of 2-oxoglutarate dehydrogenase complex, mitochondrial; AltName: Full=2-oxoglutarate dehydrogenase complex component E2; Short=OGDC-E2; AltName: Full=Dihydrolipoamide succinyltransferase component of 2-oxoglutarate dehydrogenase complex; AltName: Full=E2K; Flags: Precursor	1	1607.83	0	127.3	130.2	71.2	96	83.7	174.3	103.6	74.9	77.4	61.4	127.3	130.2	71.2	96	83.7	174.3	103.6	74.9	77.4	61.4	1.98915e+06	2.03457e+06	1.11201e+06	1.50014e+06	1.3079e+06	2.72215e+06	1.61808e+06	1.16965e+06	1.20877e+06	959571		High	536.613	-0.16	69.0555	0	8.436e-07	68.29
GHYTIGKEIIDLVLDR	1xSuccinyl [K7]	0.000792075	0	1	3	9	55977864	RecName: Full=Tubulin alpha-1A chain; AltName: Full=Alpha-tubulin 3; AltName: Full=Tubulin B-alpha-1; AltName: Full=Tubulin alpha-3 chain; Contains: RecName: Full=Detyrosinated tubulin alpha-1A chain	1	1942.03	0	134.1	102.4	57	82.6	128.8	107.4	112	92.8	70.5	112.4	134.1	102.4	57	82.6	128.8	107.4	112	92.8	70.5	112.4	74867.5	57179	31851.6	46124.3	71929.8	59961.5	62540.7	51794.1	39355.4	62755		High	648.015	0.79	121.242	0	0.000114	120.46
GHLDNISNNLLIGAINIENGKANSVR	1xSuccinyl [K21]	0.000187028	0	1	1	14	6686275	RecName: Full=Aconitate hydratase, mitochondrial; Short=Aconitase; AltName: Full=Citrate hydro-lyase; Flags: Precursor	1	2846.48	0	207.2		96.9	100	163.8	148.2	161.8	122.2			207.2		96.9	100	163.8	148.2	161.8	122.2			248749		116375	120048	196720	177890	194283	146673				High	949.496	-0.36	92.9782	7.382e-05	0.0003834	93.13
AEMDAAIASCKR	1xCarbamidomethyl [C10]; 1xSuccinyl [K11]	9.3199e-05	0	1	1	19	12643424	RecName: Full=Methylmalonate-semialdehyde dehydrogenase [acylating], mitochondrial; Short=MMSDH; Short=Malonate-semialdehyde dehydrogenase [acylating]; AltName: Full=Aldehyde dehydrogenase family 6 member A1; Flags: Precursor	1	1422.64	0	124.1	80.6	69.2	125.1	126.7	99.1	122.4	97.3	91.3	64.2	124.1	80.6	69.2	125.1	126.7	99.1	122.4	97.3	91.3	64.2	528007	342808	294605	532209	539170	421870	520755	413862	388431	273220		High	711.822	0.5	31.3888	0	2.688e-06	31.62
AAELFGLTAEEVYLVHDELDKPLGR	1xSuccinyl [K21]	8.27647e-07	0	1	1	13	74750555	RecName: Full=Probable peptidyl-tRNA hydrolase; Short=PTH	0	2885.46	0	110.1	135	49	81.4	111.1	167.4	116.2	82.7	73.9	73.2	110.1	135	49	81.4	111.1	167.4	116.2	82.7	73.9	73.2	185333	227250	82502.1	137127	187118	281902	195572	139180	124512	123244		High	962.489	-1.78	114.895	0	1.216e-06	114.51
AFYKGVAPLWMR	1xSuccinyl [K4]	0.00200185	0	1	1	36	730052	RecName: Full=Phosphate carrier protein, mitochondrial; AltName: Full=Phosphate transport protein; Short=PTP; AltName: Full=Solute carrier family 25 member 3; Flags: Precursor	1	1538.78	0	100.2	132.8	83	123.9	120.4	68.7	156.6	66.4	68.6	79.3	100.2	132.8	83	123.9	120.4	68.7	156.6	66.4	68.6	79.3	668155	885804	553626	826422	802847	458222	1.04433e+06	442938	457389	528972		High	769.895	0.4	89.3546	9.756e-06	0.0001204	88.73
GHLEIGEKLDIIR	1xSuccinyl [K8]	0.000216233	0	1	1	40	23822219	RecName: Full=Serine--tRNA ligase, mitochondrial; AltName: Full=SerRSmt; AltName: Full=Seryl-tRNA synthetase; Short=SerRS; AltName: Full=Seryl-tRNA(Ser/Sec) synthetase; Flags: Precursor	1	1592.86	0	119	122.2	67.2	71	107.7	147.9	108.4	104.9	77.1	74.7	119	122.2	67.2	71	107.7	147.9	108.4	104.9	77.1	74.7	419745	430760	236819	250252	379647	521664	382231	369902	271755	263217		High	531.626	-0.16	74.3761	0	7.297e-06	74.34
AFALEVIKSTHQCWK	1xCarbamidomethyl [C13]; 1xSuccinyl [K8]	0.00231351	0.000110403	1	1	5	116242592	RecName: Full=Inorganic pyrophosphatase 2, mitochondrial; AltName: Full=Pyrophosphatase SID6-306; AltName: Full=Pyrophosphate phospho-hydrolase 2; Short=PPase 2; Flags: Precursor	1	1917.95	0	102.4	173			183.5	159.2	63	98.8	93.8	126.2	102.4	173			183.5	159.2	63	98.8	93.8	126.2	80100.3	135316			143503	124520	49235.7	77261.8	73368.3	98702.1		High	959.483	3.47	78.7725	0.002759	0.02836	78.42
ILQEGVDPKK	1xSuccinyl [K9]	0.00261616	0.000110403	1	1	22	20141376	RecName: Full=Trifunctional enzyme subunit alpha, mitochondrial; AltName: Full=78 kDa gastrin-binding protein; AltName: Full=TP-alpha; Includes: RecName: Full=Long-chain enoyl-CoA hydratase; Includes: RecName: Full=Long chain 3-hydroxyacyl-CoA dehydrogenase; Flags: Precursor	1	1226.66	0	101	96.3	84.2	68.2	83.7	131.7	84.2	81.3	128.5	140.8	101	96.3	84.2	68.2	83.7	131.7	84.2	81.3	128.5	140.8	908260	865719	757449	613493	752582	1184609	756997	731349	1.15557e+06	1265729		High	613.835	-0.14	25.2194	8.573e-05	0.0006435	25.65
AMKQVAGTMK	1xSuccinyl [K3]	0.00269292	0.000110403	1	1	34	114517	RecName: Full=ATP synthase subunit alpha, mitochondrial; Flags: Precursor	1	1164.58	0	76.6	91	50	76.7	204.6	112.2	120.1	104.2	68.8	95.8	76.6	91	50	76.7	204.6	112.2	120.1	104.2	68.8	95.8	1.645e+06	1.95414e+06	1.07382e+06	1.64653e+06	4.39143e+06	2.40726e+06	2.57722e+06	2.23635e+06	1.47581e+06	2.05702e+06		High	582.791	-0.52	23.0692	0.0002067	0.001985	22.82
MWKSPNGTIR	1xDeamidated [N6]; 1xSuccinyl [K3]	0.00241612	0.000110403	1	1	22	20141568	RecName: Full=Isocitrate dehydrogenase [NADP], mitochondrial; Short=IDH; AltName: Full=ICD-M; AltName: Full=IDP; AltName: Full=NADP(+)-specific ICDH; AltName: Full=Oxalosuccinate decarboxylase; Flags: Precursor	1	1290.61	0	92.7	92.1	76.4	117.8	91.9	110.7	129.6	86.7	79.4	122.6	92.7	92.1	76.4	117.8	91.9	110.7	129.6	86.7	79.4	122.6	440230	437418	362601	559288	436394	525618	615159	411789	376761	582195		High	645.809	-3.84	40.0621	0.0002026	0.001916	40.91
SPAHYAGYWKAVQELWLR	1xSuccinyl [K10]	0.0023303	0.000110403	1	1	7	1169204	RecName: Full=Enoyl-CoA delta isomerase 1, mitochondrial; AltName: Full=3,2-trans-enoyl-CoA isomerase; AltName: Full=Delta(3),Delta(2)-enoyl-CoA isomerase; Short=D3,D2-enoyl-CoA isomerase; AltName: Full=Dodecenoyl-CoA isomerase; Flags: Precursor	1	2275.13	0	114.9	140.7	38.6	140.3	157.7	76.8	115.5	12	92.6	110.9	114.9	140.7	38.6	140.3	157.7	76.8	115.5	12	92.6	110.9	119570	146433	40190.6	146005	164067	79887.4	120223	12493.4	96418	115395		High	759.048	-0.08	109.341	9.756e-06	0.0001231	109
GAPTTSLISVAVTKIIAK	1xSuccinyl [K14]	0.00229684	0.000110403	1	1	8	294862544	RecName: Full=Alpha-aminoadipic semialdehyde dehydrogenase; Short=Alpha-AASA dehydrogenase; AltName: Full=Aldehyde dehydrogenase family 7 member A1; AltName: Full=Antiquitin-1; AltName: Full=Betaine aldehyde dehydrogenase; AltName: Full=Delta1-piperideine-6-carboxylate dehydrogenase; Short=P6c dehydrogenase; Flags: Precursor	1	1870.09	0	151.6	76.1	35.2	79.9	124.4	202.3	72.2	69.8	72.7	115.9	151.6	76.1	35.2	79.9	124.4	202.3	72.2	69.8	72.7	115.9	145535	73066.6	33764.4	76689.8	119483	194245	69330.7	67056.7	69770.5	111308		High	624.035	0.9	114.626	7.867e-05	0.000493	115.37
VNLAELFKGK	1xSuccinyl [K8]	0.0025786	0.000110403	1	1	28	317373539	RecName: Full=Peroxiredoxin-5, mitochondrial; AltName: Full=Alu corepressor 1; AltName: Full=Antioxidant enzyme B166; Short=AOEB166; AltName: Full=Liver tissue 2D-page spot 71B; AltName: Full=PLP; AltName: Full=Peroxiredoxin V; Short=Prx-V; AltName: Full=Peroxisomal antioxidant enzyme; AltName: Full=TPx type VI; AltName: Full=Thioredoxin peroxidase PMP20; AltName: Full=Thioredoxin reductase; Flag…	1	1218.67	0	94.2	125.3	105	74.2	105.7	110.9	122.3	91.7	97.7	73.2	94.2	125.3	105	74.2	105.7	110.9	122.3	91.7	97.7	73.2	1.15409e+06	1535497	1.28702e+06	909517	1.29613e+06	1.35927e+06	1.49879e+06	1.12356e+06	1.19707e+06	896752		High	609.84	-0.52	85.0056	2.784e-05	0.0001594	84.38
DVAKPVIELYK	1xSuccinyl [K4]	0.00254157	0.000110403	1	1	26	125157	RecName: Full=Adenylate kinase 4, mitochondrial; Short=AK 4; AltName: Full=Adenylate kinase 3-like; AltName: Full=GTP:AMP phosphotransferase AK4	0	1374.75	0	88.1	99.4	93.5	65.3	104.3	132.5	112.4	88.9	96.2	119.5	88.1	99.4	93.5	65.3	104.3	132.5	112.4	88.9	96.2	119.5	3.01435e+06	3.39918e+06	3.19621e+06	2.23353e+06	3.56569e+06	4.53108e+06	3.8453e+06	3.03977e+06	3.28908e+06	4.08652e+06		High	687.879	0.01	67.3129	7.382e-05	0.0003463	66.84
VSGVECMIIANDATVKGGAYYPVTVK	1xCarbamidomethyl [C6]; 1xSuccinyl [K16]	0.00246911	0.000110403	1	1	8	20138731	RecName: Full=Methylcrotonoyl-CoA carboxylase beta chain, mitochondrial; Short=MCCase subunit beta; AltName: Full=3-methylcrotonyl-CoA carboxylase 2; AltName: Full=3-methylcrotonyl-CoA carboxylase non-biotin-containing subunit; AltName: Full=3-methylcrotonyl-CoA:carbon dioxide ligase subunit beta; Flags: Precursor	1	2842.4	0	88.7	135.3	35.3	17.5	132	152.7	154.3	104.7	71.6	107.9	88.7	135.3	35.3	17.5	132	152.7	154.3	104.7	71.6	107.9	127611	194638	50756.5	25216.7	189852	219658	221941	150615	103018	155258		High	948.139	0.92	85.9474	9.756e-06	0.0001317	86.21
AKLYPVASLFTQK	1xSuccinyl [K2]	0.00234722	0.000110403	1	1	14	182668644	RecName: Full=Pyruvate dehydrogenase phosphatase regulatory subunit, mitochondrial; Short=PDPr; Flags: Precursor	1	1565.86	0	111.5	117.4	64.4	98.1	90.9	137.8	124.9	83.7	106.5	64.9	111.5	117.4	64.4	98.1	90.9	137.8	124.9	83.7	106.5	64.9	251012	264196	144884	220788	204700	310187	281022	188296	239748	146013		High	783.434	1.67	87.3969	8.573e-05	0.0006227	86.52
MEAIPCVVGDEEVWTSDVQYQVSPFNHGHKVAK	1xCarbamidomethyl [C6]; 1xSuccinyl [K]	0.00261616	0.000110403	1	1	2	62511241	RecName: Full=Delta-1-pyrroline-5-carboxylate dehydrogenase, mitochondrial; Short=P5C dehydrogenase; AltName: Full=Aldehyde dehydrogenase family 4 member A1; AltName: Full=L-glutamate gamma-semialdehyde dehydrogenase; Flags: Precursor	1	3856.79	0	157.7	22.8			221.6	382.3	113.9	19.5		82.3	157.7	22.8			221.6	382.3	113.9	19.5		82.3	109717	15881.3			154189	266062	79263.5	13561.3		57270.9		High	964.954	0.07	91.4969	9.756e-06	0.000141	91.07
YQQLIKENLK	1xSuccinyl [K6]	0.00256002	0.000110403	1	1	30	12643424	RecName: Full=Methylmalonate-semialdehyde dehydrogenase [acylating], mitochondrial; Short=MMSDH; Short=Malonate-semialdehyde dehydrogenase [acylating]; AltName: Full=Aldehyde dehydrogenase family 6 member A1; Flags: Precursor	1	1376.74	0	114.6	96.6	89.3	107.3	116.6	113.8	121.1	88.3	84.6	67.7	114.6	96.6	89.3	107.3	116.6	113.8	121.1	88.3	84.6	67.7	523102	440861	407849	489809	532457	519622	552797	403030	386261	308976		High	688.875	-0.14	46.4763	6.025e-05	0.0003096	45.82
EGADMLMVKPGMPYLDIVR	1xOxidation [M]; 1xSuccinyl [K9]	0.00231351	0.000110403	1	1	43	122833	RecName: Full=Delta-aminolevulinic acid dehydratase; Short=ALADH; AltName: Full=Porphobilinogen synthase	0	2251.08	0	58.6	70	5.5	67.5	116.6	147.5	209.1	133.3	99.4	92.3	58.6	70	5.5	67.5	116.6	147.5	209.1	133.3	99.4	92.3	118124	141173	11146.9	136055	235081	297348	421355	268735	200392	186011		High	1126.04	0.59	97.6445	0.00149	0.01358	97.14
FVTNTTKESK	1xSuccinyl [K7]	0.00273215	0.000110403	1	1	21	74733528	RecName: Full=Haloacid dehalogenase-like hydrolase domain-containing protein 2	1	1254.62	0	99	111.9	85.2	114.3	113.9	104.6	109.1	81.7	84.6	95.7	99	111.9	85.2	114.3	113.9	104.6	109.1	81.7	84.6	95.7	953175	1.07684e+06	820123	1.09976e+06	1.09632e+06	1.00728e+06	1.05039e+06	786355	814304	920940		High	627.814	0.17	16.631	9.756e-06	0.0001491	16.66
MVAAAKYAR	1xSuccinyl [K6]	0.00229684	0.000110403	1	1	19	543875	RecName: Full=ATP synthase subunit gamma, mitochondrial; AltName: Full=F-ATPase gamma subunit; Flags: Precursor	1	1080.55	0		101.5	64.9	154.4	185.7	153.2	89.7	117.6	35.2	97.7		101.5	64.9	154.4	185.7	153.2	89.7	117.6	35.2	97.7		411322	262869	625289	752283	620768	363266	476539	142750	395768		High	540.779	-0.25	25.1144	4.456e-05	0.0002554	25.79
ISEQSDAKLK	1xSuccinyl [K8]	0.00238142	0.000110403	1	1	33	114517	RecName: Full=ATP synthase subunit alpha, mitochondrial; Flags: Precursor	1	1218.62	0	80.5	110.9	79.2	74.2	131.1	115.5	131.3	89.2	88.9	99.3	80.5	110.9	79.2	74.2	131.1	115.5	131.3	89.2	88.9	99.3	8030797	11072447	7905150	7.40761e+06	13088119	11523862	13105947	8900314	8871979	9907811		High	609.815	0.57	18.4186	7.867e-05	0.0004941	18.56
KAEAQIAAK	1xSuccinyl [K1]	0.00269292	0.000110403	1	1	27	308153643	RecName: Full=Aspartate aminotransferase, mitochondrial; Short=mAspAT; AltName: Full=Fatty acid-binding protein; Short=FABP-1; AltName: Full=Glutamate oxaloacetate transaminase 2; AltName: Full=Kynurenine aminotransferase 4; AltName: Full=Kynurenine aminotransferase IV; AltName: Full=Kynurenine--oxoglutarate transaminase 4; AltName: Full=Kynurenine--oxoglutarate transaminase IV; AltName: Full=Pla…	1	1029.56	0	94.4	95.1	71.2	103.7	128.2	68.1	98.3	88.1	125.9	127.1	94.4	95.1	71.2	103.7	128.2	68.1	98.3	88.1	125.9	127.1	2.07245e+06	2.0874e+06	1.56231e+06	2.27656e+06	2.81372e+06	1.49425e+06	2156471	1.9333e+06	2.76311e+06	2.78905e+06		High	515.282	0.08	15.175	9.756e-06	0.0001464	14.86
KPMVVLGSSALQR	1xSuccinyl [K1]	0.00344299	0.00020769	1	1	4	92090799	RecName: Full=NADH-ubiquinone oxidoreductase 75 kDa subunit, mitochondrial; AltName: Full=Complex I-75kD; Short=CI-75kD; Flags: Precursor	0	1485.81	0	122.3	102.1	88.8	115.4	133	115	124.7	75.7	57.6	65.5	122.3	102.1	88.8	115.4	133	115	124.7	75.7	57.6	65.5	122790	102574	89171.6	115950	133561	115475	125211	76009.5	57881.5	65752.3		High	743.408	-0.29	59.3336	0.0007959	0.00707	59.06
ETSNLYKIQFHNVKPEYLDAYNSLTEAVLPK	1xSuccinyl [K]	0.0035696	0.00020769	1	1	30	17380144	RecName: Full=Protein NipSnap homolog 1; Short=NipSnap1	1	3724.87	0	148.6	160.4	75.3		96.9	196.7	123.9	83.3	57.6	57.3	148.6	160.4	75.3		96.9	196.7	123.9	83.3	57.6	57.3	1.67484e+06	1.80776e+06	848804		1.09163e+06	2.21645e+06	1.39577e+06	938543	648639	646191		High	1242.3	0.23	100.072	3.599e-05	0.0002044	99.54
KSLSPEQDIK	1xSuccinyl [K1]	0.00293696	0.00020769	1	1	20	224471815	RecName: Full=Acyl-coenzyme A thioesterase 9, mitochondrial; Short=Acyl-CoA thioesterase 9; AltName: Full=Acyl-CoA thioester hydrolase 9; Flags: Precursor	1	1244.64	0	68.4	107.9	83.6	59.7	91.7	156.1	163.3	80.7	105.6	83	68.4	107.9	83.6	59.7	91.7	156.1	163.3	80.7	105.6	83	333899	526565	407920	291670	447558	762158	797415	393960	515654	405340		High	622.822	0.54	29.8153	7.867e-05	0.0005088	29.25
AECTAEKCYR	2xCarbamidomethyl [C3; C8]; 1xSuccinyl [K7]	0.00346795	0.00020769	1	1	5	215274021	RecName: Full=NADP-dependent malic enzyme, mitochondrial; Short=NADP-ME; AltName: Full=Malic enzyme 3; Flags: Precursor	1	1387.56	0	61.5	100.9	165.7	124.3	125.2	87	150.8	73.7	110.9		61.5	100.9	165.7	124.3	125.2	87	150.8	73.7	110.9		12941.6	21235.9	34847.4	26146.9	26335.9	18298.1	31720.3	15510.4	23330.9			High	694.284	-0.31	16.0347	2.784e-05	0.0001974	16.62
MELKADQLYK	1xOxidation [M1]; 1xSuccinyl [K4]	0.00317996	0.00020769	1	2	51	129063	RecName: Full=Pyruvate dehydrogenase E1 component subunit alpha, somatic form, mitochondrial; AltName: Full=PDHE1-A type I; Flags: Precursor	1	1354.66	0	88.2	118.4	151.2	59.8	136.7	111.3	103.3	68.7	85.6	76.7	88.2	118.4	151.2	59.8	136.7	111.3	103.3	68.7	85.6	76.7	550936	739279	944352	373328	853787	695124	645250	428878	534467	479057		High	677.832	0.93	43.8521	8.573e-05	0.0006573	38.64
QALKNMGEILK	1xSuccinyl [K4]	0.00359548	0.00020769	1	1	19	1717975	RecName: Full=Ribonuclease UK114; AltName: Full=14.5 kDa translational inhibitor protein; Short=p14.5; AltName: Full=Heat-responsive protein 12; AltName: Full=UK114 antigen homolog	1	1344.72	0	88	128.8	82.3	81.9	107.8	128.7	123.3	87.7	75.7	95.7	88	128.8	82.3	81.9	107.8	128.7	123.3	87.7	75.7	95.7	923324	1350256	862570	859232	1.13065e+06	1.35017e+06	1292723	919968	794012	1.00405e+06		High	672.864	1.01	59.8604	0.0006946	0.006499	60.01
FKTIEEVVGR	1xSuccinyl [K2]	0.00375469	0.00020769	1	1	23	118504	RecName: Full=Aldehyde dehydrogenase, mitochondrial; AltName: Full=ALDH class 2; AltName: Full=ALDH-E2; AltName: Full=ALDHI; Flags: Precursor	1	1277.67	0	95.6	103.3	93.9	86.1	99.5	124.8	118.6	94.1	102.5	81.6	95.6	103.3	93.9	86.1	99.5	124.8	118.6	94.1	102.5	81.6	457724	494926	449857	412355	476521	597645	568118	450945	491025	390931		High	639.341	0.42	61.4302	3.599e-05	0.0002299	61.59
EKLILPHVDIQLKYFDLGLPNR	1xSuccinyl [K]	0.00334493	0.00020769	1	1	13	20141568	RecName: Full=Isocitrate dehydrogenase [NADP], mitochondrial; Short=IDH; AltName: Full=ICD-M; AltName: Full=IDP; AltName: Full=NADP(+)-specific ICDH; AltName: Full=Oxalosuccinate decarboxylase; Flags: Precursor	2	2721.5	0	141.3	56.6	34.9	92.4	130.8	177.7	229.9	95.7	34.5	6.2	141.3	56.6	34.9	92.4	130.8	177.7	229.9	95.7	34.5	6.2	173468	69415.1	42814.2	113411	160477	218115	282108	117472	42371.4	7601.08		High	681.13	-0.26	106.232	0.0001894	0.001853	105.75
LNTKVTGATK	1xSuccinyl [K4]	0.00300133	0.00020769	1	1	32	269849557	RecName: Full=Dihydrolipoyl dehydrogenase, mitochondrial; AltName: Full=Dihydrolipoamide dehydrogenase; AltName: Full=Glycine cleavage system L protein; Flags: Precursor	1	1132.62	0	80.4	102	107.8	91.4	106.4	113.5	105.9	100	88.5	104.1	80.4	102	107.8	91.4	106.4	113.5	105.9	100	88.5	104.1	6139112	7795745	8.23239e+06	6.98077e+06	8130464	8674335	8088569	7.63818e+06	6758286	7.955e+06		High	566.814	0.25	17.3802	0.0002407	0.002564	17.56
AVGKVIPELNGK	1xSuccinyl [K4]	0.00364779	0.00020769	1	1	17	120649	RecName: Full=Glyceraldehyde-3-phosphate dehydrogenase; Short=GAPDH; AltName: Full=Peptidyl-cysteine S-nitrosylase GAPDH	1	1324.75	0	98.7	122.4	92.6	71.3	92	153.3	106	72.9	90.5	100.3	98.7	122.4	92.6	71.3	92	153.3	106	72.9	90.5	100.3	539883	669482	506870	390020	503260	838727	580145	399010	495274	548524		High	662.878	1.12	53.1659	4.456e-05	0.000251	52.1
LNLDKMMEQK	1xSuccinyl [K5]	0.00349309	0.00020769	1	1	25	269849557	RecName: Full=Dihydrolipoyl dehydrogenase, mitochondrial; AltName: Full=Dihydrolipoamide dehydrogenase; AltName: Full=Glycine cleavage system L protein; Flags: Precursor	1	1349.64	0	96.1	122.5	67.6	162.9	73.5	102.3	110.8	114.8	56	93.6	96.1	122.5	67.6	162.9	73.5	102.3	110.8	114.8	56	93.6	963590	1.2283e+06	677661	1.63344e+06	736897	1.02594e+06	1.11166e+06	1.15101e+06	562108	938232		High	675.325	-0.34	59.0143	2.784e-05	0.0002	59.32
ALAIEEFCKSLGHACIR	2xCarbamidomethyl [C8; C15]; 1xSuccinyl [K9]	0.0035696	0.00020769	1	1	12	74734347	RecName: Full=Mycophenolic acid acyl-glucuronide esterase, mitochondrial; AltName: Full=Alpha/beta hydrolase domain-containing protein 10; Short=Abhydrolase domain-containing protein 10; Flags: Precursor	1	2075	0	108	125.6	46.6	61.8	107	164.6	160.9	57.6	86.3	81.5	108	125.6	46.6	61.8	107	164.6	160.9	57.6	86.3	81.5	498090	579362	214891	285096	493425	759227	742117	265681	397788	375647		High	692.339	-0.53	82.8036	0.0004252	0.004096	81.83
YSQICAKAVR	1xCarbamidomethyl [C5]; 1xSuccinyl [K7]	0.00295826	0.00020769	1	1	53	3023354	RecName: Full=ATP synthase subunit epsilon, mitochondrial; Short=ATPase subunit epsilon	1	1295.64	0	87.2	96.5	80.3	111.4	139.2	127.3	117.8	87.7	67.9	84.8	87.2	96.5	80.3	111.4	139.2	127.3	117.8	87.7	67.9	84.8	8.99374e+06	9.96102e+06	8.27979e+06	1.14899e+07	1.4359e+07	1.31323e+07	1.21548e+07	9.05262e+06	7.00025e+06	8.74709e+06		High	648.325	0.53	29.1948	0.001459	0.01349	29.69
IGFAEKVAAK	1xSuccinyl [K6]	0.00341821	0.00020769	1	1	52	1730117	RecName: Full=Fumarate hydratase, mitochondrial; Short=Fumarase; Flags: Precursor	1	1133.62	0	88.5	113.1	93	104.3	99.2	121.4	129.7	84.6	81.8	84.4	88.5	113.1	93	104.3	99.2	121.4	129.7	84.6	81.8	84.4	7213366	9216297	7578443	8504376	8084948	9895641	10568372	6897892	6.66536e+06	6.88286e+06		High	567.314	0.13	43.2001	7.867e-05	0.0004761	43.21
VGKFPFAANSR	1xDeamidated [N9]; 1xSuccinyl [K3]	0.00346795	0.00020769	1	1	22	269849557	RecName: Full=Dihydrolipoyl dehydrogenase, mitochondrial; AltName: Full=Dihydrolipoamide dehydrogenase; AltName: Full=Glycine cleavage system L protein; Flags: Precursor	1	1294.64	0	94.1	111.4	100.8	123	90.6	111.5	120.6	99.4	74.2	74.6	94.1	111.4	100.8	123	90.6	111.5	120.6	99.4	74.2	74.6	473126	560047	506798	618282	455559	560487	606291	500000	373090	374970		High	647.822	-3.95	58.0482	0.000177	0.001717	58.29
KFVIPDFMSFTSHIDELYESAK	1xSuccinyl [K1]	0.00372768	0.00020769	1	1	7	12643334	RecName: Full=Glutaminase kidney isoform, mitochondrial; Short=GLS; AltName: Full=K-glutaminase; AltName: Full=L-glutamine amidohydrolase; Flags: Precursor	1	2704.29	0	138.8	111.3	43	106.4	173.5	60.4	121.1	86.8	60.5	98.1	138.8	111.3	43	106.4	173.5	60.4	121.1	86.8	60.5	98.1	387843	310993	120111	297300	484766	168710	338242	242598	169087	274063		High	902.098	-2.16	126.226	0.001021	0.008838	126.19
GKLDGNQDLIR	1xSuccinyl [K2]	0.00279205	0.00020769	1	1	38	20141568	RecName: Full=Isocitrate dehydrogenase [NADP], mitochondrial; Short=IDH; AltName: Full=ICD-M; AltName: Full=IDP; AltName: Full=NADP(+)-specific ICDH; AltName: Full=Oxalosuccinate decarboxylase; Flags: Precursor	1	1328.68	0	90.2	90.4	98	87.2	99.5	126.9	116.7	93.6	89.2	108.4	90.2	90.4	98	87.2	99.5	126.9	116.7	93.6	89.2	108.4	1.97038e+06	1.97382e+06	2.14146e+06	1903812	2.17376e+06	2.77221e+06	2.54882e+06	2.04436e+06	1.9487e+06	2.36711e+06		High	664.844	0.42	41.9737	3.599e-05	0.0002226	41.14
ASGGKLIFYDLR	1xSuccinyl [K5]	0.00354392	0.00020769	1	1	17	20178333	RecName: Full=Lysine--tRNA ligase; AltName: Full=Lysyl-tRNA synthetase; Short=LysRS	1	1439.75	0	126.9	109.9	62.3	82.3	97.2	131.9	110.8	88.3	105.4	84.9	126.9	109.9	62.3	82.3	97.2	131.9	110.8	88.3	105.4	84.9	443300	383748	217708	287249	339468	460583	387058	308409	368143	296420		High	720.38	-0.01	80.8167	4.456e-05	0.0002543	79.82
CIADLKLLAK	1xCarbamidomethyl [C1]; 1xSuccinyl [K6]	0.00397794	0.00020769	1	1	116	20455474	RecName: Full=ATP synthase F(0) complex subunit B1, mitochondrial; AltName: Full=ATP synthase proton-transporting mitochondrial F(0) complex subunit B1; AltName: Full=ATP synthase subunit b; Short=ATPase subunit b; Flags: Precursor	1	1244.69	0	108.2	122.9	99.9	80.7	105.8	106.1	129.1	75.6	95.7	76.1	108.2	122.9	99.9	80.7	105.8	106.1	129.1	75.6	95.7	76.1	5686149	6.45889e+06	5.25053e+06	4.24335e+06	5.56299e+06	5.57689e+06	6.78919e+06	3.97272e+06	5028419	3.99979e+06		High	622.849	-0.41	73.3839	7.867e-05	0.0004907	72.34
ALVILAKGAEEMETVIPVDVMR	1xSuccinyl [K7]	0.00364779	0.00020769	1	1	9	56404943	RecName: Full=Protein deglycase DJ-1; Short=DJ-1; AltName: Full=Oncogene DJ1; AltName: Full=Parkinson disease protein 7; Flags: Precursor	1	2484.31	0	98.2	137.2	23.5	137	120.7	67	115.8	115.2	63.9	121.6	98.2	137.2	23.5	137	120.7	67	115.8	115.2	63.9	121.6	165334	230946	39573.2	230601	203311	112740	195003	193982	107515	204809		High	828.776	1.57	118.8	3.599e-05	0.00021	119.3
TAIGKAGYTDK	1xSuccinyl [K5]	0.00320302	0.00020769	1	1	13	119339	RecName: Full=Alpha-enolase; AltName: Full=2-phospho-D-glycerate hydro-lyase; AltName: Full=C-myc promoter-binding protein; AltName: Full=Enolase 1; AltName: Full=MBP-1; AltName: Full=MPB-1; AltName: Full=Non-neural enolase; Short=NNE; AltName: Full=Phosphopyruvate hydratase; AltName: Full=Plasminogen-binding protein	1	1224.61	0	57.1	79.1	76.8	118.2	118.6	127.8	125.8	87.8	80.2	128.7	57.1	79.1	76.8	118.2	118.6	127.8	125.8	87.8	80.2	128.7	443905	615232	597018	919180	922007	993935	978311	683049	623514	1.00056e+06		High	612.809	-0.28	22.5341	2.784e-05	0.0001794	21.25
LTFDTTFSPNTGKK	1xSuccinyl [K]	0.00364779	0.00020769	1	1	7	158518391	RecName: Full=Voltage-dependent anion-selective channel protein 2; Short=VDAC-2; Short=hVDAC2; AltName: Full=Outer mitochondrial membrane protein porin 2	1	1656.81	0	106.2	127.6	121.8		126.5	126.9	130.3	53	122.6	85	106.2	127.6	121.8		126.5	126.9	130.3	53	122.6	85	84397.9	101467	96796.6		100589	100881	103590	42149.2	97487.9	67548.8		High	828.911	1.34	57.5689	0.002064	0.02091	58.41
AISPDKDNFYFDVK	1xSuccinyl [K6]	0.00275197	0.00020769	1	1	11	51338801	RecName: Full=NAD(P) transhydrogenase, mitochondrial; AltName: Full=Nicotinamide nucleotide transhydrogenase; AltName: Full=Pyridine nucleotide transhydrogenase; Flags: Precursor	1	1758.82	0	83.9	129.1	136.1	14.9	117.4	113.3	131.8	65.8	107.5	100.4	83.9	129.1	136.1	14.9	117.4	113.3	131.8	65.8	107.5	100.4	154785	238119	251206	27480	216545	208988	243157	121330	198365	185169		High	879.914	-1.05	71.2944	0.0002067	0.001921	70.58
WSFMNKPSDGRPK	1xSuccinyl [K6]	0.00430663	0.000306773	1	1	8	20455501	RecName: Full=NADH dehydrogenase [ubiquinone] flavoprotein 1, mitochondrial; AltName: Full=Complex I-51kD; Short=CI-51kD; AltName: Full=NADH dehydrogenase flavoprotein 1; AltName: Full=NADH-ubiquinone oxidoreductase 51 kDa subunit; Flags: Precursor	0	1649.77	0	106.7	146.2	106.7	123.2	94.9	111	133.2	69.6	50.5	58	106.7	146.2	106.7	123.2	94.9	111	133.2	69.6	50.5	58	428641	587191	428283	494616	381117	445620	534903	279459	202858	232862		High	825.391	0.19	53.339	0.0004757	0.004468	53.03
LGLDPKLLAK	1xSuccinyl [K6]	0.00433782	0.000306773	1	1	27	12643395	RecName: Full=3-hydroxyisobutyrate dehydrogenase, mitochondrial; Short=HIBADH; Flags: Precursor	1	1167.7	0	100.8	125.5	97.7	82.4	99	121.3	125.5	75.9	83.2	88.7	100.8	125.5	97.7	82.4	99	121.3	125.5	75.9	83.2	88.7	696882	867267	675489	569342	684057	838317	867520	524664	574733	612666		High	584.353	-0.13	68.1927	7.867e-05	0.0004947	67.64
EQNVPVPKEPIIFSK	1xSuccinyl [K8]	0.00443274	0.000306773	1	2	14	74731835	RecName: Full=Fumarylacetoacetate hydrolase domain-containing protein 2A	1	1824.97	0	80.7	108.6	96.4	81.4	123.1	138.9	87.9	91.9	105.7	85.4	80.7	108.6	96.4	81.4	123.1	138.9	87.9	91.9	105.7	85.4	320427	431121	382490	323284	488602	551377	348794	364698	419666	339090		High	912.992	1.41	72.0533	4.456e-05	0.0002641	71.27
VGKFPFAANSR	1xSuccinyl [K3]	0.00443274	0.000306773	1	1	37	269849557	RecName: Full=Dihydrolipoyl dehydrogenase, mitochondrial; AltName: Full=Dihydrolipoamide dehydrogenase; AltName: Full=Glycine cleavage system L protein; Flags: Precursor	1	1293.66	0	104.3	120.2	90.7	121.8	92.1	125.3	112.4	95.4	66.9	71	104.3	120.2	90.7	121.8	92.1	125.3	112.4	95.4	66.9	71	8320370	9588012	7.23361e+06	9711986	7.34926e+06	9991857	8962215	7611259	5338874	5660900		High	647.333	-0.25	57.0135	9.148e-05	0.000678	55.89
VGLQVVAVKAPGFGDNRK	1xSuccinyl [K9]	0.00433782	0.000306773	1	1	8	129379	RecName: Full=60 kDa heat shock protein, mitochondrial; AltName: Full=60 kDa chaperonin; AltName: Full=Chaperonin 60; Short=CPN60; AltName: Full=Heat shock protein 60; Short=HSP-60; Short=Hsp60; AltName: Full=HuCHA60; AltName: Full=Mitochondrial matrix protein P1; AltName: Full=P60 lymphocyte protein; Flags: Precursor	2	1955.07	0	89.8	91.5	67.8	92.2	99.1	161.9	151.7	97.6	88.2	60.2	89.8	91.5	67.8	92.2	99.1	161.9	151.7	97.6	88.2	60.2	335661	342070	253404	344667	370215	604890	566804	364676	329667	224895		High	978.039	-0.5	64.6161	0.001673	0.01638	65.04
QKLFQEDDEIPLYLK	1xSuccinyl [K2]	0.00440087	0.000306773	1	1	13	117121	RecName: Full=Cytochrome c oxidase subunit 7A2, mitochondrial; AltName: Full=Cytochrome c oxidase subunit VIIa-liver/heart; Short=Cytochrome c oxidase subunit VIIa-L; Short=Cytochrome c oxidase subunit VIIaL; Flags: Precursor	1	1979	0	118	108.2	102.3		122.1	126.5	185.3	58	111.2	68.3	118	108.2	102.3		122.1	126.5	185.3	58	111.2	68.3	166065	152309	143989		171841	178017	260685	81584.7	156445	96133.4		High	990.004	0.36	87.3332	4.456e-05	0.0002619	87.24
ADNKLDINLER	1xSuccinyl [K4]	0.0047988	0.000399093	1	1	11	294862420	RecName: Full=Coiled-coil domain-containing protein 90B, mitochondrial; Flags: Precursor	1	1400.7	0	96.9	117.2	108.1	85.7	76.6	103.1	75	99.9	122.2	115.4	96.9	117.2	108.1	85.7	76.6	103.1	75	99.9	122.2	115.4	196037	237155	218862	173452	154947	208622	151814	202184	247425	233562		High	700.855	0.51	52.689	0.0001122	0.0008674	52.81
TFKGVVDVVMK	1xSuccinyl [K3]	0.00483353	0.000399093	1	1	8	28201798	RecName: Full=Ribosome-releasing factor 2, mitochondrial; Short=RRF2mt; AltName: Full=Elongation factor G 2, mitochondrial; Short=EF-G2mt; Short=mEF-G 2; AltName: Full=Elongation factor G2; Short=hEFG2; Flags: Precursor	1	1322.7	0	72.2	171.4	29.8	232	159.4	37.8	82.4	54.3	112.6	48	72.2	171.4	29.8	232	159.4	37.8	82.4	54.3	112.6	48	215666	512125	89081.8	693221	476187	112911	246188	162341	336408	143418		High	661.855	-0.18	72.6988	6.025e-05	0.0002931	73.03
SLFKNCDLMWK	1xCarbamidomethyl [C6]; 1xSuccinyl [K4]	0.00538554	0.000399093	1	1	31	118572639	RecName: Full=Dihydropteridine reductase; AltName: Full=HDHPR; AltName: Full=Quinoid dihydropteridine reductase; AltName: Full=Short chain dehydrogenase/reductase family 33C member 1	1	1541.71	0	105.8	129.2	71	153.1	118.3	75.3	113.9	92.5	54	87.1	105.8	129.2	71	153.1	118.3	75.3	113.9	92.5	54	87.1	2.4065e+06	2938653	1.61438e+06	3.48347e+06	2.6909e+06	1.71364e+06	2591356	2.1044e+06	1228954	1.98113e+06		High	771.361	0.96	79.4279	9.851e-05	0.0007795	78.98
YREKYCTFNDDIQGTAAVALAGLLAAQK	1xCarbamidomethyl [C6]; 1xSuccinyl [K4]	0.00527034	0.000399093	1	1	2	126733	RecName: Full=NAD-dependent malic enzyme, mitochondrial; Short=NAD-ME; AltName: Full=Malic enzyme 2; Flags: Precursor	2	3187.57	0	141.7	123.5	62.4		159.5	121.9	178	105.6	93.1	14.3	141.7	123.5	62.4		159.5	121.9	178	105.6	93.1	14.3	104287	90867.4	45901.9		117393	89672.9	130971	77740.6	68490.4	10547.4		High	1063.2	1.73	116.158	6.025e-05	0.000323	116.47
QTMQVDEHARPQTTLEQLQKLPPVFK	1xSuccinyl [K20]	0.00550324	0.000399093	1	1	7	57015371	RecName: Full=3-ketoacyl-CoA thiolase, mitochondrial; AltName: Full=Acetyl-CoA acyltransferase; AltName: Full=Beta-ketothiolase; AltName: Full=Mitochondrial 3-oxoacyl-CoA thiolase; AltName: Full=T1	1	3162.63	0	136.8	66.2	80.4	67.8	76.4	234.6	133.7	74.1	38.3	91.6	136.8	66.2	80.4	67.8	76.4	234.6	133.7	74.1	38.3	91.6	396478	192010	233069	196586	221571	680100	387711	214899	110935	265683		High	791.412	0.01	80.9413	0.00047	0.004388	80.84
EQCEQLEKCVK	2xCarbamidomethyl [C3; C9]; 1xSuccinyl [K8]	0.00501098	0.000399093	1	2	22	20455515	RecName: Full=Cytochrome b-c1 complex subunit 6, mitochondrial; AltName: Full=Complex III subunit 6; AltName: Full=Complex III subunit VIII; AltName: Full=Cytochrome c1 non-heme 11 kDa protein; AltName: Full=Mitochondrial hinge protein; AltName: Full=Ubiquinol-cytochrome c reductase complex 11 kDa protein; Flags: Precursor	1	1550.68	0	99.3	92.9	125.3	77.7	115.8	124.9	112.9	74.2	87.1	90.1	99.3	92.9	125.3	77.7	115.8	124.9	112.9	74.2	87.1	90.1	126796	118706	160011	99178.1	147840	159552	144147	94724.1	111205	115052		High	775.845	-0.12	26.3475	7.867e-05	0.000556	25.18
DLEIKIPVVVR	1xSuccinyl [K5]	0.00523249	0.000399093	1	1	5	94730427	RecName: Full=Succinate--CoA ligase [ADP-forming] subunit beta, mitochondrial; AltName: Full=ATP-specific succinyl-CoA synthetase subunit beta; AltName: Full=Renal carcinoma antigen NY-REN-39; AltName: Full=Succinyl-CoA synthetase beta-A chain; Short=SCS-betaA; Flags: Precursor	1	1380.81	0	91.8	106.3	77.1	99.5	102.7	116.3	135.9	97.7	87.2	85.6	91.8	106.3	77.1	99.5	102.7	116.3	135.9	97.7	87.2	85.6	273659	317030	229825	296736	306174	346870	405368	291376	260135	255144		High	690.908	-0.71	88.346	0.0007395	0.006673	87.69
AMKQVAGTMK	1xOxidation [M]; 1xSuccinyl [K3]	0.00473008	0.000399093	1	1	104	114517	RecName: Full=ATP synthase subunit alpha, mitochondrial; Flags: Precursor	1	1180.57	0	78.7	94.8	71.9	67.3	138.5	78.3	154.6	108.4	102.2	105.3	78.7	94.8	71.9	67.3	138.5	78.3	154.6	108.4	102.2	105.3	2.11488e+06	2.54675e+06	1.93208e+06	1.80829e+06	3.72278e+06	2.10351e+06	4.15494e+06	2.91339e+06	2.74603e+06	2.82929e+06		High	590.789	-0.25	15.7183	0.0001894	0.001869	16.19
IVSGEAESVEVTPENLQDFVGKPVFTVER	1xSuccinyl [K22]	0.00497498	0.000399093	1	1	8	12644239	RecName: Full=Lon protease homolog, mitochondrial; AltName: Full=LONHs; AltName: Full=Lon protease-like protein; Short=LONP; AltName: Full=Mitochondrial ATP-dependent protease Lon; AltName: Full=Serine protease 15; Flags: Precursor	0	3275.63	0	143.6	86.3	91.2		104.7	110.5	186	105.1	64.5	108.1	143.6	86.3	91.2		104.7	110.5	186	105.1	64.5	108.1	176080	105897	111851		128453	135570	228102	128931	79099	132599		High	1092.55	-0.16	100.401	0.0001303	0.001068	100.43
FGTKLGSDIK	1xSuccinyl [K4]	0.00515759	0.000399093	1	1	73	57015371	RecName: Full=3-ketoacyl-CoA thiolase, mitochondrial; AltName: Full=Acetyl-CoA acyltransferase; AltName: Full=Beta-ketothiolase; AltName: Full=Mitochondrial 3-oxoacyl-CoA thiolase; AltName: Full=T1	1	1165.61	0	96.8	89.1	88.7	77.4	97.8	136.4	108.3	89.8	87.7	128.1	96.8	89.1	88.7	77.4	97.8	136.4	108.3	89.8	87.7	128.1	1.05827e+07	9745332	9704615	8464708	10691319	14913015	11839491	9818969	9595308	1.40065e+07		High	583.309	-0.09	41.7549	0.0001059	0.0008119	40.23
DAINQGMDEELERDEKVFLLGEEVAQYDGAYK	1xSuccinyl [K16]	0.00493924	0.000399093	1	1	8	134044259	RecName: Full=Pyruvate dehydrogenase E1 component subunit beta, mitochondrial; Short=PDHE1-B; Flags: Precursor	2	3774.73	0	169.1	219.1	38.7		191.9		156.4	118.6		106.3	169.1	219.1	38.7		191.9		156.4	118.6		106.3	157315	203824	36027		178501		145531	110299		98873.4		High	1258.92	-0.38	118.627	0.0001303	0.001077	119.06
FPKILENLR	1xSuccinyl [K3]	0.00550324	0.000399093	1	1	24	125315	RecName: Full=Creatine kinase U-type, mitochondrial; AltName: Full=Acidic-type mitochondrial creatine kinase; Short=Mia-CK; AltName: Full=Ubiquitous mitochondrial creatine kinase; Short=U-MtCK; Flags: Precursor	1	1229.69	0	76.7	119.8	114.3	67	104.6	89.5	135.8	93.1	99.1	100.2	76.7	119.8	114.3	67	104.6	89.5	135.8	93.1	99.1	100.2	639922	999683	953693	558817	873030	746746	1.13359e+06	776854	827278	836445		High	615.349	0.84	78.4244	6.861e-05	0.0003409	78.15
FKLNTKVTGATK	1xAcetyl [K]; 1xSuccinyl [K]	0.00519491	0.000399093	1	1	20	269849557	RecName: Full=Dihydrolipoyl dehydrogenase, mitochondrial; AltName: Full=Dihydrolipoamide dehydrogenase; AltName: Full=Glycine cleavage system L protein; Flags: Precursor	2	1449.79	0	114.3	129.2	102.5	91.7	92.2	146.5	95	87.4	57.2	84	114.3	129.2	102.5	91.7	92.2	146.5	95	87.4	57.2	84	216702	245096	194394	173973	174855	277770	180092	165768	108498	159271		High	725.4	-1.54	47.7073	0.002125	0.022	47.89
GKPLMLNPR	1xSuccinyl [K2]	0.00566416	0.000482612	1	1	21	126733	RecName: Full=NAD-dependent malic enzyme, mitochondrial; Short=NAD-ME; AltName: Full=Malic enzyme 2; Flags: Precursor	0	1125.61	0	99.8	93.8	55.1	112.8	100.3	129	138.8	94.2	75.2	100.9	99.8	93.8	55.1	112.8	100.3	129	138.8	94.2	75.2	100.9	593183	557871	327734	670622	596328	767004	825258	559787	447085	599750		High	563.308	0.1	45.2633	7.867e-05	0.0005306	44.33
TEHEKYLVK	1xSuccinyl [K5]	0.00697933	0.000482612	1	1	14	296452944	RecName: Full=Probable asparagine--tRNA ligase, mitochondrial; AltName: Full=Asparaginyl-tRNA synthetase; Short=AsnRS; Flags: Precursor	1	1246.63	0	91.8	102.4	97	83.4	85.9	125	154.4	98.6	68.8	92.6	91.8	102.4	97	83.4	85.9	125	154.4	98.6	68.8	92.6	223076	248723	235706	202460	208677	303727	375081	239448	167057	225028		High	416.215	-0.33	21.2733	7.867e-05	0.0006046	21.92
LIKFFIDQSK	1xSuccinyl [K3]	0.00574637	0.000482612	1	1	23	67477458	RecName: Full=Heat shock protein 75 kDa, mitochondrial; Short=HSP 75; AltName: Full=TNFR-associated protein 1; AltName: Full=Tumor necrosis factor type 1 receptor-associated protein; Short=TRAP-1; Flags: Precursor	1	1338.73	0	153.5	132	81.5		159.9	75	147.9	82.2	99.3	68.6	153.5	132	81.5		159.9	75	147.9	82.2	99.3	68.6	586698	504595	311375		611228	286556	565441	314142	379650	262195		High	669.869	0.75	78.0763	7.382e-05	0.0004339	77.48
KHLLNGDNMR	1xDeamidated [N]; 1xSuccinyl [K1]	0.00591435	0.000482612	1	1	10	485956568	RecName: Full=Presequence protease, mitochondrial; Short=hPreP; AltName: Full=Pitrilysin metalloproteinase 1; Short=Metalloprotease 1; Short=hMP1; Flags: Precursor	1	1298.62	0	57.8		209.9		160.2	101.2	362.8	48.4		59.7	57.8		209.9		160.2	101.2	362.8	48.4		59.7	32951		119690		91371.2	57698.7	206868	27594.6		34058.7		High	649.811	-0.71	27.0881	7.867e-05	0.0005559	27.53
QNKVVHVNGYGK	1xSuccinyl [K3]	0.00687962	0.000482612	1	1	12	269849557	RecName: Full=Dihydrolipoyl dehydrogenase, mitochondrial; AltName: Full=Dihydrolipoamide dehydrogenase; AltName: Full=Glycine cleavage system L protein; Flags: Precursor	1	1442.74	0	105.9	110.6	59.3	138.6	81.9	185.5	90.8	89.4	52	86.1	105.9	110.6	59.3	138.6	81.9	185.5	90.8	89.4	52	86.1	114909	119989	64351.9	150378	88891.5	201309	98523.8	97040.7	56424.4	93463.5		High	721.873	0.16	23.9989	7.382e-05	0.0004438	22.64
DMGGYSTTTDFIKSVIGHLQTK	1xOxidation [M2]; 1xSuccinyl [K]	0.0058719	0.000482612	1	1	16	146345439	RecName: Full=Isocitrate dehydrogenase [NAD] subunit beta, mitochondrial; AltName: Full=Isocitric dehydrogenase subunit beta; AltName: Full=NAD(+)-specific ICDH subunit beta; Flags: Precursor	1	2515.2	0	111.9	137.5	61.8	90.6	83.1	190.4	121.9	71.7	67.8	63.2	111.9	137.5	61.8	90.6	83.1	190.4	121.9	71.7	67.8	63.2	495040	608407	273402	400899	367548	842266	539301	317347	299833	279403		High	839.072	0.04	120.894	7.382e-05	0.0004408	120.05
YKQIFLGGVDK	1xSuccinyl [K2]	0.00697933	0.000482612	2	2	16	113463; 317373597	RecName: Full=ADP/ATP translocase 3; AltName: Full=ADP,ATP carrier protein 3; AltName: Full=ADP,ATP carrier protein, isoform T2; Short=ANT 2; AltName: Full=Adenine nucleotide translocator 3; Short=ANT 3; AltName: Full=Solute carrier family 25 member 6; Contains: RecName: Full=ADP/ATP translocase 3, N-terminally processed RecName: Full=ADP/ATP translocase 2; AltName: Full=ADP,ATP carrier protein 2…	1	1367.72	0	90.6	136.1	103.3	28.7	117.2	128.3	78.9	88.7	119.2	109.1	90.6	136.1	103.3	28.7	117.2	128.3	78.9	88.7	119.2	109.1	150486	226150	171547	47621.9	194694	213096	131156	147287	198066	181319	Shared	High	684.363	-1.56	61.1209	0.005571	0.06467	61.18
SLFKNCDLMWK	1xCarbamidomethyl [C6]; 1xOxidation [M9]; 1xSuccinyl [K4]	0.00654163	0.000482612	1	1	48	118572639	RecName: Full=Dihydropteridine reductase; AltName: Full=HDHPR; AltName: Full=Quinoid dihydropteridine reductase; AltName: Full=Short chain dehydrogenase/reductase family 33C member 1	1	1557.71	0	105	123.9	91.7	78.2	113	145.5	105.4	85.6	78.5	73.4	105	123.9	91.7	78.2	113	145.5	105.4	85.6	78.5	73.4	1.98156e+06	2.33918e+06	1.73052e+06	1.47653e+06	2.13377e+06	2.74741e+06	1.98925e+06	1.61564e+06	1.48132e+06	1.38528e+06		High	779.358	0.68	70.8087	7.382e-05	0.0004183	70.49
YFLDKTLTSR	1xSuccinyl [K5]	0.00617551	0.000482612	1	1	12	21431746	RecName: Full=[3-methyl-2-oxobutanoate dehydrogenase [lipoamide]] kinase, mitochondrial; AltName: Full=Branched-chain alpha-ketoacid dehydrogenase kinase; Short=BCKD-kinase; Short=BCKDHKIN; Flags: Precursor	1	1343.68	0	90	166.3	69.6		110.2	125.4	166.3	110.8	101.9	59.4	90	166.3	69.6		110.2	125.4	166.3	110.8	101.9	59.4	203152	375240	156959		248742	283033	375341	250046	229951	134102		High	672.343	-4.17	61.6298	0.0003105	0.003051	61.23
GPLKTPIAAGHPSMNLLLR	1xOxidation [M14]; 1xSuccinyl [K4]	0.00608721	0.000482612	1	1	35	1708399	RecName: Full=Isocitrate dehydrogenase [NAD] subunit alpha, mitochondrial; AltName: Full=Isocitric dehydrogenase subunit alpha; AltName: Full=NAD(+)-specific ICDH subunit alpha; Flags: Precursor	1	2102.14	0	127.6	134.3	110.5	70.7	74.8	197.6	113.9	54.3	67	49.4	127.6	134.3	110.5	70.7	74.8	197.6	113.9	54.3	67	49.4	2.33908e+06	2.46232e+06	2.02661e+06	1.29693e+06	1.37111e+06	3.62391e+06	2.08849e+06	996450	1.22783e+06	905282		High	701.386	0.01	66.8588	7.382e-05	0.000385	65.71
GACQKTLSDLK	1xCarbamidomethyl [C3]; 1xSuccinyl [K5]	0.00600016	0.000482612	1	1	11	113596	RecName: Full=Aldose reductase; Short=AR; AltName: Full=Aldehyde reductase; AltName: Full=Aldo-keto reductase family 1 member B1	1	1320.65	0	133.4	96.4	60.3	91.4	111.4	125.7	86.7	73.3	121.4	100.1	133.4	96.4	60.3	91.4	111.4	125.7	86.7	73.3	121.4	100.1	88202.8	63738.4	39839.3	60446.7	73625.4	83086.8	57315.8	48497.2	80280	66160.3		High	660.827	0.09	33.6778	7.867e-05	0.000509	33.62
DAVDLMKALK	1xSuccinyl [K7]	0.00649471	0.000482612	1	1	22	39931107	RecName: Full=Valacyclovir hydrolase; Short=VACVase; Short=Valacyclovirase; AltName: Full=Biphenyl hydrolase-like protein; AltName: Full=Biphenyl hydrolase-related protein; Short=Bph-rp; AltName: Full=Breast epithelial mucin-associated antigen; Short=MCNAA; Flags: Precursor	1	1203.63	0	66.8	132.3	80	26.9	96.9	135.6	173.1	121.5	73.5	93.6	66.8	132.3	80	26.9	96.9	135.6	173.1	121.5	73.5	93.6	256218	507805	306937	103065	371812	520405	664290	466369	282210	359155		High	602.318	0.44	73.4592	0.0001352	0.00122	73.75
EQEHMINWVEKHVVQSISTQQEK	1xSuccinyl [K11]	0.00604353	0.000482612	1	1	7	20455474	RecName: Full=ATP synthase F(0) complex subunit B1, mitochondrial; AltName: Full=ATP synthase proton-transporting mitochondrial F(0) complex subunit B1; AltName: Full=ATP synthase subunit b; Short=ATPase subunit b; Flags: Precursor	1	2907.39	0	135.8	196.4	63.9	97.4	85.8	202.6	53.7	75.5	49.7	39.2	135.8	196.4	63.9	97.4	85.8	202.6	53.7	75.5	49.7	39.2	215145	311002	101191	154183	135894	320897	85049	119533	78764.3	62069.5		High	969.804	0.84	89.4968	7.382e-05	0.0003789	89.83
LWLKVNGELR	1xSuccinyl [K4]	0.0061312	0.000482612	1	1	23	68566321	RecName: Full=Acylpyruvase FAHD1, mitochondrial; AltName: Full=Fumarylacetoacetate hydrolase domain-containing protein 1; Short=FAH domain-containing protein 1; AltName: Full=Oxaloacetate decarboxylase; Short=OAA decarboxylase; AltName: Full=YisK-like protein; Flags: Precursor	1	1327.74	0	88.1	92.1	91.6	99.7	89.1	109.8	145.7	78.3	100.7	104.9	88.1	92.1	91.6	99.7	89.1	109.8	145.7	78.3	100.7	104.9	295426	308597	307091	334194	298508	367993	488202	262529	337560	351449		High	664.372	-0.25	72.2455	7.382e-05	0.000404	71.62
MLSKAVDALK	1xOxidation [M1]; 1xSuccinyl [K4]	0.0069293	0.000482612	1	1	78	37076898	RecName: Full=Methylglutaconyl-CoA hydratase, mitochondrial; AltName: Full=AU-specific RNA-binding enoyl-CoA hydratase; Short=AU-binding protein/enoyl-CoA hydratase; Flags: Precursor	1	1191.63	0	70.8	99	115.8	57.1	128	134	128.6	79	89.5	98.3	70.8	99	115.8	57.1	128	134	128.6	79	89.5	98.3	1.00923e+06	1.41069e+06	1.65073e+06	813727	1.82454e+06	1.91075e+06	1.83288e+06	1.12672e+06	1.27604e+06	1.40091e+06		High	596.318	-0.13	41.2477	7.867e-05	0.0005928	39.78
RMELKADQLYK	1xSuccinyl [K5]	0.00626509	0.000482612	1	2	26	129063	RecName: Full=Pyruvate dehydrogenase E1 component subunit alpha, somatic form, mitochondrial; AltName: Full=PDHE1-A type I; Flags: Precursor	2	1494.76	0	117.2	111.7	96.9	149.7	105.8	110.1	131	78.4	51	48.3	117.2	111.7	96.9	149.7	105.8	110.1	131	78.4	51	48.3	1.18979e+06	1.13328e+06	983769	1.51907e+06	1073707	1.11712e+06	1.33014e+06	795562	517835	490003		High	498.926	0.08	44.6489	7.382e-05	0.0004571	44.47
MWKSPNGTIR	1xSuccinyl [K3]	0.00654163	0.000482612	1	1	14	20141568	RecName: Full=Isocitrate dehydrogenase [NADP], mitochondrial; Short=IDH; AltName: Full=ICD-M; AltName: Full=IDP; AltName: Full=NADP(+)-specific ICDH; AltName: Full=Oxalosuccinate decarboxylase; Flags: Precursor	1	1289.63	1	88.7	101.3	82.8	107.3	99.5	122.6	115.6	81	84.2	117	88.7	101.3	82.8	107.3	99.5	122.6	115.6	81	84.2	117	815224	931146	760896	986317	914205	1.12613e+06	1062143	744276	773360	1.07512e+06		High	645.319	0.81	39.8479	0.000177	0.001569	39.38
VVAGVANALAHKYH	1xSuccinyl [K12]	0.00654163	0.000482612	2	2	6	122713; 56749856	RecName: Full=Hemoglobin subunit delta; AltName: Full=Delta-globin; AltName: Full=Hemoglobin delta chain RecName: Full=Hemoglobin subunit beta; AltName: Full=Beta-globin; AltName: Full=Hemoglobin beta chain; Contains: RecName: Full=LVV-hemorphin-7; Contains: RecName: Full=Spinorphin	1	1549.81	0	114.3	177.3	43.1		42	161.2	219.4	86.7		156.1	114.3	177.3	43.1		42	161.2	219.4	86.7		156.1	81556.9	126515	30759.2		29936	114984	156562	61837.9		111348	Shared	High	775.409	-1.29	54.8406	7.382e-05	0.0004193	54.52
KAYSFAMGCWPK	1xCarbamidomethyl [C9]; 1xSuccinyl [K1]	0.00600016	0.000482612	1	1	3	172045564	RecName: Full=ERI1 exoribonuclease 3; AltName: Full=Prion interactor 1; AltName: Full=Prion protein-interacting protein	1	1545.69	0	113.9	109.5	51.1	136.4	110.2	81.9	152.3	95.9	68.1	80.7	113.9	109.5	51.1	136.4	110.2	81.9	152.3	95.9	68.1	80.7	82846.5	79650.5	37172.4	99201.7	80167.2	59584.1	110812	69779.2	49563.6	58694.1		High	773.348	1.34	74.4846	7.382e-05	0.0003762	73.76
NKFGTALSNR	1xSuccinyl [K2]	0.0069293	0.000482612	1	1	20	83304988	RecName: Full=Neurofascin; Flags: Precursor	1	1207.61	0	95.4	122.7	95.3		119.2	160.5	131.8	80.1	91.3	103.7	95.4	122.7	95.3		119.2	160.5	131.8	80.1	91.3	103.7	311985	401266	311720		389959	524720	430971	262039	298419	339200		High	604.308	1.13	35.6963	0.0001241	0.000964	36.66
RVESQLKILIRPMYSNPPLNGAR	1xSuccinyl [K7]	0.00617551	0.000482612	1	1	12	308153643	RecName: Full=Aspartate aminotransferase, mitochondrial; Short=mAspAT; AltName: Full=Fatty acid-binding protein; Short=FABP-1; AltName: Full=Glutamate oxaloacetate transaminase 2; AltName: Full=Kynurenine aminotransferase 4; AltName: Full=Kynurenine aminotransferase IV; AltName: Full=Kynurenine--oxoglutarate transaminase 4; AltName: Full=Kynurenine--oxoglutarate transaminase IV; AltName: Full=Pla…	2	2752.49	0	122	119.3	83.4	134.1	66.1	136.4	103.2	162.6	52.9	20	122	119.3	83.4	134.1	66.1	136.4	103.2	162.6	52.9	20	388062	379343	265291	426555	210154	433781	328423	517362	168338	63687.1		High	688.879	1.17	83.2391	0.0001352	0.001252	82.37
RVESQLKILIRPMYSNPPLNGAR	1xOxidation [M13]; 1xSuccinyl [K7]	0.00872157	0.000559377	1	1	3	308153643	RecName: Full=Aspartate aminotransferase, mitochondrial; Short=mAspAT; AltName: Full=Fatty acid-binding protein; Short=FABP-1; AltName: Full=Glutamate oxaloacetate transaminase 2; AltName: Full=Kynurenine aminotransferase 4; AltName: Full=Kynurenine aminotransferase IV; AltName: Full=Kynurenine--oxoglutarate transaminase 4; AltName: Full=Kynurenine--oxoglutarate transaminase IV; AltName: Full=Pla…	2	2768.49	0	112.5	68.9	100.7	79.1	43.8	380	77.9	7.5	120.7	8.7	112.5	68.9	100.7	79.1	43.8	380	77.9	7.5	120.7	8.7	153663	94165.6	137586	108142	59910.1	519238	106420	10267.4	164961	11945.4		High	692.878	0.26	72.2747	0.0001352	0.001134	72.42
VVVVAKTTR	1xSuccinyl [K6]	0.00811696	0.000559377	1	1	9	156630863	RecName: Full=NAD kinase 2, mitochondrial; AltName: Full=Mitochondrial NAD kinase; AltName: Full=NAD kinase domain-containing protein 1, mitochondrial; Flags: Precursor	1	1072.64	0	83.6	81.6	60.9	95	99.4	166.6	122.5	99.6	103	87.8	83.6	81.6	60.9	95	99.4	166.6	122.5	99.6	103	87.8	281925	275408	205404	320690	335405	562057	413222	336209	347595	296156		High	536.822	0.05	24.5577	7.867e-05	0.000538	24.2
SQLETSLKR	1xSuccinyl [K8]	0.00811696	0.000559377	1	2	16	38372871	RecName: Full=Aflatoxin B1 aldehyde reductase member 2; AltName: Full=AFB1 aldehyde reductase 1; Short=AFB1-AR 1; AltName: Full=Aldoketoreductase 7; AltName: Full=Succinic semialdehyde reductase; Short=SSA reductase	1	1161.61	0	92.6	79.7	70.6	41.7	112.4	125.1	149.7	106.7	96.5	125	92.6	79.7	70.6	41.7	112.4	125.1	149.7	106.7	96.5	125	160042	137620	121969	71986.4	194237	216174	258552	184367	166709	216032		High	581.309	0.3	27.209	7.867e-05	0.0005397	27.73
KFKPGYLEATLNWFR	1xSuccinyl [K]	0.00755395	0.000559377	1	1	24	116242592	RecName: Full=Inorganic pyrophosphatase 2, mitochondrial; AltName: Full=Pyrophosphatase SID6-306; AltName: Full=Pyrophosphate phospho-hydrolase 2; Short=PPase 2; Flags: Precursor	1	1970.02	0	59.7	109.2	47.9	120.7	139.7	88.9	137.5	84.7	109.9	101.8	59.7	109.2	47.9	120.7	139.7	88.9	137.5	84.7	109.9	101.8	72474.5	132687	58253.1	146602	169686	108023	166998	102940	133574	123696		High	657.344	-0.37	101.362	9.148e-05	0.0007721	101.42
ILYTKILDVLEEIPK	1xSuccinyl [K5]	0.00788693	0.000559377	1	1	5	2499316	RecName: Full=NADH dehydrogenase [ubiquinone] 1 alpha subcomplex subunit 5; AltName: Full=Complex I subunit B13; AltName: Full=Complex I-13kD-B; Short=CI-13kD-B; AltName: Full=NADH-ubiquinone oxidoreductase 13 kDa-B subunit	1	1887.07	0	164.9	143.2	95.4	55.6	100	171.3	99.6	94.5	41.5	34.1	164.9	143.2	95.4	55.6	100	171.3	99.6	94.5	41.5	34.1	212582	184672	122968	71740.6	128927	220907	128374	121874	53476.3	43971.4		High	944.04	0.03	133.788	7.867e-05	0.0005199	134.07
LETTQLLAKAITK	1xSuccinyl [K9]	0.00829384	0.000559377	1	1	1	269849556	RecName: Full=Epimerase family protein SDR39U1; AltName: Full=Short-chain dehydrogenase/reductase family 39U member 1	1	1529.88	0	92.1	56.6	99.5	167.9	19.4	117.7	191.3	137.3	32.9	85.4	92.1	56.6	99.5	167.9	19.4	117.7	191.3	137.3	32.9	85.4	79213.3	48714	85588.4	144433	16716	101315	164630	118147	28287.7	73443.6		High	765.443	0.56	78.2998	7.867e-05	0.0005522	78.12
IKIGDPLLEDTR	1xSuccinyl [K2]	0.00847454	0.000559377	1	1	11	62511242	RecName: Full=4-trimethylaminobutyraldehyde dehydrogenase; Short=TMABADH; AltName: Full=Aldehyde dehydrogenase E3 isozyme; AltName: Full=Aldehyde dehydrogenase family 9 member A1; AltName: Full=Gamma-aminobutyraldehyde dehydrogenase; AltName: Full=R-aminobutyraldehyde dehydrogenase; Contains: RecName: Full=4-trimethylaminobutyraldehyde dehydrogenase, N-terminally processed	1	1469.78	0	122.9	89.2	79.6		117.9	134.7	125.1	112.2	93.6	124.7	122.9	89.2	79.6		117.9	134.7	125.1	112.2	93.6	124.7	275345	199849	178341		264216	301790	280384	251426	209723	279348		High	735.396	-0.27	69.0356	0.0006946	0.006527	68.78
LDLFANVVHVKSLPGYMTR	1xSuccinyl [K11]	0.00829384	0.000559377	1	1	2	146345439	RecName: Full=Isocitrate dehydrogenase [NAD] subunit beta, mitochondrial; AltName: Full=Isocitric dehydrogenase subunit beta; AltName: Full=NAD(+)-specific ICDH subunit beta; Flags: Precursor	1	2260.18	0	140.7	173.9			162.7	53.6	152	136	51.8	129.3	140.7	173.9			162.7	53.6	152	136	51.8	129.3	56130.1	69406.9			64926.4	21392.3	60636.8	54255.7	20689	51595.6		High	754.065	-0.2	97.7168	7.867e-05	0.0005537	98.05
TITMKQLLR	1xSuccinyl [K5]	0.00728716	0.000559377	1	1	17	20455470	RecName: Full=Branched-chain-amino-acid aminotransferase, mitochondrial; Short=BCAT(m); AltName: Full=Placental protein 18; Short=PP18; Flags: Precursor	1	1203.68	0	93.9	119.7	79.5	93.9	80.1	127.4	137.2	95.5	71.3	101.4	93.9	119.7	79.5	93.9	80.1	127.4	137.2	95.5	71.3	101.4	415661	530012	352144	415990	354703	564187	607671	422672	315846	449219		High	602.342	0.2	70.7416	7.867e-05	0.0004753	70.09
IPHFGYCDEIDLTELVKLR	1xCarbamidomethyl [C7]; 1xSuccinyl [K17]	0.00823446	0.000559377	1	1	10	400668	RecName: Full=Lipoamide acyltransferase component of branched-chain alpha-keto acid dehydrogenase complex, mitochondrial; AltName: Full=52 kDa mitochondrial autoantigen of primary biliary cirrhosis; AltName: Full=Branched chain 2-oxo-acid dehydrogenase complex component E2; Short=BCOADC-E2; AltName: Full=Branched-chain alpha-keto acid dehydrogenase complex component E2; Short=BCKAD-E2; Short=BCKA…	1	2418.2	0	91.7	126.4	47.1	102.7	116.3	124.2	85.8	104.4	87.3	114.1	91.7	126.4	47.1	102.7	116.3	124.2	85.8	104.4	87.3	114.1	226855	312695	116498	254046	287787	307217	212282	258302	216025	282356		High	806.74	1.71	105.94	0.0008175	0.007348	104.78
AAQIGAHTLSGACLDPGAFKELFPDWK	1xCarbamidomethyl [C13]; 1xDeamidated [Q3]; 1xSuccinyl [K20]	0.00847454	0.000559377	1	1	4	292495008	RecName: Full=Electron transfer flavoprotein-ubiquinone oxidoreductase, mitochondrial; Short=ETF-QO; Short=ETF-ubiquinone oxidoreductase; AltName: Full=Electron-transferring-flavoprotein dehydrogenase; Short=ETF dehydrogenase; Flags: Precursor	1	3001.44	0	134.2	153.9	76.6	82.6		182.6	114	82.9	73.3	100	134.2	153.9	76.6	82.6		182.6	114	82.9	73.3	100	88562.2	101582	50579.5	54535		120507	75224.2	54753.7	48373.3	65994.2		High	1001.16	6.15	109.162	0.006135	0.07112	108.47
ASIKKGEDFVK	2xSuccinyl [K4; K5]	0.00891151	0.000559377	1	1	28	215274114	RecName: Full=Malate dehydrogenase, mitochondrial; Flags: Precursor	2	1421.72	0	97.3	57.7	119.7	87.2	101.2	138	158.7	72.1	73.1	95	97.3	57.7	119.7	87.2	101.2	138	158.7	72.1	73.1	95	1.38961e+06	824310	1.70874e+06	1.24543e+06	1444308	1.97049e+06	2.26638e+06	1.02899e+06	1.04337e+06	1.35665e+06		High	711.361	-0.09	43.3269	0.0002653	0.002688	43.42
FEDPKFEVIEKPQA	1xSuccinyl [K]	0.00728716	0.000559377	1	1	30	114688	RecName: Full=ATP synthase-coupling factor 6, mitochondrial; Short=ATPase subunit F6; Flags: Precursor	1	1776.87	1	94.9	100.2	87.2	74.1	113.1	137.4	165.1	69.6	73.9	84.5	94.9	100.2	87.2	74.1	113.1	137.4	165.1	69.6	73.9	84.5	2.28238e+06	2.40994e+06	2.09557e+06	1.78095e+06	2.71946e+06	3.30435e+06	3.96893e+06	1.67284e+06	1.77563e+06	2.03215e+06		High	888.938	0.03	66.7233	0.0001122	0.0008526	66.89
KELNKILEGR	2xSuccinyl [K1; K5]	0.00800112	0.000559377	1	1	25	215274207	RecName: Full=Dihydrolipoyllysine-residue acetyltransferase component of pyruvate dehydrogenase complex, mitochondrial; AltName: Full=70 kDa mitochondrial autoantigen of primary biliary cirrhosis; Short=PBC; AltName: Full=Dihydrolipoamide acetyltransferase component of pyruvate dehydrogenase complex; AltName: Full=M2 antigen complex 70 kDa subunit; AltName: Full=Pyruvate dehydrogenase complex com…	2	1399.74	0	94.4	121.9	113.2	96.9	106.3	103.3	131.1	63.8	73.3	95.7	94.4	121.9	113.2	96.9	106.3	103.3	131.1	63.8	73.3	95.7	430129	555772	515963	441794	484710	470993	597746	290915	333953	436010		High	700.376	1.1	59.1674	0.000177	0.001692	59.11
GFKGVDAQGTLSK	1xSuccinyl [K3]	0.00847454	0.000559377	1	1	28	17378805	RecName: Full=Myelin basic protein; Short=MBP; AltName: Full=Myelin A1 protein; AltName: Full=Myelin membrane encephalitogenic protein	1	1407.71	0	218.6	119.6	56.2	101.3	109.8	132.3	78.1	59.7	47.4	76.9	218.6	119.6	56.2	101.3	109.8	132.3	78.1	59.7	47.4	76.9	349927	191490	90046.5	162141	175848	211818	125124	95622.2	75945.8	123164		High	704.36	0.78	38.2769	0.000148	0.001359	37.65
AGTFKMVFTPK	1xSuccinyl [K5]	0.00891151	0.000559377	1	1	25	20141568	RecName: Full=Isocitrate dehydrogenase [NADP], mitochondrial; Short=IDH; AltName: Full=ICD-M; AltName: Full=IDP; AltName: Full=NADP(+)-specific ICDH; AltName: Full=Oxalosuccinate decarboxylase; Flags: Precursor	1	1326.68	0	110.5	104.4	79.9	127.4	99.4	99.4	131.4	87.2	73	87.4	110.5	104.4	79.9	127.4	99.4	99.4	131.4	87.2	73	87.4	2.83324e+06	2.67633e+06	2.04837e+06	3.26705e+06	2.54888e+06	2547877	3.36728e+06	2.23426e+06	1.87129e+06	2241017		High	663.842	0.14	68.2065	0.0003767	0.003478	67.98
ADGKISEQSDAKLK	2xSuccinyl [K4; K12]	0.00777435	0.000559377	1	1	8	114517	RecName: Full=ATP synthase subunit alpha, mitochondrial; Flags: Precursor	2	1689.82	0	195.5	96.3	98.6		148.2	113.9	89.6	44.7	114.4	98.8	195.5	96.3	98.6		148.2	113.9	89.6	44.7	114.4	98.8	158815	78264.5	80090.5		120361	92521.3	72825	36290.9	92945.8	80254.2		High	845.413	1.1	32.2464	0.0004043	0.003776	31.9
GELLEAIKR	1xSuccinyl [K8]	0.00783044	0.000559377	1	1	90	134665	RecName: Full=Superoxide dismutase [Mn], mitochondrial; Flags: Precursor	1	1128.63	0	88.1	136	98.9	82.3	78	117.9	97.6	73.4	115.8	112	88.1	136	98.9	82.3	78	117.9	97.6	73.4	115.8	112	15670860	24201712	17589452	14633832	13873359	20965970	17365472	13065158	20609016	19925772		High	564.817	0.05	57.5496	0.0002067	0.001949	56.98
AGLVDDFEKK	1xSuccinyl [K]	0.00771866	0.000559377	1	1	92	6831494	RecName: Full=ATP synthase subunit d, mitochondrial; Short=ATPase subunit d	1	1221.6	0	99.4	121	110.5	87.7	104.8	121.4	120	70.8	88.8	75.7	99.4	121	110.5	87.7	104.8	121.4	120	70.8	88.8	75.7	12943960	15755012	14389346	11414563	13642669	15806856	15629406	9222007	11560584	9850994		High	611.303	-0.19	48.0072	0.001016	0.008746	48.79
GHAAFTSDPKPTIEVSGK	1xSuccinyl [K10]	0.00847454	0.000559377	1	1	6	14916998	RecName: Full=Glutathione reductase, mitochondrial; Short=GR; Short=GRase; Flags: Precursor	0	1941.96	0	126.4	148.8	102.4	87.8	102.8	183		97.5	72.1	79.1	126.4	148.8	102.4	87.8	102.8	183		97.5	72.1	79.1	178631	210299	144757	124074	145252	258702		137870	101958	111794		High	647.99	0.44	45.2333	7.867e-05	0.0005684	43.85
ASIKKGEDFVK	1xSuccinyl [K4]	0.010068	0.000633137	1	1	36	215274114	RecName: Full=Malate dehydrogenase, mitochondrial; Flags: Precursor	2	1321.7	0	115.5	28.6	49.2	217.3	85.7	117.2	267.2	59.3	30.9	29	115.5	28.6	49.2	217.3	85.7	117.2	267.2	59.3	30.9	29	4.13922e+06	1.02663e+06	1.76458e+06	7.7901e+06	3.07368e+06	4.20122e+06	9.58032e+06	2.12538e+06	1.10781e+06	1.04062e+06		High	661.354	0.42	27.9763	0.005399	0.06227	27.23
GAVHQLCQSLAGKNSGMPPGAAAIAVLPVTLDTPMNR	1xCarbamidomethyl [C7]; 1xOxidation [M]; 1xSuccinyl [K13]	0.00930379	0.000633137	1	1	25	118572639	RecName: Full=Dihydropteridine reductase; AltName: Full=HDHPR; AltName: Full=Quinoid dihydropteridine reductase; AltName: Full=Short chain dehydrogenase/reductase family 33C member 1	1	3858.93	0	109.2	109.3	142.2	38.9	59.5	284.1	39.2	86.9	63.2	67.5	109.2	109.3	142.2	38.9	59.5	284.1	39.2	86.9	63.2	67.5	271099	271212	352811	96665.8	147695	705136	97400.4	215557	156916	167417		High	1286.98	-1.59	96.1729	0.000148	0.001354	95.3
SDPIMLLKDR	1xSuccinyl [K8]	0.00937082	0.000633137	1	1	51	129063	RecName: Full=Pyruvate dehydrogenase E1 component subunit alpha, somatic form, mitochondrial; AltName: Full=PDHE1-A type I; Flags: Precursor	1	1287.66	0	94	137.5	122.4	98	91.2	96	99.8	88.3	77.2	95.7	94	137.5	122.4	98	91.2	96	99.8	88.3	77.2	95.7	7.51749e+06	10999214	9787928	7.83773e+06	7.29822e+06	7678027	7982395	7.06027e+06	6.17203e+06	7.65289e+06		High	644.335	0.45	73.1358	0.0002407	0.002366	72.14
LKYPLEEFVK	1xSuccinyl [K2]	0.00999599	0.000633137	1	1	18	48429239	RecName: Full=4-aminobutyrate aminotransferase, mitochondrial; AltName: Full=(S)-3-amino-2-methylpropionate transaminase; AltName: Full=GABA aminotransferase; Short=GABA-AT; AltName: Full=Gamma-amino-N-butyrate transaminase; Short=GABA transaminase; Short=GABA-T; AltName: Full=L-AIBAT; Flags: Precursor	1	1365.73	0	106.7	115.3	100.5	75.6	101.9	117.5	122.9	69.9	81.7	108	106.7	115.3	100.5	75.6	101.9	117.5	122.9	69.9	81.7	108	2.02732e+06	2.18939e+06	1.90926e+06	1.43606e+06	1.93454e+06	2.23108e+06	2.33428e+06	1.32682e+06	1.55219e+06	2.05211e+06		High	683.369	0.44	83.1891	9.148e-05	0.0006907	83.32
NIWIPMKPYYTK	1xSuccinyl [K7]	0.0105863	0.000633137	1	1	12	3023202	RecName: Full=6.8 kDa mitochondrial proteolipid	0	1653.83	0	142.3	187.1	61.1	120.1	89.2	58	84.1	92.2	56.8	109.1	142.3	187.1	61.1	120.1	89.2	58	84.1	92.2	56.8	109.1	1917588	2.52098e+06	823026	1.61801e+06	1.20127e+06	781380	1.13312e+06	1241955	764678	1.46958e+06		High	827.421	0.29	86.6684	0.0004193	0.004068	86.29
[truncated: 161 more rows]
[truncated: 35 more columns]
