# Supplementary material for: Altered succinylation of mitochondrial proteins, APP and tau in Alzheimer’s disease
Source: Nat Commun. 2022 Jan 10;13:159. doi: 10.1038/s41467-021-27572-2 (PMC8748865; doi:10.1038/s41467-021-27572-2)
Supplement: Supplementary file 12 — Source Data [file 41467_2021_27572_MOESM12_ESM.xlsx]

## Sheet: Figure1
Figure 1b	See Supplementary Data 4 for further details.
Figure 1d	See Supplementary Data 6 for further details.
Figure 1e	The overlap between succinylomes and proteomes.
UniProtKB	Protein Descriptions	Succinylomes	Global Proteomics
P11310	Medium-chain specific acyl-CoA dehydrogenase, mitochondrial;Short=MCAD;Flags: Precursor	+	+
P16219	Short-chain specific acyl-CoA dehydrogenase, mitochondrial;Short=SCAD;AltName: Full=Butyryl-CoA dehydrogenase;Flags: Precursor	+	+
P12235	ADP/ATP translocase 3; AltName: Full=ADP,ATP carrier protein 3; AltName: Full=ADP,ATP carrier protein, isoform T2; Short=ANT 2; AltName: Full=Adenine nucleotide translocator 3; Short=ANT 3; AltName: Full=Solute carrier family 25 member 6; Contains: ADP/ATP translocase 3, N-terminally processed ADP/ATP translocase 2; AltName: Full=ADP,ATP carrier protein 2; AltName: Full=ADP,ATP carrier protein, f…	+	+
P12236	ADP/ATP translocase 3; AltName: Full=ADP,ATP carrier protein 3; AltName: Full=ADP,ATP carrier protein, isoform T2; Short=ANT 2; AltName: Full=Adenine nucleotide translocator 3; Short=ANT 3; AltName: Full=Solute carrier family 25 member 6; Contains: ADP/ATP translocase 3, N-terminally processed ADP/ATP translocase 2; AltName: Full=ADP,ATP carrier protein 2; AltName: Full=ADP,ATP carrier protein, f…	+	+
P02768	Serum albumin;Flags: Precursor	+	+
P15121	Aldose reductase;Short=AR;AltName: Full=Aldehyde reductase;AltName: Full=Aldo-keto reductase family 1 member B1	+	+
P00846	ATP synthase subunit a;AltName: Full=F-ATPase protein 6	+	NA
P03928	ATP synthase protein 8;AltName: Full=A6L;AltName: Full=F-ATPase subunit 8	+	NA
P25705	ATP synthase subunit alpha, mitochondrial;Flags: Precursor	+	+
P06576	ATP synthase subunit beta, mitochondrial;Flags: Precursor	+	+
P18859	ATP synthase-coupling factor 6, mitochondrial;Short=ATPase subunit F6;Flags: Precursor	+	+
P13073	Cytochrome c oxidase subunit 4 isoform 1, mitochondrial;AltName: Full=Cytochrome c oxidase polypeptide IV;AltName: Full=Cytochrome c oxidase subunit IV isoform 1;Short=COX IV-1;Flags: Precursor	+	+
P14406	Cytochrome c oxidase subunit 7A2, mitochondrial;AltName: Full=Cytochrome c oxidase subunit VIIa-liver/heart;Short=Cytochrome c oxidase subunit VIIa-L;Short=Cytochrome c oxidase subunit VIIaL;Flags: Precursor	+	+
P15954	Cytochrome c oxidase subunit 7C, mitochondrial;AltName: Full=Cytochrome c oxidase polypeptide VIIc;Flags: Precursor	+	NA
P05091	Aldehyde dehydrogenase, mitochondrial;AltName: Full=ALDH class 2;AltName: Full=ALDH-E2;AltName: Full=ALDHI;Flags: Precursor	+	+
P00367	Glutamate dehydrogenase 1, mitochondrial; Short=GDH 1; Flags: Precursor Glutamate dehydrogenase 2, mitochondrial; Short=GDH 2; Flags: Precursor	+	+
P06733	Alpha-enolase;AltName: Full=2-phospho-D-glycerate hydro-lyase;AltName: Full=C-myc promoter-binding protein;AltName: Full=Enolase 1;AltName: Full=MBP-1;AltName: Full=MPB-1;AltName: Full=Non-neural enolase;Short=NNE;AltName: Full=Phosphopyruvate hydratase;AltName: Full=Plasminogen-binding protein	+	+
P13804	Electron transfer flavoprotein subunit alpha, mitochondrial;Short=Alpha-ETF;Flags: Precursor	+	+
P04406	Glyceraldehyde-3-phosphate dehydrogenase;Short=GAPDH;AltName: Full=Peptidyl-cysteine S-nitrosylase GAPDH	+	+
P02042	Hemoglobin subunit delta; AltName: Full=Delta-globin; AltName: Full=Hemoglobin delta chain Hemoglobin subunit beta; AltName: Full=Beta-globin; AltName: Full=Hemoglobin beta chain; Contains: LVV-hemorphin-7; Contains: Spinorphin	+	+
P13716	Delta-aminolevulinic acid dehydratase;Short=ALADH;AltName: Full=Porphobilinogen synthase	+	+
P26440	Isovaleryl-CoA dehydrogenase, mitochondrial;Short=IVD;Flags: Precursor	+	+
P27144	Adenylate kinase 4, mitochondrial;Short=AK 4;AltName: Full=Adenylate kinase 3-like;AltName: Full=GTP:AMP phosphotransferase AK4	+	+
P12532	Creatine kinase U-type, mitochondrial;AltName: Full=Acidic-type mitochondrial creatine kinase;Short=Mia-CK;AltName: Full=Ubiquitous mitochondrial creatine kinase;Short=U-MtCK;Flags: Precursor	+	+
P23368	NAD-dependent malic enzyme, mitochondrial;Short=NAD-ME;AltName: Full=Malic enzyme 2;Flags: Precursor	+	+
P08559	Pyruvate dehydrogenase E1 component subunit alpha, somatic form, mitochondrial;AltName: Full=PDHE1-A type I;Flags: Precursor	+	+
P10809	60 kDa heat shock protein, mitochondrial;AltName: Full=60 kDa chaperonin;AltName: Full=Chaperonin 60;Short=CPN60;AltName: Full=Heat shock protein 60;Short=HSP-60;Short=Hsp60;AltName: Full=HuCHA60;AltName: Full=Mitochondrial matrix protein P1;AltName: Full=P60 lymphocyte protein;Flags: Precursor	+	+
P10915	Hyaluronan and proteoglycan link protein 1;AltName: Full=Cartilage-linking protein 1;Short=Cartilage-link protein;AltName: Full=Proteoglycan link protein;Flags: Precursor	+	+
P21796	Voltage-dependent anion-selective channel protein 1;Short=VDAC-1;Short=hVDAC1;AltName: Full=Outer mitochondrial membrane protein porin 1;AltName: Full=Plasmalemmal porin;AltName: Full=Porin 31HL;AltName: Full=Porin 31HM	+	+
P04179	Superoxide dismutase [Mn], mitochondrial;Flags: Precursor	+	+
P24752	Acetyl-CoA acetyltransferase, mitochondrial;AltName: Full=Acetoacetyl-CoA thiolase;AltName: Full=T2;Flags: Precursor	+	+
P14927	Cytochrome b-c1 complex subunit 7;AltName: Full=Complex III subunit 7;AltName: Full=Complex III subunit VII;AltName: Full=QP-C;AltName: Full=Ubiquinol-cytochrome c reductase complex 14 kDa protein	+	+
P21926	CD9 antigen;AltName: Full=5H9 antigen;AltName: Full=Cell growth-inhibiting gene 2 protein;AltName: Full=Leukocyte antigen MIC3;AltName: Full=Motility-related protein;Short=MRP-1;AltName: Full=Tetraspanin-29;Short=Tspan-29;AltName: Full=p24;AltName: CD_antigen=CD9	+	+
P30405	Peptidyl-prolyl cis-trans isomerase F, mitochondrial;Short=PPIase F;AltName: Full=Cyclophilin D;Short=CyP-D;Short=CypD;AltName: Full=Cyclophilin F;AltName: Full=Mitochondrial cyclophilin;Short=CyP-M;AltName: Full=Rotamase F;Flags: Precursor	+	+
P09471	Guanine nucleotide-binding protein G(o) subunit alpha	+	+
P11182	Lipoamide acyltransferase component of branched-chain alpha-keto acid dehydrogenase complex, mitochondrial;AltName: Full=52 kDa mitochondrial autoantigen of primary biliary cirrhosis;AltName: Full=Branched chain 2-oxo-acid dehydrogenase complex component E2;Short=BCOADC-E2;AltName: Full=Branched-chain alpha-keto acid dehydrogenase complex component E2;Short=BCKAD-E2;Short=BCKADE2;AltName: Full=Di…	+	+
P23786	Carnitine O-palmitoyltransferase 2, mitochondrial;AltName: Full=Carnitine palmitoyltransferase II;Short=CPT II;Flags: Precursor	+	+
Q04837	Single-stranded DNA-binding protein, mitochondrial;Short=Mt-SSB;Short=MtSSB;AltName: Full=PWP1-interacting protein 17;Flags: Precursor	+	+
P35232	Prohibitin	+	+
P36542	ATP synthase subunit gamma, mitochondrial;AltName: Full=F-ATPase gamma subunit;Flags: Precursor	+	+
P12694	2-oxoisovalerate dehydrogenase subunit alpha, mitochondrial;AltName: Full=Branched-chain alpha-keto acid dehydrogenase E1 component alpha chain;Short=BCKDE1A;Short=BCKDH E1-alpha;Flags: Precursor	+	+
P30049	ATP synthase subunit delta, mitochondrial;AltName: Full=F-ATPase delta subunit;Flags: Precursor	+	+
Q08257	Quinone oxidoreductase;AltName: Full=NADPH:quinone reductase;AltName: Full=Zeta-crystallin	+	+
Q00325	Phosphate carrier protein, mitochondrial;AltName: Full=Phosphate transport protein;Short=PTP;AltName: Full=Solute carrier family 25 member 3;Flags: Precursor	+	+
P42126	Enoyl-CoA delta isomerase 1, mitochondrial;AltName: Full=3,2-trans-enoyl-CoA isomerase;AltName: Full=Delta(3),Delta(2)-enoyl-CoA isomerase;Short=D3,D2-enoyl-CoA isomerase;AltName: Full=Dodecenoyl-CoA isomerase;Flags: Precursor	+	+
P31040	Succinate dehydrogenase [ubiquinone] flavoprotein subunit, mitochondrial;AltName: Full=Flavoprotein subunit of complex II;Short=Fp;Flags: Precursor	+	+
P14174	Macrophage migration inhibitory factor;Short=MIF;AltName: Full=Glycosylation-inhibiting factor;Short=GIF;AltName: Full=L-dopachrome isomerase;AltName: Full=L-dopachrome tautomerase;AltName: Full=Phenylpyruvate tautomerase	+	+
Q01813	ATP-dependent 6-phosphofructokinase, platelet type;Short=ATP-PFK;Short=PFK-P;AltName: Full=6-phosphofructokinase type C;AltName: Full=Phosphofructo-1-kinase isozyme C;Short=PFK-C;AltName: Full=Phosphohexokinase	+	+
P48047	ATP synthase subunit O, mitochondrial;AltName: Full=Oligomycin sensitivity conferral protein;Short=OSCP;Flags: Precursor	+	+
P49748	Very long-chain specific acyl-CoA dehydrogenase, mitochondrial;Short=VLCAD;Flags: Precursor	+	+
Q00610	Clathrin heavy chain 1;AltName: Full=Clathrin heavy chain on chromosome 17;Short=CLH-17	+	+
P09543	2',3'-cyclic-nucleotide 3'-phosphodiesterase;Short=CNP;Short=CNPase;Flags: Precursor	+	+
P49411	Elongation factor Tu, mitochondrial;Short=EF-Tu;AltName: Full=P43;Flags: Precursor	+	+
P49789	Bis(5'-adenosyl)-triphosphatase;AltName: Full=AP3A hydrolase;Short=AP3Aase;AltName: Full=Diadenosine 5',5'''-P1,P3-triphosphate hydrolase;AltName: Full=Dinucleosidetriphosphatase;AltName: Full=Fragile histidine triad protein	+	+
P50213	Isocitrate dehydrogenase [NAD] subunit alpha, mitochondrial;AltName: Full=Isocitric dehydrogenase subunit alpha;AltName: Full=NAD(+)-specific ICDH subunit alpha;Flags: Precursor	+	+
P51553	Isocitrate dehydrogenase [NAD] subunit gamma, mitochondrial;AltName: Full=Isocitric dehydrogenase subunit gamma;AltName: Full=NAD(+)-specific ICDH subunit gamma;Flags: Precursor	+	+
P11498	Pyruvate carboxylase, mitochondrial;AltName: Full=Pyruvic carboxylase;Short=PCB;Flags: Precursor	+	+
P52758	Ribonuclease UK114;AltName: Full=14.5 kDa translational inhibitor protein;Short=p14.5;AltName: Full=Heat-responsive protein 12;AltName: Full=UK114 antigen homolog	+	+
P07954	Fumarate hydratase, mitochondrial;Short=Fumarase;Flags: Precursor	+	+
P50440	Glycine amidinotransferase, mitochondrial;AltName: Full=L-arginine:glycine amidinotransferase;AltName: Full=Transamidinase;Flags: Precursor	+	+
Q92947	Glutaryl-CoA dehydrogenase, mitochondrial;Short=GCD;Flags: Precursor	+	+
Q99714	3-hydroxyacyl-CoA dehydrogenase type-2;AltName: Full=17-beta-hydroxysteroid dehydrogenase 10;Short=17-beta-HSD 10;AltName: Full=3-hydroxy-2-methylbutyryl-CoA dehydrogenase;AltName: Full=3-hydroxyacyl-CoA dehydrogenase type II;AltName: Full=Endoplasmic reticulum-associated amyloid beta-peptide-binding protein;AltName: Full=Mitochondrial ribonuclease P protein 2;Short=Mitochondrial RNase P protein …	+	+
P55809	Succinyl-CoA:3-ketoacid coenzyme A transferase 1, mitochondrial;AltName: Full=3-oxoacid CoA-transferase 1;AltName: Full=Somatic-type succinyl-CoA:3-oxoacid CoA-transferase;Short=SCOT-s;Flags: Precursor	+	+
Q12860	Contactin-1;AltName: Full=Glycoprotein gp135;AltName: Full=Neural cell surface protein F3;Flags: Precursor	+	+
Q16718	NADH dehydrogenase [ubiquinone] 1 alpha subcomplex subunit 5;AltName: Full=Complex I subunit B13;AltName: Full=Complex I-13kD-B;Short=CI-13kD-B;AltName: Full=NADH-ubiquinone oxidoreductase 13 kDa-B subunit	+	+
P13611	Versican core protein;AltName: Full=Chondroitin sulfate proteoglycan core protein 2;Short=Chondroitin sulfate proteoglycan 2;AltName: Full=Glial hyaluronate-binding protein;Short=GHAP;AltName: Full=Large fibroblast proteoglycan;AltName: Full=PG-M;Flags: Precursor	+	+
P30048	Thioredoxin-dependent peroxide reductase, mitochondrial;AltName: Full=Antioxidant protein 1;Short=AOP-1;AltName: Full=HBC189;AltName: Full=Peroxiredoxin III;Short=Prx-III;AltName: Full=Peroxiredoxin-3;AltName: Full=Protein MER5 homolog;Flags: Precursor	+	+
Q16795	NADH dehydrogenase [ubiquinone] 1 alpha subcomplex subunit 9, mitochondrial;AltName: Full=Complex I-39kD;Short=CI-39kD;AltName: Full=NADH-ubiquinone oxidoreductase 39 kDa subunit;Flags: Precursor	+	+
P56378	6.8 kDa mitochondrial proteolipid	+	NA
P56381	ATP synthase subunit epsilon, mitochondrial;Short=ATPase subunit epsilon	+	+
Q16762	Thiosulfate sulfurtransferase;AltName: Full=Rhodanese	+	+
Q15120	[Pyruvate dehydrogenase (acetyl-transferring)] kinase isozyme 3, mitochondrial;AltName: Full=Pyruvate dehydrogenase kinase isoform 3;Flags: Precursor	+	+
Q16698	2,4-dienoyl-CoA reductase, mitochondrial;AltName: Full=2,4-dienoyl-CoA reductase [NADPH];Short=4-enoyl-CoA reductase [NADPH];AltName: Full=Short chain dehydrogenase/reductase family 18C member 1;Flags: Precursor	+	+
O43676	NADH dehydrogenase [ubiquinone] 1 beta subcomplex subunit 3;AltName: Full=Complex I-B12;Short=CI-B12;AltName: Full=NADH-ubiquinone oxidoreductase B12 subunit	+	+
O95139	NADH dehydrogenase [ubiquinone] 1 beta subcomplex subunit 6;AltName: Full=Complex I-B17;Short=CI-B17;AltName: Full=NADH-ubiquinone oxidoreductase B17 subunit	+	+
O43677	NADH dehydrogenase [ubiquinone] 1 subunit C1, mitochondrial;AltName: Full=Complex I-KFYI;Short=CI-KFYI;AltName: Full=NADH-ubiquinone oxidoreductase KFYI subunit;Flags: Precursor	+	NA
O95299	NADH dehydrogenase [ubiquinone] 1 alpha subcomplex subunit 10, mitochondrial;AltName: Full=Complex I-42kD;Short=CI-42kD;AltName: Full=NADH-ubiquinone oxidoreductase 42 kDa subunit;Flags: Precursor	+	+
O75489	NADH dehydrogenase [ubiquinone] iron-sulfur protein 3, mitochondrial;AltName: Full=Complex I-30kD;Short=CI-30kD;AltName: Full=NADH-ubiquinone oxidoreductase 30 kDa subunit;Flags: Precursor	+	+
Q99798	Aconitate hydratase, mitochondrial;Short=Aconitase;AltName: Full=Citrate hydro-lyase;Flags: Precursor	+	+
O75947	ATP synthase subunit d, mitochondrial;Short=ATPase subunit d	+	+
P56134	ATP synthase subunit f, mitochondrial	+	+
P51649	Succinate-semialdehyde dehydrogenase, mitochondrial;AltName: Full=Aldehyde dehydrogenase family 5 member A1;AltName: Full=NAD(+)-dependent succinic semialdehyde dehydrogenase;Flags: Precursor	+	+
Q9Y6M9	NADH dehydrogenase [ubiquinone] 1 beta subcomplex subunit 9;AltName: Full=Complex I-B22;Short=CI-B22;AltName: Full=LYR motif-containing protein 3;AltName: Full=NADH-ubiquinone oxidoreductase B22 subunit	+	+
Q9Y2D0	Carbonic anhydrase 5B, mitochondrial;AltName: Full=Carbonate dehydratase VB;AltName: Full=Carbonic anhydrase VB;Short=CA-VB;Flags: Precursor	+	NA
O94903	Proline synthase co-transcribed bacterial homolog protein	+	+
Q9NY65	Tubulin alpha-1A chain; AltName: Full=Alpha-tubulin 3; AltName: Full=Tubulin B-alpha-1; AltName: Full=Tubulin alpha-3 chain; Contains: Detyrosinated tubulin alpha-1A chain Tubulin alpha-8 chain; AltName: Full=Alpha-tubulin 8; AltName: Full=Tubulin alpha chain-like 2 Tubulin alpha-4A chain; AltName: Full=Alpha-tubulin 1; AltName: Full=Testis-specific alpha-tubulin; AltName: Full=Tubulin H2-alpha; …	+	+
O94925	Glutaminase kidney isoform, mitochondrial;Short=GLS;AltName: Full=K-glutaminase;AltName: Full=L-glutamine amidohydrolase;Flags: Precursor	+	+
Q9Y2Q3	Glutathione S-transferase kappa 1;AltName: Full=GST 13-13;AltName: Full=GST class-kappa;AltName: Full=GSTK1-1;Short=hGSTK1;AltName: Full=Glutathione S-transferase subunit 13	+	+
P31937	3-hydroxyisobutyrate dehydrogenase, mitochondrial;Short=HIBADH;Flags: Precursor	+	+
Q92506	Estradiol 17-beta-dehydrogenase 8;AltName: Full=17-beta-hydroxysteroid dehydrogenase 8;Short=17-beta-HSD 8;AltName: Full=3-oxoacyl-[acyl-carrier-protein] reductase;AltName: Full=Protein Ke6;Short=Ke-6;AltName: Full=Really interesting new gene 2 protein;AltName: Full=Short chain dehydrogenase/reductase family 30C member 1;AltName: Full=Testosterone 17-beta-dehydrogenase 8	+	+
O00330	Pyruvate dehydrogenase protein X component, mitochondrial;AltName: Full=Dihydrolipoamide dehydrogenase-binding protein of pyruvate dehydrogenase complex;AltName: Full=E3-binding protein;Short=E3BP;AltName: Full=Lipoyl-containing pyruvate dehydrogenase complex component X;AltName: Full=proX;Flags: Precursor	+	+
Q02252	Methylmalonate-semialdehyde dehydrogenase [acylating], mitochondrial;Short=MMSDH;Short=Malonate-semialdehyde dehydrogenase [acylating];AltName: Full=Aldehyde dehydrogenase family 6 member A1;Flags: Precursor	+	+
Q9NXH9	tRNA (guanine(26)-N(2))-dimethyltransferase;AltName: Full=tRNA 2,2-dimethylguanosine-26 methyltransferase;AltName: Full=tRNA(guanine-26,N(2)-N(2)) methyltransferase;AltName: Full=tRNA(m(2,2)G26)dimethyltransferase	+	+
Q9Y277	Voltage-dependent anion-selective channel protein 3;Short=VDAC-3;Short=hVDAC3;AltName: Full=Outer mitochondrial membrane protein porin 3	+	+
P36776	Lon protease homolog, mitochondrial;AltName: Full=LONHs;AltName: Full=Lon protease-like protein;Short=LONP;AltName: Full=Mitochondrial ATP-dependent protease Lon;AltName: Full=Serine protease 15;Flags: Precursor	+	+
P49448	Glutamate dehydrogenase 1, mitochondrial; Short=GDH 1; Flags: Precursor Glutamate dehydrogenase 2, mitochondrial; Short=GDH 2; Flags: Precursor	+	+
P00390	Glutathione reductase, mitochondrial;Short=GR;Short=GRase;Flags: Precursor	+	+
P02686	Myelin basic protein;Short=MBP;AltName: Full=Myelin A1 protein;AltName: Full=Myelin membrane encephalitogenic protein	+	+
O75323	Protein NipSnap homolog 2;Short=NipSnap2;AltName: Full=Glioblastoma-amplified sequence	+	+
Q9BPW8	Protein NipSnap homolog 1;Short=NipSnap1	+	+
Q9BS92	Protein NipSnap homolog 3B;Short=NipSnap3B;AltName: Full=SNAP1	+	+
Q9UFN0	Protein NipSnap homolog 3A;Short=NipSnap3A;AltName: Full=Protein NipSnap homolog 4;Short=NipSnap4;AltName: Full=Target for Salmonella secreted protein C;Short=TassC	+	+
Q9HCC0	Methylcrotonoyl-CoA carboxylase beta chain, mitochondrial;Short=MCCase subunit beta;AltName: Full=3-methylcrotonyl-CoA carboxylase 2;AltName: Full=3-methylcrotonyl-CoA carboxylase non-biotin-containing subunit;AltName: Full=3-methylcrotonyl-CoA:carbon dioxide ligase subunit beta;Flags: Precursor	+	+
Q9H9B4	Sideroflexin-1;AltName: Full=Tricarboxylate carrier protein;Short=TCC	+	+
P10606	Cytochrome c oxidase subunit 5B, mitochondrial;AltName: Full=Cytochrome c oxidase polypeptide Vb;Flags: Precursor	+	+
P40939	Trifunctional enzyme subunit alpha, mitochondrial;AltName: Full=78 kDa gastrin-binding protein;AltName: Full=TP-alpha;Includes: Long-chain enoyl-CoA hydratase;Includes: Long chain 3-hydroxyacyl-CoA dehydrogenase;Flags: Precursor	+	+
P48735	Isocitrate dehydrogenase [NADP], mitochondrial;Short=IDH;AltName: Full=ICD-M;AltName: Full=IDP;AltName: Full=NADP(+)-specific ICDH;AltName: Full=Oxalosuccinate decarboxylase;Flags: Precursor	+	+
O14949	Cytochrome b-c1 complex subunit 8;AltName: Full=Complex III subunit 8;AltName: Full=Complex III subunit VIII;AltName: Full=Ubiquinol-cytochrome c reductase complex 9.5 kDa protein;AltName: Full=Ubiquinol-cytochrome c reductase complex ubiquinone-binding protein QP-C	+	+
Q9GZV7	Hyaluronan and proteoglycan link protein 2;AltName: Full=Brain link protein 1;Flags: Precursor	+	+
Q15046	Lysine--tRNA ligase;AltName: Full=Lysyl-tRNA synthetase;Short=LysRS	+	+
O15382	Branched-chain-amino-acid aminotransferase, mitochondrial;Short=BCAT(m);AltName: Full=Placental protein 18;Short=PP18;Flags: Precursor	+	+
P24539	ATP synthase F(0) complex subunit B1, mitochondrial;AltName: Full=ATP synthase proton-transporting mitochondrial F(0) complex subunit B1;AltName: Full=ATP synthase subunit b;Short=ATPase subunit b;Flags: Precursor	+	+
P19404	NADH dehydrogenase [ubiquinone] flavoprotein 2, mitochondrial;AltName: Full=NADH-ubiquinone oxidoreductase 24 kDa subunit;Flags: Precursor	+	+
P49821	NADH dehydrogenase [ubiquinone] flavoprotein 1, mitochondrial;AltName: Full=Complex I-51kD;Short=CI-51kD;AltName: Full=NADH dehydrogenase flavoprotein 1;AltName: Full=NADH-ubiquinone oxidoreductase 51 kDa subunit;Flags: Precursor	+	+
P07919	Cytochrome b-c1 complex subunit 6, mitochondrial;AltName: Full=Complex III subunit 6;AltName: Full=Complex III subunit VIII;AltName: Full=Cytochrome c1 non-heme 11 kDa protein;AltName: Full=Mitochondrial hinge protein;AltName: Full=Ubiquinol-cytochrome c reductase complex 11 kDa protein;Flags: Precursor	+	+
P38646	Stress-70 protein, mitochondrial;AltName: Full=75 kDa glucose-regulated protein;Short=GRP-75;AltName: Full=Heat shock 70 kDa protein 9;AltName: Full=Mortalin;Short=MOT;AltName: Full=Peptide-binding protein 74;Short=PBP74;Flags: Precursor	+	+
Q9UGM6	Tryptophan--tRNA ligase, mitochondrial;AltName: Full=(Mt)TrpRS;AltName: Full=Tryptophanyl-tRNA synthetase;Short=TrpRS;Flags: Precursor	+	+
O14874	[3-methyl-2-oxobutanoate dehydrogenase [lipoamide]] kinase, mitochondrial;AltName: Full=Branched-chain alpha-ketoacid dehydrogenase kinase;Short=BCKD-kinase;Short=BCKDHKIN;Flags: Precursor	+	+
Q9NVH6	Trimethyllysine dioxygenase, mitochondrial;AltName: Full=Epsilon-trimethyllysine 2-oxoglutarate dioxygenase;AltName: Full=Epsilon-trimethyllysine hydroxylase;AltName: Full=TML hydroxylase;AltName: Full=TML-alpha-ketoglutarate dioxygenase;Short=TML dioxygenase;Short=TMLD;Flags: Precursor	+	+
O14561	Acyl carrier protein, mitochondrial;Short=ACP;AltName: Full=CI-SDAP;AltName: Full=NADH-ubiquinone oxidoreductase 9.6 kDa subunit;Flags: Precursor	+	+
P22695	Cytochrome b-c1 complex subunit 2, mitochondrial;AltName: Full=Complex III subunit 2;AltName: Full=Core protein II;AltName: Full=Ubiquinol-cytochrome-c reductase complex core protein 2;Flags: Precursor	+	+
Q9NPJ3	Acyl-coenzyme A thioesterase 13;Short=Acyl-CoA thioesterase 13;AltName: Full=Thioesterase superfamily member 2;Contains: Acyl-coenzyme A thioesterase 13, N-terminally processed	+	+
Q16854	Deoxyguanosine kinase, mitochondrial;Short=dGK;Flags: Precursor	+	+
Q9NP81	Serine--tRNA ligase, mitochondrial;AltName: Full=SerRSmt;AltName: Full=Seryl-tRNA synthetase;Short=SerRS;AltName: Full=Seryl-tRNA(Ser/Sec) synthetase;Flags: Precursor	+	+
Q9UIJ7	GTP:AMP phosphotransferase AK3, mitochondrial;AltName: Full=Adenylate kinase 3;Short=AK 3;AltName: Full=Adenylate kinase 3 alpha-like 1	+	+
Q9NZ45	CDGSH iron-sulfur domain-containing protein 1;AltName: Full=MitoNEET	+	+
Q9UKU7	Isobutyryl-CoA dehydrogenase, mitochondrial;AltName: Full=Activator-recruited cofactor 42 kDa component;Short=ARC42;AltName: Full=Acyl-CoA dehydrogenase family member 8;Short=ACAD-8;Flags: Precursor	+	+
Q9Y6N5	Sulfide:quinone oxidoreductase, mitochondrial;Short=SQOR;Flags: Precursor	+	+
Q969S9	Ribosome-releasing factor 2, mitochondrial;Short=RRF2mt;AltName: Full=Elongation factor G 2, mitochondrial;Short=EF-G2mt;Short=mEF-G 2;AltName: Full=Elongation factor G2;Short=hEFG2;Flags: Precursor	+	NA
O00154	Cytosolic acyl coenzyme A thioester hydrolase;AltName: Full=Acyl-CoA thioesterase 7;AltName: Full=Brain acyl-CoA hydrolase;Short=BACH;AltName: Full=CTE-IIa;Short=CTE-II;AltName: Full=Long chain acyl-CoA thioester hydrolase	+	+
Q9NZB8	Molybdenum cofactor biosynthesis protein 1;AltName: Full=Cell migration-inducing gene 11 protein;AltName: Full=Molybdenum cofactor synthesis-step 1 protein A-B;Includes: Cyclic pyranopterin monophosphate synthase;AltName: Full=Molybdenum cofactor biosynthesis protein A;Includes: Cyclic pyranopterin monophosphate synthase accessory protein;AltName: Full=Molybdenum cofactor biosynthesis protein C	+	+
Q9H936	Mitochondrial glutamate carrier 1;Short=GC-1;AltName: Full=Glutamate/H(+) symporter 1;AltName: Full=Solute carrier family 25 member 22	+	+
Q13825	Methylglutaconyl-CoA hydratase, mitochondrial;AltName: Full=AU-specific RNA-binding enoyl-CoA hydratase;Short=AU-binding protein/enoyl-CoA hydratase;Flags: Precursor	+	+
Q9NVS9	Pyridoxine-5'-phosphate oxidase;AltName: Full=Pyridoxamine-phosphate oxidase	+	+
Q8TCD5	5'(3')-deoxyribonucleotidase, cytosolic type;AltName: Full=Cytosolic 5',3'-pyrimidine nucleotidase;AltName: Full=Deoxy-5'-nucleotidase 1;Short=dNT-1	+	+
Q96EY8	Cob(I)yrinic acid a,c-diamide adenosyltransferase, mitochondrial;AltName: Full=Cob(I)alamin adenosyltransferase;AltName: Full=Methylmalonic aciduria type B protein;Flags: Precursor	+	+
O43488	Aflatoxin B1 aldehyde reductase member 2;AltName: Full=AFB1 aldehyde reductase 1;Short=AFB1-AR 1;AltName: Full=Aldoketoreductase 7;AltName: Full=Succinic semialdehyde reductase;Short=SSA reductase	+	+
Q86WA6	Valacyclovir hydrolase;Short=VACVase;Short=Valacyclovirase;AltName: Full=Biphenyl hydrolase-like protein;AltName: Full=Biphenyl hydrolase-related protein;Short=Bph-rp;AltName: Full=Breast epithelial mucin-associated antigen;Short=MCNAA;Flags: Precursor	+	+
P60201	Myelin proteolipid protein;Short=PLP;AltName: Full=Lipophilin	+	+
P99999	Cytochrome c	+	+
O95861	3'(2'),5'-bisphosphate nucleotidase 1;AltName: Full=Bisphosphate 3'-nucleotidase 1;AltName: Full=PAP-inositol 1,4-phosphatase;Short=PIP	+	+
Q9UDR5	Alpha-aminoadipic semialdehyde synthase, mitochondrial;AltName: Full=LKR/SDH;Includes: Lysine ketoglutarate reductase;Short=LKR;Short=LOR;Includes: Saccharopine dehydrogenase;Short=SDH;Flags: Precursor	+	+
Q9UBQ7	Glyoxylate reductase/hydroxypyruvate reductase	+	+
P61604	10 kDa heat shock protein, mitochondrial;Short=Hsp10;AltName: Full=10 kDa chaperonin;AltName: Full=Chaperonin 10;Short=CPN10;AltName: Full=Early-pregnancy factor;Short=EPF	+	+
P80404	4-aminobutyrate aminotransferase, mitochondrial;AltName: Full=(S)-3-amino-2-methylpropionate transaminase;AltName: Full=GABA aminotransferase;Short=GABA-AT;AltName: Full=Gamma-amino-N-butyrate transaminase;Short=GABA transaminase;Short=GABA-T;AltName: Full=L-AIBAT;Flags: Precursor	+	+
P0DP23	Calmodulin;Short=CaM	+	+
Q7Z4W1	L-xylulose reductase;Short=XR;AltName: Full=Carbonyl reductase II;AltName: Full=Dicarbonyl/L-xylulose reductase;AltName: Full=Kidney dicarbonyl reductase;Short=kiDCR;AltName: Full=Short chain dehydrogenase/reductase family 20C member 1;AltName: Full=Sperm surface protein P34H	+	+
Q9Y2Z4	Tyrosine--tRNA ligase, mitochondrial;AltName: Full=Tyrosyl-tRNA synthetase;Short=TyrRS;Flags: Precursor	+	+
Q13423	NAD(P) transhydrogenase, mitochondrial;AltName: Full=Nicotinamide nucleotide transhydrogenase;AltName: Full=Pyridine nucleotide transhydrogenase;Flags: Precursor	+	+
P55786	Puromycin-sensitive aminopeptidase;Short=PSA;AltName: Full=Cytosol alanyl aminopeptidase;Short=AAP-S	+	+
Q86X76	Nitrilase homolog 1	+	+
P68366	Tubulin alpha-1A chain; AltName: Full=Alpha-tubulin 3; AltName: Full=Tubulin B-alpha-1; AltName: Full=Tubulin alpha-3 chain; Contains: Detyrosinated tubulin alpha-1A chain Tubulin alpha-8 chain; AltName: Full=Alpha-tubulin 8; AltName: Full=Tubulin alpha chain-like 2 Tubulin alpha-4A chain; AltName: Full=Alpha-tubulin 1; AltName: Full=Testis-specific alpha-tubulin; AltName: Full=Tubulin H2-alpha; …	+	+
Q71U36	Tubulin alpha-1A chain;AltName: Full=Alpha-tubulin 3;AltName: Full=Tubulin B-alpha-1;AltName: Full=Tubulin alpha-3 chain;Contains: Detyrosinated tubulin alpha-1A chain	+	+
Q99497	Protein deglycase DJ-1;Short=DJ-1;AltName: Full=Oncogene DJ1;AltName: Full=Parkinson disease protein 7;Flags: Precursor	+	+
P68871	Hemoglobin subunit beta;AltName: Full=Beta-globin;AltName: Full=Hemoglobin beta chain;Contains: LVV-hemorphin-7;Contains: Spinorphin	+	+
P69905	Hemoglobin subunit alpha;AltName: Full=Alpha-globin;AltName: Full=Hemoglobin alpha chain	+	+
O75390	Citrate synthase, mitochondrial;AltName: Full=Citrate (Si)-synthase;Flags: Precursor	+	+
P42765	3-ketoacyl-CoA thiolase, mitochondrial;AltName: Full=Acetyl-CoA acyltransferase;AltName: Full=Beta-ketothiolase;AltName: Full=Mitochondrial 3-oxoacyl-CoA thiolase;AltName: Full=T1	+	+
Q9UJZ1	Stomatin-like protein 2, mitochondrial;Short=SLP-2;AltName: Full=EPB72-like protein 2;AltName: Full=Paraprotein target 7;Short=Paratarg-7;Flags: Precursor	+	+
P30038	Delta-1-pyrroline-5-carboxylate dehydrogenase, mitochondrial;Short=P5C dehydrogenase;AltName: Full=Aldehyde dehydrogenase family 4 member A1;AltName: Full=L-glutamate gamma-semialdehyde dehydrogenase;Flags: Precursor	+	+
P49189	4-trimethylaminobutyraldehyde dehydrogenase;Short=TMABADH;AltName: Full=Aldehyde dehydrogenase E3 isozyme;AltName: Full=Aldehyde dehydrogenase family 9 member A1;AltName: Full=Gamma-aminobutyraldehyde dehydrogenase;AltName: Full=R-aminobutyraldehyde dehydrogenase;Contains: 4-trimethylaminobutyraldehyde dehydrogenase, N-terminally processed	+	+
Q9Y697	Cysteine desulfurase, mitochondrial;Flags: Precursor	+	+
P30084	Enoyl-CoA hydratase, mitochondrial;AltName: Full=Enoyl-CoA hydratase 1;AltName: Full=Short-chain enoyl-CoA hydratase;Short=SCEH;Flags: Precursor	+	+
O75964	ATP synthase subunit g, mitochondrial;Short=ATPase subunit g	+	+
Q12931	Heat shock protein 75 kDa, mitochondrial;Short=HSP 75;AltName: Full=TNFR-associated protein 1;AltName: Full=Tumor necrosis factor type 1 receptor-associated protein;Short=TRAP-1;Flags: Precursor	+	+
Q96GW7	Brevican core protein;AltName: Full=Brain-enriched hyaluronan-binding protein;Short=BEHAB;AltName: Full=Chondroitin sulfate proteoglycan 7;Flags: Precursor	+	+
Q6P587	Acylpyruvase FAHD1, mitochondrial;AltName: Full=Fumarylacetoacetate hydrolase domain-containing protein 1;Short=FAH domain-containing protein 1;AltName: Full=Oxaloacetate decarboxylase;Short=OAA decarboxylase;AltName: Full=YisK-like protein;Flags: Precursor	+	+
Q6P4A7	Sideroflexin-4;AltName: Full=Breast cancer resistance marker 1	+	NA
Q6YP21	Kynurenine--oxoglutarate transaminase 3;AltName: Full=Cysteine-S-conjugate beta-lyase 2;AltName: Full=Kynurenine aminotransferase 3;AltName: Full=Kynurenine aminotransferase III;Short=KATIII;AltName: Full=Kynurenine--glyoxylate transaminase;AltName: Full=Kynurenine--oxoglutarate transaminase III	+	+
Q86UY8	5'-nucleotidase domain-containing protein 3;AltName: Full=GRP94-neighboring nucleotidase	+	+
Q8IW45	ATP-dependent (S)-NAD(P)H-hydrate dehydratase;AltName: Full=ATP-dependent NAD(P)HX dehydratase;AltName: Full=Carbohydrate kinase domain-containing protein;AltName: Full=NAD(P)HX dehydratase;Flags: Precursor	+	+
Q8NE86	Calcium uniporter protein, mitochondrial;Short=HsMCU;AltName: Full=Coiled-coil domain-containing protein 109A;Flags: Precursor	+	+
Q96AB3	Isochorismatase domain-containing protein 2	+	+
Q96GK7	Fumarylacetoacetate hydrolase domain-containing protein 2A	+	+
Q9H0R4	Haloacid dehalogenase-like hydrolase domain-containing protein 2	+	+
Q9NUJ1	Mycophenolic acid acyl-glucuronide esterase, mitochondrial;AltName: Full=Alpha/beta hydrolase domain-containing protein 10;Short=Abhydrolase domain-containing protein 10;Flags: Precursor	+	+
Q6P1Q0	LETM1 domain-containing protein 1;AltName: Full=Cervical cancer 1 proto-oncogene protein p40;AltName: Full=Cervical cancer proto-oncogene 2 protein;AltName: Full=HCCR-1;AltName: Full=HCRR-2	+	NA
Q5T440	Putative transferase CAF17, mitochondrial;AltName: Full=Iron-sulfur cluster assembly factor homolog;Flags: Precursor	+	+
Q6YN16	Hydroxysteroid dehydrogenase-like protein 2;AltName: Full=Short chain dehydrogenase/reductase family 13C member 1	+	+
Q86Y79	Probable peptidyl-tRNA hydrolase;Short=PTH	+	NA
Q8N335	Glycerol-3-phosphate dehydrogenase 1-like protein;Short=GPD1-L	+	+
Q8NFV4	Protein ABHD11;AltName: Full=Alpha/beta hydrolase domain-containing protein 11;Short=Abhydrolase domain-containing protein 11;AltName: Full=Williams-Beuren syndrome chromosomal region 21 protein	+	+
Q99623	Prohibitin-2;AltName: Full=B-cell receptor-associated protein BAP37;AltName: Full=D-prohibitin;AltName: Full=Repressor of estrogen receptor activity	+	+
Q9BSH5	Haloacid dehalogenase-like hydrolase domain-containing protein 3	+	+
Q9NWU1	3-oxoacyl-[acyl-carrier-protein] synthase, mitochondrial;AltName: Full=Beta-ketoacyl-ACP synthase;Flags: Precursor	+	NA
Q6PI48	Aspartate--tRNA ligase, mitochondrial;AltName: Full=Aspartyl-tRNA synthetase;Short=AspRS;Flags: Precursor	+	+
Q86UT6	NLR family member X1;AltName: Full=Caterpiller protein 11.3;Short=CLR11.3;AltName: Full=Nucleotide-binding oligomerization domain protein 26;AltName: Full=Nucleotide-binding oligomerization domain protein 5;AltName: Full=Nucleotide-binding oligomerization domain protein 9;Flags: Precursor	+	+
Q9HA77	Probable cysteine--tRNA ligase, mitochondrial;AltName: Full=Cysteinyl-tRNA synthetase;Short=CysRS;Flags: Precursor	+	+
Q13011	Delta(3,5)-Delta(2,4)-dienoyl-CoA isomerase, mitochondrial;Flags: Precursor	+	+
O94856	Neurofascin;Flags: Precursor	+	+
Q96GW9	Methionine--tRNA ligase, mitochondrial;AltName: Full=Methionyl-tRNA synthetase 2;AltName: Full=Mitochondrial methionyl-tRNA synthetase;Short=MtMetRS;Flags: Precursor	+	+
Q8N465	D-2-hydroxyglutarate dehydrogenase, mitochondrial;Flags: Precursor	+	+
P31930	Cytochrome b-c1 complex subunit 1, mitochondrial;AltName: Full=Complex III subunit 1;AltName: Full=Core protein I;AltName: Full=Ubiquinol-cytochrome-c reductase complex core protein 1;Flags: Precursor	+	+
P28331	NADH-ubiquinone oxidoreductase 75 kDa subunit, mitochondrial;AltName: Full=Complex I-75kD;Short=CI-75kD;Flags: Precursor	+	+
Q9P2R7	Succinate--CoA ligase [ADP-forming] subunit beta, mitochondrial;AltName: Full=ATP-specific succinyl-CoA synthetase subunit beta;AltName: Full=Renal carcinoma antigen NY-REN-39;AltName: Full=Succinyl-CoA synthetase beta-A chain;Short=SCS-betaA;Flags: Precursor	+	+
Q9NSE4	Isoleucine--tRNA ligase, mitochondrial;AltName: Full=Isoleucyl-tRNA synthetase;Short=IleRS;Flags: Precursor	+	+
Q96RQ3	Methylcrotonoyl-CoA carboxylase subunit alpha, mitochondrial;Short=MCCase subunit alpha;AltName: Full=3-methylcrotonyl-CoA carboxylase 1;AltName: Full=3-methylcrotonyl-CoA carboxylase biotin-containing subunit;AltName: Full=3-methylcrotonyl-CoA:carbon dioxide ligase subunit alpha;Flags: Precursor	+	+
Q8TCS8	Polyribonucleotide nucleotidyltransferase 1, mitochondrial;AltName: Full=3'-5' RNA exonuclease OLD35;AltName: Full=PNPase old-35;AltName: Full=Polynucleotide phosphorylase 1;Short=PNPase 1;AltName: Full=Polynucleotide phosphorylase-like protein;Flags: Precursor	+	+
P55084	Trifunctional enzyme subunit beta, mitochondrial;AltName: Full=TP-beta;Includes: 3-ketoacyl-CoA thiolase;AltName: Full=Acetyl-CoA acyltransferase;AltName: Full=Beta-ketothiolase;Flags: Precursor	+	+
P30042	ES1 protein homolog, mitochondrial;AltName: Full=Protein GT335;AltName: Full=Protein KNP-I;Flags: Precursor	+	+
P19367	Hexokinase-1;AltName: Full=Brain form hexokinase;AltName: Full=Hexokinase type I;Short=HK I	+	+
Q9H2U2	Inorganic pyrophosphatase 2, mitochondrial;AltName: Full=Pyrophosphatase SID6-306;AltName: Full=Pyrophosphate phospho-hydrolase 2;Short=PPase 2;Flags: Precursor	+	+
Q9Y3B8	Oligoribonuclease, mitochondrial;AltName: Full=RNA exonuclease 2 homolog;AltName: Full=Small fragment nuclease;Flags: Precursor	+	+
P09417	Dihydropteridine reductase;AltName: Full=HDHPR;AltName: Full=Quinoid dihydropteridine reductase;AltName: Full=Short chain dehydrogenase/reductase family 33C member 1	+	+
Q9NTX5	Ethylmalonyl-CoA decarboxylase;AltName: Full=Enoyl-CoA hydratase domain-containing protein 1;AltName: Full=Methylmalonyl-CoA decarboxylase;Short=MMCD	+	+
P05166	Propionyl-CoA carboxylase beta chain, mitochondrial;Short=PCCase subunit beta;AltName: Full=Propanoyl-CoA:carbon dioxide ligase subunit beta;Flags: Precursor	+	+
P02462	Collagen alpha-1(IV) chain;Contains: Arresten;Flags: Precursor	+	+
P11177	Pyruvate dehydrogenase E1 component subunit beta, mitochondrial;Short=PDHE1-B;Flags: Precursor	+	+
Q6NVY1	3-hydroxyisobutyryl-CoA hydrolase, mitochondrial;AltName: Full=3-hydroxyisobutyryl-coenzyme A hydrolase;Short=HIB-CoA hydrolase;Short=HIBYL-CoA-H;Flags: Precursor	+	+
O43837	Isocitrate dehydrogenase [NAD] subunit beta, mitochondrial;AltName: Full=Isocitric dehydrogenase subunit beta;AltName: Full=NAD(+)-specific ICDH subunit beta;Flags: Precursor	+	+
Q8NCW5	NAD(P)H-hydrate epimerase;AltName: Full=Apolipoprotein A-I-binding protein;Short=AI-BP;AltName: Full=NAD(P)HX epimerase;AltName: Full=YjeF N-terminal domain-containing protein 1;Short=YjeF_N1;Flags: Precursor	+	+
Q4G0N4	NAD kinase 2, mitochondrial;AltName: Full=Mitochondrial NAD kinase;AltName: Full=NAD kinase domain-containing protein 1, mitochondrial;Flags: Precursor	+	+
P42704	Leucine-rich PPR motif-containing protein, mitochondrial;AltName: Full=130 kDa leucine-rich protein;Short=LRP 130;AltName: Full=GP130;Flags: Precursor	+	+
P45880	Voltage-dependent anion-selective channel protein 2;Short=VDAC-2;Short=hVDAC2;AltName: Full=Outer mitochondrial membrane protein porin 2	+	+
Q02218	2-oxoglutarate dehydrogenase, mitochondrial;AltName: Full=2-oxoglutarate dehydrogenase complex component E1;Short=OGDC-E1;AltName: Full=Alpha-ketoglutarate dehydrogenase;Flags: Precursor	+	+
Q9ULD0	2-oxoglutarate dehydrogenase-like, mitochondrial;AltName: Full=2-oxoglutarate dehydrogenase complex component E1-like;Short=OGDC-E1-like;AltName: Full=Alpha-ketoglutarate dehydrogenase-like;Flags: Precursor	+	+
Q96CM8	Acyl-CoA synthetase family member 2, mitochondrial;Flags: Precursor	+	+
Q6P1N9	Putative deoxyribonuclease TATDN1;AltName: Full=Hepatocarcinoma high expression protein	+	+
Q6NUK1	Calcium-binding mitochondrial carrier protein SCaMC-1;AltName: Full=Mitochondrial ATP-Mg/Pi carrier protein 1;AltName: Full=Mitochondrial Ca(2+)-dependent solute carrier protein 1;AltName: Full=Small calcium-binding mitochondrial carrier protein 1;AltName: Full=Solute carrier family 25 member 24	+	+
O43414	ERI1 exoribonuclease 3;AltName: Full=Prion interactor 1;AltName: Full=Prion protein-interacting protein	+	+
Q8NCN5	Pyruvate dehydrogenase phosphatase regulatory subunit, mitochondrial;Short=PDPr;Flags: Precursor	+	+
P13591	Neural cell adhesion molecule 1;Short=N-CAM-1;Short=NCAM-1;AltName: CD_antigen=CD56;Flags: Precursor	+	+
O75746	Calcium-binding mitochondrial carrier protein Aralar1;AltName: Full=Mitochondrial aspartate glutamate carrier 1;AltName: Full=Solute carrier family 25 member 12	+	+
Q16798	NADP-dependent malic enzyme, mitochondrial;Short=NADP-ME;AltName: Full=Malic enzyme 3;Flags: Precursor	+	+
P40926	Malate dehydrogenase, mitochondrial;Flags: Precursor	+	+
P10515	Dihydrolipoyllysine-residue acetyltransferase component of pyruvate dehydrogenase complex, mitochondrial;AltName: Full=70 kDa mitochondrial autoantigen of primary biliary cirrhosis;Short=PBC;AltName: Full=Dihydrolipoamide acetyltransferase component of pyruvate dehydrogenase complex;AltName: Full=M2 antigen complex 70 kDa subunit;AltName: Full=Pyruvate dehydrogenase complex component E2;Short=PDC…	+	+
P14324	Farnesyl pyrophosphate synthase;Short=FPP synthase;Short=FPS;AltName: Full=(2E,6E)-farnesyl diphosphate synthase;AltName: Full=Dimethylallyltranstransferase;AltName: Full=Farnesyl diphosphate synthase;AltName: Full=Geranyltranstransferase	+	+
P43155	Carnitine O-acetyltransferase;Short=Carnitine acetylase;AltName: Full=Carnitine acetyltransferase;Short=CAT;Short=CrAT	+	+
P20674	Cytochrome c oxidase subunit 5A, mitochondrial;AltName: Full=Cytochrome c oxidase polypeptide Va;Flags: Precursor	+	+
P53597	Succinate--CoA ligase [ADP/GDP-forming] subunit alpha, mitochondrial;AltName: Full=Succinyl-CoA synthetase subunit alpha;Short=SCS-alpha;Flags: Precursor	+	+
Q9Y305	Acyl-coenzyme A thioesterase 9, mitochondrial;Short=Acyl-CoA thioesterase 9;AltName: Full=Acyl-CoA thioester hydrolase 9;Flags: Precursor	+	+
O75521	Enoyl-CoA delta isomerase 2, mitochondrial;AltName: Full=DRS-1;AltName: Full=Delta(3),delta(2)-enoyl-CoA isomerase;Short=D3,D2-enoyl-CoA isomerase;AltName: Full=Diazepam-binding inhibitor-related protein 1;Short=DBI-related protein 1;AltName: Full=Dodecenoyl-CoA isomerase;AltName: Full=Hepatocellular carcinoma-associated antigen 88;AltName: Full=Peroxisomal 3,2-trans-enoyl-CoA isomerase;Short=pEC…	+	+
Q9NRG7	Epimerase family protein SDR39U1;AltName: Full=Short-chain dehydrogenase/reductase family 39U member 1	+	+
P09622	Dihydrolipoyl dehydrogenase, mitochondrial;AltName: Full=Dihydrolipoamide dehydrogenase;AltName: Full=Glycine cleavage system L protein;Flags: Precursor	+	+
O43708	Maleylacetoacetate isomerase;Short=MAAI;AltName: Full=GSTZ1-1;AltName: Full=Glutathione S-transferase zeta 1	+	+
P49753	Acyl-coenzyme A thioesterase 2, mitochondrial;Short=Acyl-CoA thioesterase 2;AltName: Full=Acyl-coenzyme A thioester hydrolase 2a;AltName: Full=CTE-Ia;AltName: Full=Long-chain acyl-CoA thioesterase 2;AltName: Full=ZAP128;Flags: Precursor	+	+
Q16134	Electron transfer flavoprotein-ubiquinone oxidoreductase, mitochondrial;Short=ETF-QO;Short=ETF-ubiquinone oxidoreductase;AltName: Full=Electron-transferring-flavoprotein dehydrogenase;Short=ETF dehydrogenase;Flags: Precursor	+	+
Q9GZT6	Coiled-coil domain-containing protein 90B, mitochondrial;Flags: Precursor	+	+
P49419	Alpha-aminoadipic semialdehyde dehydrogenase;Short=Alpha-AASA dehydrogenase;AltName: Full=Aldehyde dehydrogenase family 7 member A1;AltName: Full=Antiquitin-1;AltName: Full=Betaine aldehyde dehydrogenase;AltName: Full=Delta1-piperideine-6-carboxylate dehydrogenase;Short=P6c dehydrogenase;Flags: Precursor	+	+
Q8N0U4	Protein FAM185A	+	NA
Q96I59	Probable asparagine--tRNA ligase, mitochondrial;AltName: Full=Asparaginyl-tRNA synthetase;Short=AsnRS;Flags: Precursor	+	NA
Q9BWM7	Sideroflexin-3	+	+
P00505	Aspartate aminotransferase, mitochondrial;Short=mAspAT;AltName: Full=Fatty acid-binding protein;Short=FABP-1;AltName: Full=Glutamate oxaloacetate transaminase 2;AltName: Full=Kynurenine aminotransferase 4;AltName: Full=Kynurenine aminotransferase IV;AltName: Full=Kynurenine--oxoglutarate transaminase 4;AltName: Full=Kynurenine--oxoglutarate transaminase IV;AltName: Full=Plasma membrane-associated…	+	+
P05165	Propionyl-CoA carboxylase alpha chain, mitochondrial;Short=PCCase subunit alpha;AltName: Full=Propanoyl-CoA:carbon dioxide ligase subunit alpha;Flags: Precursor	+	+
Q16836	Hydroxyacyl-coenzyme A dehydrogenase, mitochondrial;Short=HCDH;AltName: Full=Medium and short-chain L-3-hydroxyacyl-coenzyme A dehydrogenase;AltName: Full=Short-chain 3-hydroxyacyl-CoA dehydrogenase;Flags: Precursor	+	+
P08574	Cytochrome c1, heme protein, mitochondrial;AltName: Full=Complex III subunit 4;AltName: Full=Complex III subunit IV;AltName: Full=Cytochrome b-c1 complex subunit 4;AltName: Full=Ubiquinol-cytochrome-c reductase complex cytochrome c1 subunit;Short=Cytochrome c-1;Flags: Precursor	+	+
P07203	Glutathione peroxidase 1;Short=GPx-1;Short=GSHPx-1;AltName: Full=Cellular glutathione peroxidase	+	+
Q8TB22	Spermatogenesis-associated protein 20;AltName: Full=Sperm-specific protein 411;Short=Ssp411;Flags: Precursor	+	+
Q92752	Tenascin-R;Short=TN-R;AltName: Full=Janusin;AltName: Full=Restrictin;Flags: Precursor	+	+
Q16653	Myelin-oligodendrocyte glycoprotein;Flags: Precursor	+	+
Q9H9P8	L-2-hydroxyglutarate dehydrogenase, mitochondrial;AltName: Full=Duranin;Flags: Precursor	+	+
P30044	Peroxiredoxin-5, mitochondrial;AltName: Full=Alu corepressor 1;AltName: Full=Antioxidant enzyme B166;Short=AOEB166;AltName: Full=Liver tissue 2D-page spot 71B;AltName: Full=PLP;AltName: Full=Peroxiredoxin V;Short=Prx-V;AltName: Full=Peroxisomal antioxidant enzyme;AltName: Full=TPx type VI;AltName: Full=Thioredoxin peroxidase PMP20;AltName: Full=Thioredoxin reductase;Flags: Precursor	+	+
P22033	Methylmalonyl-CoA mutase, mitochondrial;Short=MCM;AltName: Full=Methylmalonyl-CoA isomerase;Flags: Precursor	+	+
P36957	Dihydrolipoyllysine-residue succinyltransferase component of 2-oxoglutarate dehydrogenase complex, mitochondrial;AltName: Full=2-oxoglutarate dehydrogenase complex component E2;Short=OGDC-E2;AltName: Full=Dihydrolipoamide succinyltransferase component of 2-oxoglutarate dehydrogenase complex;AltName: Full=E2K;Flags: Precursor	+	+
P05141	ADP/ATP translocase 3; AltName: Full=ADP,ATP carrier protein 3; AltName: Full=ADP,ATP carrier protein, isoform T2; Short=ANT 2; AltName: Full=Adenine nucleotide translocator 3; Short=ANT 3; AltName: Full=Solute carrier family 25 member 6; Contains: ADP/ATP translocase 3, N-terminally processed ADP/ATP translocase 2; AltName: Full=ADP,ATP carrier protein 2; AltName: Full=ADP,ATP carrier protein, f…	+	+
Q9BV79	Trans-2-enoyl-CoA reductase, mitochondrial;AltName: Full=Nuclear receptor-binding factor 1;Short=HsNrbf-1;Short=NRBF-1;Flags: Precursor	+	+
P33316	Deoxyuridine 5'-triphosphate nucleotidohydrolase, mitochondrial;Short=dUTPase;AltName: Full=dUTP pyrophosphatase;Flags: Precursor	+	+
Q9H903	Probable bifunctional methylenetetrahydrofolate dehydrogenase/cyclohydrolase 2;AltName: Full=NADP-dependent methylenetetrahydrofolate dehydrogenase 2-like protein;Short=MTHFD2-like;Includes: NAD-dependent methylenetetrahydrofolate dehydrogenase;Includes: Methenyltetrahydrofolate cyclohydrolase	+	NA
Q5JRX3	Presequence protease, mitochondrial;Short=hPreP;AltName: Full=Pitrilysin metalloproteinase 1;Short=Metalloprotease 1;Short=hMP1;Flags: Precursor	+	+
Q13813	Spectrin alpha chain, non-erythrocytic 1;AltName: Full=Alpha-II spectrin;AltName: Full=Fodrin alpha chain;AltName: Full=Spectrin, non-erythroid alpha subunit	NA	+
Q01082	Spectrin beta chain, non-erythrocytic 1;AltName: Full=Beta-II spectrin;AltName: Full=Fodrin beta chain;AltName: Full=Spectrin, non-erythroid beta chain 1	NA	+
Q14204	Cytoplasmic dynein 1 heavy chain 1;AltName: Full=Cytoplasmic dynein heavy chain 1;AltName: Full=Dynein heavy chain, cytosolic	NA	+
Q15149	Plectin;Short=PCN;Short=PLTN;AltName: Full=Hemidesmosomal protein 1;Short=HD1;AltName: Full=Plectin-1	NA	+
Q01484	Ankyrin-2;Short=ANK-2;AltName: Full=Ankyrin-B;AltName: Full=Brain ankyrin;AltName: Full=Non-erythroid ankyrin	NA	+
P11137	Microtubule-associated protein 2;Short=MAP-2	NA	+
P78559	Microtubule-associated protein 1A;Short=MAP-1A;AltName: Full=Proliferation-related protein p80;Contains: MAP1A heavy chain;Contains: MAP1 light chain LC2	NA	+
P46821	Microtubule-associated protein 1B;Short=MAP-1B;Contains: MAP1B heavy chain;Contains: MAP1 light chain LC1	NA	+
Q9UPA5	Protein bassoon;AltName: Full=Zinc finger protein 231	NA	+
Q09666	Neuroblast differentiation-associated protein AHNAK;AltName: Full=Desmoyokin	NA	+
Q9UPN3	Microtubule-actin cross-linking factor 1, isoforms 1/2/3/5;AltName: Full=620 kDa actin-binding protein;Short=ABP620;AltName: Full=Actin cross-linking family protein 7;AltName: Full=Macrophin-1;AltName: Full=Trabeculin-alpha	NA	+
P68371	Tubulin beta-4B chain;AltName: Full=Tubulin beta-2 chain;AltName: Full=Tubulin beta-2C chain	NA	+
P13637	Sodium/potassium-transporting ATPase subunit alpha-3;Short=Na(+)/K(+) ATPase alpha-3 subunit;AltName: Full=Na(+)/K(+) ATPase alpha(III) subunit;AltName: Full=Sodium pump subunit alpha-3	NA	+
Q05193	Dynamin-1	NA	+
P04350	Tubulin beta-4A chain;AltName: Full=Tubulin 5 beta;AltName: Full=Tubulin beta-4 chain	NA	+
P05023	Sodium/potassium-transporting ATPase subunit alpha-1;Short=Na(+)/K(+) ATPase alpha-1 subunit;AltName: Full=Sodium pump subunit alpha-1;Flags: Precursor	NA	+
Q13885	Tubulin beta-2A chain;AltName: Full=Tubulin beta class IIa	NA	+
O15020	Spectrin beta chain, non-erythrocytic 2;AltName: Full=Beta-III spectrin;AltName: Full=Spinocerebellar ataxia 5 protein	NA	+
Q9Y4G6	Talin-2	NA	+
P07197	Neurofilament medium polypeptide;Short=NF-M;AltName: Full=160 kDa neurofilament protein;AltName: Full=Neurofilament 3;AltName: Full=Neurofilament triplet M protein	NA	+
Q9BVA1	Tubulin beta-2B chain	NA	+
P07437	Tubulin beta chain;AltName: Full=Tubulin beta-5 chain	NA	+
P49327	Fatty acid synthase;Includes: [Acyl-carrier-protein] S-acetyltransferase;Includes: [Acyl-carrier-protein] S-malonyltransferase;Includes: 3-oxoacyl-[acyl-carrier-protein] synthase;Includes: 3-oxoacyl-[acyl-carrier-protein] reductase;Includes: 3-hydroxyacyl-[acyl-carrier-protein] dehydratase;Includes: Enoyl-[acyl-carrier-protein] reductase;Includes: Oleoyl-[acyl-carrier-protein] hydrolase	NA	+
Q16555	Dihydropyrimidinase-related protein 2;Short=DRP-2;AltName: Full=Collapsin response mediator protein 2;Short=CRMP-2;AltName: Full=N2A3;AltName: Full=Unc-33-like phosphoprotein 2;Short=ULIP-2	NA	+
P61764	Syntaxin-binding protein 1;AltName: Full=MUNC18-1;AltName: Full=N-Sec1;AltName: Full=Protein unc-18 homolog 1;Short=Unc18-1;AltName: Full=Protein unc-18 homolog A;Short=Unc-18A;AltName: Full=p67	NA	+
P35580	Myosin-10;AltName: Full=Cellular myosin heavy chain, type B;AltName: Full=Myosin heavy chain 10;AltName: Full=Myosin heavy chain, non-muscle IIb;AltName: Full=Non-muscle myosin heavy chain B;Short=NMMHC-B;AltName: Full=Non-muscle myosin heavy chain IIb;Short=NMMHC II-b;Short=NMMHC-IIB	NA	+
Q13509	Tubulin beta-3 chain;AltName: Full=Tubulin beta-4 chain;AltName: Full=Tubulin beta-III	NA	+
P50993	Sodium/potassium-transporting ATPase subunit alpha-2;Short=Na(+)/K(+) ATPase alpha-2 subunit;AltName: Full=Sodium pump subunit alpha-2;Flags: Precursor	NA	+
Q9Y490	Talin-1	NA	+
P07900	Heat shock protein HSP 90-alpha;AltName: Full=Heat shock 86 kDa;Short=HSP 86;Short=HSP86;AltName: Full=Lipopolysaccharide-associated protein 2;Short=LAP-2;Short=LPS-associated protein 2;AltName: Full=Renal carcinoma antigen NY-REN-38	NA	+
Q9Y4I1	Unconventional myosin-Va;AltName: Full=Dilute myosin heavy chain, non-muscle;AltName: Full=Myosin heavy chain 12;AltName: Full=Myosin-12;AltName: Full=Myoxin	NA	+
P63010	AP-2 complex subunit beta;AltName: Full=AP105B;AltName: Full=Adaptor protein complex AP-2 subunit beta;AltName: Full=Adaptor-related protein complex 2 subunit beta;AltName: Full=Beta-2-adaptin;AltName: Full=Beta-adaptin;AltName: Full=Clathrin assembly protein complex 2 beta large chain;AltName: Full=Plasma membrane adaptor HA2/AP2 adaptin beta subunit	NA	+
Q03001	Dystonin;AltName: Full=230 kDa bullous pemphigoid antigen;AltName: Full=230/240 kDa bullous pemphigoid antigen;AltName: Full=Bullous pemphigoid antigen 1;Short=BPA;Short=Bullous pemphigoid antigen;AltName: Full=Dystonia musculorum protein;AltName: Full=Hemidesmosomal plaque protein	NA	+
Q13748	Tubulin alpha-3C/D chain;AltName: Full=Alpha-tubulin 2;AltName: Full=Alpha-tubulin 3C/D;AltName: Full=Tubulin alpha-2 chain;Contains: Detyrosinated tubulin alpha-3C/D chain	NA	+
P17600	Synapsin-1;AltName: Full=Brain protein 4.1;AltName: Full=Synapsin I	NA	+
P35579	Myosin-9;AltName: Full=Cellular myosin heavy chain, type A;AltName: Full=Myosin heavy chain 9;AltName: Full=Myosin heavy chain, non-muscle IIa;AltName: Full=Non-muscle myosin heavy chain A;Short=NMMHC-A;AltName: Full=Non-muscle myosin heavy chain IIa;Short=NMMHC II-a;Short=NMMHC-IIA	NA	+
Q8TDJ6	DmX-like protein 2;AltName: Full=Rabconnectin-3	NA	+
Q02952	A-kinase anchor protein 12;Short=AKAP-12;AltName: Full=A-kinase anchor protein 250 kDa;Short=AKAP 250;AltName: Full=Gravin;AltName: Full=Myasthenia gravis autoantigen	NA	+
P14136	Glial fibrillary acidic protein;Short=GFAP	NA	+
P12277	Creatine kinase B-type;AltName: Full=B-CK;AltName: Full=Creatine kinase B chain	NA	+
Q12955	Ankyrin-3;Short=ANK-3;AltName: Full=Ankyrin-G	NA	+
P07196	Neurofilament light polypeptide;Short=NF-L;AltName: Full=68 kDa neurofilament protein;AltName: Full=Neurofilament triplet L protein	NA	+
P14618	Pyruvate kinase PKM;AltName: Full=Cytosolic thyroid hormone-binding protein;Short=CTHBP;AltName: Full=Opa-interacting protein 3;Short=OIP-3;AltName: Full=Pyruvate kinase 2/3;AltName: Full=Pyruvate kinase muscle isozyme;AltName: Full=Thyroid hormone-binding protein 1;Short=THBP1;AltName: Full=Tumor M2-PK;AltName: Full=p58	NA	+
P09104	Gamma-enolase;AltName: Full=2-phospho-D-glycerate hydro-lyase;AltName: Full=Enolase 2;AltName: Full=Neural enolase;AltName: Full=Neuron-specific enolase;Short=NSE	NA	+
P60709	Actin, cytoplasmic 1;AltName: Full=Beta-actin;Contains: Actin, cytoplasmic 1, N-terminally processed	NA	+
Q9Y2J2	Band 4.1-like protein 3;AltName: Full=4.1B;AltName: Full=Differentially expressed in adenocarcinoma of the lung protein 1;Short=DAL-1;Contains: Band 4.1-like protein 3, N-terminally processed	NA	+
Q9NQC3	Reticulon-4;AltName: Full=Foocen;AltName: Full=Neurite outgrowth inhibitor;Short=Nogo protein;AltName: Full=Neuroendocrine-specific protein;Short=NSP;AltName: Full=Neuroendocrine-specific protein C homolog;AltName: Full=RTN-x;AltName: Full=Reticulon-5	NA	+
P22314	Ubiquitin-like modifier-activating enzyme 1;AltName: Full=Protein A1S9;AltName: Full=Ubiquitin-activating enzyme E1	NA	+
P08238	Heat shock protein HSP 90-beta;Short=HSP 90;AltName: Full=Heat shock 84 kDa;Short=HSP 84;Short=HSP84	NA	+
P11142	Heat shock cognate 71 kDa protein;AltName: Full=Heat shock 70 kDa protein 8;AltName: Full=Lipopolysaccharide-associated protein 1;Short=LAP-1;Short=LPS-associated protein 1	NA	+
P04075	Fructose-bisphosphate aldolase A;AltName: Full=Lung cancer antigen NY-LU-1;AltName: Full=Muscle-type aldolase	NA	+
P12814	Alpha-actinin-1;AltName: Full=Alpha-actinin cytoskeletal isoform;AltName: Full=F-actin cross-linking protein;AltName: Full=Non-muscle alpha-actinin-1	NA	+
P11216	Glycogen phosphorylase, brain form	NA	+
P21333	Filamin-A;Short=FLN-A;AltName: Full=Actin-binding protein 280;Short=ABP-280;AltName: Full=Alpha-filamin;AltName: Full=Endothelial actin-binding protein;AltName: Full=Filamin-1;AltName: Full=Non-muscle filamin	NA	+
P55072	Transitional endoplasmic reticulum ATPase;Short=TER ATPase;AltName: Full=15S Mg(2+)-ATPase p97 subunit;AltName: Full=Valosin-containing protein;Short=VCP	NA	+
P46459	Vesicle-fusing ATPase;AltName: Full=N-ethylmaleimide-sensitive fusion protein;Short=NEM-sensitive fusion protein;AltName: Full=Vesicular-fusion protein NSF	NA	+
Q14194	Dihydropyrimidinase-related protein 1;Short=DRP-1;AltName: Full=Collapsin response mediator protein 1;Short=CRMP-1;AltName: Full=Unc-33-like phosphoprotein 3;Short=ULIP-3	NA	+
Q92736	Ryanodine receptor 2;Short=RYR-2;Short=RyR2;Short=hRYR-2;AltName: Full=Cardiac muscle ryanodine receptor;AltName: Full=Cardiac muscle ryanodine receptor-calcium release channel;AltName: Full=Type 2 ryanodine receptor	NA	+
O94973	AP-2 complex subunit alpha-2;AltName: Full=100 kDa coated vesicle protein C;AltName: Full=Adaptor protein complex AP-2 subunit alpha-2;AltName: Full=Adaptor-related protein complex 2 subunit alpha-2;AltName: Full=Alpha-adaptin C;AltName: Full=Alpha2-adaptin;AltName: Full=Clathrin assembly protein complex 2 alpha-C large chain;AltName: Full=Huntingtin yeast partner J;AltName: Full=Huntingtin-inter…	NA	+
Q9NQ66	1-phosphatidylinositol 4,5-bisphosphate phosphodiesterase beta-1;AltName: Full=PLC-154;AltName: Full=Phosphoinositide phospholipase C-beta-1;AltName: Full=Phospholipase C-I;Short=PLC-I;AltName: Full=Phospholipase C-beta-1;Short=PLC-beta-1	NA	+
P21281	V-type proton ATPase subunit B, brain isoform;Short=V-ATPase subunit B 2;AltName: Full=Endomembrane proton pump 58 kDa subunit;AltName: Full=HO57;AltName: Full=Vacuolar proton pump subunit B 2	NA	+
O95782	AP-2 complex subunit alpha-1;AltName: Full=100 kDa coated vesicle protein A;AltName: Full=Adaptor protein complex AP-2 subunit alpha-1;AltName: Full=Adaptor-related protein complex 2 subunit alpha-1;AltName: Full=Alpha-adaptin A;AltName: Full=Alpha1-adaptin;AltName: Full=Clathrin assembly protein complex 2 alpha-A large chain;AltName: Full=Plasma membrane adaptor HA2/AP2 adaptin alpha A subunit	NA	+
P09972	Fructose-bisphosphate aldolase C;AltName: Full=Brain-type aldolase	NA	+
P31150	Rab GDP dissociation inhibitor alpha;Short=Rab GDI alpha;AltName: Full=Guanosine diphosphate dissociation inhibitor 1;Short=GDI-1;AltName: Full=Oligophrenin-2;AltName: Full=Protein XAP-4	NA	+
P20020	Plasma membrane calcium-transporting ATPase 1;Short=PMCA1;AltName: Full=Plasma membrane calcium ATPase isoform 1;AltName: Full=Plasma membrane calcium pump isoform 1	NA	+
P23634	Plasma membrane calcium-transporting ATPase 4;Short=PMCA4;AltName: Full=Matrix-remodeling-associated protein 1;AltName: Full=Plasma membrane calcium ATPase isoform 4;AltName: Full=Plasma membrane calcium pump isoform 4	NA	+
P38606	V-type proton ATPase catalytic subunit A;Short=V-ATPase subunit A;AltName: Full=V-ATPase 69 kDa subunit;AltName: Full=Vacuolar ATPase isoform VA68;AltName: Full=Vacuolar proton pump subunit alpha	NA	+
P29401	Transketolase;Short=TK	NA	+
Q86VP6	Cullin-associated NEDD8-dissociated protein 1;AltName: Full=Cullin-associated and neddylation-dissociated protein 1;AltName: Full=TBP-interacting protein of 120 kDa A;Short=TBP-interacting protein 120A;AltName: Full=p120 CAND1	NA	+
Q9Y6V0	Protein piccolo;AltName: Full=Aczonin	NA	+
O43707	Alpha-actinin-4;AltName: Full=Non-muscle alpha-actinin 4	NA	+
Q14203	Dynactin subunit 1;AltName: Full=150 kDa dynein-associated polypeptide;AltName: Full=DAP-150;Short=DP-150;AltName: Full=p135;AltName: Full=p150-glued	NA	+
P06744	Glucose-6-phosphate isomerase;Short=GPI;AltName: Full=Autocrine motility factor;Short=AMF;AltName: Full=Neuroleukin;Short=NLK;AltName: Full=Phosphoglucose isomerase;Short=PGI;AltName: Full=Phosphohexose isomerase;Short=PHI;AltName: Full=Sperm antigen 36;Short=SA-36	NA	+
Q01814	Plasma membrane calcium-transporting ATPase 2;Short=PMCA2;AltName: Full=Plasma membrane calcium ATPase isoform 2;AltName: Full=Plasma membrane calcium pump isoform 2	NA	+
P01023	Alpha-2-macroglobulin;Short=Alpha-2-M;AltName: Full=C3 and PZP-like alpha-2-macroglobulin domain-containing protein 5;Flags: Precursor	NA	+
Q14195	Dihydropyrimidinase-related protein 3;Short=DRP-3;AltName: Full=Collapsin response mediator protein 4;Short=CRMP-4;AltName: Full=Unc-33-like phosphoprotein 1;Short=ULIP-1	NA	+
P08670	Vimentin	NA	+
P00558	Phosphoglycerate kinase 1;AltName: Full=Cell migration-inducing gene 10 protein;AltName: Full=Primer recognition protein 2;Short=PRP 2	NA	+
Q8NF91	Nesprin-1;AltName: Full=Enaptin;AltName: Full=Myocyte nuclear envelope protein 1;Short=Myne-1;AltName: Full=Nuclear envelope spectrin repeat protein 1;AltName: Full=Synaptic nuclear envelope protein 1;Short=Syne-1	NA	+
Q16181	Septin-7;AltName: Full=CDC10 protein homolog	NA	+
Q10567	AP-1 complex subunit beta-1;AltName: Full=Adaptor protein complex AP-1 subunit beta-1;AltName: Full=Adaptor-related protein complex 1 subunit beta-1;AltName: Full=Beta-1-adaptin;AltName: Full=Beta-adaptin 1;AltName: Full=Clathrin assembly protein complex 1 beta large chain;AltName: Full=Golgi adaptor HA1/AP1 adaptin beta subunit	NA	+
P08133	Annexin A6;AltName: Full=67 kDa calelectrin;AltName: Full=Annexin VI;AltName: Full=Annexin-6;AltName: Full=Calphobindin-II;Short=CPB-II;AltName: Full=Chromobindin-20;AltName: Full=Lipocortin VI;AltName: Full=Protein III;AltName: Full=p68;AltName: Full=p70	NA	+
Q92823	Neuronal cell adhesion molecule;Short=Nr-CAM;AltName: Full=Neuronal surface protein Bravo;Short=hBravo;AltName: Full=NgCAM-related cell adhesion molecule;Short=Ng-CAM-related;Flags: Precursor	NA	+
Q07954	Prolow-density lipoprotein receptor-related protein 1;Short=LRP-1;AltName: Full=Alpha-2-macroglobulin receptor;Short=A2MR;AltName: Full=Apolipoprotein E receptor;Short=APOER;AltName: CD_antigen=CD91;Contains: Low-density lipoprotein receptor-related protein 1 85 kDa subunit;Short=LRP-85;Contains: Low-density lipoprotein receptor-related protein 1 515 kDa subunit;Short=LRP-515;Contains: Low-densit…	NA	+
Q96JE9	Microtubule-associated protein 6;Short=MAP-6;AltName: Full=Stable tubule-only polypeptide;Short=STOP	NA	+
Q8N573	Oxidation resistance protein 1	NA	+
P01024	Complement C3;AltName: Full=C3 and PZP-like alpha-2-macroglobulin domain-containing protein 1;Contains: Complement C3 beta chain;Contains: C3-beta-c;Short=C3bc;Contains: Complement C3 alpha chain;Contains: C3a anaphylatoxin;Contains: Acylation stimulating protein;Short=ASP;AltName: Full=C3adesArg;Contains: Complement C3b alpha' chain;Contains: Complement C3c alpha' chain fragment 1;Contains: Comp…	NA	+
P35612	Beta-adducin;AltName: Full=Erythrocyte adducin subunit beta	NA	+
Q9H4G0	Band 4.1-like protein 1;AltName: Full=Neuronal protein 4.1;Short=4.1N	NA	+
P78527	DNA-dependent protein kinase catalytic subunit;Short=DNA-PK catalytic subunit;Short=DNA-PKcs;AltName: Full=DNPK1;AltName: Full=p460	NA	+
Q7Z6Z7	E3 ubiquitin-protein ligase HUWE1;AltName: Full=ARF-binding protein 1;Short=ARF-BP1;AltName: Full=HECT, UBA and WWE domain-containing protein 1;AltName: Full=HECT-type E3 ubiquitin transferase HUWE1;AltName: Full=Homologous to E6AP carboxyl terminus homologous protein 9;Short=HectH9;AltName: Full=Large structure of UREB1;Short=LASU1;AltName: Full=Mcl-1 ubiquitin ligase E3;Short=Mule;AltName: Full…	NA	+
Q92598	Heat shock protein 105 kDa;AltName: Full=Antigen NY-CO-25;AltName: Full=Heat shock 110 kDa protein	NA	+
P34932	Heat shock 70 kDa protein 4;AltName: Full=HSP70RY;AltName: Full=Heat shock 70-related protein APG-2	NA	+
P0DMV9	Heat shock 70 kDa protein 1B;AltName: Full=Heat shock 70 kDa protein 2;Short=HSP70-2;Short=HSP70.2	NA	+
O00429	Dynamin-1-like protein;AltName: Full=Dnm1p/Vps1p-like protein;Short=DVLP;AltName: Full=Dynamin family member proline-rich carboxyl-terminal domain less;Short=Dymple;AltName: Full=Dynamin-like protein;AltName: Full=Dynamin-like protein 4;AltName: Full=Dynamin-like protein IV;Short=HdynIV;AltName: Full=Dynamin-related protein 1	NA	+
P02787	Serotransferrin;Short=Transferrin;AltName: Full=Beta-1 metal-binding globulin;AltName: Full=Siderophilin;Flags: Precursor	NA	+
Q14008	Cytoskeleton-associated protein 5;AltName: Full=Colonic and hepatic tumor overexpressed gene protein;Short=Ch-TOG	NA	+
Q9UQM7	Calcium/calmodulin-dependent protein kinase type II subunit alpha;Short=CaM kinase II subunit alpha;Short=CaMK-II subunit alpha	NA	+
P54652	Heat shock-related 70 kDa protein 2;Short=Heat shock 70 kDa protein 2	NA	+
Q7Z4S6	Kinesin-like protein KIF21A;AltName: Full=Kinesin-like protein KIF2;AltName: Full=Renal carcinoma antigen NY-REN-62	NA	+
P08237	ATP-dependent 6-phosphofructokinase, muscle type;Short=ATP-PFK;Short=PFK-M;AltName: Full=6-phosphofructokinase type A;AltName: Full=Phosphofructo-1-kinase isozyme A;Short=PFK-A;AltName: Full=Phosphohexokinase	NA	+
Q9ULU8	Calcium-dependent secretion activator 1;AltName: Full=Calcium-dependent activator protein for secretion 1;Short=CAPS-1	NA	+
Q92777	Synapsin-2;AltName: Full=Synapsin II	NA	+
P16615	Sarcoplasmic/endoplasmic reticulum calcium ATPase 2;Short=SERCA2;Short=SR Ca(2+)-ATPase 2;AltName: Full=Calcium pump 2;AltName: Full=Calcium-transporting ATPase sarcoplasmic reticulum type, slow twitch skeletal muscle isoform;AltName: Full=Endoplasmic reticulum class 1/2 Ca(2+) ATPase	NA	+
P42356	Phosphatidylinositol 4-kinase alpha;Short=PI4-kinase alpha;Short=PI4K-alpha;Short=PtdIns-4-kinase alpha	NA	+
O43426	Synaptojanin-1;AltName: Full=Synaptic inositol 1,4,5-trisphosphate 5-phosphatase 1	NA	+
Q9UQ16	Dynamin-3;AltName: Full=Dynamin, testicular;AltName: Full=T-dynamin	NA	+
P09936	Ubiquitin carboxyl-terminal hydrolase isozyme L1;Short=UCH-L1;AltName: Full=Neuron cytoplasmic protein 9.5;AltName: Full=PGP 9.5;Short=PGP9.5;AltName: Full=Ubiquitin thioesterase L1;Flags: Precursor	NA	+
P60174	Triosephosphate isomerase;Short=TIM;AltName: Full=Triose-phosphate isomerase	NA	+
P26232	Catenin alpha-2;AltName: Full=Alpha N-catenin;AltName: Full=Alpha-catenin-related protein	NA	+
Q9BUF5	Tubulin beta-6 chain;AltName: Full=Tubulin beta class V	NA	+
P35611	Alpha-adducin;AltName: Full=Erythrocyte adducin subunit alpha	NA	+
Q08209	Serine/threonine-protein phosphatase 2B catalytic subunit alpha isoform;AltName: Full=CAM-PRP catalytic subunit;AltName: Full=Calmodulin-dependent calcineurin A subunit alpha isoform	NA	+
P80723	Brain acid soluble protein 1;AltName: Full=22 kDa neuronal tissue-enriched acidic protein;AltName: Full=Neuronal axonal membrane protein NAP-22	NA	+
P18669	Phosphoglycerate mutase 1;AltName: Full=BPG-dependent PGAM 1;AltName: Full=Phosphoglycerate mutase isozyme B;Short=PGAM-B	NA	+
P06396	Gelsolin;AltName: Full=AGEL;AltName: Full=Actin-depolymerizing factor;Short=ADF;AltName: Full=Brevin;Flags: Precursor	NA	+
Q96F07	Cytoplasmic FMR1-interacting protein 2;AltName: Full=p53-inducible protein 121	NA	+
Q9H115	Beta-soluble NSF attachment protein;Short=SNAP-beta;AltName: Full=N-ethylmaleimide-sensitive factor attachment protein beta	NA	+
O75891	Cytosolic 10-formyltetrahydrofolate dehydrogenase;Short=10-FTHFDH;Short=FDH;AltName: Full=Aldehyde dehydrogenase family 1 member L1	NA	+
P49588	Alanine--tRNA ligase, cytoplasmic;AltName: Full=Alanyl-tRNA synthetase;Short=AlaRS;AltName: Full=Renal carcinoma antigen NY-REN-42	NA	+
O43301	Heat shock 70 kDa protein 12A	NA	+
P68032	Actin, alpha cardiac muscle 1;AltName: Full=Alpha-cardiac actin;Flags: Precursor	NA	+
Q9Y2A7	Nck-associated protein 1;Short=NAP 1;AltName: Full=Membrane-associated protein HEM-2;AltName: Full=p125Nap1	NA	+
Q13554	Calcium/calmodulin-dependent protein kinase type II subunit beta;Short=CaM kinase II subunit beta;Short=CaMK-II subunit beta	NA	+
P35609	Alpha-actinin-2;AltName: Full=Alpha-actinin skeletal muscle isoform 2;AltName: Full=F-actin cross-linking protein	NA	+
Q16720	Plasma membrane calcium-transporting ATPase 3;Short=PMCA3;AltName: Full=Plasma membrane calcium ATPase isoform 3;AltName: Full=Plasma membrane calcium pump isoform 3	NA	+
P62873	Guanine nucleotide-binding protein G(I)/G(S)/G(T) subunit beta-1;AltName: Full=Transducin beta chain 1	NA	+
O00499	Myc box-dependent-interacting protein 1;AltName: Full=Amphiphysin II;AltName: Full=Amphiphysin-like protein;AltName: Full=Box-dependent myc-interacting protein 1;AltName: Full=Bridging integrator 1	NA	+
Q5T4S7	E3 ubiquitin-protein ligase UBR4;AltName: Full=600 kDa retinoblastoma protein-associated factor;AltName: Full=N-recognin-4;AltName: Full=Retinoblastoma-associated factor of 600 kDa;Short=RBAF600;Short=p600;AltName: Full=Zinc finger UBR1-type protein 1	NA	+
O60313	Dynamin-like 120 kDa protein, mitochondrial;AltName: Full=Optic atrophy protein 1;Contains: Dynamin-like 120 kDa protein, form S1;Flags: Precursor	NA	+
O95757	Heat shock 70 kDa protein 4L;AltName: Full=Heat shock 70-related protein APG-1;AltName: Full=Osmotic stress protein 94	NA	+
P13639	Elongation factor 2;Short=EF-2	NA	+
Q9BY11	Protein kinase C and casein kinase substrate in neurons protein 1;AltName: Full=Syndapin-1	NA	+
P35573	Glycogen debranching enzyme;AltName: Full=Glycogen debrancher;Includes: 4-alpha-glucanotransferase;AltName: Full=Oligo-1,4-1,4-glucantransferase;Includes: Amylo-alpha-1,6-glucosidase;Short=Amylo-1,6-glucosidase;AltName: Full=Dextrin 6-alpha-D-glucosidase	NA	+
O75122	CLIP-associating protein 2;AltName: Full=Cytoplasmic linker-associated protein 2;AltName: Full=Protein Orbit homolog 2;Short=hOrbit2	NA	+
P10636	Microtubule-associated protein tau;AltName: Full=Neurofibrillary tangle protein;AltName: Full=Paired helical filament-tau;Short=PHF-tau	NA	+
P07195	L-lactate dehydrogenase B chain;Short=LDH-B;AltName: Full=LDH heart subunit;Short=LDH-H;AltName: Full=Renal carcinoma antigen NY-REN-46	NA	+
Q92614	Unconventional myosin-XVIIIa;AltName: Full=Molecule associated with JAK3 N-terminus;Short=MAJN;AltName: Full=Myosin containing a PDZ domain	NA	+
Q96KP4	Cytosolic non-specific dipeptidase;AltName: Full=CNDP dipeptidase 2;AltName: Full=Carnosine dipeptidase II;AltName: Full=Epididymis secretory protein Li 13;AltName: Full=Glutamate carboxypeptidase-like protein 1;AltName: Full=Peptidase A	NA	+
Q9H254	Spectrin beta chain, non-erythrocytic 4;AltName: Full=Beta-IV spectrin;AltName: Full=Spectrin, non-erythroid beta chain 3	NA	+
Q13555	Calcium/calmodulin-dependent protein kinase type II subunit gamma;Short=CaM kinase II subunit gamma;Short=CaMK-II subunit gamma	NA	+
P78371	T-complex protein 1 subunit beta;Short=TCP-1-beta;AltName: Full=CCT-beta	NA	+
O00410	Importin-5;Short=Imp5;AltName: Full=Importin subunit beta-3;AltName: Full=Karyopherin beta-3;AltName: Full=Ran-binding protein 5;Short=RanBP5	NA	+
P11217	Glycogen phosphorylase, muscle form;AltName: Full=Myophosphorylase	NA	+
Q9UDT6	CAP-Gly domain-containing linker protein 2;AltName: Full=Cytoplasmic linker protein 115;Short=CLIP-115;AltName: Full=Cytoplasmic linker protein 2;AltName: Full=Williams-Beuren syndrome chromosomal region 3 protein;AltName: Full=Williams-Beuren syndrome chromosomal region 4 protein	NA	+
Q16352	Alpha-internexin;Short=Alpha-Inx;AltName: Full=66 kDa neurofilament protein;Short=NF-66;Short=Neurofilament-66;AltName: Full=Neurofilament 5	NA	+
P50395	Rab GDP dissociation inhibitor beta;Short=Rab GDI beta;AltName: Full=Guanosine diphosphate dissociation inhibitor 2;Short=GDI-2	NA	+
O60641	Clathrin coat assembly protein AP180;AltName: Full=91 kDa synaptosomal-associated protein;AltName: Full=Clathrin coat-associated protein AP180;AltName: Full=Phosphoprotein F1-20	NA	+
P17858	ATP-dependent 6-phosphofructokinase, liver type;Short=ATP-PFK;Short=PFK-L;AltName: Full=6-phosphofructokinase type B;AltName: Full=Phosphofructo-1-kinase isozyme B;Short=PFK-B;AltName: Full=Phosphohexokinase	NA	+
Q05639	Elongation factor 1-alpha 2;Short=EF-1-alpha-2;AltName: Full=Eukaryotic elongation factor 1 A-2;Short=eEF1A-2;AltName: Full=Statin-S1	NA	+
Q93008	Probable ubiquitin carboxyl-terminal hydrolase FAF-X;AltName: Full=Deubiquitinating enzyme FAF-X;AltName: Full=Fat facets in mammals;Short=hFAM;AltName: Full=Fat facets protein-related, X-linked;AltName: Full=Ubiquitin thioesterase FAF-X;AltName: Full=Ubiquitin-specific protease 9, X chromosome;AltName: Full=Ubiquitin-specific-processing protease FAF-X	NA	+
Q16891	MICOS complex subunit MIC60;AltName: Full=Cell proliferation-inducing gene 4/52 protein;AltName: Full=Mitochondrial inner membrane protein;AltName: Full=Mitofilin;AltName: Full=p87/89;Flags: Precursor	NA	+
Q93050	V-type proton ATPase 116 kDa subunit a isoform 1;Short=V-ATPase 116 kDa isoform a1;AltName: Full=Clathrin-coated vesicle/synaptic vesicle proton pump 116 kDa subunit;AltName: Full=Vacuolar adenosine triphosphatase subunit Ac116;AltName: Full=Vacuolar proton pump subunit 1;AltName: Full=Vacuolar proton translocating ATPase 116 kDa subunit a isoform 1	NA	+
P27816	Microtubule-associated protein 4;Short=MAP-4	NA	+
P49418	Amphiphysin	NA	+
Q7Z406	Myosin-14;AltName: Full=Myosin heavy chain 14;AltName: Full=Myosin heavy chain, non-muscle IIc;AltName: Full=Non-muscle myosin heavy chain IIc;Short=NMHC II-C	NA	+
O94760	N(G),N(G)-dimethylarginine dimethylaminohydrolase 1;Short=DDAH-1;Short=Dimethylarginine dimethylaminohydrolase 1;AltName: Full=DDAHI;AltName: Full=Dimethylargininase-1	NA	+
Q9BPU6	Dihydropyrimidinase-related protein 5;Short=DRP-5;AltName: Full=CRMP3-associated molecule;Short=CRAM;AltName: Full=Collapsin response mediator protein 5;Short=CRMP-5;AltName: Full=UNC33-like phosphoprotein 6;Short=ULIP-6	NA	+
P24821	Tenascin;Short=TN;AltName: Full=Cytotactin;AltName: Full=GMEM;AltName: Full=GP 150-225;AltName: Full=Glioma-associated-extracellular matrix antigen;AltName: Full=Hexabrachion;AltName: Full=JI;AltName: Full=Myotendinous antigen;AltName: Full=Neuronectin;AltName: Full=Tenascin-C;Short=TN-C;Flags: Precursor	NA	+
P12036	Neurofilament heavy polypeptide;Short=NF-H;AltName: Full=200 kDa neurofilament protein;AltName: Full=Neurofilament triplet H protein	NA	+
P14625	Endoplasmin;AltName: Full=94 kDa glucose-regulated protein;Short=GRP-94;AltName: Full=Heat shock protein 90 kDa beta member 1;AltName: Full=Tumor rejection antigen 1;AltName: Full=gp96 homolog;Flags: Precursor	NA	+
P17987	T-complex protein 1 subunit alpha;Short=TCP-1-alpha;AltName: Full=CCT-alpha	NA	+
P30153	Serine/threonine-protein phosphatase 2A 65 kDa regulatory subunit A alpha isoform;AltName: Full=Medium tumor antigen-associated 61 kDa protein;AltName: Full=PP2A subunit A isoform PR65-alpha;AltName: Full=PP2A subunit A isoform R1-alpha	NA	+
O75083	WD repeat-containing protein 1;AltName: Full=Actin-interacting protein 1;Short=AIP1;AltName: Full=NORI-1	NA	+
Q9UBB6	Neurochondrin	NA	+
Q96PV0	Ras/Rap GTPase-activating protein SynGAP;AltName: Full=Neuronal RasGAP;AltName: Full=Synaptic Ras GTPase-activating protein 1;Short=Synaptic Ras-GAP 1	NA	+
Q9C040	Tripartite motif-containing protein 2;AltName: Full=E3 ubiquitin-protein ligase TRIM2;AltName: Full=RING finger protein 86	NA	+
P61266	Syntaxin-1B;AltName: Full=Syntaxin-1B1;AltName: Full=Syntaxin-1B2	NA	+
P78357	Contactin-associated protein 1;Short=Caspr;Short=Caspr1;AltName: Full=Neurexin IV;AltName: Full=Neurexin-4;AltName: Full=p190;Flags: Precursor	NA	+
Q13153	Serine/threonine-protein kinase PAK 1;AltName: Full=Alpha-PAK;AltName: Full=p21-activated kinase 1;Short=PAK-1;AltName: Full=p65-PAK	NA	+
P78352	Disks large homolog 4;AltName: Full=Postsynaptic density protein 95;Short=PSD-95;AltName: Full=Synapse-associated protein 90;Short=SAP-90;Short=SAP90	NA	+
P68104	Elongation factor 1-alpha 1;Short=EF-1-alpha-1;AltName: Full=Elongation factor Tu;Short=EF-Tu;AltName: Full=Eukaryotic elongation factor 1 A-1;Short=eEF1A-1;AltName: Full=Leukocyte receptor cluster member 7	NA	+
Q9UQB3	Catenin delta-2;AltName: Full=Delta-catenin;AltName: Full=GT24;AltName: Full=Neural plakophilin-related ARM-repeat protein;Short=NPRAP;AltName: Full=Neurojungin	NA	+
Q9Y4E6	WD repeat-containing protein 7;AltName: Full=Rabconnectin-3 beta;AltName: Full=TGF-beta resistance-associated protein TRAG	NA	+
O43491	Band 4.1-like protein 2;AltName: Full=Generally expressed protein 4.1;Short=4.1G	NA	+
Q2M2I8	AP2-associated protein kinase 1;AltName: Full=Adaptor-associated kinase 1	NA	+
O60282	Kinesin heavy chain isoform 5C;AltName: Full=Kinesin heavy chain neuron-specific 2	NA	+
Q96QK1	Vacuolar protein sorting-associated protein 35;Short=hVPS35;AltName: Full=Maternal-embryonic 3;AltName: Full=Vesicle protein sorting 35	NA	+
P17174	Aspartate aminotransferase, cytoplasmic;Short=cAspAT;AltName: Full=Cysteine aminotransferase, cytoplasmic;AltName: Full=Cysteine transaminase, cytoplasmic;Short=cCAT;AltName: Full=Glutamate oxaloacetate transaminase 1;AltName: Full=Transaminase A	NA	+
P43004	Excitatory amino acid transporter 2;AltName: Full=Glutamate/aspartate transporter II;AltName: Full=Sodium-dependent glutamate/aspartate transporter 2;AltName: Full=Solute carrier family 1 member 2	NA	+
Q12756	Kinesin-like protein KIF1A;AltName: Full=Axonal transporter of synaptic vesicles;AltName: Full=Microtubule-based motor KIF1A;AltName: Full=Unc-104- and KIF1A-related protein;Short=hUnc-104	NA	+
Q15075	Early endosome antigen 1;AltName: Full=Endosome-associated protein p162;AltName: Full=Zinc finger FYVE domain-containing protein 2	NA	+
P53396	ATP-citrate synthase;AltName: Full=ATP-citrate (pro-S-)-lyase;Short=ACL;AltName: Full=Citrate cleavage enzyme	NA	+
P07814	Bifunctional glutamate/proline--tRNA ligase;AltName: Full=Bifunctional aminoacyl-tRNA synthetase;AltName: Full=Cell proliferation-inducing gene 32 protein;AltName: Full=Glutamatyl-prolyl-tRNA synthetase;Includes: Glutamate--tRNA ligase;AltName: Full=Glutamyl-tRNA synthetase;Short=GluRS;Includes: Proline--tRNA ligase;AltName: Full=Prolyl-tRNA synthetase	NA	+
O15075	Serine/threonine-protein kinase DCLK1;AltName: Full=Doublecortin domain-containing protein 3A;AltName: Full=Doublecortin-like and CAM kinase-like 1;AltName: Full=Doublecortin-like kinase 1	NA	+
P35222	Catenin beta-1;AltName: Full=Beta-catenin	NA	+
P18206	Vinculin;AltName: Full=Metavinculin;Short=MV	NA	+
P42858	Huntingtin;AltName: Full=Huntington disease protein;Short=HD protein	NA	+
Q14697	Neutral alpha-glucosidase AB;AltName: Full=Alpha-glucosidase 2;AltName: Full=Glucosidase II subunit alpha;Flags: Precursor	NA	+
P32004	Neural cell adhesion molecule L1;Short=N-CAM-L1;Short=NCAM-L1;AltName: CD_antigen=CD171;Flags: Precursor	NA	+
P40123	Adenylyl cyclase-associated protein 2;Short=CAP 2	NA	+
Q8NFP9	Neurobeachin;AltName: Full=Lysosomal-trafficking regulator 2;AltName: Full=Protein BCL8B	NA	+
Q99832	T-complex protein 1 subunit eta;Short=TCP-1-eta;AltName: Full=CCT-eta;AltName: Full=HIV-1 Nef-interacting protein;Contains: T-complex protein 1 subunit eta, N-terminally processed	NA	+
Q9Y2T3	Guanine deaminase;Short=Guanase;Short=Guanine aminase;AltName: Full=Guanine aminohydrolase;Short=GAH;AltName: Full=p51-nedasin	NA	+
P62258	14-3-3 protein epsilon;Short=14-3-3E	NA	+
Q9NZN3	EH domain-containing protein 3;AltName: Full=PAST homolog 3	NA	+
Q16799	Reticulon-1;AltName: Full=Neuroendocrine-specific protein	NA	+
O00468	Agrin;Contains: Agrin N-terminal 110 kDa subunit;Contains: Agrin C-terminal 110 kDa subunit;Contains: Agrin C-terminal 90 kDa fragment;Short=C90;Contains: Agrin C-terminal 22 kDa fragment;Short=C22;Flags: Precursor	NA	+
O95197	Reticulon-3;AltName: Full=Homolog of ASY protein;Short=HAP;AltName: Full=Neuroendocrine-specific protein-like 2;Short=NSP-like protein 2;AltName: Full=Neuroendocrine-specific protein-like II;Short=NSP-like protein II;Short=NSPLII	NA	+
O14617	AP-3 complex subunit delta-1;AltName: Full=AP-3 complex subunit delta;AltName: Full=Adaptor-related protein complex 3 subunit delta-1;AltName: Full=Delta-adaptin	NA	+
P52306	Rap1 GTPase-GDP dissociation stimulator 1;AltName: Full=Exchange factor smgGDS;AltName: Full=SMG GDS protein;AltName: Full=SMG P21 stimulatory GDP/GTP exchange protein	NA	+
P35749	Myosin-11;AltName: Full=Myosin heavy chain 11;AltName: Full=Myosin heavy chain, smooth muscle isoform;AltName: Full=SMMHC	NA	+
O14531	Dihydropyrimidinase-related protein 4;Short=DRP-4;AltName: Full=Collapsin response mediator protein 3;Short=CRMP-3;AltName: Full=UNC33-like phosphoprotein 4;Short=ULIP-4	NA	+
P11277	Spectrin beta chain, erythrocytic;AltName: Full=Beta-I spectrin	NA	+
Q13557	Calcium/calmodulin-dependent protein kinase type II subunit delta;Short=CaM kinase II subunit delta;Short=CaMK-II subunit delta	NA	+
P50990	T-complex protein 1 subunit theta;Short=TCP-1-theta;AltName: Full=CCT-theta;AltName: Full=Renal carcinoma antigen NY-REN-15	NA	+
Q8WUM4	Programmed cell death 6-interacting protein;Short=PDCD6-interacting protein;AltName: Full=ALG-2-interacting protein 1;AltName: Full=ALG-2-interacting protein X;AltName: Full=Hp95	NA	+
Q16531	DNA damage-binding protein 1;AltName: Full=DDB p127 subunit;AltName: Full=DNA damage-binding protein a;Short=DDBa;AltName: Full=Damage-specific DNA-binding protein 1;AltName: Full=HBV X-associated protein 1;Short=XAP-1;AltName: Full=UV-damaged DNA-binding factor;AltName: Full=UV-damaged DNA-binding protein 1;Short=UV-DDB 1;AltName: Full=XPE-binding factor;Short=XPE-BF;AltName: Full=Xeroderma pigm…	NA	+
P49368	T-complex protein 1 subunit gamma;Short=TCP-1-gamma;AltName: Full=CCT-gamma;AltName: Full=hTRiC5	NA	+
P00338	L-lactate dehydrogenase A chain;Short=LDH-A;AltName: Full=Cell proliferation-inducing gene 19 protein;AltName: Full=LDH muscle subunit;Short=LDH-M;AltName: Full=Renal carcinoma antigen NY-REN-59	NA	+
P14866	Heterogeneous nuclear ribonucleoprotein L;Short=hnRNP L	NA	+
P11021	78 kDa glucose-regulated protein;Short=GRP-78;AltName: Full=Endoplasmic reticulum lumenal Ca(2+)-binding protein grp78;AltName: Full=Heat shock 70 kDa protein 5;AltName: Full=Immunoglobulin heavy chain-binding protein;Short=BiP;Flags: Precursor	NA	+
P17677	Neuromodulin;AltName: Full=Axonal membrane protein GAP-43;AltName: Full=Growth-associated protein 43;AltName: Full=Neural phosphoprotein B-50;AltName: Full=pp46	NA	+
P0C0L5	Complement C4-B;AltName: Full=Basic complement C4;AltName: Full=C3 and PZP-like alpha-2-macroglobulin domain-containing protein 3;Contains: Complement C4 beta chain;Contains: Complement C4-B alpha chain;Contains: C4a anaphylatoxin;Contains: C4b-B;Contains: C4d-B;Contains: Complement C4 gamma chain;Flags: Precursor	NA	+
Q9UI12	V-type proton ATPase subunit H;Short=V-ATPase subunit H;AltName: Full=Nef-binding protein 1;Short=NBP1;AltName: Full=Protein VMA13 homolog;AltName: Full=V-ATPase 50/57 kDa subunits;AltName: Full=Vacuolar proton pump subunit H;AltName: Full=Vacuolar proton pump subunit SFD	NA	+
Q13367	AP-3 complex subunit beta-2;AltName: Full=Adaptor protein complex AP-3 subunit beta-2;AltName: Full=Adaptor-related protein complex 3 subunit beta-2;AltName: Full=Beta-3B-adaptin;AltName: Full=Clathrin assembly protein complex 3 beta-2 large chain;AltName: Full=Neuron-specific vesicle coat protein beta-NAP	NA	+
Q13200	26S proteasome non-ATPase regulatory subunit 2;AltName: Full=26S proteasome regulatory subunit RPN1;AltName: Full=26S proteasome regulatory subunit S2;AltName: Full=26S proteasome subunit p97;AltName: Full=Protein 55.11;AltName: Full=Tumor necrosis factor type 1 receptor-associated protein 2	NA	+
Q16658	Fascin;AltName: Full=55 kDa actin-bundling protein;AltName: Full=Singed-like protein;AltName: Full=p55	NA	+
Q14643	Inositol 1,4,5-trisphosphate receptor type 1;AltName: Full=IP3 receptor isoform 1;Short=IP3R 1;Short=InsP3R1;AltName: Full=Type 1 inositol 1,4,5-trisphosphate receptor;Short=Type 1 InsP3 receptor	NA	+
Q14974	Importin subunit beta-1;AltName: Full=Importin-90;AltName: Full=Karyopherin subunit beta-1;AltName: Full=Nuclear factor p97;AltName: Full=Pore targeting complex 97 kDa subunit;Short=PTAC97	NA	+
Q9UPR5	Sodium/calcium exchanger 2;AltName: Full=Na(+)/Ca(2+)-exchange protein 2;AltName: Full=Solute carrier family 8 member 2;Flags: Precursor	NA	+
P05771	Protein kinase C beta type;Short=PKC-B;Short=PKC-beta	NA	+
P13010	X-ray repair cross-complementing protein 5;AltName: Full=86 kDa subunit of Ku antigen;AltName: Full=ATP-dependent DNA helicase 2 subunit 2;AltName: Full=ATP-dependent DNA helicase II 80 kDa subunit;AltName: Full=CTC box-binding factor 85 kDa subunit;Short=CTC85;Short=CTCBF;AltName: Full=DNA repair protein XRCC5;AltName: Full=Ku80;AltName: Full=Ku86;AltName: Full=Lupus Ku autoantigen protein p86;A…	NA	+
P21579	Synaptotagmin-1;AltName: Full=Synaptotagmin I;Short=SytI;AltName: Full=p65	NA	+
Q8WXG6	MAP kinase-activating death domain protein;AltName: Full=Differentially expressed in normal and neoplastic cells;AltName: Full=Insulinoma glucagonoma clone 20;AltName: Full=Rab3 GDP/GTP exchange factor	NA	+
P60880	Synaptosomal-associated protein 25;Short=SNAP-25;AltName: Full=Super protein;Short=SUP;AltName: Full=Synaptosomal-associated 25 kDa protein	NA	+
P43304	Glycerol-3-phosphate dehydrogenase, mitochondrial;Short=GPD-M;Short=GPDH-M;AltName: Full=mtGPD;Flags: Precursor	NA	+
Q02750	Dual specificity mitogen-activated protein kinase kinase 1;Short=MAP kinase kinase 1;Short=MAPKK 1;Short=MKK1;AltName: Full=ERK activator kinase 1;AltName: Full=MAPK/ERK kinase 1;Short=MEK 1	NA	+
P11586	C-1-tetrahydrofolate synthase, cytoplasmic;Short=C1-THF synthase;Includes: Methylenetetrahydrofolate dehydrogenase;Includes: Methenyltetrahydrofolate cyclohydrolase;Includes: Formyltetrahydrofolate synthetase;Contains: C-1-tetrahydrofolate synthase, cytoplasmic, N-terminally processed	NA	+
O43175	D-3-phosphoglycerate dehydrogenase;Short=3-PGDH	NA	+
P54289	Voltage-dependent calcium channel subunit alpha-2/delta-1;AltName: Full=Voltage-gated calcium channel subunit alpha-2/delta-1;Contains: Voltage-dependent calcium channel subunit alpha-2-1;Contains: Voltage-dependent calcium channel subunit delta-1;Flags: Precursor	NA	+
Q9C0H9	SRC kinase signaling inhibitor 1;AltName: Full=SNAP-25-interacting protein;Short=SNIP;AltName: Full=p130Cas-associated protein;AltName: Full=p140Cap	NA	+
O15394	Neural cell adhesion molecule 2;Short=N-CAM-2;Short=NCAM-2;Flags: Precursor	NA	+
Q9Y2Q0	Phospholipid-transporting ATPase IA;AltName: Full=ATPase class I type 8A member 1;AltName: Full=Chromaffin granule ATPase II;AltName: Full=P4-ATPase flippase complex alpha subunit ATP8A1	NA	+
Q9H2X9	Solute carrier family 12 member 5;AltName: Full=Electroneutral potassium-chloride cotransporter 2;AltName: Full=K-Cl cotransporter 2;Short=hKCC2;AltName: Full=Neuronal K-Cl cotransporter	NA	+
P02545	Prelamin-A/C;Contains: Lamin-A/C;AltName: Full=70 kDa lamin;AltName: Full=Renal carcinoma antigen NY-REN-32;Flags: Precursor	NA	+
Q15811	Intersectin-1;AltName: Full=SH3 domain-containing protein 1A;AltName: Full=SH3P17	NA	+
Q9UHC6	Contactin-associated protein-like 2;AltName: Full=Cell recognition molecule Caspr2;Flags: Precursor	NA	+
P48643	T-complex protein 1 subunit epsilon;Short=TCP-1-epsilon;AltName: Full=CCT-epsilon	NA	+
Q02790	Peptidyl-prolyl cis-trans isomerase FKBP4;Short=PPIase FKBP4;AltName: Full=51 kDa FK506-binding protein;Short=FKBP51;AltName: Full=52 kDa FK506-binding protein;Short=52 kDa FKBP;Short=FKBP-52;AltName: Full=59 kDa immunophilin;Short=p59;AltName: Full=FK506-binding protein 4;Short=FKBP-4;AltName: Full=FKBP59;AltName: Full=HSP-binding immunophilin;Short=HBI;AltName: Full=Immunophilin FKBP52;AltName:…	NA	+
Q07157	Tight junction protein ZO-1;AltName: Full=Tight junction protein 1;AltName: Full=Zona occludens protein 1;AltName: Full=Zonula occludens protein 1	NA	+
Q9C0C9	(E3-independent) E2 ubiquitin-conjugating enzyme;AltName: Full=E2/E3 hybrid ubiquitin-protein ligase UBE2O;AltName: Full=Ubiquitin carrier protein O;AltName: Full=Ubiquitin-conjugating enzyme E2 O;AltName: Full=Ubiquitin-conjugating enzyme E2 of 230 kDa;Short=Ubiquitin-conjugating enzyme E2-230K;AltName: Full=Ubiquitin-protein ligase O	NA	+
P0C0L4	Complement C4-A;AltName: Full=Acidic complement C4;AltName: Full=C3 and PZP-like alpha-2-macroglobulin domain-containing protein 2;Contains: Complement C4 beta chain;Contains: Complement C4-A alpha chain;Contains: C4a anaphylatoxin;Contains: C4b-A;Contains: C4d-A;Contains: Complement C4 gamma chain;Flags: Precursor	NA	+
Q7L576	Cytoplasmic FMR1-interacting protein 1;AltName: Full=Specifically Rac1-associated protein 1;Short=Sra-1;AltName: Full=p140sra-1	NA	+
Q96CW1	AP-2 complex subunit mu;AltName: Full=AP-2 mu chain;AltName: Full=Adaptin-mu2;AltName: Full=Adaptor protein complex AP-2 subunit mu;AltName: Full=Adaptor-related protein complex 2 subunit mu;AltName: Full=Clathrin assembly protein complex 2 mu medium chain;AltName: Full=Clathrin coat assembly protein AP50;AltName: Full=Clathrin coat-associated protein AP50;AltName: Full=HA2 50 kDa subunit;AltName…	NA	+
Q8IXJ6	NAD-dependent protein deacetylase sirtuin-2;AltName: Full=Regulatory protein SIR2 homolog 2;AltName: Full=SIR2-like protein 2	NA	+
P31946	14-3-3 protein beta/alpha;AltName: Full=Protein 1054;AltName: Full=Protein kinase C inhibitor protein 1;Short=KCIP-1;Contains: 14-3-3 protein beta/alpha, N-terminally processed	NA	+
Q9BTW9	Tubulin-specific chaperone D;AltName: Full=Beta-tubulin cofactor D;Short=tfcD;AltName: Full=SSD-1;AltName: Full=Tubulin-folding cofactor D	NA	+
Q16623	Syntaxin-1A;AltName: Full=Neuron-specific antigen HPC-1	NA	+
Q9UHD8	Septin-9;AltName: Full=MLL septin-like fusion protein MSF-A;Short=MLL septin-like fusion protein;AltName: Full=Ovarian/Breast septin;Short=Ov/Br septin;AltName: Full=Septin D1	NA	+
P45974	Ubiquitin carboxyl-terminal hydrolase 5;AltName: Full=Deubiquitinating enzyme 5;AltName: Full=Isopeptidase T;AltName: Full=Ubiquitin thioesterase 5;AltName: Full=Ubiquitin-specific-processing protease 5	NA	+
P31939	Bifunctional purine biosynthesis protein PURH;Includes: Phosphoribosylaminoimidazolecarboxamide formyltransferase;AltName: Full=5-aminoimidazole-4-carboxamide ribonucleotide formyltransferase;AltName: Full=AICAR transformylase;Includes: IMP cyclohydrolase;AltName: Full=ATIC;AltName: Full=IMP synthase;AltName: Full=Inosinicase;Contains: Bifunctional purine biosynthesis protein PURH, N-terminally p…	NA	+
P54920	Alpha-soluble NSF attachment protein;Short=SNAP-alpha;AltName: Full=N-ethylmaleimide-sensitive factor attachment protein alpha	NA	+
Q8WXF7	Atlastin-1;AltName: Full=Brain-specific GTP-binding protein;AltName: Full=GTP-binding protein 3;Short=GBP-3;Short=hGBP3;AltName: Full=Guanine nucleotide-binding protein 3;AltName: Full=Spastic paraplegia 3 protein A	NA	+
Q709C8	Vacuolar protein sorting-associated protein 13C	NA	+
P31948	Stress-induced-phosphoprotein 1;Short=STI1;AltName: Full=Hsc70/Hsp90-organizing protein;Short=Hop;AltName: Full=Renal carcinoma antigen NY-REN-11;AltName: Full=Transformation-sensitive protein IEF SSP 3521	NA	+
O14594	Neurocan core protein;AltName: Full=Chondroitin sulfate proteoglycan 3;Flags: Precursor	NA	+
Q9NVA2	Septin-11	NA	+
P52272	Heterogeneous nuclear ribonucleoprotein M;Short=hnRNP M	NA	+
P62879	Guanine nucleotide-binding protein G(I)/G(S)/G(T) subunit beta-2;AltName: Full=G protein subunit beta-2;AltName: Full=Transducin beta chain 2	NA	+
P21283	V-type proton ATPase subunit C 1;Short=V-ATPase subunit C 1;AltName: Full=Vacuolar proton pump subunit C 1	NA	+
P26038	Moesin;AltName: Full=Membrane-organizing extension spike protein	NA	+
Q9Y4F5	Centrosomal protein of 170 kDa protein B;AltName: Full=Centrosomal protein 170B;Short=Cep170B	NA	+
Q92599	Septin-8	NA	+
O00533	Neural cell adhesion molecule L1-like protein;AltName: Full=Close homolog of L1;Contains: Processed neural cell adhesion molecule L1-like protein;Flags: Precursor	NA	+
P22626	Heterogeneous nuclear ribonucleoproteins A2/B1;Short=hnRNP A2/B1	NA	+
P50570	Dynamin-2	NA	+
O95248	Myotubularin-related protein 5;AltName: Full=SET-binding factor 1;Short=Sbf1	NA	+
Q9UIW2	Plexin-A1;AltName: Full=Semaphorin receptor NOV;Flags: Precursor	NA	+
P63104	14-3-3 protein zeta/delta;AltName: Full=Protein kinase C inhibitor protein 1;Short=KCIP-1	NA	+
Q4V328	GRIP1-associated protein 1;Short=GRASP-1	NA	+
P17252	Protein kinase C alpha type;Short=PKC-A;Short=PKC-alpha	NA	+
P15104	Glutamine synthetase;Short=GS;AltName: Full=Glutamate decarboxylase;AltName: Full=Glutamate--ammonia ligase	NA	+
P40227	T-complex protein 1 subunit zeta;Short=TCP-1-zeta;AltName: Full=Acute morphine dependence-related protein 2;AltName: Full=CCT-zeta-1;AltName: Full=HTR3;AltName: Full=Tcp20	NA	+
O00408	cGMP-dependent 3',5'-cyclic phosphodiesterase;AltName: Full=Cyclic GMP-stimulated phosphodiesterase;Short=CGS-PDE;Short=cGSPDE	NA	+
Q15019	Septin-2;AltName: Full=Neural precursor cell expressed developmentally down-regulated protein 5;Short=NEDD-5	NA	+
P50991	T-complex protein 1 subunit delta;Short=TCP-1-delta;AltName: Full=CCT-delta;AltName: Full=Stimulator of TAR RNA-binding	NA	+
Q4J6C6	Prolyl endopeptidase-like;AltName: Full=Prolylendopeptidase-like	NA	+
O15294	UDP-N-acetylglucosamine--peptide N-acetylglucosaminyltransferase 110 kDa subunit;AltName: Full=O-GlcNAc transferase subunit p110;AltName: Full=O-linked N-acetylglucosamine transferase 110 kDa subunit;Short=OGT	NA	+
P23471	Receptor-type tyrosine-protein phosphatase zeta;Short=R-PTP-zeta;AltName: Full=Protein-tyrosine phosphatase receptor type Z polypeptide 1;AltName: Full=Protein-tyrosine phosphatase receptor type Z polypeptide 2;AltName: Full=R-PTP-zeta-2;Flags: Precursor	NA	+
Q08211	ATP-dependent RNA helicase A;Short=RHA;AltName: Full=DEAH box protein 9;AltName: Full=Leukophysin;Short=LKP;AltName: Full=Nuclear DNA helicase II;Short=NDH II	NA	+
O75955	Flotillin-1	NA	+
Q9Y2J0	Rabphilin-3A;AltName: Full=Exophilin-1	NA	+
P33176	Kinesin-1 heavy chain;AltName: Full=Conventional kinesin heavy chain;AltName: Full=Ubiquitous kinesin heavy chain;Short=UKHC	NA	+
O14980	Exportin-1;Short=Exp1;AltName: Full=Chromosome region maintenance 1 protein homolog	NA	+
P36871	Phosphoglucomutase-1;Short=PGM 1;AltName: Full=Glucose phosphomutase 1	NA	+
Q15700	Disks large homolog 2;AltName: Full=Channel-associated protein of synapse-110;Short=Chapsyn-110;AltName: Full=Postsynaptic density protein PSD-93	NA	+
O43865	Adenosylhomocysteinase 2;Short=AdoHcyase 2;AltName: Full=DC-expressed AHCY-like molecule;AltName: Full=IP(3)Rs binding protein released with IP(3);Short=IRBIT;AltName: Full=S-adenosyl-L-homocysteine hydrolase 2;AltName: Full=S-adenosylhomocysteine hydrolase-like protein 1	NA	+
O43237	Cytoplasmic dynein 1 light intermediate chain 2;AltName: Full=Dynein light intermediate chain 2, cytosolic;Short=LIC-2;AltName: Full=LIC53/55	NA	+
P26641	Elongation factor 1-gamma;Short=EF-1-gamma;AltName: Full=eEF-1B gamma	NA	+
P27797	Calreticulin;AltName: Full=CRP55;AltName: Full=Calregulin;AltName: Full=Endoplasmic reticulum resident protein 60;Short=ERp60;AltName: Full=HACBP;AltName: Full=grp60;Flags: Precursor	NA	+
P27348	14-3-3 protein theta;AltName: Full=14-3-3 protein T-cell;AltName: Full=14-3-3 protein tau;AltName: Full=Protein HS1	NA	+
P15311	Ezrin;AltName: Full=Cytovillin;AltName: Full=Villin-2;AltName: Full=p81	NA	+
P61978	Heterogeneous nuclear ribonucleoprotein K;Short=hnRNP K;AltName: Full=Transformation up-regulated nuclear protein;Short=TUNP	NA	+
Q14894	Ketimine reductase mu-crystallin;AltName: Full=NADP-regulated thyroid-hormone-binding protein	NA	+
Q9Y2J8	Protein-arginine deiminase type-2;AltName: Full=PAD-H19;AltName: Full=Peptidylarginine deiminase II;AltName: Full=Protein-arginine deiminase type II	NA	+
Q01518	Adenylyl cyclase-associated protein 1;Short=CAP 1	NA	+
O75116	Rho-associated protein kinase 2;AltName: Full=Rho kinase 2;AltName: Full=Rho-associated, coiled-coil-containing protein kinase 2;AltName: Full=Rho-associated, coiled-coil-containing protein kinase II;Short=ROCK-II;AltName: Full=p164 ROCK-2	NA	+
P16298	Serine/threonine-protein phosphatase 2B catalytic subunit beta isoform;AltName: Full=CAM-PRP catalytic subunit;AltName: Full=Calmodulin-dependent calcineurin A subunit beta isoform	NA	+
Q86UP2	Kinectin;AltName: Full=CG-1 antigen;AltName: Full=Kinesin receptor	NA	+
P01009	Alpha-1-antitrypsin;AltName: Full=Alpha-1 protease inhibitor;AltName: Full=Alpha-1-antiproteinase;AltName: Full=Serpin A1;Contains: Short peptide from AAT;Short=SPAAT;Flags: Precursor	NA	+
P55060	Exportin-2;Short=Exp2;AltName: Full=Cellular apoptosis susceptibility protein;AltName: Full=Chromosome segregation 1-like protein;AltName: Full=Importin-alpha re-exporter	NA	+
P48147	Prolyl endopeptidase;Short=PE;AltName: Full=Post-proline cleaving enzyme	NA	+
Q9P2R3	Rabankyrin-5;Short=Rank-5;AltName: Full=Ankyrin repeat and FYVE domain-containing protein 1;AltName: Full=Ankyrin repeats hooked to a zinc finger motif	NA	+
Q9BQI5	SH3-containing GRB2-like protein 3-interacting protein 1;AltName: Full=Endophilin-3-interacting protein	NA	+
P28482	Mitogen-activated protein kinase 1;Short=MAP kinase 1;Short=MAPK 1;AltName: Full=ERT1;AltName: Full=Extracellular signal-regulated kinase 2;Short=ERK-2;AltName: Full=MAP kinase isoform p42;Short=p42-MAPK;AltName: Full=Mitogen-activated protein kinase 2;Short=MAP kinase 2;Short=MAPK 2	NA	+
P40925	Malate dehydrogenase, cytoplasmic;AltName: Full=Cytosolic malate dehydrogenase;AltName: Full=Diiodophenylpyruvate reductase	NA	+
O94826	Mitochondrial import receptor subunit TOM70;AltName: Full=Mitochondrial precursor proteins import receptor;AltName: Full=Translocase of outer membrane 70 kDa subunit;AltName: Full=Translocase of outer mitochondrial membrane protein 70	NA	+
P07384	Calpain-1 catalytic subunit;AltName: Full=Calcium-activated neutral proteinase 1;Short=CANP 1;AltName: Full=Calpain mu-type;AltName: Full=Calpain-1 large subunit;AltName: Full=Cell proliferation-inducing gene 30 protein;AltName: Full=Micromolar-calpain;Short=muCANP	NA	+
Q9BSJ8	Extended synaptotagmin-1;Short=E-Syt1;AltName: Full=Membrane-bound C2 domain-containing protein	NA	+
Q14289	Protein-tyrosine kinase 2-beta;AltName: Full=Calcium-dependent tyrosine kinase;Short=CADTK;AltName: Full=Calcium-regulated non-receptor proline-rich tyrosine kinase;AltName: Full=Cell adhesion kinase beta;Short=CAK-beta;Short=CAKB;AltName: Full=Focal adhesion kinase 2;Short=FADK 2;AltName: Full=Proline-rich tyrosine kinase 2;AltName: Full=Related adhesion focal tyrosine kinase;Short=RAFTK	NA	+
P29144	Tripeptidyl-peptidase 2;Short=TPP-2;AltName: Full=Tripeptidyl aminopeptidase;AltName: Full=Tripeptidyl-peptidase II;Short=TPP-II	NA	+
Q9Y5S2	Serine/threonine-protein kinase MRCK beta;AltName: Full=CDC42-binding protein kinase beta;Short=CDC42BP-beta;AltName: Full=DMPK-like beta;AltName: Full=Myotonic dystrophy kinase-related CDC42-binding kinase beta;Short=MRCK beta;Short=Myotonic dystrophy protein kinase-like beta	NA	+
P23468	Receptor-type tyrosine-protein phosphatase delta;Short=Protein-tyrosine phosphatase delta;Short=R-PTP-delta;Flags: Precursor	NA	+
O75061	Putative tyrosine-protein phosphatase auxilin;AltName: Full=DnaJ homolog subfamily C member 6	NA	+
P30101	Protein disulfide-isomerase A3;AltName: Full=58 kDa glucose-regulated protein;AltName: Full=58 kDa microsomal protein;Short=p58;AltName: Full=Disulfide isomerase ER-60;AltName: Full=Endoplasmic reticulum resident protein 57;Short=ER protein 57;Short=ERp57;AltName: Full=Endoplasmic reticulum resident protein 60;Short=ER protein 60;Short=ERp60;Flags: Precursor	NA	+
P29966	Myristoylated alanine-rich C-kinase substrate;Short=MARCKS;AltName: Full=Protein kinase C substrate, 80 kDa protein, light chain;Short=80K-L protein;Short=PKCSL	NA	+
Q9UQB8	Brain-specific angiogenesis inhibitor 1-associated protein 2;Short=BAI-associated protein 2;Short=BAI1-associated protein 2;Short=Protein BAP2;AltName: Full=Fas ligand-associated factor 3;Short=FLAF3;AltName: Full=Insulin receptor substrate p53/p58;Short=IRS-58;Short=IRSp53/58;AltName: Full=Insulin receptor substrate protein of 53 kDa;Short=IRSp53;Short=Insulin receptor substrate p53	NA	+
Q15435	Protein phosphatase 1 regulatory subunit 7;AltName: Full=Protein phosphatase 1 regulatory subunit 22	NA	+
P16152	Carbonyl reductase [NADPH] 1;AltName: Full=15-hydroxyprostaglandin dehydrogenase [NADP(+)];AltName: Full=NADPH-dependent carbonyl reductase 1;AltName: Full=Prostaglandin 9-ketoreductase;AltName: Full=Prostaglandin-E(2) 9-reductase;AltName: Full=Short chain dehydrogenase/reductase family 21C member 1	NA	+
Q9P0K1	Disintegrin and metalloproteinase domain-containing protein 22;Short=ADAM 22;AltName: Full=Metalloproteinase-disintegrin ADAM22-3;AltName: Full=Metalloproteinase-like, disintegrin-like, and cysteine-rich protein 2;Flags: Precursor	NA	+
Q9Y4L1	Hypoxia up-regulated protein 1;AltName: Full=150 kDa oxygen-regulated protein;Short=ORP-150;AltName: Full=170 kDa glucose-regulated protein;Short=GRP-170;Flags: Precursor	NA	+
P23528	Cofilin-1;AltName: Full=18 kDa phosphoprotein;Short=p18;AltName: Full=Cofilin, non-muscle isoform	NA	+
P00918	Carbonic anhydrase 2;AltName: Full=Carbonate dehydratase II;AltName: Full=Carbonic anhydrase C;Short=CAC;AltName: Full=Carbonic anhydrase II;Short=CA-II	NA	+
Q5JU85	IQ motif and SEC7 domain-containing protein 2	NA	+
Q9BX66	Sorbin and SH3 domain-containing protein 1;AltName: Full=Ponsin;AltName: Full=SH3 domain protein 5;AltName: Full=SH3P12;AltName: Full=c-Cbl-associated protein;Short=CAP	NA	+
P31323	cAMP-dependent protein kinase type II-beta regulatory subunit	NA	+
O94819	Kelch repeat and BTB domain-containing protein 11;AltName: Full=Chronic myelogenous leukemia-associated protein;AltName: Full=Kelch domain-containing protein 7B	NA	+
O94967	WD repeat-containing protein 47;AltName: Full=Neuronal enriched MAP-interacting protein;Short=Nemitin	NA	+
P43034	Platelet-activating factor acetylhydrolase IB subunit alpha;AltName: Full=Lissencephaly-1 protein;Short=LIS-1;AltName: Full=PAF acetylhydrolase 45 kDa subunit;Short=PAF-AH 45 kDa subunit;AltName: Full=PAF-AH alpha;Short=PAFAH alpha	NA	+
Q12765	Secernin-1	NA	+
P17655	Calpain-2 catalytic subunit;AltName: Full=Calcium-activated neutral proteinase 2;Short=CANP 2;AltName: Full=Calpain M-type;AltName: Full=Calpain large polypeptide L2;AltName: Full=Calpain-2 large subunit;AltName: Full=Millimolar-calpain;Short=M-calpain;Flags: Precursor	NA	+
Q9NYU2	UDP-glucose:glycoprotein glucosyltransferase 1;Short=UGT1;Short=hUGT1;AltName: Full=UDP--Glc:glycoprotein glucosyltransferase;AltName: Full=UDP-glucose ceramide glucosyltransferase-like 1;Flags: Precursor	NA	+
P78324	Tyrosine-protein phosphatase non-receptor type substrate 1;Short=SHP substrate 1;Short=SHPS-1;AltName: Full=Brain Ig-like molecule with tyrosine-based activation motifs;Short=Bit;AltName: Full=CD172 antigen-like family member A;AltName: Full=Inhibitory receptor SHPS-1;AltName: Full=Macrophage fusion receptor;AltName: Full=MyD-1 antigen;AltName: Full=Signal-regulatory protein alpha-1;Short=Sirp-al…	NA	+
P13489	Ribonuclease inhibitor;AltName: Full=Placental ribonuclease inhibitor;Short=Placental RNase inhibitor;AltName: Full=Ribonuclease/angiogenin inhibitor 1;Short=RAI	NA	+
Q13561	Dynactin subunit 2;AltName: Full=50 kDa dynein-associated polypeptide;AltName: Full=Dynactin complex 50 kDa subunit;Short=DCTN-50;AltName: Full=p50 dynamitin	NA	+
P27824	Calnexin;AltName: Full=IP90;AltName: Full=Major histocompatibility complex class I antigen-binding protein p88;AltName: Full=p90;Flags: Precursor	NA	+
Q9Y3I0	tRNA-splicing ligase RtcB homolog	NA	+
P36543	V-type proton ATPase subunit E 1;Short=V-ATPase subunit E 1;AltName: Full=V-ATPase 31 kDa subunit;Short=p31;AltName: Full=Vacuolar proton pump subunit E 1	NA	+
P54578	Ubiquitin carboxyl-terminal hydrolase 14;AltName: Full=Deubiquitinating enzyme 14;AltName: Full=Ubiquitin thioesterase 14;AltName: Full=Ubiquitin-specific-processing protease 14	NA	+
Q92499	ATP-dependent RNA helicase DDX1;AltName: Full=DEAD box protein 1;AltName: Full=DEAD box protein retinoblastoma;Short=DBP-RB	NA	+
Q8N3V7	Synaptopodin	NA	+
Q9UKU0	Long-chain-fatty-acid--CoA ligase 6;AltName: Full=Long-chain acyl-CoA synthetase 6;Short=LACS 6	NA	+
Q9HCM2	Plexin-A4;Flags: Precursor	NA	+
P09874	Poly [ADP-ribose] polymerase 1;Short=PARP-1;AltName: Full=ADP-ribosyltransferase diphtheria toxin-like 1;Short=ARTD1;AltName: Full=NAD(+) ADP-ribosyltransferase 1;Short=ADPRT 1;AltName: Full=Poly[ADP-ribose] synthase 1	NA	+
Q7KZF4	Staphylococcal nuclease domain-containing protein 1;AltName: Full=100 kDa coactivator;AltName: Full=EBNA2 coactivator p100;AltName: Full=Tudor domain-containing protein 11;AltName: Full=p100 co-activator	NA	+
Q969P0	Immunoglobulin superfamily member 8;Short=IgSF8;AltName: Full=CD81 partner 3;AltName: Full=Glu-Trp-Ile EWI motif-containing protein 2;Short=EWI-2;AltName: Full=Keratinocytes-associated transmembrane protein 4;Short=KCT-4;AltName: Full=LIR-D1;AltName: Full=Prostaglandin regulatory-like protein;Short=PGRL;AltName: CD_antigen=CD316;Flags: Precursor	NA	+
P61981	14-3-3 protein gamma;AltName: Full=Protein kinase C inhibitor protein 1;Short=KCIP-1;Contains: 14-3-3 protein gamma, N-terminally processed	NA	+
P02675	Fibrinogen beta chain;Contains: Fibrinopeptide B;Contains: Fibrinogen beta chain;Flags: Precursor	NA	+
P05129	Protein kinase C gamma type;Short=PKC-gamma	NA	+
P51659	Peroxisomal multifunctional enzyme type 2;Short=MFE-2;AltName: Full=17-beta-hydroxysteroid dehydrogenase 4;Short=17-beta-HSD 4;AltName: Full=D-bifunctional protein;Short=DBP;AltName: Full=Multifunctional protein 2;Short=MPF-2;AltName: Full=Short chain dehydrogenase/reductase family 8C member 1;Contains: (3R)-hydroxyacyl-CoA dehydrogenase;Contains: Enoyl-CoA hydratase 2;AltName: Full=3-alpha,7-alp…	NA	+
P62937	Peptidyl-prolyl cis-trans isomerase A;Short=PPIase A;AltName: Full=Cyclophilin A;AltName: Full=Cyclosporin A-binding protein;AltName: Full=Rotamase A;Contains: Peptidyl-prolyl cis-trans isomerase A, N-terminally processed	NA	+
P35241	Radixin	NA	+
P26640	Valine--tRNA ligase;AltName: Full=Protein G7a;AltName: Full=Valyl-tRNA synthetase;Short=ValRS	NA	+
Q00839	Heterogeneous nuclear ribonucleoprotein U;Short=hnRNP U;AltName: Full=Scaffold attachment factor A;Short=SAF-A;AltName: Full=p120;AltName: Full=pp120	NA	+
Q9H4M9	EH domain-containing protein 1;AltName: Full=PAST homolog 1;Short=hPAST1;AltName: Full=Testilin	NA	+
P04899	Guanine nucleotide-binding protein G(i) subunit alpha-2;AltName: Full=Adenylate cyclase-inhibiting G alpha protein	NA	+
O75781	Paralemmin-1;AltName: Full=Paralemmin;Flags: Precursor	NA	+
Q13228	Selenium-binding protein 1;AltName: Full=56 kDa selenium-binding protein;Short=SBP56;Short=SP56	NA	+
O75306	NADH dehydrogenase [ubiquinone] iron-sulfur protein 2, mitochondrial;AltName: Full=Complex I-49kD;Short=CI-49kD;AltName: Full=NADH-ubiquinone oxidoreductase 49 kDa subunit;Flags: Precursor	NA	+
O75643	U5 small nuclear ribonucleoprotein 200 kDa helicase;AltName: Full=Activating signal cointegrator 1 complex subunit 3-like 1;AltName: Full=BRR2 homolog;AltName: Full=U5 snRNP-specific 200 kDa protein;Short=U5-200KD	NA	+
O75369	Filamin-B;Short=FLN-B;AltName: Full=ABP-278;AltName: Full=ABP-280 homolog;AltName: Full=Actin-binding-like protein;AltName: Full=Beta-filamin;AltName: Full=Filamin homolog 1;Short=Fh1;AltName: Full=Filamin-3;AltName: Full=Thyroid autoantigen;AltName: Full=Truncated actin-binding protein;Short=Truncated ABP	NA	+
P63098	Calcineurin subunit B type 1;AltName: Full=Protein phosphatase 2B regulatory subunit 1;AltName: Full=Protein phosphatase 3 regulatory subunit B alpha isoform 1	NA	+
Q14240	Eukaryotic initiation factor 4A-II;Short=eIF-4A-II;Short=eIF4A-II;AltName: Full=ATP-dependent RNA helicase eIF4A-2	NA	+
Q6PCE3	Glucose 1,6-bisphosphate synthase;AltName: Full=PMMLP;AltName: Full=Phosphoglucomutase-2-like 1	NA	+
Q9Y2X7	ARF GTPase-activating protein GIT1;Short=ARF GAP GIT1;AltName: Full=Cool-associated and tyrosine-phosphorylated protein 1;Short=CAT-1;Short=CAT1;AltName: Full=G protein-coupled receptor kinase-interactor 1;AltName: Full=GRK-interacting protein 1	NA	+
P09211	Glutathione S-transferase P;AltName: Full=GST class-pi;AltName: Full=GSTP1-1	NA	+
Q9Y4F1	FERM, RhoGEF and pleckstrin domain-containing protein 1;AltName: Full=Chondrocyte-derived ezrin-like protein;AltName: Full=Pleckstrin homology domain-containing family C member 2;Short=PH domain-containing family C member 2	NA	+
Q8IVF2	Protein AHNAK2	NA	+
P00441	Superoxide dismutase [Cu-Zn];AltName: Full=Superoxide dismutase 1;Short=hSod1	NA	+
Q99250	Sodium channel protein type 2 subunit alpha;AltName: Full=HBSC II;AltName: Full=Sodium channel protein brain II subunit alpha;AltName: Full=Sodium channel protein type II subunit alpha;AltName: Full=Voltage-gated sodium channel subunit alpha Nav1.2	NA	+
P43243	Matrin-3	NA	+
Q07866	Kinesin light chain 1;Short=KLC 1	NA	+
Q9UEY8	Gamma-adducin;AltName: Full=Adducin-like protein 70	NA	+
P42262	Glutamate receptor 2;Short=GluR-2;AltName: Full=AMPA-selective glutamate receptor 2;AltName: Full=GluR-B;AltName: Full=GluR-K2;AltName: Full=Glutamate receptor ionotropic, AMPA 2;Short=GluA2;Flags: Precursor	NA	+
Q04917	14-3-3 protein eta;AltName: Full=Protein AS1	NA	+
P02671	Fibrinogen alpha chain;Contains: Fibrinopeptide A;Contains: Fibrinogen alpha chain;Flags: Precursor	NA	+
Q8NCB2	CaM kinase-like vesicle-associated protein	NA	+
P63096	Guanine nucleotide-binding protein G(i) subunit alpha-1;AltName: Full=Adenylate cyclase-inhibiting G alpha protein	NA	+
P00738	Haptoglobin;AltName: Full=Zonulin;Contains: Haptoglobin alpha chain;Contains: Haptoglobin beta chain;Flags: Precursor	NA	+
O14994	Synapsin-3;AltName: Full=Synapsin III	NA	+
Q99719	Septin-5;AltName: Full=Cell division control-related protein 1;Short=CDCrel-1;AltName: Full=Peanut-like protein 1	NA	+
Q9Y617	Phosphoserine aminotransferase;AltName: Full=Phosphohydroxythreonine aminotransferase;Short=PSAT	NA	+
P48163	NADP-dependent malic enzyme;Short=NADP-ME;AltName: Full=Malic enzyme 1	NA	+
P41250	Glycine--tRNA ligase;AltName: Full=Diadenosine tetraphosphate synthetase;Short=AP-4-A synthetase;AltName: Full=Glycyl-tRNA synthetase;Short=GlyRS	NA	+
Q9UK22	F-box only protein 2	NA	+
O75962	Triple functional domain protein;AltName: Full=PTPRF-interacting protein	NA	+
Q8N3J6	Cell adhesion molecule 2;AltName: Full=Immunoglobulin superfamily member 4D;Short=IgSF4D;AltName: Full=Nectin-like protein 3;Short=NECL-3;AltName: Full=Synaptic cell adhesion molecule 2;Short=SynCAM 2;Flags: Precursor	NA	+
Q13085	Acetyl-CoA carboxylase 1;Short=ACC1;AltName: Full=ACC-alpha;Includes: Biotin carboxylase	NA	+
O60502	Protein O-GlcNAcase;Short=OGA;AltName: Full=Beta-N-acetylglucosaminidase;AltName: Full=Beta-N-acetylhexosaminidase;AltName: Full=Beta-hexosaminidase;AltName: Full=Meningioma-expressed antigen 5;AltName: Full=N-acetyl-beta-D-glucosaminidase;AltName: Full=N-acetyl-beta-glucosaminidase;AltName: Full=Nuclear cytoplasmic O-GlcNAcase and acetyltransferase;Short=NCOAT	NA	+
Q13618	Cullin-3;Short=CUL-3	NA	+
Q14764	Major vault protein;Short=MVP;AltName: Full=Lung resistance-related protein	NA	+
Q92597	Protein NDRG1;AltName: Full=Differentiation-related gene 1 protein;Short=DRG-1;AltName: Full=N-myc downstream-regulated gene 1 protein;AltName: Full=Nickel-specific induction protein Cap43;AltName: Full=Reducing agents and tunicamycin-responsive protein;Short=RTP;AltName: Full=Rit42	NA	+
Q7Z2K8	G protein-regulated inducer of neurite outgrowth 1;Short=GRIN1	NA	+
Q15555	Microtubule-associated protein RP/EB family member 2;AltName: Full=APC-binding protein EB2;AltName: Full=End-binding protein 2;Short=EB2	NA	+
O14576	Cytoplasmic dynein 1 intermediate chain 1;AltName: Full=Cytoplasmic dynein intermediate chain 1;AltName: Full=Dynein intermediate chain 1, cytosolic;Short=DH IC-1	NA	+
O75145	Liprin-alpha-3;AltName: Full=Protein tyrosine phosphatase receptor type f polypeptide-interacting protein alpha-3;Short=PTPRF-interacting protein alpha-3	NA	+
P42658	Dipeptidyl aminopeptidase-like protein 6;AltName: Full=DPPX;AltName: Full=Dipeptidyl aminopeptidase-related protein;AltName: Full=Dipeptidyl peptidase 6;AltName: Full=Dipeptidyl peptidase IV-like protein;AltName: Full=Dipeptidyl peptidase VI;Short=DPP VI	NA	+
O95202	LETM1 and EF-hand domain-containing protein 1, mitochondrial;AltName: Full=Leucine zipper-EF-hand-containing transmembrane protein 1;Flags: Precursor	NA	+
Q9UBC2	Epidermal growth factor receptor substrate 15-like 1;AltName: Full=Eps15-related protein;Short=Eps15R	NA	+
Q9HAV0	Guanine nucleotide-binding protein subunit beta-4;AltName: Full=Transducin beta chain 4	NA	+
Q9Y4C0	Neurexin-3;AltName: Full=Neurexin III-alpha;AltName: Full=Neurexin-3-alpha;Flags: Precursor	NA	+
P27338	Amine oxidase [flavin-containing] B;AltName: Full=Monoamine oxidase type B;Short=MAO-B	NA	+
Q6DN90	IQ motif and SEC7 domain-containing protein 1;AltName: Full=ADP-ribosylation factors guanine nucleotide-exchange protein 100;AltName: Full=ADP-ribosylation factors guanine nucleotide-exchange protein 2;AltName: Full=Brefeldin-resistant Arf-GEF 2 protein;Short=BRAG2	NA	+
Q9Y6R1	Electrogenic sodium bicarbonate cotransporter 1;Short=Sodium bicarbonate cotransporter;AltName: Full=Na(+)/HCO3(-) cotransporter;AltName: Full=Solute carrier family 4 member 4;AltName: Full=kNBC1	NA	+
Q9NZR1	Tropomodulin-2;AltName: Full=Neuronal tropomodulin;Short=N-Tmod	NA	+
P12956	X-ray repair cross-complementing protein 6;AltName: Full=5'-deoxyribose-5-phosphate lyase Ku70;Short=5'-dRP lyase Ku70;AltName: Full=70 kDa subunit of Ku antigen;AltName: Full=ATP-dependent DNA helicase 2 subunit 1;AltName: Full=ATP-dependent DNA helicase II 70 kDa subunit;AltName: Full=CTC box-binding factor 75 kDa subunit;Short=CTC75;Short=CTCBF;AltName: Full=DNA repair protein XRCC6;AltName: F…	NA	+
Q7Z460	CLIP-associating protein 1;AltName: Full=Cytoplasmic linker-associated protein 1;AltName: Full=Multiple asters homolog 1;AltName: Full=Protein Orbit homolog 1;Short=hOrbit1	NA	+
Q92974	Rho guanine nucleotide exchange factor 2;AltName: Full=Guanine nucleotide exchange factor H1;Short=GEF-H1;AltName: Full=Microtubule-regulated Rho-GEF;AltName: Full=Proliferating cell nucleolar antigen p40	NA	+
Q06830	Peroxiredoxin-1;AltName: Full=Natural killer cell-enhancing factor A;Short=NKEF-A;AltName: Full=Proliferation-associated gene protein;Short=PAG;AltName: Full=Thioredoxin peroxidase 2;AltName: Full=Thioredoxin-dependent peroxide reductase 2	NA	+
O60716	Catenin delta-1;AltName: Full=Cadherin-associated Src substrate;Short=CAS;AltName: Full=p120 catenin;Short=p120(ctn);AltName: Full=p120(cas)	NA	+
Q14980	Nuclear mitotic apparatus protein 1;Short=NuMA protein;AltName: Full=Nuclear matrix protein-22;Short=NMP-22;AltName: Full=SP-H antigen	NA	+
Q8N608	Inactive dipeptidyl peptidase 10;AltName: Full=Dipeptidyl peptidase IV-related protein 3;Short=DPRP-3;AltName: Full=Dipeptidyl peptidase X;Short=DPP X;AltName: Full=Dipeptidyl peptidase-like protein 2;Short=DPL2	NA	+
Q99962	Endophilin-A1;AltName: Full=EEN-B1;AltName: Full=Endophilin-1;AltName: Full=SH3 domain protein 2A;AltName: Full=SH3 domain-containing GRB2-like protein 2	NA	+
Q8N126	Cell adhesion molecule 3;AltName: Full=Brain immunoglobulin receptor;AltName: Full=Immunoglobulin superfamily member 4B;Short=IgSF4B;AltName: Full=Nectin-like protein 1;Short=NECL-1;AltName: Full=Synaptic cell adhesion molecule 3;Short=SynCAM3;AltName: Full=TSLC1-like protein 1;Short=TSLL1;Flags: Precursor	NA	+
P28838	Cytosol aminopeptidase;AltName: Full=Leucine aminopeptidase 3;Short=LAP-3;AltName: Full=Leucyl aminopeptidase;AltName: Full=Peptidase S;AltName: Full=Proline aminopeptidase;AltName: Full=Prolyl aminopeptidase	NA	+
O76070	Gamma-synuclein;AltName: Full=Breast cancer-specific gene 1 protein;AltName: Full=Persyn;AltName: Full=Synoretin;Short=SR	NA	+
Q27J81	Inverted formin-2;AltName: Full=HBEBP2-binding protein C	NA	+
P00352	Retinal dehydrogenase 1;Short=RALDH 1;Short=RalDH1;AltName: Full=ALDH-E1;AltName: Full=ALHDII;AltName: Full=Aldehyde dehydrogenase family 1 member A1;AltName: Full=Aldehyde dehydrogenase, cytosolic	NA	+
Q9Y4G8	Rap guanine nucleotide exchange factor 2;AltName: Full=Cyclic nucleotide ras GEF;Short=CNrasGEF;AltName: Full=Neural RAP guanine nucleotide exchange protein;Short=nRap GEP;AltName: Full=PDZ domain-containing guanine nucleotide exchange factor 1;Short=PDZ-GEF1;AltName: Full=RA-GEF-1;AltName: Full=Ras/Rap1-associating GEF-1	NA	+
P30086	Phosphatidylethanolamine-binding protein 1;Short=PEBP-1;AltName: Full=HCNPpp;AltName: Full=Neuropolypeptide h3;AltName: Full=Prostatic-binding protein;AltName: Full=Raf kinase inhibitor protein;Short=RKIP;Contains: Hippocampal cholinergic neurostimulating peptide;Short=HCNP	NA	+
P52209	6-phosphogluconate dehydrogenase, decarboxylating	NA	+
Q9UN36	Protein NDRG2;AltName: Full=N-myc downstream-regulated gene 2 protein;AltName: Full=Protein Syld709613	NA	+
P10768	S-formylglutathione hydrolase;Short=FGH;AltName: Full=Esterase D;AltName: Full=Methylumbelliferyl-acetate deacetylase	NA	+
Q9P2J5	Leucine--tRNA ligase, cytoplasmic;AltName: Full=Leucyl-tRNA synthetase;Short=LeuRS	NA	+
P02679	Fibrinogen gamma chain;Flags: Precursor	NA	+
O15083	ERC protein 2	NA	+
Q9UH03	Neuronal-specific septin-3	NA	+
P21266	Glutathione S-transferase Mu 3;AltName: Full=GST class-mu 3;AltName: Full=GSTM3-3;Short=hGSTM3-3	NA	+
O00764	Pyridoxal kinase;AltName: Full=Pyridoxine kinase	NA	+
P07339	Cathepsin D;Contains: Cathepsin D light chain;Contains: Cathepsin D heavy chain;Flags: Precursor	NA	+
P08195	4F2 cell-surface antigen heavy chain;Short=4F2hc;AltName: Full=4F2 heavy chain antigen;AltName: Full=Lymphocyte activation antigen 4F2 large subunit;AltName: Full=Solute carrier family 3 member 2;AltName: CD_antigen=CD98	NA	+
Q02246	Contactin-2;AltName: Full=Axonal glycoprotein TAG-1;AltName: Full=Axonin-1;AltName: Full=Transient axonal glycoprotein 1;Short=TAX-1;Flags: Precursor	NA	+
Q13332	Receptor-type tyrosine-protein phosphatase S;Short=R-PTP-S;AltName: Full=Receptor-type tyrosine-protein phosphatase sigma;Short=R-PTP-sigma;Flags: Precursor	NA	+
P51178	1-phosphatidylinositol 4,5-bisphosphate phosphodiesterase delta-1;AltName: Full=Phosphoinositide phospholipase C-delta-1;AltName: Full=Phospholipase C-III;Short=PLC-III;AltName: Full=Phospholipase C-delta-1;Short=PLC-delta-1	NA	+
P62760	Visinin-like protein 1;Short=VILIP;Short=VLP-1;AltName: Full=Hippocalcin-like protein 3;Short=HLP3	NA	+
O75914	Serine/threonine-protein kinase PAK 3;AltName: Full=Beta-PAK;AltName: Full=Oligophrenin-3;AltName: Full=p21-activated kinase 3;Short=PAK-3	NA	+
O95373	Importin-7;Short=Imp7;AltName: Full=Ran-binding protein 7;Short=RanBP7	NA	+
P00915	Carbonic anhydrase 1;AltName: Full=Carbonate dehydratase I;AltName: Full=Carbonic anhydrase B;Short=CAB;AltName: Full=Carbonic anhydrase I;Short=CA-I	NA	+
Q13177	Serine/threonine-protein kinase PAK 2;AltName: Full=Gamma-PAK;AltName: Full=PAK65;AltName: Full=S6/H4 kinase;AltName: Full=p21-activated kinase 2;Short=PAK-2;AltName: Full=p58;Contains: PAK-2p27;Short=p27;Contains: PAK-2p34;Short=p34;AltName: Full=C-t-PAK2	NA	+
P13797	Plastin-3;AltName: Full=T-plastin	NA	+
Q16851	UTP--glucose-1-phosphate uridylyltransferase;AltName: Full=UDP-glucose pyrophosphorylase;Short=UDPGP;Short=UGPase	NA	+
O75363	Breast carcinoma-amplified sequence 1;AltName: Full=Amplified and overexpressed in breast cancer;AltName: Full=Novel amplified in breast cancer 1	NA	+
P53621	Coatomer subunit alpha;AltName: Full=Alpha-coat protein;Short=Alpha-COP;AltName: Full=HEP-COP;Short=HEPCOP;Contains: Xenin;AltName: Full=Xenopsin-related peptide;Contains: Proxenin	NA	+
P01857	Ig gamma-1 chain C region	NA	+
Q06124	Tyrosine-protein phosphatase non-receptor type 11;AltName: Full=Protein-tyrosine phosphatase 1D;Short=PTP-1D;AltName: Full=Protein-tyrosine phosphatase 2C;Short=PTP-2C;AltName: Full=SH-PTP2;Short=SHP-2;Short=Shp2;AltName: Full=SH-PTP3	NA	+
Q12979	Active breakpoint cluster region-related protein	NA	+
P55268	Laminin subunit beta-2;AltName: Full=Laminin B1s chain;AltName: Full=Laminin-11 subunit beta;AltName: Full=Laminin-14 subunit beta;AltName: Full=Laminin-15 subunit beta;AltName: Full=Laminin-3 subunit beta;AltName: Full=Laminin-4 subunit beta;AltName: Full=Laminin-7 subunit beta;AltName: Full=Laminin-9 subunit beta;AltName: Full=S-laminin subunit beta;Short=S-LAM beta;Flags: Precursor	NA	+
Q5SW79	Centrosomal protein of 170 kDa;Short=Cep170;AltName: Full=KARP-1-binding protein;Short=KARP1-binding protein	NA	+
P22061	Protein-L-isoaspartate(D-aspartate) O-methyltransferase;Short=PIMT;AltName: Full=L-isoaspartyl protein carboxyl methyltransferase;AltName: Full=Protein L-isoaspartyl/D-aspartyl methyltransferase;AltName: Full=Protein-beta-aspartate methyltransferase	NA	+
O14745	Na(+)/H(+) exchange regulatory cofactor NHE-RF1;Short=NHERF-1;AltName: Full=Ezrin-radixin-moesin-binding phosphoprotein 50;Short=EBP50;AltName: Full=Regulatory cofactor of Na(+)/H(+) exchanger;AltName: Full=Sodium-hydrogen exchanger regulatory factor 1;AltName: Full=Solute carrier family 9 isoform A3 regulatory factor 1	NA	+
P04632	Calpain small subunit 1;Short=CSS1;AltName: Full=Calcium-activated neutral proteinase small subunit;Short=CANP small subunit;AltName: Full=Calcium-dependent protease small subunit;Short=CDPS;AltName: Full=Calcium-dependent protease small subunit 1;AltName: Full=Calpain regulatory subunit	NA	+
Q08495	Dematin;AltName: Full=Dematin actin-binding protein;AltName: Full=Erythrocyte membrane protein band 4.9	NA	+
Q9NUQ9	Protein FAM49B;AltName: Full=L1	NA	+
P08758	Annexin A5;AltName: Full=Anchorin CII;AltName: Full=Annexin V;AltName: Full=Annexin-5;AltName: Full=Calphobindin I;Short=CBP-I;AltName: Full=Endonexin II;AltName: Full=Lipocortin V;AltName: Full=Placental anticoagulant protein 4;Short=PP4;AltName: Full=Placental anticoagulant protein I;Short=PAP-I;AltName: Full=Thromboplastin inhibitor;AltName: Full=Vascular anticoagulant-alpha;Short=VAC-alpha	NA	+
Q9NSD9	Phenylalanine--tRNA ligase beta subunit;AltName: Full=Phenylalanyl-tRNA synthetase beta subunit;Short=PheRS	NA	+
Q99460	26S proteasome non-ATPase regulatory subunit 1;AltName: Full=26S proteasome regulatory subunit RPN2;AltName: Full=26S proteasome regulatory subunit S1;AltName: Full=26S proteasome subunit p112	NA	+
Q14141	Septin-6	NA	+
Q9H2M9	Rab3 GTPase-activating protein non-catalytic subunit;AltName: Full=RGAP-iso;AltName: Full=Rab3 GTPase-activating protein 150 kDa subunit;AltName: Full=Rab3-GAP p150;Short=Rab3-GAP150;AltName: Full=Rab3-GAP regulatory subunit	NA	+
O15067	Phosphoribosylformylglycinamidine synthase;Short=FGAM synthase;Short=FGAMS;AltName: Full=Formylglycinamide ribonucleotide amidotransferase;Short=FGAR amidotransferase;Short=FGAR-AT;AltName: Full=Formylglycinamide ribotide amidotransferase	NA	+
O14578	Citron Rho-interacting kinase;Short=CRIK;AltName: Full=Serine/threonine-protein kinase 21	NA	+
Q13492	Phosphatidylinositol-binding clathrin assembly protein;AltName: Full=Clathrin assembly lymphoid myeloid leukemia protein	NA	+
Q9UIA9	Exportin-7;Short=Exp7;AltName: Full=Ran-binding protein 16	NA	+
Q14155	Rho guanine nucleotide exchange factor 7;AltName: Full=Beta-Pix;AltName: Full=COOL-1;AltName: Full=PAK-interacting exchange factor beta;AltName: Full=p85	NA	+
Q96HN2	Adenosylhomocysteinase 3;Short=AdoHcyase 3;AltName: Full=IP(3)Rs binding protein released with IP(3) 2;Short=IRBIT2;AltName: Full=Long-IRBIT;AltName: Full=S-adenosyl-L-homocysteine hydrolase 3;AltName: Full=S-adenosylhomocysteine hydrolase-like protein 2	NA	+
Q14254	Flotillin-2;AltName: Full=Epidermal surface antigen;Short=ESA;AltName: Full=Membrane component chromosome 17 surface marker 1	NA	+
Q96RL7	Vacuolar protein sorting-associated protein 13A;AltName: Full=Chorea-acanthocytosis protein;AltName: Full=Chorein	NA	+
P21359	Neurofibromin;AltName: Full=Neurofibromatosis-related protein NF-1;Contains: Neurofibromin truncated	NA	+
Q9UDY2	Tight junction protein ZO-2;AltName: Full=Tight junction protein 2;AltName: Full=Zona occludens protein 2;AltName: Full=Zonula occludens protein 2	NA	+
Q9BYB0	SH3 and multiple ankyrin repeat domains protein 3;Short=Shank3;AltName: Full=Proline-rich synapse-associated protein 2;Short=ProSAP2	NA	+
Q86UW7	Calcium-dependent secretion activator 2;AltName: Full=Calcium-dependent activator protein for secretion 2;Short=CAPS-2	NA	+
P47755	F-actin-capping protein subunit alpha-2;AltName: Full=CapZ alpha-2	NA	+
Q93034	Cullin-5;Short=CUL-5;AltName: Full=Vasopressin-activated calcium-mobilizing receptor 1;Short=VACM-1	NA	+
Q8NBX0	Saccharopine dehydrogenase-like oxidoreductase	NA	+
P21399	Cytoplasmic aconitate hydratase;Short=Aconitase;AltName: Full=Citrate hydro-lyase;AltName: Full=Ferritin repressor protein;AltName: Full=Iron regulatory protein 1;Short=IRP1;AltName: Full=Iron-responsive element-binding protein 1;Short=IRE-BP 1	NA	+
Q16643	Drebrin;AltName: Full=Developmentally-regulated brain protein	NA	+
P27361	Mitogen-activated protein kinase 3;Short=MAP kinase 3;Short=MAPK 3;AltName: Full=ERT2;AltName: Full=Extracellular signal-regulated kinase 1;Short=ERK-1;AltName: Full=Insulin-stimulated MAP2 kinase;AltName: Full=MAP kinase isoform p44;Short=p44-MAPK;AltName: Full=Microtubule-associated protein 2 kinase;AltName: Full=p44-ERK1	NA	+
Q7L0J3	Synaptic vesicle glycoprotein 2A	NA	+
Q03252	Lamin-B2;Flags: Precursor	NA	+
Q8WXD9	Caskin-1;AltName: Full=CASK-interacting protein 1	NA	+
Q96FW1	Ubiquitin thioesterase OTUB1;AltName: Full=Deubiquitinating enzyme OTUB1;AltName: Full=OTU domain-containing ubiquitin aldehyde-binding protein 1;AltName: Full=Otubain-1;Short=hOTU1;AltName: Full=Ubiquitin-specific-processing protease OTUB1	NA	+
Q9NQX3	Gephyrin;Includes: Molybdopterin adenylyltransferase;Short=MPT adenylyltransferase;AltName: Full=Domain G;Includes: Molybdopterin molybdenumtransferase;Short=MPT Mo-transferase;AltName: Full=Domain E	NA	+
Q9UPY8	Microtubule-associated protein RP/EB family member 3;AltName: Full=EB1 protein family member 3;Short=EBF3;AltName: Full=End-binding protein 3;Short=EB3;AltName: Full=RP3	NA	+
P49773	Histidine triad nucleotide-binding protein 1;AltName: Full=Adenosine 5'-monophosphoramidase;AltName: Full=Protein kinase C inhibitor 1;AltName: Full=Protein kinase C-interacting protein 1;Short=PKCI-1	NA	+
P13861	cAMP-dependent protein kinase type II-alpha regulatory subunit	NA	+
Q12959	Disks large homolog 1;AltName: Full=Synapse-associated protein 97;Short=SAP-97;Short=SAP97;AltName: Full=hDlg	NA	+
Q6ZVM7	TOM1-like protein 2;AltName: Full=Target of Myb-like protein 2	NA	+
P23526	Adenosylhomocysteinase;Short=AdoHcyase;AltName: Full=S-adenosyl-L-homocysteine hydrolase	NA	+
O43236	Septin-4;AltName: Full=Apoptosis-related protein in the TGF-beta signaling pathway;Short=ARTS;AltName: Full=Bradeion beta;AltName: Full=Brain protein H5;AltName: Full=CE5B3 beta;AltName: Full=Cell division control-related protein 2;Short=hCDCREL-2;AltName: Full=Cerebral protein 7;AltName: Full=Peanut-like protein 2	NA	+
Q9BT78	COP9 signalosome complex subunit 4;Short=SGN4;Short=Signalosome subunit 4;AltName: Full=JAB1-containing signalosome subunit 4	NA	+
Q5TH69	Brefeldin A-inhibited guanine nucleotide-exchange protein 3;AltName: Full=ARFGEF family member 3	NA	+
P30041	Peroxiredoxin-6;AltName: Full=1-Cys peroxiredoxin;Short=1-Cys PRX;AltName: Full=24 kDa protein;AltName: Full=Acidic calcium-independent phospholipase A2;Short=aiPLA2;AltName: Full=Antioxidant protein 2;AltName: Full=Liver 2D page spot 40;AltName: Full=Non-selenium glutathione peroxidase;Short=NSGPx;AltName: Full=Red blood cells page spot 12	NA	+
O60664	Perilipin-3;AltName: Full=47 kDa mannose 6-phosphate receptor-binding protein;Short=47 kDa MPR-binding protein;AltName: Full=Cargo selection protein TIP47;AltName: Full=Mannose-6-phosphate receptor-binding protein 1;AltName: Full=Placental protein 17;Short=PP17	NA	+
P04040	Catalase	NA	+
P37840	Alpha-synuclein;AltName: Full=Non-A beta component of AD amyloid;AltName: Full=Non-A4 component of amyloid precursor;Short=NACP	NA	+
P61204	ADP-ribosylation factor 3	NA	+
O43295	SLIT-ROBO Rho GTPase-activating protein 3;Short=srGAP3;AltName: Full=Mental disorder-associated GAP;AltName: Full=Rho GTPase-activating protein 14;AltName: Full=WAVE-associated Rac GTPase-activating protein;Short=WRP	NA	+
P42345	Serine/threonine-protein kinase mTOR;AltName: Full=FK506-binding protein 12-rapamycin complex-associated protein 1;AltName: Full=FKBP12-rapamycin complex-associated protein;AltName: Full=Mammalian target of rapamycin;Short=mTOR;AltName: Full=Mechanistic target of rapamycin;AltName: Full=Rapamycin and FKBP12 target 1;AltName: Full=Rapamycin target protein 1	NA	+
Q15365	Poly(rC)-binding protein 1;AltName: Full=Alpha-CP1;AltName: Full=Heterogeneous nuclear ribonucleoprotein E1;Short=hnRNP E1;AltName: Full=Nucleic acid-binding protein SUB2.3	NA	+
Q9UHG3	Prenylcysteine oxidase 1;AltName: Full=Prenylcysteine lyase;Flags: Precursor	NA	+
Q14982	Opioid-binding protein/cell adhesion molecule;Short=OBCAM;Short=OPCML;Short=Opioid-binding cell adhesion molecule;AltName: Full=IgLON family member 1;Flags: Precursor	NA	+
P34949	Mannose-6-phosphate isomerase;AltName: Full=Phosphohexomutase;AltName: Full=Phosphomannose isomerase;Short=PMI	NA	+
P23381	Tryptophan--tRNA ligase, cytoplasmic;AltName: Full=Interferon-induced protein 53;Short=IFP53;AltName: Full=Tryptophanyl-tRNA synthetase;Short=TrpRS;Short=hWRS;Contains: T1-TrpRS;Contains: T2-TrpRS	NA	+
P61158	Actin-related protein 3;AltName: Full=Actin-like protein 3	NA	+
Q9NYI0	PH and SEC7 domain-containing protein 3;AltName: Full=Epididymis tissue protein Li 20mP;AltName: Full=Exchange factor for ADP-ribosylation factor guanine nucleotide factor 6;AltName: Full=Hepatocellular carcinoma-associated antigen 67;AltName: Full=Pleckstrin homology and SEC7 domain-containing protein 3	NA	+
P19338	Nucleolin;AltName: Full=Protein C23	NA	+
Q9ULB1	Neurexin-1;AltName: Full=Neurexin I-alpha;AltName: Full=Neurexin-1-alpha;Flags: Precursor	NA	+
P51991	Heterogeneous nuclear ribonucleoprotein A3;Short=hnRNP A3	NA	+
Q5T848	Probable G-protein coupled receptor 158;Flags: Precursor	NA	+
Q9NTK5	Obg-like ATPase 1;AltName: Full=DNA damage-regulated overexpressed in cancer 45;Short=DOC45;AltName: Full=GTP-binding protein 9	NA	+
P49589	Cysteine--tRNA ligase, cytoplasmic;AltName: Full=Cysteinyl-tRNA synthetase;Short=CysRS	NA	+
Q9Y4J8	Dystrobrevin alpha;Short=DTN-A;AltName: Full=Alpha-dystrobrevin;AltName: Full=Dystrophin-related protein 3	NA	+
Q9NVE7	Pantothenate kinase 4;Short=hPanK4;AltName: Full=Pantothenic acid kinase 4	NA	+
O60784	Target of Myb protein 1	NA	+
O94985	Calsyntenin-1;AltName: Full=Alcadein-alpha;Short=Alc-alpha;AltName: Full=Alzheimer-related cadherin-like protein;AltName: Full=Non-classical cadherin XB31alpha;Contains: Soluble Alc-alpha;Short=SAlc-alpha;Contains: CTF1-alpha;AltName: Full=C-terminal fragment 1-alpha;Flags: Precursor	NA	+
O14827	Ras-specific guanine nucleotide-releasing factor 2;Short=Ras-GRF2;AltName: Full=Ras guanine nucleotide exchange factor 2	NA	+
P09651	Heterogeneous nuclear ribonucleoprotein A1;Short=hnRNP A1;AltName: Full=Helix-destabilizing protein;AltName: Full=Single-strand RNA-binding protein;AltName: Full=hnRNP core protein A1;Contains: Heterogeneous nuclear ribonucleoprotein A1, N-terminally processed	NA	+
P05026	Sodium/potassium-transporting ATPase subunit beta-1;AltName: Full=Sodium/potassium-dependent ATPase subunit beta-1	NA	+
Q9UPT6	C-Jun-amino-terminal kinase-interacting protein 3;Short=JIP-3;Short=JNK-interacting protein 3;AltName: Full=JNK MAP kinase scaffold protein 3;AltName: Full=Mitogen-activated protein kinase 8-interacting protein 3	NA	+
O14639	Actin-binding LIM protein 1;Short=abLIM-1;AltName: Full=Actin-binding LIM protein family member 1;AltName: Full=Actin-binding double zinc finger protein;AltName: Full=LIMAB1;AltName: Full=Limatin	NA	+
O00571	ATP-dependent RNA helicase DDX3X;AltName: Full=DEAD box protein 3, X-chromosomal;AltName: Full=DEAD box, X isoform;AltName: Full=Helicase-like protein 2;Short=HLP2	NA	+
Q6U841	Sodium-driven chloride bicarbonate exchanger;AltName: Full=Solute carrier family 4 member 10	NA	+
Q8N568	Serine/threonine-protein kinase DCLK2;AltName: Full=CaMK-like CREB regulatory kinase 2;Short=CL2;Short=CLICK-II;Short=CLICK2;AltName: Full=Doublecortin domain-containing protein 3B;AltName: Full=Doublecortin-like and CAM kinase-like 2;AltName: Full=Doublecortin-like kinase 2	NA	+
P07237	Protein disulfide-isomerase;Short=PDI;AltName: Full=Cellular thyroid hormone-binding protein;AltName: Full=Prolyl 4-hydroxylase subunit beta;AltName: Full=p55;Flags: Precursor	NA	+
P53618	Coatomer subunit beta;AltName: Full=Beta-coat protein;Short=Beta-COP	NA	+
P67775	Serine/threonine-protein phosphatase 2A catalytic subunit alpha isoform;Short=PP2A-alpha;AltName: Full=Replication protein C;Short=RP-C	NA	+
Q92796	Disks large homolog 3;AltName: Full=Neuroendocrine-DLG;AltName: Full=Synapse-associated protein 102;Short=SAP-102;Short=SAP102;AltName: Full=XLMR	NA	+
Q66K74	Microtubule-associated protein 1S;Short=MAP-1S;AltName: Full=BPY2-interacting protein 1;AltName: Full=Microtubule-associated protein 8;AltName: Full=Variable charge Y chromosome 2-interacting protein 1;Short=VCY2-interacting protein 1;Short=VCY2IP-1;Contains: MAP1S heavy chain;Contains: MAP1S light chain	NA	+
Q9P265	Disco-interacting protein 2 homolog B;Short=DIP2 homolog B	NA	+
Q93009	Ubiquitin carboxyl-terminal hydrolase 7;AltName: Full=Deubiquitinating enzyme 7;AltName: Full=Herpesvirus-associated ubiquitin-specific protease;AltName: Full=Ubiquitin thioesterase 7;AltName: Full=Ubiquitin-specific-processing protease 7	NA	+
Q9NRY4	Rho GTPase-activating protein 35;AltName: Full=Glucocorticoid receptor DNA-binding factor 1;AltName: Full=Glucocorticoid receptor repression factor 1;Short=GRF-1;AltName: Full=Rho GAP p190A;Short=p190-A	NA	+
Q9UMF0	Intercellular adhesion molecule 5;Short=ICAM-5;AltName: Full=Telencephalin;Flags: Precursor	NA	+
P02511	Alpha-crystallin B chain;AltName: Full=Alpha(B)-crystallin;AltName: Full=Heat shock protein beta-5;Short=HspB5;AltName: Full=Renal carcinoma antigen NY-REN-27;AltName: Full=Rosenthal fiber component	NA	+
P54764	Ephrin type-A receptor 4;AltName: Full=EPH-like kinase 8;Short=EK8;Short=hEK8;AltName: Full=Tyrosine-protein kinase TYRO1;AltName: Full=Tyrosine-protein kinase receptor SEK;Flags: Precursor	NA	+
P61160	Actin-related protein 2;AltName: Full=Actin-like protein 2	NA	+
P09493	Tropomyosin alpha-1 chain;AltName: Full=Alpha-tropomyosin;AltName: Full=Tropomyosin-1	NA	+
P22234	Multifunctional protein ADE2;Includes: Phosphoribosylaminoimidazole-succinocarboxamide synthase;AltName: Full=SAICAR synthetase;Includes: Phosphoribosylaminoimidazole carboxylase;AltName: Full=AIR carboxylase;Short=AIRC	NA	+
P47736	Rap1 GTPase-activating protein 1;Short=Rap1GAP;Short=Rap1GAP1	NA	+
Q9Y285	Phenylalanine--tRNA ligase alpha subunit;AltName: Full=CML33;AltName: Full=Phenylalanyl-tRNA synthetase alpha subunit;Short=PheRS	NA	+
Q9UKG1	DCC-interacting protein 13-alpha;Short=Dip13-alpha;AltName: Full=Adapter protein containing PH domain, PTB domain and leucine zipper motif 1	NA	+
O94979	Protein transport protein Sec31A;AltName: Full=ABP125;AltName: Full=ABP130;AltName: Full=SEC31-like protein 1;AltName: Full=SEC31-related protein A;AltName: Full=Web1-like protein	NA	+
P13798	Acylamino-acid-releasing enzyme;Short=AARE;AltName: Full=Acyl-peptide hydrolase;Short=APH;AltName: Full=Acylaminoacyl-peptidase;AltName: Full=Oxidized protein hydrolase;Short=OPH	NA	+
Q9P0L0	Vesicle-associated membrane protein-associated protein A;Short=VAMP-A;Short=VAMP-associated protein A;Short=VAP-A;AltName: Full=33 kDa VAMP-associated protein;Short=VAP-33	NA	+
Q7L099	Protein RUFY3;AltName: Full=RUN and FYVE domain-containing protein 3;AltName: Full=Rap2-interacting protein x;Short=RIPx;AltName: Full=Single axon-regulated protein;Short=Singar	NA	+
P54577	Tyrosine--tRNA ligase, cytoplasmic;AltName: Full=Tyrosyl-tRNA synthetase;Short=TyrRS;Contains: Tyrosine--tRNA ligase, cytoplasmic, N-terminally processed	NA	+
Q15334	Lethal(2) giant larvae protein homolog 1;Short=LLGL;AltName: Full=DLG4;AltName: Full=Hugl-1;AltName: Full=Human homolog to the D-lgl gene protein	NA	+
P16157	Ankyrin-1;Short=ANK-1;AltName: Full=Ankyrin-R;AltName: Full=Erythrocyte ankyrin	NA	+
P13521	Secretogranin-2;AltName: Full=Chromogranin-C;AltName: Full=Secretogranin II;Short=SgII;Contains: Secretoneurin;Short=SN;Contains: Manserin;Flags: Precursor	NA	+
P61163	Alpha-centractin;Short=Centractin;AltName: Full=ARP1;AltName: Full=Actin-RPV;AltName: Full=Centrosome-associated actin homolog	NA	+
Q9NZQ3	NCK-interacting protein with SH3 domain;AltName: Full=54 kDa VacA-interacting protein;AltName: Full=54 kDa vimentin-interacting protein;Short=VIP54;AltName: Full=90 kDa SH3 protein interacting with Nck;AltName: Full=AF3p21;AltName: Full=Dia-interacting protein 1;Short=DIP-1;AltName: Full=Diaphanous protein-interacting protein;AltName: Full=SH3 adapter protein SPIN90;AltName: Full=WASP-interacting…	NA	+
Q5T5C0	Syntaxin-binding protein 5;AltName: Full=Lethal(2) giant larvae protein homolog 3;AltName: Full=Tomosyn-1	NA	+
O75382	Tripartite motif-containing protein 3;AltName: Full=Brain-expressed RING finger protein;AltName: Full=RING finger protein 22;AltName: Full=RING finger protein 97	NA	+
Q9ULR3	Protein phosphatase 1H	NA	+
P62714	Serine/threonine-protein phosphatase 2A catalytic subunit beta isoform;Short=PP2A-beta	NA	+
P17302	Gap junction alpha-1 protein;AltName: Full=Connexin-43;Short=Cx43;AltName: Full=Gap junction 43 kDa heart protein	NA	+
Q12906	Interleukin enhancer-binding factor 3;AltName: Full=Double-stranded RNA-binding protein 76;Short=DRBP76;AltName: Full=M-phase phosphoprotein 4;Short=MPP4;AltName: Full=Nuclear factor associated with dsRNA;Short=NFAR;AltName: Full=Nuclear factor of activated T-cells 90 kDa;Short=NF-AT-90;AltName: Full=Translational control protein 80;Short=TCP80	NA	+
P11940	Polyadenylate-binding protein 1;Short=PABP-1;Short=Poly(A)-binding protein 1	NA	+
Q8N1G4	Leucine-rich repeat-containing protein 47	NA	+
P61019	Ras-related protein Rab-2A	NA	+
P31146	Coronin-1A;AltName: Full=Coronin-like protein A;Short=Clipin-A;AltName: Full=Coronin-like protein p57;AltName: Full=Tryptophan aspartate-containing coat protein;Short=TACO	NA	+
Q07960	Rho GTPase-activating protein 1;AltName: Full=CDC42 GTPase-activating protein;AltName: Full=GTPase-activating protein rhoGAP;AltName: Full=Rho-related small GTPase protein activator;AltName: Full=Rho-type GTPase-activating protein 1;AltName: Full=p50-RhoGAP	NA	+
Q9Y3F4	Serine-threonine kinase receptor-associated protein;AltName: Full=MAP activator with WD repeats;AltName: Full=UNR-interacting protein;AltName: Full=WD-40 repeat protein PT-WD	NA	+
P62140	Serine/threonine-protein phosphatase PP1-beta catalytic subunit;Short=PP-1B;Short=PPP1CD	NA	+
P32119	Peroxiredoxin-2;AltName: Full=Natural killer cell-enhancing factor B;Short=NKEF-B;AltName: Full=PRP;AltName: Full=Thiol-specific antioxidant protein;Short=TSA;AltName: Full=Thioredoxin peroxidase 1;AltName: Full=Thioredoxin-dependent peroxide reductase 1	NA	+
Q9NQW7	Xaa-Pro aminopeptidase 1;AltName: Full=Aminoacylproline aminopeptidase;AltName: Full=Cytosolic aminopeptidase P;AltName: Full=Soluble aminopeptidase P;Short=sAmp;AltName: Full=X-Pro aminopeptidase 1;AltName: Full=X-prolyl aminopeptidase 1, soluble	NA	+
P20916	Myelin-associated glycoprotein;AltName: Full=Siglec-4a;Flags: Precursor	NA	+
O14964	Hepatocyte growth factor-regulated tyrosine kinase substrate;AltName: Full=Hrs;AltName: Full=Protein pp110	NA	+
P21291	Cysteine and glycine-rich protein 1;AltName: Full=Cysteine-rich protein 1;Short=CRP;Short=CRP1;AltName: Full=Epididymis luminal protein 141;Short=HEL-141	NA	+
P49915	GMP synthase [glutamine-hydrolyzing];AltName: Full=GMP synthetase;AltName: Full=Glutamine amidotransferase	NA	+
O95433	Activator of 90 kDa heat shock protein ATPase homolog 1;Short=AHA1;AltName: Full=p38	NA	+
P55795	Heterogeneous nuclear ribonucleoprotein H2;Short=hnRNP H2;AltName: Full=FTP-3;AltName: Full=Heterogeneous nuclear ribonucleoprotein H';Short=hnRNP H';Contains: Heterogeneous nuclear ribonucleoprotein H2, N-terminally processed	NA	+
O95741	Copine-6;AltName: Full=Copine VI;AltName: Full=Neuronal-copine;Short=N-copine	NA	+
O75534	Cold shock domain-containing protein E1;AltName: Full=N-ras upstream gene protein;AltName: Full=Protein UNR	NA	+
Q7Z3D6	UPF0317 protein C14orf159, mitochondrial;Flags: Precursor	NA	+
P01112	GTPase HRas;AltName: Full=H-Ras-1;AltName: Full=Ha-Ras;AltName: Full=Transforming protein p21;AltName: Full=c-H-ras;AltName: Full=p21ras;Contains: GTPase HRas, N-terminally processed;Flags: Precursor	NA	+
Q6VY07	Phosphofurin acidic cluster sorting protein 1;Short=PACS-1	NA	+
Q13409	Cytoplasmic dynein 1 intermediate chain 2;AltName: Full=Cytoplasmic dynein intermediate chain 2;AltName: Full=Dynein intermediate chain 2, cytosolic;Short=DH IC-2	NA	+
P62195	26S protease regulatory subunit 8;AltName: Full=26S proteasome AAA-ATPase subunit RPT6;AltName: Full=Proteasome 26S subunit ATPase 5;AltName: Full=Proteasome subunit p45;AltName: Full=Thyroid hormone receptor-interacting protein 1;Short=TRIP1;AltName: Full=p45/SUG	NA	+
Q9Y6G9	Cytoplasmic dynein 1 light intermediate chain 1;Short=LIC1;AltName: Full=Dynein light chain A;Short=DLC-A;AltName: Full=Dynein light intermediate chain 1, cytosolic	NA	+
P30622	CAP-Gly domain-containing linker protein 1;AltName: Full=Cytoplasmic linker protein 1;AltName: Full=Cytoplasmic linker protein 170 alpha-2;Short=CLIP-170;AltName: Full=Reed-Sternberg intermediate filament-associated protein;AltName: Full=Restin	NA	+
Q92558	Wiskott-Aldrich syndrome protein family member 1;Short=WASP family protein member 1;AltName: Full=Protein WAVE-1;AltName: Full=Verprolin homology domain-containing protein 1	NA	+
Q5JSH3	WD repeat-containing protein 44;AltName: Full=Rabphilin-11	NA	+
P84085	ADP-ribosylation factor 5	NA	+
P09960	Leukotriene A-4 hydrolase;Short=LTA-4 hydrolase;AltName: Full=Leukotriene A(4) hydrolase	NA	+
Q92900	Regulator of nonsense transcripts 1;AltName: Full=ATP-dependent helicase RENT1;AltName: Full=Nonsense mRNA reducing factor 1;Short=NORF1;AltName: Full=Up-frameshift suppressor 1 homolog;Short=hUpf1	NA	+
P43003	Excitatory amino acid transporter 1;AltName: Full=Sodium-dependent glutamate/aspartate transporter 1;Short=GLAST-1;AltName: Full=Solute carrier family 1 member 3	NA	+
P48637	Glutathione synthetase;Short=GSH synthetase;Short=GSH-S;AltName: Full=Glutathione synthase	NA	+
Q9P260	LisH domain and HEAT repeat-containing protein KIAA1468	NA	+
Q96A65	Exocyst complex component 4;AltName: Full=Exocyst complex component Sec8	NA	+
O94910	Adhesion G protein-coupled receptor L1;AltName: Full=Calcium-independent alpha-latrotoxin receptor 1;Short=CIRL-1;AltName: Full=Latrophilin-1;AltName: Full=Lectomedin-2;Flags: Precursor	NA	+
Q17R89	Rho GTPase-activating protein 44;AltName: Full=NPC-A-10;AltName: Full=Rho-type GTPase-activating protein RICH2;AltName: Full=RhoGAP interacting with CIP4 homologs protein 2;Short=RICH-2	NA	+
Q13617	Cullin-2;Short=CUL-2	NA	+
P46940	Ras GTPase-activating-like protein IQGAP1;AltName: Full=p195	NA	+
Q02156	Protein kinase C epsilon type;AltName: Full=nPKC-epsilon	NA	+
P37837	Transaldolase	NA	+
P54136	Arginine--tRNA ligase, cytoplasmic;AltName: Full=Arginyl-tRNA synthetase;Short=ArgRS	NA	+
Q8NFZ8	Cell adhesion molecule 4;AltName: Full=Immunoglobulin superfamily member 4C;Short=IgSF4C;AltName: Full=Nectin-like protein 4;Short=NECL-4;AltName: Full=TSLC1-like protein 2;Flags: Precursor	NA	+
Q7Z3B1	Neuronal growth regulator 1;AltName: Full=IgLON family member 4;Flags: Precursor	NA	+
P19022	Cadherin-2;AltName: Full=CDw325;AltName: Full=Neural cadherin;Short=N-cadherin;AltName: CD_antigen=CD325;Flags: Precursor	NA	+
Q9Y2S2	Lambda-crystallin homolog;AltName: Full=L-gulonate 3-dehydrogenase;Short=Gul3DH	NA	+
O43747	AP-1 complex subunit gamma-1;AltName: Full=Adaptor protein complex AP-1 subunit gamma-1;AltName: Full=Adaptor-related protein complex 1 subunit gamma-1;AltName: Full=Clathrin assembly protein complex 1 gamma-1 large chain;AltName: Full=Gamma1-adaptin;AltName: Full=Golgi adaptor HA1/AP1 adaptin subunit gamma-1	NA	+
P63244	Receptor of activated protein C kinase 1;AltName: Full=Cell proliferation-inducing gene 21 protein;AltName: Full=Guanine nucleotide-binding protein subunit beta-2-like 1;AltName: Full=Guanine nucleotide-binding protein subunit beta-like protein 12.3;AltName: Full=Human lung cancer oncogene 7 protein;Short=HLC-7;AltName: Full=Receptor for activated C kinase;Contains: Receptor of activated protein …	NA	+
P01116	GTPase KRas;AltName: Full=K-Ras 2;AltName: Full=Ki-Ras;AltName: Full=c-K-ras;AltName: Full=c-Ki-ras;Contains: GTPase KRas, N-terminally processed;Flags: Precursor	NA	+
Q9UEW8	STE20/SPS1-related proline-alanine-rich protein kinase;Short=Ste-20-related kinase;AltName: Full=DCHT;AltName: Full=Serine/threonine-protein kinase 39	NA	+
Q9BWD1	Acetyl-CoA acetyltransferase, cytosolic;AltName: Full=Acetyl-CoA transferase-like protein;AltName: Full=Cytosolic acetoacetyl-CoA thiolase	NA	+
Q9NR46	Endophilin-B2;AltName: Full=SH3 domain-containing GRB2-like protein B2	NA	+
O60884	DnaJ homolog subfamily A member 2;AltName: Full=Cell cycle progression restoration gene 3 protein;AltName: Full=Dnj3;Short=Dj3;AltName: Full=HIRA-interacting protein 4;AltName: Full=Renal carcinoma antigen NY-REN-14;Flags: Precursor	NA	+
Q9Y4W6	AFG3-like protein 2;AltName: Full=Paraplegin-like protein	NA	+
Q86TV6	Tetratricopeptide repeat protein 7B;Short=TPR repeat protein 7B;AltName: Full=Tetratricopeptide repeat protein 7-like-1;Short=TPR repeat protein 7-like-1	NA	+
Q5JWF2	Guanine nucleotide-binding protein G(s) subunit alpha isoforms XLas;AltName: Full=Adenylate cyclase-stimulating G alpha protein;AltName: Full=Extra large alphas protein;Short=XLalphas	NA	+
P31689	DnaJ homolog subfamily A member 1;AltName: Full=DnaJ protein homolog 2;AltName: Full=HSDJ;AltName: Full=Heat shock 40 kDa protein 4;AltName: Full=Heat shock protein J2;Short=HSJ-2;AltName: Full=Human DnaJ protein 2;Short=hDj-2;Flags: Precursor	NA	+
O75874	Isocitrate dehydrogenase [NADP] cytoplasmic;Short=IDH;AltName: Full=Cytosolic NADP-isocitrate dehydrogenase;AltName: Full=IDP;AltName: Full=NADP(+)-specific ICDH;AltName: Full=Oxalosuccinate decarboxylase	NA	+
O43776	Asparagine--tRNA ligase, cytoplasmic;AltName: Full=Asparaginyl-tRNA synthetase;Short=AsnRS	NA	+
Q9H2G2	STE20-like serine/threonine-protein kinase;Short=STE20-like kinase;Short=hSLK;AltName: Full=CTCL tumor antigen se20-9;AltName: Full=STE20-related serine/threonine-protein kinase;Short=STE20-related kinase;AltName: Full=Serine/threonine-protein kinase 2	NA	+
Q92841	Probable ATP-dependent RNA helicase DDX17;AltName: Full=DEAD box protein 17;AltName: Full=DEAD box protein p72;AltName: Full=RNA-dependent helicase p72	NA	+
Q92945	Far upstream element-binding protein 2;Short=FUSE-binding protein 2;AltName: Full=KH type-splicing regulatory protein;Short=KSRP;AltName: Full=p75	NA	+
P48506	Glutamate--cysteine ligase catalytic subunit;AltName: Full=GCS heavy chain;AltName: Full=Gamma-ECS;AltName: Full=Gamma-glutamylcysteine synthetase	NA	+
Q9Y2I8	WD repeat-containing protein 37	NA	+
P61106	Ras-related protein Rab-14	NA	+
A0AVT1	Ubiquitin-like modifier-activating enzyme 6;Short=Ubiquitin-activating enzyme 6;AltName: Full=Monocyte protein 4;Short=MOP-4;AltName: Full=Ubiquitin-activating enzyme E1-like protein 2;Short=E1-L2	NA	+
Q9HB71	Calcyclin-binding protein;Short=CacyBP;Short=hCacyBP;AltName: Full=S100A6-binding protein;AltName: Full=Siah-interacting protein	NA	+
Q15366	Poly(rC)-binding protein 2;AltName: Full=Alpha-CP2;AltName: Full=Heterogeneous nuclear ribonucleoprotein E2;Short=hnRNP E2	NA	+
P22102	Trifunctional purine biosynthetic protein adenosine-3;Includes: Phosphoribosylamine--glycine ligase;AltName: Full=Glycinamide ribonucleotide synthetase;Short=GARS;AltName: Full=Phosphoribosylglycinamide synthetase;Includes: Phosphoribosylformylglycinamidine cyclo-ligase;AltName: Full=AIR synthase;Short=AIRS;AltName: Full=Phosphoribosyl-aminoimidazole synthetase;Includes: Phosphoribosylglycinamide…	NA	+
Q13363	C-terminal-binding protein 1;Short=CtBP1	NA	+
P00450	Ceruloplasmin;AltName: Full=Ferroxidase;Flags: Precursor	NA	+
Q5TF21	Protein SOGA3;Flags: Precursor	NA	+
O15144	Actin-related protein 2/3 complex subunit 2;AltName: Full=Arp2/3 complex 34 kDa subunit;Short=p34-ARC	NA	+
P04792	Heat shock protein beta-1;Short=HspB1;AltName: Full=28 kDa heat shock protein;AltName: Full=Estrogen-regulated 24 kDa protein;AltName: Full=Heat shock 27 kDa protein;Short=HSP 27;AltName: Full=Stress-responsive protein 27;Short=SRP27	NA	+
P00387	NADH-cytochrome b5 reductase 3;Short=B5R;Short=Cytochrome b5 reductase;AltName: Full=Diaphorase-1;Contains: NADH-cytochrome b5 reductase 3 membrane-bound form;Contains: NADH-cytochrome b5 reductase 3 soluble form	NA	+
Q9NS86	LanC-like protein 2;AltName: Full=Testis-specific adriamycin sensitivity protein	NA	+
Q9HCH3	Copine-5;AltName: Full=Copine V	NA	+
Q9BZV1	UBX domain-containing protein 6;AltName: Full=UBX domain-containing protein 1	NA	+
P98160	Basement membrane-specific heparan sulfate proteoglycan core protein;Short=HSPG;AltName: Full=Perlecan;Short=PLC;Contains: Endorepellin;Contains: LG3 peptide;Flags: Precursor	NA	+
O43390	Heterogeneous nuclear ribonucleoprotein R;Short=hnRNP R	NA	+
P06753	Tropomyosin alpha-3 chain;AltName: Full=Gamma-tropomyosin;AltName: Full=Tropomyosin-3;AltName: Full=Tropomyosin-5;Short=hTM5	NA	+
P35606	Coatomer subunit beta';AltName: Full=Beta'-coat protein;Short=Beta'-COP;AltName: Full=p102	NA	+
Q8N9I0	Synaptotagmin-2;AltName: Full=Synaptotagmin II;Short=SytII	NA	+
O60763	General vesicular transport factor p115;AltName: Full=Protein USO1 homolog;AltName: Full=Transcytosis-associated protein;Short=TAP;AltName: Full=Vesicle-docking protein	NA	+
Q05329	Glutamate decarboxylase 2;AltName: Full=65 kDa glutamic acid decarboxylase;Short=GAD-65;AltName: Full=Glutamate decarboxylase 65 kDa isoform	NA	+
P36507	Dual specificity mitogen-activated protein kinase kinase 2;Short=MAP kinase kinase 2;Short=MAPKK 2;AltName: Full=ERK activator kinase 2;AltName: Full=MAPK/ERK kinase 2;Short=MEK 2	NA	+
P52907	F-actin-capping protein subunit alpha-1;AltName: Full=CapZ alpha-1	NA	+
P51149	Ras-related protein Rab-7a	NA	+
Q9UI15	Transgelin-3;AltName: Full=Neuronal protein 22;Short=NP22;AltName: Full=Neuronal protein NP25	NA	+
Q04637	Eukaryotic translation initiation factor 4 gamma 1;Short=eIF-4-gamma 1;Short=eIF-4G 1;Short=eIF-4G1;AltName: Full=p220	NA	+
P19174	1-phosphatidylinositol 4,5-bisphosphate phosphodiesterase gamma-1;AltName: Full=PLC-148;AltName: Full=Phosphoinositide phospholipase C-gamma-1;AltName: Full=Phospholipase C-II;Short=PLC-II;AltName: Full=Phospholipase C-gamma-1;Short=PLC-gamma-1	NA	+
O95352	Ubiquitin-like modifier-activating enzyme ATG7;AltName: Full=ATG12-activating enzyme E1 ATG7;AltName: Full=Autophagy-related protein 7;Short=APG7-like;Short=hAGP7;AltName: Full=Ubiquitin-activating enzyme E1-like protein	NA	+
P35998	26S protease regulatory subunit 7;AltName: Full=26S proteasome AAA-ATPase subunit RPT1;AltName: Full=Proteasome 26S subunit ATPase 2;AltName: Full=Protein MSS1	NA	+
P47756	F-actin-capping protein subunit beta;AltName: Full=CapZ beta	NA	+
Q15181	Inorganic pyrophosphatase;AltName: Full=Pyrophosphate phospho-hydrolase;Short=PPase	NA	+
P06756	Integrin alpha-V;AltName: Full=Vitronectin receptor subunit alpha;AltName: CD_antigen=CD51;Contains: Integrin alpha-V heavy chain;Contains: Integrin alpha-V light chain;Flags: Precursor	NA	+
Q9Y6I3	Epsin-1;AltName: Full=EH domain-binding mitotic phosphoprotein;AltName: Full=EPS-15-interacting protein 1	NA	+
P15259	Phosphoglycerate mutase 2;AltName: Full=BPG-dependent PGAM 2;AltName: Full=Muscle-specific phosphoglycerate mutase;AltName: Full=Phosphoglycerate mutase isozyme M;Short=PGAM-M	NA	+
Q14168	MAGUK p55 subfamily member 2;AltName: Full=Discs large homolog 2;AltName: Full=Protein MPP2	NA	+
Q8N5S9	Calcium/calmodulin-dependent protein kinase kinase 1;Short=CaM-KK 1;Short=CaM-kinase kinase 1;Short=CaMKK 1;AltName: Full=CaM-kinase IV kinase;AltName: Full=Calcium/calmodulin-dependent protein kinase kinase alpha;Short=CaM-KK alpha;Short=CaM-kinase kinase alpha;Short=CaMKK alpha	NA	+
Q9HCD6	Protein TANC2;AltName: Full=Tetratricopeptide repeat, ankyrin repeat and coiled-coil domain-containing protein 2	NA	+
Q15417	Calponin-3;AltName: Full=Calponin, acidic isoform	NA	+
O60331	Phosphatidylinositol 4-phosphate 5-kinase type-1 gamma;Short=PIP5K1-gamma;Short=PtdIns(4)P-5-kinase 1 gamma;AltName: Full=Phosphatidylinositol 4-phosphate 5-kinase type I gamma;Short=PIP5KIgamma	NA	+
P62979	Ubiquitin-40S ribosomal protein S27a;AltName: Full=Ubiquitin carboxyl extension protein 80;Contains: Ubiquitin;Contains: 40S ribosomal protein S27a;Flags: Precursor	NA	+
Q16881	Thioredoxin reductase 1, cytoplasmic;Short=TR;AltName: Full=Gene associated with retinoic and interferon-induced mortality 12 protein;Short=GRIM-12;Short=Gene associated with retinoic and IFN-induced mortality 12 protein;AltName: Full=KM-102-derived reductase-like factor;AltName: Full=Thioredoxin reductase TR1	NA	+
P49407	Beta-arrestin-1;AltName: Full=Arrestin beta-1	NA	+
A5YM72	Carnosine synthase 1;AltName: Full=ATP-grasp domain-containing protein 1	NA	+
O14936	Peripheral plasma membrane protein CASK;Short=hCASK;AltName: Full=Calcium/calmodulin-dependent serine protein kinase;AltName: Full=Protein lin-2 homolog	NA	+
P42025	Beta-centractin;AltName: Full=Actin-related protein 1B;Short=ARP1B	NA	+
P63208	S-phase kinase-associated protein 1;AltName: Full=Cyclin-A/CDK2-associated protein p19;Short=p19A;AltName: Full=Organ of Corti protein 2;Short=OCP-2;AltName: Full=Organ of Corti protein II;Short=OCP-II;AltName: Full=RNA polymerase II elongation factor-like protein;AltName: Full=SIII;AltName: Full=Transcription elongation factor B polypeptide 1-like;AltName: Full=p19skp1	NA	+
Q9ULP0	Protein NDRG4;AltName: Full=Brain development-related molecule 1;AltName: Full=N-myc downstream-regulated gene 4 protein;AltName: Full=Vascular smooth muscle cell-associated protein 8;Short=SMAP-8	NA	+
Q99536	Synaptic vesicle membrane protein VAT-1 homolog	NA	+
Q9Y696	Chloride intracellular channel protein 4;AltName: Full=Intracellular chloride ion channel protein p64H1	NA	+
A0FGR8	Extended synaptotagmin-2;Short=E-Syt2;AltName: Full=Chr2Syt	NA	+
Q6P2Q9	Pre-mRNA-processing-splicing factor 8;AltName: Full=220 kDa U5 snRNP-specific protein;AltName: Full=PRP8 homolog;AltName: Full=Splicing factor Prp8;AltName: Full=p220	NA	+
O43581	Synaptotagmin-7;AltName: Full=IPCA-7;AltName: Full=Prostate cancer-associated protein 7;AltName: Full=Synaptotagmin VII;Short=SytVII	NA	+
O94832	Unconventional myosin-Id	NA	+
Q7L266	Isoaspartyl peptidase/L-asparaginase;AltName: Full=Asparaginase-like protein 1;AltName: Full=Beta-aspartyl-peptidase;AltName: Full=Isoaspartyl dipeptidase;AltName: Full=L-asparagine amidohydrolase;Contains: Isoaspartyl peptidase/L-asparaginase alpha chain;Contains: Isoaspartyl peptidase/L-asparaginase beta chain;Flags: Precursor	NA	+
P33402	Guanylate cyclase soluble subunit alpha-2;Short=GCS-alpha-2	NA	+
P01111	GTPase NRas;AltName: Full=Transforming protein N-Ras;Flags: Precursor	NA	+
Q14152	Eukaryotic translation initiation factor 3 subunit A;Short=eIF3a;AltName: Full=Eukaryotic translation initiation factor 3 subunit 10;AltName: Full=eIF-3-theta;AltName: Full=eIF3 p167;AltName: Full=eIF3 p180;AltName: Full=eIF3 p185	NA	+
Q6ZMI0	Protein phosphatase 1 regulatory subunit 21;AltName: Full=Coiled-coil domain-containing protein 128;AltName: Full=KLRAQ motif-containing protein 1	NA	+
Q00341	Vigilin;AltName: Full=High density lipoprotein-binding protein;Short=HDL-binding protein	NA	+
O60268	Uncharacterized protein KIAA0513	NA	+
P67936	Tropomyosin alpha-4 chain;AltName: Full=TM30p1;AltName: Full=Tropomyosin-4	NA	+
O95140	Mitofusin-2;AltName: Full=Transmembrane GTPase MFN2	NA	+
P05067	Amyloid beta A4 protein;AltName: Full=ABPP;AltName: Full=APPI;Short=APP;AltName: Full=Alzheimer disease amyloid protein;AltName: Full=Amyloid precursor protein;AltName: Full=Beta-amyloid precursor protein;AltName: Full=Cerebral vascular amyloid peptide;Short=CVAP;AltName: Full=PreA4;AltName: Full=Protease nexin-II;Short=PN-II;Contains: N-APP;Contains: Soluble APP-alpha;Short=S-APP-alpha;Contains:…	NA	+
Q96AQ6	Pre-B-cell leukemia transcription factor-interacting protein 1;AltName: Full=Hematopoietic PBX-interacting protein	NA	+
P00568	Adenylate kinase isoenzyme 1;Short=AK 1;AltName: Full=ATP-AMP transphosphorylase 1;AltName: Full=ATP:AMP phosphotransferase;AltName: Full=Adenylate monophosphate kinase;AltName: Full=Myokinase	NA	+
Q1KMD3	Heterogeneous nuclear ribonucleoprotein U-like protein 2;AltName: Full=Scaffold-attachment factor A2;Short=SAF-A2	NA	+
Q9UKE5	TRAF2 and NCK-interacting protein kinase	NA	+
P49591	Serine--tRNA ligase, cytoplasmic;AltName: Full=Seryl-tRNA synthetase;Short=SerRS;AltName: Full=Seryl-tRNA(Ser/Sec) synthetase	NA	+
P55884	Eukaryotic translation initiation factor 3 subunit B;Short=eIF3b;AltName: Full=Eukaryotic translation initiation factor 3 subunit 9;AltName: Full=Prt1 homolog;Short=hPrt1;AltName: Full=eIF-3-eta;AltName: Full=eIF3 p110;AltName: Full=eIF3 p116	NA	+
P14868	Aspartate--tRNA ligase, cytoplasmic;AltName: Full=Aspartyl-tRNA synthetase;Short=AspRS;AltName: Full=Cell proliferation-inducing gene 40 protein	NA	+
Q13424	Alpha-1-syntrophin;AltName: Full=59 kDa dystrophin-associated protein A1 acidic component 1;AltName: Full=Pro-TGF-alpha cytoplasmic domain-interacting protein 1;Short=TACIP1;AltName: Full=Syntrophin-1	NA	+
P20336	Ras-related protein Rab-3A	NA	+
Q15084	Protein disulfide-isomerase A6;AltName: Full=Endoplasmic reticulum protein 5;Short=ER protein 5;Short=ERp5;AltName: Full=Protein disulfide isomerase P5;AltName: Full=Thioredoxin domain-containing protein 7;Flags: Precursor	NA	+
Q9Y678	Coatomer subunit gamma-1;AltName: Full=Gamma-1-coat protein;Short=Gamma-1-COP	NA	+
Q9NV70	Exocyst complex component 1;AltName: Full=Exocyst complex component Sec3	NA	+
P55011	Solute carrier family 12 member 2;AltName: Full=Basolateral Na-K-Cl symporter;AltName: Full=Bumetanide-sensitive sodium-(potassium)-chloride cotransporter 1	NA	+
P07910	Heterogeneous nuclear ribonucleoproteins C1/C2;Short=hnRNP C1/C2	NA	+
P10909	Clusterin;AltName: Full=Aging-associated gene 4 protein;AltName: Full=Apolipoprotein J;Short=Apo-J;AltName: Full=Complement cytolysis inhibitor;Short=CLI;AltName: Full=Complement-associated protein SP-40,40;AltName: Full=Ku70-binding protein 1;AltName: Full=NA1/NA2;AltName: Full=Testosterone-repressed prostate message 2;Short=TRPM-2;Contains: Clusterin beta chain;AltName: Full=ApoJalpha;AltName: …	NA	+
Q92747	Actin-related protein 2/3 complex subunit 1A;AltName: Full=SOP2-like protein	NA	+
O14523	C2 domain-containing protein 2-like;AltName: Full=Transmembrane protein 24	NA	+
O00505	Importin subunit alpha-4;AltName: Full=Importin alpha Q2;Short=Qip2;AltName: Full=Karyopherin subunit alpha-3;AltName: Full=SRP1-gamma	NA	+
P48426	Phosphatidylinositol 5-phosphate 4-kinase type-2 alpha;AltName: Full=1-phosphatidylinositol 5-phosphate 4-kinase 2-alpha;AltName: Full=Diphosphoinositide kinase 2-alpha;AltName: Full=PIP5KIII;AltName: Full=Phosphatidylinositol 5-phosphate 4-kinase type II alpha;Short=PI(5)P 4-kinase type II alpha;Short=PIP4KII-alpha;AltName: Full=PtdIns(4)P-5-kinase B isoform;AltName: Full=PtdIns(4)P-5-kinase C i…	NA	+
P21397	Amine oxidase [flavin-containing] A;AltName: Full=Monoamine oxidase type A;Short=MAO-A	NA	+
Q99747	Gamma-soluble NSF attachment protein;Short=SNAP-gamma;AltName: Full=N-ethylmaleimide-sensitive factor attachment protein gamma	NA	+
Q9HCJ6	Synaptic vesicle membrane protein VAT-1 homolog-like	NA	+
P16949	Stathmin;AltName: Full=Leukemia-associated phosphoprotein p18;AltName: Full=Metablastin;AltName: Full=Oncoprotein 18;Short=Op18;AltName: Full=Phosphoprotein p19;Short=pp19;AltName: Full=Prosolin;AltName: Full=Protein Pr22;AltName: Full=pp17	NA	+
P61421	V-type proton ATPase subunit d 1;Short=V-ATPase subunit d 1;AltName: Full=32 kDa accessory protein;AltName: Full=V-ATPase 40 kDa accessory protein;AltName: Full=V-ATPase AC39 subunit;Short=p39;AltName: Full=Vacuolar proton pump subunit d 1	NA	+
P49815	Tuberin;AltName: Full=Tuberous sclerosis 2 protein	NA	+
Q9H3S7	Tyrosine-protein phosphatase non-receptor type 23;AltName: Full=His domain-containing protein tyrosine phosphatase;Short=HD-PTP;AltName: Full=Protein tyrosine phosphatase TD14;Short=PTP-TD14	NA	+
P07602	Prosaposin;AltName: Full=Proactivator polypeptide;Contains: Saposin-A;AltName: Full=Protein A;Contains: Saposin-B-Val;Contains: Saposin-B;AltName: Full=Cerebroside sulfate activator;Short=CSAct;AltName: Full=Dispersin;AltName: Full=Sphingolipid activator protein 1;Short=SAP-1;AltName: Full=Sulfatide/GM1 activator;Contains: Saposin-C;AltName: Full=A1 activator;AltName: Full=Co-beta-glucosidase;Alt…	NA	+
P55327	Tumor protein D52;AltName: Full=Protein N8	NA	+
Q96PY5	Formin-like protein 2;AltName: Full=Formin homology 2 domain-containing protein 2	NA	+
Q16143	Beta-synuclein	NA	+
P07355	Annexin A2;AltName: Full=Annexin II;AltName: Full=Annexin-2;AltName: Full=Calpactin I heavy chain;AltName: Full=Calpactin-1 heavy chain;AltName: Full=Chromobindin-8;AltName: Full=Lipocortin II;AltName: Full=Placental anticoagulant protein IV;Short=PAP-IV;AltName: Full=Protein I;AltName: Full=p36	NA	+
O94811	Tubulin polymerization-promoting protein;Short=TPPP;AltName: Full=25 kDa brain-specific protein;AltName: Full=TPPP/p25;AltName: Full=p24;AltName: Full=p25-alpha	NA	+
P17980	26S protease regulatory subunit 6A;AltName: Full=26S proteasome AAA-ATPase subunit RPT5;AltName: Full=Proteasome 26S subunit ATPase 3;AltName: Full=Proteasome subunit P50;AltName: Full=Tat-binding protein 1;Short=TBP-1	NA	+
Q9Y6D5	Brefeldin A-inhibited guanine nucleotide-exchange protein 2;Short=Brefeldin A-inhibited GEP 2;AltName: Full=ADP-ribosylation factor guanine nucleotide-exchange factor 2	NA	+
P02649	Apolipoprotein E;Short=Apo-E;Flags: Precursor	NA	+
P46379	Large proline-rich protein BAG6;AltName: Full=BAG family molecular chaperone regulator 6;AltName: Full=BCL2-associated athanogene 6;Short=BAG-6;Short=BAG6;AltName: Full=HLA-B-associated transcript 3;AltName: Full=Protein G3;AltName: Full=Protein Scythe	NA	+
P62136	Serine/threonine-protein phosphatase PP1-alpha catalytic subunit;Short=PP-1A	NA	+
P29218	Inositol monophosphatase 1;Short=IMP 1;Short=IMPase 1;AltName: Full=D-galactose 1-phosphate phosphatase;AltName: Full=Inositol-1(or 4)-monophosphatase 1;AltName: Full=Lithium-sensitive myo-inositol monophosphatase A1	NA	+
O75146	Huntingtin-interacting protein 1-related protein;Short=HIP1-related protein;AltName: Full=Huntingtin-interacting protein 12;Short=HIP-12	NA	+
O43157	Plexin-B1;AltName: Full=Semaphorin receptor SEP;Flags: Precursor	NA	+
P12081	Histidine--tRNA ligase, cytoplasmic;AltName: Full=Histidyl-tRNA synthetase;Short=HisRS	NA	+
P51148	Ras-related protein Rab-5C;AltName: Full=L1880;AltName: Full=RAB5L	NA	+
P20073	Annexin A7;AltName: Full=Annexin VII;AltName: Full=Annexin-7;AltName: Full=Synexin	NA	+
Q12840	Kinesin heavy chain isoform 5A;AltName: Full=Kinesin heavy chain neuron-specific 1;AltName: Full=Neuronal kinesin heavy chain;Short=NKHC	NA	+
P41252	Isoleucine--tRNA ligase, cytoplasmic;AltName: Full=Isoleucyl-tRNA synthetase;Short=IRS;Short=IleRS	NA	+
Q92973	Transportin-1;AltName: Full=Importin beta-2;AltName: Full=Karyopherin beta-2;AltName: Full=M9 region interaction protein;Short=MIP	NA	+
P01861	Ig gamma-4 chain C region	NA	+
A0MZ66	Shootin-1;AltName: Full=Shootin1	NA	+
P61586	Transforming protein RhoA;AltName: Full=Rho cDNA clone 12;Short=h12;Flags: Precursor	NA	+
P43007	Neutral amino acid transporter A;AltName: Full=Alanine/serine/cysteine/threonine transporter 1;Short=ASCT-1;AltName: Full=SATT;AltName: Full=Solute carrier family 1 member 4	NA	+
Q9UQ80	Proliferation-associated protein 2G4;AltName: Full=Cell cycle protein p38-2G4 homolog;Short=hG4-1;AltName: Full=ErbB3-binding protein 1	NA	+
O43813	LanC-like protein 1;AltName: Full=40 kDa erythrocyte membrane protein;Short=p40	NA	+
P14550	Alcohol dehydrogenase [NADP(+)];AltName: Full=Aldehyde reductase;AltName: Full=Aldo-keto reductase family 1 member A1	NA	+
P12270	Nucleoprotein TPR;AltName: Full=Megator;AltName: Full=NPC-associated intranuclear protein;AltName: Full=Translocated promoter region protein	NA	+
Q9Y2K9	Syntaxin-binding protein 5-like;AltName: Full=Lethal(2) giant larvae protein homolog 4;AltName: Full=Tomosyn-2	NA	+
Q92561	Phytanoyl-CoA hydroxylase-interacting protein;AltName: Full=Phytanoyl-CoA hydroxylase-associated protein 1;Short=PAHX-AP1;Short=PAHXAP1	NA	+
P22059	Oxysterol-binding protein 1	NA	+
Q9BXW6	Oxysterol-binding protein-related protein 1;Short=ORP-1;Short=OSBP-related protein 1	NA	+
Q6IBS0	Twinfilin-2;AltName: Full=A6-related protein;Short=hA6RP;AltName: Full=Protein tyrosine kinase 9-like;AltName: Full=Twinfilin-1-like protein	NA	+
Q86YM7	Homer protein homolog 1;Short=Homer-1	NA	+
P19086	Guanine nucleotide-binding protein G(z) subunit alpha;AltName: Full=G(x) alpha chain;AltName: Full=Gz-alpha	NA	+
P63151	Serine/threonine-protein phosphatase 2A 55 kDa regulatory subunit B alpha isoform;AltName: Full=PP2A subunit B isoform B55-alpha;AltName: Full=PP2A subunit B isoform PR55-alpha;AltName: Full=PP2A subunit B isoform R2-alpha;AltName: Full=PP2A subunit B isoform alpha	NA	+
Q9ULP9	TBC1 domain family member 24	NA	+
Q15029	116 kDa U5 small nuclear ribonucleoprotein component;AltName: Full=Elongation factor Tu GTP-binding domain-containing protein 2;AltName: Full=SNU114 homolog;Short=hSNU114;AltName: Full=U5 snRNP-specific protein, 116 kDa;Short=U5-116 kDa	NA	+
Q8IU85	Calcium/calmodulin-dependent protein kinase type 1D;AltName: Full=CaM kinase I delta;Short=CaM kinase ID;Short=CaM-KI delta;Short=CaMKI delta;Short=CaMKID;AltName: Full=CaMKI-like protein kinase;Short=CKLiK	NA	+
Q9UPW8	Protein unc-13 homolog A;AltName: Full=Munc13-1	NA	+
P10645	Chromogranin-A;Short=CgA;AltName: Full=Pituitary secretory protein I;Short=SP-I;Contains: Vasostatin-1;AltName: Full=Vasostatin I;Contains: Vasostatin-2;AltName: Full=Vasostatin II;Contains: EA-92;Contains: ES-43;Contains: Pancreastatin;Contains: SS-18;Contains: WA-8;Contains: WE-14;Contains: LF-19;Contains: Catestatin;AltName: Full=SL21;Contains: AL-11;Contains: GV-19;Contains: GR-44;Contains: E…	NA	+
P25786	Proteasome subunit alpha type-1;AltName: Full=30 kDa prosomal protein;Short=PROS-30;AltName: Full=Macropain subunit C2;AltName: Full=Multicatalytic endopeptidase complex subunit C2;AltName: Full=Proteasome component C2;AltName: Full=Proteasome nu chain	NA	+
Q13596	Sorting nexin-1	NA	+
Q15111	Inactive phospholipase C-like protein 1;Short=PLC-L1;AltName: Full=Phospholipase C-deleted in lung carcinoma;AltName: Full=Phospholipase C-related but catalytically inactive protein;Short=PRIP	NA	+
P60842	Eukaryotic initiation factor 4A-I;Short=eIF-4A-I;Short=eIF4A-I;AltName: Full=ATP-dependent RNA helicase eIF4A-1	NA	+
Q9UGV2	Protein NDRG3;AltName: Full=N-myc downstream-regulated gene 3 protein	NA	+
Q14738	Serine/threonine-protein phosphatase 2A 56 kDa regulatory subunit delta isoform;AltName: Full=PP2A B subunit isoform B'-delta;AltName: Full=PP2A B subunit isoform B56-delta;AltName: Full=PP2A B subunit isoform PR61-delta;AltName: Full=PP2A B subunit isoform R5-delta	NA	+
Q7Z6L0	Proline-rich transmembrane protein 2;AltName: Full=Dispanin subfamily B member 3;Short=DSPB3	NA	+
Q9UNM6	26S proteasome non-ATPase regulatory subunit 13;AltName: Full=26S proteasome regulatory subunit RPN9;AltName: Full=26S proteasome regulatory subunit S11;AltName: Full=26S proteasome regulatory subunit p40.5	NA	+
Q9Y6K8	Adenylate kinase isoenzyme 5;Short=AK 5;AltName: Full=ATP-AMP transphosphorylase 5	NA	+
P02647	Apolipoprotein A-I;Short=Apo-AI;Short=ApoA-I;AltName: Full=Apolipoprotein A1;Contains: Proapolipoprotein A-I;Short=ProapoA-I;Contains: Truncated apolipoprotein A-I;AltName: Full=Apolipoprotein A-I(1-242);Flags: Precursor	NA	+
P06737	Glycogen phosphorylase, liver form	NA	+
P62820	Ras-related protein Rab-1A;AltName: Full=YPT1-related protein	NA	+
Q9UPV7	PHD finger protein 24	NA	+
P56192	Methionine--tRNA ligase, cytoplasmic;AltName: Full=Methionyl-tRNA synthetase;Short=MetRS	NA	+
P14415	Sodium/potassium-transporting ATPase subunit beta-2;AltName: Full=Adhesion molecule in glia;Short=AMOG;AltName: Full=Sodium/potassium-dependent ATPase subunit beta-2	NA	+
P42263	Glutamate receptor 3;Short=GluR-3;AltName: Full=AMPA-selective glutamate receptor 3;AltName: Full=GluR-C;AltName: Full=GluR-K3;AltName: Full=Glutamate receptor ionotropic, AMPA 3;Short=GluA3;Flags: Precursor	NA	+
O15523	ATP-dependent RNA helicase DDX3Y;AltName: Full=DEAD box protein 3, Y-chromosomal	NA	+
Q8TAM6	Ermin;AltName: Full=Juxtanodin;Short=JN	NA	+
Q9ULV4	Coronin-1C;AltName: Full=Coronin-3;AltName: Full=hCRNN4	NA	+
P17612	cAMP-dependent protein kinase catalytic subunit alpha;Short=PKA C-alpha	NA	+
P13667	Protein disulfide-isomerase A4;AltName: Full=Endoplasmic reticulum resident protein 70;Short=ER protein 70;Short=ERp70;AltName: Full=Endoplasmic reticulum resident protein 72;Short=ER protein 72;Short=ERp-72;Short=ERp72;Flags: Precursor	NA	+
P08754	Guanine nucleotide-binding protein G(k) subunit alpha;AltName: Full=G(i) alpha-3	NA	+
Q15042	Rab3 GTPase-activating protein catalytic subunit;AltName: Full=RAB3 GTPase-activating protein 130 kDa subunit;AltName: Full=Rab3-GAP p130;Short=Rab3-GAP	NA	+
P43490	Nicotinamide phosphoribosyltransferase;Short=NAmPRTase;Short=Nampt;AltName: Full=Pre-B-cell colony-enhancing factor 1;Short=Pre-B cell-enhancing factor;AltName: Full=Visfatin	NA	+
Q9Y281	Cofilin-2;AltName: Full=Cofilin, muscle isoform	NA	+
P37802	Transgelin-2;AltName: Full=Epididymis tissue protein Li 7e;AltName: Full=SM22-alpha homolog	NA	+
Q14247	Src substrate cortactin;AltName: Full=Amplaxin;AltName: Full=Oncogene EMS1	NA	+
O43396	Thioredoxin-like protein 1;AltName: Full=32 kDa thioredoxin-related protein	NA	+
Q8N9R8	Protein SCAI;AltName: Full=Suppressor of cancer cell invasion protein	NA	+
P11413	Glucose-6-phosphate 1-dehydrogenase;Short=G6PD	NA	+
P36873	Serine/threonine-protein phosphatase PP1-gamma catalytic subunit;Short=PP-1G;AltName: Full=Protein phosphatase 1C catalytic subunit	NA	+
Q92859	Neogenin;AltName: Full=Immunoglobulin superfamily DCC subclass member 2;Flags: Precursor	NA	+
Q8NI08	Nuclear receptor coactivator 7;AltName: Full=140 kDa estrogen receptor-associated protein;AltName: Full=Estrogen nuclear receptor coactivator 1	NA	+
P54727	UV excision repair protein RAD23 homolog B;Short=HR23B;Short=hHR23B;AltName: Full=XP-C repair-complementing complex 58 kDa protein;Short=p58	NA	+
Q02153	Guanylate cyclase soluble subunit beta-1;Short=GCS-beta-1;AltName: Full=Guanylate cyclase soluble subunit beta-3;Short=GCS-beta-3;AltName: Full=Soluble guanylate cyclase small subunit	NA	+
P78356	Phosphatidylinositol 5-phosphate 4-kinase type-2 beta;AltName: Full=1-phosphatidylinositol 5-phosphate 4-kinase 2-beta;AltName: Full=Diphosphoinositide kinase 2-beta;AltName: Full=Phosphatidylinositol 5-phosphate 4-kinase type II beta;Short=PI(5)P 4-kinase type II beta;Short=PIP4KII-beta;AltName: Full=PtdIns(5)P-4-kinase isoform 2-beta	NA	+
Q92696	Geranylgeranyl transferase type-2 subunit alpha;AltName: Full=Geranylgeranyl transferase type II subunit alpha;AltName: Full=Rab geranyl-geranyltransferase subunit alpha;Short=Rab GG transferase alpha;Short=Rab GGTase alpha;AltName: Full=Rab geranylgeranyltransferase subunit alpha	NA	+
Q9BXS5	AP-1 complex subunit mu-1;AltName: Full=AP-mu chain family member mu1A;AltName: Full=Adaptor protein complex AP-1 subunit mu-1;AltName: Full=Adaptor-related protein complex 1 subunit mu-1;AltName: Full=Clathrin assembly protein complex 1 mu-1 medium chain 1;AltName: Full=Clathrin coat assembly protein AP47;AltName: Full=Clathrin coat-associated protein AP47;AltName: Full=Golgi adaptor HA1/AP1 ada…	NA	+
Q9H0B6	Kinesin light chain 2;Short=KLC 2	NA	+
Q9HDC9	Adipocyte plasma membrane-associated protein;AltName: Full=Protein BSCv	NA	+
Q8NFH8	RalBP1-associated Eps domain-containing protein 2;AltName: Full=Partner of RalBP1;AltName: Full=RalBP1-interacting protein 2	NA	+
Q6H8Q1	Actin-binding LIM protein 2;Short=abLIM-2;AltName: Full=Actin-binding LIM protein family member 2	NA	+
Q9Y570	Protein phosphatase methylesterase 1;Short=PME-1	NA	+
P68400	Casein kinase II subunit alpha;Short=CK II alpha	NA	+
O14787	Transportin-2;AltName: Full=Karyopherin beta-2b	NA	+
Q53H12	Acylglycerol kinase, mitochondrial;Short=hAGK;AltName: Full=Multiple substrate lipid kinase;Short=HsMuLK;Short=MuLK;Short=Multi-substrate lipid kinase;Flags: Precursor	NA	+
P35613	Basigin;AltName: Full=5F7;AltName: Full=Collagenase stimulatory factor;AltName: Full=Extracellular matrix metalloproteinase inducer;Short=EMMPRIN;AltName: Full=Leukocyte activation antigen M6;AltName: Full=OK blood group antigen;AltName: Full=Tumor cell-derived collagenase stimulatory factor;Short=TCSF;AltName: CD_antigen=CD147;Flags: Precursor	NA	+
O00231	26S proteasome non-ATPase regulatory subunit 11;AltName: Full=26S proteasome regulatory subunit RPN6;AltName: Full=26S proteasome regulatory subunit S9;AltName: Full=26S proteasome regulatory subunit p44.5	NA	+
Q9Y230	RuvB-like 2;AltName: Full=48 kDa TATA box-binding protein-interacting protein;Short=48 kDa TBP-interacting protein;AltName: Full=51 kDa erythrocyte cytosolic protein;Short=ECP-51;AltName: Full=INO80 complex subunit J;AltName: Full=Repressing pontin 52;Short=Reptin 52;AltName: Full=TIP49b;AltName: Full=TIP60-associated protein 54-beta;Short=TAP54-beta	NA	+
P60891	Ribose-phosphate pyrophosphokinase 1;AltName: Full=PPRibP;AltName: Full=Phosphoribosyl pyrophosphate synthase I;Short=PRS-I	NA	+
Q9UNS2	COP9 signalosome complex subunit 3;Short=SGN3;Short=Signalosome subunit 3;AltName: Full=JAB1-containing signalosome subunit 3	NA	+
Q16775	Hydroxyacylglutathione hydrolase, mitochondrial;AltName: Full=Glyoxalase II;Short=Glx II;Flags: Precursor	NA	+
Q96PE3	Type I inositol 3,4-bisphosphate 4-phosphatase;AltName: Full=Inositol polyphosphate 4-phosphatase type I	NA	+
Q14515	SPARC-like protein 1;AltName: Full=High endothelial venule protein;Short=Hevin;AltName: Full=MAST 9;Flags: Precursor	NA	+
O75044	SLIT-ROBO Rho GTPase-activating protein 2;Short=srGAP2;AltName: Full=Formin-binding protein 2;AltName: Full=Rho GTPase-activating protein 34	NA	+
O15031	Plexin-B2;AltName: Full=MM1;Flags: Precursor	NA	+
Q8TB36	Ganglioside-induced differentiation-associated protein 1;Short=GDAP1	NA	+
Q96GD0	Pyridoxal phosphate phosphatase;Short=PLP phosphatase;AltName: Full=Chronophin	NA	+
Q8NFW8	N-acylneuraminate cytidylyltransferase;AltName: Full=CMP-N-acetylneuraminic acid synthase;Short=CMP-NeuNAc synthase	NA	+
Q9ULJ8	Neurabin-1;AltName: Full=Neurabin-I;AltName: Full=Neural tissue-specific F-actin-binding protein I;AltName: Full=Protein phosphatase 1 regulatory subunit 9A	NA	+
P09110	3-ketoacyl-CoA thiolase, peroxisomal;AltName: Full=Acetyl-CoA acyltransferase;AltName: Full=Beta-ketothiolase;AltName: Full=Peroxisomal 3-oxoacyl-CoA thiolase;Flags: Precursor	NA	+
P20936	Ras GTPase-activating protein 1;Short=GAP;Short=GTPase-activating protein;Short=RasGAP;AltName: Full=Ras p21 protein activator;AltName: Full=p120GAP	NA	+
Q96E17	Ras-related protein Rab-3C	NA	+
O00401	Neural Wiskott-Aldrich syndrome protein;Short=N-WASP	NA	+
Q13449	Limbic system-associated membrane protein;Short=LSAMP;AltName: Full=IgLON family member 3;Flags: Precursor	NA	+
P22694	cAMP-dependent protein kinase catalytic subunit beta;Short=PKA C-beta	NA	+
Q14344	Guanine nucleotide-binding protein subunit alpha-13;Short=G alpha-13;Short=G-protein subunit alpha-13	NA	+
Q13740	CD166 antigen;AltName: Full=Activated leukocyte cell adhesion molecule;AltName: CD_antigen=CD166;Flags: Precursor	NA	+
O75334	Liprin-alpha-2;AltName: Full=Protein tyrosine phosphatase receptor type f polypeptide-interacting protein alpha-2;Short=PTPRF-interacting protein alpha-2	NA	+
O75335	Liprin-alpha-4;AltName: Full=Protein tyrosine phosphatase receptor type f polypeptide-interacting protein alpha-4;Short=PTPRF-interacting protein alpha-4	NA	+
P31943	Heterogeneous nuclear ribonucleoprotein H;Short=hnRNP H;Contains: Heterogeneous nuclear ribonucleoprotein H, N-terminally processed	NA	+
Q02978	Mitochondrial 2-oxoglutarate/malate carrier protein;Short=OGCP;AltName: Full=Solute carrier family 25 member 11	NA	+
Q96JH7	Deubiquitinating protein VCIP135;AltName: Full=Valosin-containing protein p97/p47 complex-interacting protein 1;AltName: Full=Valosin-containing protein p97/p47 complex-interacting protein p135;Short=VCP/p47 complex-interacting 135-kDa protein	NA	+
P53041	Serine/threonine-protein phosphatase 5;Short=PP5;AltName: Full=Protein phosphatase T;Short=PP-T;Short=PPT	NA	+
P13796	Plastin-2;AltName: Full=L-plastin;AltName: Full=LC64P;AltName: Full=Lymphocyte cytosolic protein 1;Short=LCP-1	NA	+
P21964	Catechol O-methyltransferase	NA	+
Q9NZW5	MAGUK p55 subfamily member 6;AltName: Full=Veli-associated MAGUK 1;Short=VAM-1	NA	+
Q13303	Voltage-gated potassium channel subunit beta-2;AltName: Full=K(+) channel subunit beta-2;AltName: Full=Kv-beta-2;Short=hKvbeta2	NA	+
Q15393	Splicing factor 3B subunit 3;AltName: Full=Pre-mRNA-splicing factor SF3b 130 kDa subunit;Short=SF3b130;AltName: Full=STAF130;AltName: Full=Spliceosome-associated protein 130;Short=SAP 130	NA	+
P60981	Destrin;AltName: Full=Actin-depolymerizing factor;Short=ADF	NA	+
Q8IWQ3	Serine/threonine-protein kinase BRSK2;AltName: Full=Brain-selective kinase 2;AltName: Full=Brain-specific serine/threonine-protein kinase 2;Short=BR serine/threonine-protein kinase 2;AltName: Full=Serine/threonine-protein kinase 29;AltName: Full=Serine/threonine-protein kinase SAD-A	NA	+
Q9NZ56	Formin-2	NA	+
Q12768	WASH complex subunit strumpellin;AltName: Full=Strumpellin	NA	+
P61020	Ras-related protein Rab-5B	NA	+
O00139	Kinesin-like protein KIF2A;AltName: Full=Kinesin-2;Short=hK2	NA	+
P61201	COP9 signalosome complex subunit 2;Short=SGN2;Short=Signalosome subunit 2;AltName: Full=Alien homolog;AltName: Full=JAB1-containing signalosome subunit 2;AltName: Full=Thyroid receptor-interacting protein 15;Short=TR-interacting protein 15;Short=TRIP-15	NA	+
Q08AM6	Protein VAC14 homolog;AltName: Full=Tax1-binding protein 2	NA	+
Q9H0Q0	Protein FAM49A	NA	+
P36915	Guanine nucleotide-binding protein-like 1;AltName: Full=GTP-binding protein HSR1	NA	+
Q96C19	EF-hand domain-containing protein D2;AltName: Full=Swiprosin-1	NA	+
P11766	Alcohol dehydrogenase class-3;AltName: Full=Alcohol dehydrogenase 5;AltName: Full=Alcohol dehydrogenase class chi chain;AltName: Full=Alcohol dehydrogenase class-III;AltName: Full=Glutathione-dependent formaldehyde dehydrogenase;Short=FALDH;Short=FDH;Short=GSH-FDH;AltName: Full=S-(hydroxymethyl)glutathione dehydrogenase	NA	+
P63241	Eukaryotic translation initiation factor 5A-1;Short=eIF-5A-1;Short=eIF-5A1;AltName: Full=Eukaryotic initiation factor 5A isoform 1;Short=eIF-5A;AltName: Full=Rev-binding factor;AltName: Full=eIF-4D	NA	+
Q07021	Complement component 1 Q subcomponent-binding protein, mitochondrial;AltName: Full=ASF/SF2-associated protein p32;AltName: Full=Glycoprotein gC1qBP;Short=C1qBP;AltName: Full=Hyaluronan-binding protein 1;AltName: Full=Mitochondrial matrix protein p32;AltName: Full=gC1q-R protein;AltName: Full=p33;Flags: Precursor	NA	+
Q15257	Serine/threonine-protein phosphatase 2A activator;AltName: Full=PP2A, subunit B', PR53 isoform;AltName: Full=Phosphotyrosyl phosphatase activator;Short=PTPA;AltName: Full=Serine/threonine-protein phosphatase 2A regulatory subunit 4;AltName: Full=Serine/threonine-protein phosphatase 2A regulatory subunit B'	NA	+
Q684P5	Rap1 GTPase-activating protein 2;Short=Rap1GAP2;AltName: Full=GTPase-activating Rap/Ran-GAP domain-like protein 4	NA	+
Q13616	Cullin-1;Short=CUL-1	NA	+
Q9HC38	Glyoxalase domain-containing protein 4	NA	+
Q15286	Ras-related protein Rab-35;AltName: Full=GTP-binding protein RAY;AltName: Full=Ras-related protein Rab-1C	NA	+
Q9UNZ2	NSFL1 cofactor p47;AltName: Full=UBX domain-containing protein 2C;AltName: Full=p97 cofactor p47	NA	+
P18085	ADP-ribosylation factor 4	NA	+
Q9Y639	Neuroplastin;AltName: Full=Stromal cell-derived receptor 1;Short=SDR-1;Flags: Precursor	NA	+
Q12905	Interleukin enhancer-binding factor 2;AltName: Full=Nuclear factor of activated T-cells 45 kDa	NA	+
Q14914	Prostaglandin reductase 1;Short=PRG-1;AltName: Full=15-oxoprostaglandin 13-reductase;AltName: Full=NADP-dependent leukotriene B4 12-hydroxydehydrogenase	NA	+
Q92783	Signal transducing adapter molecule 1;Short=STAM-1	NA	+
Q8WWI1	LIM domain only protein 7;Short=LMO-7;AltName: Full=F-box only protein 20;AltName: Full=LOMP	NA	+
Q9UPP5	Uncharacterized protein KIAA1107	NA	+
Q08174	Protocadherin-1;AltName: Full=Cadherin-like protein 1;AltName: Full=Protocadherin-42;Short=PC42;Flags: Precursor	NA	+
Q9BXM9	FSD1-like protein;AltName: Full=Coiled-coil domain-containing protein 10;AltName: Full=FSD1 N-terminal-like protein	NA	+
P01859	Ig gamma-2 chain C region	NA	+
O60506	Heterogeneous nuclear ribonucleoprotein Q;Short=hnRNP Q;AltName: Full=Glycine- and tyrosine-rich RNA-binding protein;Short=GRY-RBP;AltName: Full=NS1-associated protein 1;AltName: Full=Synaptotagmin-binding, cytoplasmic RNA-interacting protein	NA	+
O60518	Ran-binding protein 6;Short=RanBP6	NA	+
O75077	Disintegrin and metalloproteinase domain-containing protein 23;Short=ADAM 23;AltName: Full=Metalloproteinase-like, disintegrin-like, and cysteine-rich protein 3;Short=MDC-3;Flags: Precursor	NA	+
Q14166	Tubulin--tyrosine ligase-like protein 12	NA	+
P09382	Galectin-1;Short=Gal-1;AltName: Full=14 kDa laminin-binding protein;Short=HLBP14;AltName: Full=14 kDa lectin;AltName: Full=Beta-galactoside-binding lectin L-14-I;AltName: Full=Galaptin;AltName: Full=HBL;AltName: Full=HPL;AltName: Full=Lactose-binding lectin 1;AltName: Full=Lectin galactoside-binding soluble 1;AltName: Full=Putative MAPK-activating protein PM12;AltName: Full=S-Lac lectin 1	NA	+
P61601	Neurocalcin-delta	NA	+
Q9UPQ0	LIM and calponin homology domains-containing protein 1	NA	+
Q9BW30	Tubulin polymerization-promoting protein family member 3;AltName: Full=TPPP/p20	NA	+
P51608	Methyl-CpG-binding protein 2;Short=MeCp-2 protein;Short=MeCp2	NA	+
Q8N4C8	Misshapen-like kinase 1;AltName: Full=GCK family kinase MiNK;AltName: Full=MAPK/ERK kinase kinase kinase 6;Short=MEK kinase kinase 6;Short=MEKKK 6;AltName: Full=Misshapen/NIK-related kinase;AltName: Full=Mitogen-activated protein kinase kinase kinase kinase 6	NA	+
Q96AC1	Fermitin family homolog 2;AltName: Full=Kindlin-2;AltName: Full=Mitogen-inducible gene 2 protein;Short=MIG-2;AltName: Full=Pleckstrin homology domain-containing family C member 1;Short=PH domain-containing family C member 1	NA	+
Q15349	Ribosomal protein S6 kinase alpha-2;Short=S6K-alpha-2;AltName: Full=90 kDa ribosomal protein S6 kinase 2;Short=p90-RSK 2;Short=p90RSK2;AltName: Full=MAP kinase-activated protein kinase 1c;Short=MAPK-activated protein kinase 1c;Short=MAPKAP kinase 1c;Short=MAPKAPK-1c;AltName: Full=Ribosomal S6 kinase 3;Short=RSK-3;AltName: Full=pp90RSK3	NA	+
Q6P2I3	Fumarylacetoacetate hydrolase domain-containing protein 2B	NA	+
P25787	Proteasome subunit alpha type-2;AltName: Full=Macropain subunit C3;AltName: Full=Multicatalytic endopeptidase complex subunit C3;AltName: Full=Proteasome component C3	NA	+
P35221	Catenin alpha-1;AltName: Full=Alpha E-catenin;AltName: Full=Cadherin-associated protein;AltName: Full=Renal carcinoma antigen NY-REN-13	NA	+
Q9BXK5	Bcl-2-like protein 13;Short=Bcl2-L-13;AltName: Full=Bcl-rambo;AltName: Full=Protein Mil1	NA	+
P06748	Nucleophosmin;Short=NPM;AltName: Full=Nucleolar phosphoprotein B23;AltName: Full=Nucleolar protein NO38;AltName: Full=Numatrin	NA	+
P26639	Threonine--tRNA ligase, cytoplasmic;AltName: Full=Threonyl-tRNA synthetase;Short=ThrRS	NA	+
O60861	Growth arrest-specific protein 7;Short=GAS-7	NA	+
Q08AD1	Calmodulin-regulated spectrin-associated protein 2;AltName: Full=Calmodulin-regulated spectrin-associated protein 1-like protein 1	NA	+
P78417	Glutathione S-transferase omega-1;Short=GSTO-1;AltName: Full=Glutathione S-transferase omega 1-1;Short=GSTO 1-1;AltName: Full=Glutathione-dependent dehydroascorbate reductase;AltName: Full=Monomethylarsonic acid reductase;Short=MMA(V) reductase;AltName: Full=S-(Phenacyl)glutathione reductase;Short=SPG-R	NA	+
Q01469	Fatty acid-binding protein, epidermal;AltName: Full=Epidermal-type fatty acid-binding protein;Short=E-FABP;AltName: Full=Fatty acid-binding protein 5;AltName: Full=Psoriasis-associated fatty acid-binding protein homolog;Short=PA-FABP	NA	+
P49841	Glycogen synthase kinase-3 beta;Short=GSK-3 beta;AltName: Full=Serine/threonine-protein kinase GSK3B	NA	+
O43592	Exportin-T;AltName: Full=Exportin(tRNA);AltName: Full=tRNA exportin	NA	+
Q9Y2E4	Disco-interacting protein 2 homolog C;Short=DIP2 homolog C	NA	+
P02794	Ferritin heavy chain;Short=Ferritin H subunit;AltName: Full=Cell proliferation-inducing gene 15 protein;Contains: Ferritin heavy chain, N-terminally processed	NA	+
P49840	Glycogen synthase kinase-3 alpha;Short=GSK-3 alpha;AltName: Full=Serine/threonine-protein kinase GSK3A	NA	+
Q5T0D9	Tumor protein p63-regulated gene 1-like protein;AltName: Full=Mossy fiber terminal-associated vertebrate-specific presynaptic protein;AltName: Full=Protein FAM79A	NA	+
O95394	Phosphoacetylglucosamine mutase;Short=PAGM;AltName: Full=Acetylglucosamine phosphomutase;AltName: Full=N-acetylglucosamine-phosphate mutase;AltName: Full=Phosphoglucomutase-3;Short=PGM 3	NA	+
P23246	Splicing factor, proline- and glutamine-rich;AltName: Full=100 kDa DNA-pairing protein;Short=hPOMp100;AltName: Full=DNA-binding p52/p100 complex, 100 kDa subunit;AltName: Full=Polypyrimidine tract-binding protein-associated-splicing factor;Short=PSF;Short=PTB-associated-splicing factor	NA	+
P00492	Hypoxanthine-guanine phosphoribosyltransferase;Short=HGPRT;Short=HGPRTase	NA	+
P21695	Glycerol-3-phosphate dehydrogenase [NAD(+)], cytoplasmic;Short=GPD-C;Short=GPDH-C	NA	+
Q99490	Arf-GAP with GTPase, ANK repeat and PH domain-containing protein 2;Short=AGAP-2;AltName: Full=Centaurin-gamma-1;Short=Cnt-g1;AltName: Full=GTP-binding and GTPase-activating protein 2;Short=GGAP2;AltName: Full=Phosphatidylinositol 3-kinase enhancer;Short=PIKE	NA	+
Q7RTP6	Protein-methionine sulfoxide oxidase MICAL3;AltName: Full=Molecule interacting with CasL protein 3;Short=MICAL-3	NA	+
Q5T5P2	Sickle tail protein homolog	NA	+
Q9Y263	Phospholipase A-2-activating protein;Short=PLA2P;Short=PLAP	NA	+
P21912	Succinate dehydrogenase [ubiquinone] iron-sulfur subunit, mitochondrial;AltName: Full=Iron-sulfur subunit of complex II;Short=Ip;Flags: Precursor	NA	+
Q9Y3S1	Serine/threonine-protein kinase WNK2;AltName: Full=Antigen NY-CO-43;AltName: Full=Protein kinase lysine-deficient 2;AltName: Full=Protein kinase with no lysine 2;AltName: Full=Serologically defined colon cancer antigen 43	NA	+
O75828	Carbonyl reductase [NADPH] 3;AltName: Full=NADPH-dependent carbonyl reductase 3;AltName: Full=Short chain dehydrogenase/reductase family 21C member 2	NA	+
P15531	Nucleoside diphosphate kinase A;Short=NDK A;Short=NDP kinase A;AltName: Full=Granzyme A-activated DNase;Short=GAAD;AltName: Full=Metastasis inhibition factor nm23;AltName: Full=NM23-H1;AltName: Full=Tumor metastatic process-associated protein	NA	+
Q99447	Ethanolamine-phosphate cytidylyltransferase;AltName: Full=CTP:phosphoethanolamine cytidylyltransferase;AltName: Full=Phosphorylethanolamine transferase	NA	+
P16435	NADPH--cytochrome P450 reductase;Short=CPR;Short=P450R	NA	+
P12955	Xaa-Pro dipeptidase;Short=X-Pro dipeptidase;AltName: Full=Imidodipeptidase;AltName: Full=Peptidase D;AltName: Full=Proline dipeptidase;Short=Prolidase	NA	+
Q15691	Microtubule-associated protein RP/EB family member 1;AltName: Full=APC-binding protein EB1;AltName: Full=End-binding protein 1;Short=EB1	NA	+
O95219	Sorting nexin-4	NA	+
Q13098	COP9 signalosome complex subunit 1;Short=SGN1;Short=Signalosome subunit 1;AltName: Full=G protein pathway suppressor 1;Short=GPS-1;AltName: Full=JAB1-containing signalosome subunit 1;AltName: Full=Protein MFH	NA	+
Q99685	Monoglyceride lipase;Short=MGL;AltName: Full=HU-K5;AltName: Full=Lysophospholipase homolog;AltName: Full=Lysophospholipase-like;AltName: Full=Monoacylglycerol lipase;Short=MAGL	NA	+
P53677	AP-3 complex subunit mu-2;AltName: Full=Adaptor-related protein complex 3 subunit mu-2;AltName: Full=Clathrin assembly protein assembly protein complex 3 mu-2 medium chain;AltName: Full=Clathrin coat assembly protein AP47 homolog 2;AltName: Full=Clathrin coat-associated protein AP47 homolog 2;AltName: Full=Golgi adaptor AP-1 47 kDa protein homolog 2;AltName: Full=HA1 47 kDa subunit homolog 2;AltN…	NA	+
Q9BY67	Cell adhesion molecule 1;AltName: Full=Immunoglobulin superfamily member 4;Short=IgSF4;AltName: Full=Nectin-like protein 2;Short=NECL-2;AltName: Full=Spermatogenic immunoglobulin superfamily;Short=SgIgSF;AltName: Full=Synaptic cell adhesion molecule;Short=SynCAM;AltName: Full=Tumor suppressor in lung cancer 1;Short=TSLC-1;Flags: Precursor	NA	+
P22392	Nucleoside diphosphate kinase B;Short=NDK B;Short=NDP kinase B;AltName: Full=C-myc purine-binding transcription factor PUF;AltName: Full=Histidine protein kinase NDKB;AltName: Full=nm23-H2	NA	+
Q14847	LIM and SH3 domain protein 1;Short=LASP-1;AltName: Full=Metastatic lymph node gene 50 protein;Short=MLN 50	NA	+
P04271	Protein S100-B;AltName: Full=S-100 protein beta chain;AltName: Full=S-100 protein subunit beta;AltName: Full=S100 calcium-binding protein B	NA	+
P02549	Spectrin alpha chain, erythrocytic 1;AltName: Full=Erythroid alpha-spectrin	NA	+
O95573	Long-chain-fatty-acid--CoA ligase 3;AltName: Full=Long-chain acyl-CoA synthetase 3;Short=LACS 3	NA	+
P62333	26S protease regulatory subunit 10B;AltName: Full=26S proteasome AAA-ATPase subunit RPT4;AltName: Full=Proteasome 26S subunit ATPase 6;AltName: Full=Proteasome subunit p42	NA	+
Q6NV74	Uncharacterized protein KIAA1211-like	NA	+
Q3LXA3	Triokinase/FMN cyclase;AltName: Full=Bifunctional ATP-dependent dihydroxyacetone kinase/FAD-AMP lyase (cyclizing);Includes: ATP-dependent dihydroxyacetone kinase;Short=DHA kinase;AltName: Full=Glycerone kinase;AltName: Full=Triokinase;AltName: Full=Triose kinase;Includes: FAD-AMP lyase (cyclizing);AltName: Full=FAD-AMP lyase (cyclic FMN forming);AltName: Full=FMN cyclase	NA	+
Q86Y82	Syntaxin-12	NA	+
O75475	PC4 and SFRS1-interacting protein;AltName: Full=CLL-associated antigen KW-7;AltName: Full=Dense fine speckles 70 kDa protein;Short=DFS 70;AltName: Full=Lens epithelium-derived growth factor;AltName: Full=Transcriptional coactivator p75/p52	NA	+
O15240	Neurosecretory protein VGF;Contains: Neuroendocrine regulatory peptide-1;Short=NERP-1;Contains: Neuroendocrine regulatory peptide-2;Short=NERP-2;Contains: Antimicrobial peptide VGF[554-577];Flags: Precursor	NA	+
P46926	Glucosamine-6-phosphate isomerase 1;AltName: Full=Glucosamine-6-phosphate deaminase 1;Short=GNPDA 1;Short=GlcN6P deaminase 1;AltName: Full=Oscillin	NA	+
P01834	Ig kappa chain C region	NA	+
P20810	Calpastatin;AltName: Full=Calpain inhibitor;AltName: Full=Sperm BS-17 component	NA	+
Q9P1Y5	Calmodulin-regulated spectrin-associated protein 3;AltName: Full=Protein Nezha	NA	+
Q8IYB4	PEX5-related protein;AltName: Full=PEX2-related protein;AltName: Full=PEX5-like protein;AltName: Full=Peroxin-5-related protein;AltName: Full=Peroxisome biogenesis factor 5-like;AltName: Full=Tetratricopeptide repeat-containing Rab8b-interacting protein;Short=Pex5Rp;Short=TRIP8b	NA	+
Q14558	Phosphoribosyl pyrophosphate synthase-associated protein 1;Short=PRPP synthase-associated protein 1;AltName: Full=39 kDa phosphoribosypyrophosphate synthase-associated protein;Short=PAP39	NA	+
Q9H7Z7	Prostaglandin E synthase 2;AltName: Full=Membrane-associated prostaglandin E synthase-2;Short=mPGE synthase-2;AltName: Full=Microsomal prostaglandin E synthase 2;Short=mPGES-2;AltName: Full=Prostaglandin-H(2) E-isomerase;Contains: Prostaglandin E synthase 2 truncated form	NA	+
Q9Y5X3	Sorting nexin-5	NA	+
P50148	Guanine nucleotide-binding protein G(q) subunit alpha;AltName: Full=Guanine nucleotide-binding protein alpha-q	NA	+
Q9NQR4	Omega-amidase NIT2;AltName: Full=Nitrilase homolog 2	NA	+
O43242	26S proteasome non-ATPase regulatory subunit 3;AltName: Full=26S proteasome regulatory subunit RPN3;AltName: Full=26S proteasome regulatory subunit S3;AltName: Full=Proteasome subunit p58	NA	+
P78344	Eukaryotic translation initiation factor 4 gamma 2;Short=eIF-4-gamma 2;Short=eIF-4G 2;Short=eIF4G 2;AltName: Full=Death-associated protein 5;Short=DAP-5;AltName: Full=p97	NA	+
Q00577	Transcriptional activator protein Pur-alpha;AltName: Full=Purine-rich single-stranded DNA-binding protein alpha	NA	+
Q04760	Lactoylglutathione lyase;AltName: Full=Aldoketomutase;AltName: Full=Glyoxalase I;Short=Glx I;AltName: Full=Ketone-aldehyde mutase;AltName: Full=Methylglyoxalase;AltName: Full=S-D-lactoylglutathione methylglyoxal lyase	NA	+
Q13838	Spliceosome RNA helicase DDX39B;AltName: Full=56 kDa U2AF65-associated protein;AltName: Full=ATP-dependent RNA helicase p47;AltName: Full=DEAD box protein UAP56;AltName: Full=HLA-B-associated transcript 1 protein	NA	+
P55196	Afadin;AltName: Full=ALL1-fused gene from chromosome 6 protein;Short=Protein AF-6	NA	+
O75051	Plexin-A2;AltName: Full=Semaphorin receptor OCT;Flags: Precursor	NA	+
P55087	Aquaporin-4;Short=AQP-4;AltName: Full=Mercurial-insensitive water channel;Short=MIWC;AltName: Full=WCH4	NA	+
P32418	Sodium/calcium exchanger 1;AltName: Full=Na(+)/Ca(2+)-exchange protein 1;AltName: Full=Solute carrier family 8 member 1;Flags: Precursor	NA	+
Q9UMS4	Pre-mRNA-processing factor 19;AltName: Full=Nuclear matrix protein 200;AltName: Full=PRP19/PSO4 homolog;Short=hPso4;AltName: Full=Senescence evasion factor	NA	+
Q9NY33	Dipeptidyl peptidase 3;AltName: Full=Dipeptidyl aminopeptidase III;AltName: Full=Dipeptidyl arylamidase III;AltName: Full=Dipeptidyl peptidase III;Short=DPP III;AltName: Full=Enkephalinase B	NA	+
Q9H3Q1	Cdc42 effector protein 4;AltName: Full=Binder of Rho GTPases 4	NA	+
P05060	Secretogranin-1;AltName: Full=Chromogranin-B;Short=CgB;AltName: Full=Secretogranin I;Short=SgI;Contains: PE-11;Contains: GAWK peptide;Contains: CCB peptide;Flags: Precursor	NA	+
Q05086	Ubiquitin-protein ligase E3A;AltName: Full=E6AP ubiquitin-protein ligase;AltName: Full=HECT-type ubiquitin transferase E3A;AltName: Full=Human papillomavirus E6-associated protein;AltName: Full=Oncogenic protein-associated protein E6-AP;AltName: Full=Renal carcinoma antigen NY-REN-54	NA	+
Q9UHY7	Enolase-phosphatase E1;AltName: Full=2,3-diketo-5-methylthio-1-phosphopentane phosphatase;AltName: Full=MASA homolog	NA	+
Q9UJU6	Drebrin-like protein;AltName: Full=Cervical SH3P7;AltName: Full=Cervical mucin-associated protein;AltName: Full=Drebrin-F;AltName: Full=HPK1-interacting protein of 55 kDa;Short=HIP-55;AltName: Full=SH3 domain-containing protein 7	NA	+
P51513	RNA-binding protein Nova-1;AltName: Full=Neuro-oncological ventral antigen 1;AltName: Full=Onconeural ventral antigen 1;AltName: Full=Paraneoplastic Ri antigen;AltName: Full=Ventral neuron-specific protein 1	NA	+
O00232	26S proteasome non-ATPase regulatory subunit 12;AltName: Full=26S proteasome regulatory subunit RPN5;AltName: Full=26S proteasome regulatory subunit p55	NA	+
P04843	Dolichyl-diphosphooligosaccharide--protein glycosyltransferase subunit 1;AltName: Full=Dolichyl-diphosphooligosaccharide--protein glycosyltransferase 67 kDa subunit;AltName: Full=Ribophorin I;Short=RPN-I;AltName: Full=Ribophorin-1;Flags: Precursor	NA	+
P62745	Rho-related GTP-binding protein RhoB;AltName: Full=Rho cDNA clone 6;Short=h6;Flags: Precursor	NA	+
Q96JG6	Syndetin;AltName: Full=Coiled-coil domain-containing protein 132;AltName: Full=EARP/GARPII complex subunit VPS50	NA	+
O75131	Copine-3;AltName: Full=Copine III	NA	+
P46109	Crk-like protein	NA	+
Q99613	Eukaryotic translation initiation factor 3 subunit C;Short=eIF3c;AltName: Full=Eukaryotic translation initiation factor 3 subunit 8;AltName: Full=eIF3 p110	NA	+
Q96RR4	Calcium/calmodulin-dependent protein kinase kinase 2;Short=CaM-KK 2;Short=CaM-kinase kinase 2;Short=CaMKK 2;AltName: Full=Calcium/calmodulin-dependent protein kinase kinase beta;Short=CaM-KK beta;Short=CaM-kinase kinase beta;Short=CaMKK beta	NA	+
Q16566	Calcium/calmodulin-dependent protein kinase type IV;Short=CaMK IV;AltName: Full=CaM kinase-GR	NA	+
Q16864	V-type proton ATPase subunit F;Short=V-ATPase subunit F;AltName: Full=V-ATPase 14 kDa subunit;AltName: Full=Vacuolar proton pump subunit F	NA	+
P45985	Dual specificity mitogen-activated protein kinase kinase 4;Short=MAP kinase kinase 4;Short=MAPKK 4;AltName: Full=JNK-activating kinase 1;AltName: Full=MAPK/ERK kinase 4;Short=MEK 4;AltName: Full=SAPK/ERK kinase 1;Short=SEK1;AltName: Full=Stress-activated protein kinase kinase 1;Short=SAPK kinase 1;Short=SAPKK-1;Short=SAPKK1;AltName: Full=c-Jun N-terminal kinase kinase 1;Short=JNKK	NA	+
Q9Y2Z0	Protein SGT1 homolog;AltName: Full=Protein 40-6-3;AltName: Full=Sgt1;AltName: Full=Suppressor of G2 allele of SKP1 homolog	NA	+
Q01064	Calcium/calmodulin-dependent 3',5'-cyclic nucleotide phosphodiesterase 1B;Short=Cam-PDE 1B;AltName: Full=63 kDa Cam-PDE	NA	+
P53779	Mitogen-activated protein kinase 10;Short=MAP kinase 10;Short=MAPK 10;AltName: Full=MAP kinase p49 3F12;AltName: Full=Stress-activated protein kinase 1b;Short=SAPK1b;AltName: Full=Stress-activated protein kinase JNK3;AltName: Full=c-Jun N-terminal kinase 3	NA	+
P10412	Histone H1.4;AltName: Full=Histone H1b;AltName: Full=Histone H1s-4	NA	+
Q8IZP0	Abl interactor 1;AltName: Full=Abelson interactor 1;Short=Abi-1;AltName: Full=Abl-binding protein 4;Short=AblBP4;AltName: Full=Eps8 SH3 domain-binding protein;Short=Eps8-binding protein;AltName: Full=Nap1-binding protein;Short=Nap1BP;AltName: Full=Spectrin SH3 domain-binding protein 1;AltName: Full=e3B1	NA	+
Q9UNA1	Rho GTPase-activating protein 26;AltName: Full=GTPase regulator associated with focal adhesion kinase;AltName: Full=Oligophrenin-1-like protein;AltName: Full=Rho-type GTPase-activating protein 26	NA	+
Q15233	Non-POU domain-containing octamer-binding protein;Short=NonO protein;AltName: Full=54 kDa nuclear RNA- and DNA-binding protein;AltName: Full=55 kDa nuclear protein;AltName: Full=DNA-binding p52/p100 complex, 52 kDa subunit;AltName: Full=NMT55;AltName: Full=p54(nrb);Short=p54nrb	NA	+
P55010	Eukaryotic translation initiation factor 5;Short=eIF-5	NA	+
Q9NRW7	Vacuolar protein sorting-associated protein 45;Short=h-VPS45;Short=hlVps45	NA	+
Q15276	Rab GTPase-binding effector protein 1;AltName: Full=Rabaptin-4;AltName: Full=Rabaptin-5;AltName: Full=Rabaptin-5alpha;AltName: Full=Renal carcinoma antigen NY-REN-17	NA	+
Q9UQ03	Coronin-2B;AltName: Full=Coronin-like protein C;Short=Clipin-C;AltName: Full=Protein FC96	NA	+
P46939	Utrophin;AltName: Full=Dystrophin-related protein 1;Short=DRP-1	NA	+
P29992	Guanine nucleotide-binding protein subunit alpha-11;Short=G alpha-11;Short=G-protein subunit alpha-11;AltName: Full=Guanine nucleotide-binding protein G(y) subunit alpha	NA	+
Q5JPE7	Nodal modulator 2;AltName: Full=pM5 protein 2;Flags: Precursor	NA	+
Q15165	Serum paraoxonase/arylesterase 2;Short=PON 2;AltName: Full=Aromatic esterase 2;Short=A-esterase 2;AltName: Full=Serum aryldialkylphosphatase 2	NA	+
P60660	Myosin light polypeptide 6;AltName: Full=17 kDa myosin light chain;Short=LC17;AltName: Full=Myosin light chain 3;Short=MLC-3;AltName: Full=Myosin light chain alkali 3;Short=Myosin light chain A3;AltName: Full=Smooth muscle and nonmuscle myosin light chain alkali 6	NA	+
Q16620	BDNF/NT-3 growth factors receptor;AltName: Full=GP145-TrkB;Short=Trk-B;AltName: Full=Neurotrophic tyrosine kinase receptor type 2;AltName: Full=TrkB tyrosine kinase;AltName: Full=Tropomyosin-related kinase B;Flags: Precursor	NA	+
P01876	Ig alpha-1 chain C region	NA	+
O60684	Importin subunit alpha-7;AltName: Full=Karyopherin subunit alpha-6	NA	+
Q99963	Endophilin-A3;AltName: Full=EEN-B2;AltName: Full=Endophilin-3;AltName: Full=SH3 domain protein 2C;AltName: Full=SH3 domain-containing GRB2-like protein 3	NA	+
Q15942	Zyxin;AltName: Full=Zyxin-2	NA	+
P08134	Rho-related GTP-binding protein RhoC;AltName: Full=Rho cDNA clone 9;Short=h9;Flags: Precursor	NA	+
P30520	Adenylosuccinate synthetase isozyme 2;Short=AMPSase 2;Short=AdSS 2;AltName: Full=Adenylosuccinate synthetase, acidic isozyme;AltName: Full=Adenylosuccinate synthetase, liver isozyme;Short=L-type adenylosuccinate synthetase;AltName: Full=IMP--aspartate ligase 2	NA	+
Q9UJW0	Dynactin subunit 4;Short=Dyn4;AltName: Full=Dynactin subunit p62	NA	+
Q8WZA9	Immunity-related GTPase family Q protein	NA	+
Q9NTJ5	Phosphatidylinositide phosphatase SAC1;AltName: Full=Suppressor of actin mutations 1-like protein	NA	+
Q8IZD9	Dedicator of cytokinesis protein 3;AltName: Full=Modifier of cell adhesion;AltName: Full=Presenilin-binding protein;Short=PBP	NA	+
O15079	Syntaphilin	NA	+
P42224	Signal transducer and activator of transcription 1-alpha/beta;AltName: Full=Transcription factor ISGF-3 components p91/p84	NA	+
Q14CZ8	Hepatocyte cell adhesion molecule;Short=Protein hepaCAM;Flags: Precursor	NA	+
O43681	ATPase ASNA1;AltName: Full=Arsenical pump-driving ATPase;AltName: Full=Arsenite-stimulated ATPase;AltName: Full=Transmembrane domain recognition complex 40 kDa ATPase subunit;AltName: Full=hARSA-I;AltName: Full=hASNA-I	NA	+
Q562R1	Beta-actin-like protein 2;AltName: Full=Kappa-actin	NA	+
P11047	Laminin subunit gamma-1;AltName: Full=Laminin B2 chain;AltName: Full=Laminin-1 subunit gamma;AltName: Full=Laminin-10 subunit gamma;AltName: Full=Laminin-11 subunit gamma;AltName: Full=Laminin-2 subunit gamma;AltName: Full=Laminin-3 subunit gamma;AltName: Full=Laminin-4 subunit gamma;AltName: Full=Laminin-6 subunit gamma;AltName: Full=Laminin-7 subunit gamma;AltName: Full=Laminin-8 subunit gamma;…	NA	+
P04264	Keratin, type II cytoskeletal 1;AltName: Full=67 kDa cytokeratin;AltName: Full=Cytokeratin-1;Short=CK-1;AltName: Full=Hair alpha protein;AltName: Full=Keratin-1;Short=K1;AltName: Full=Type-II keratin Kb1	NA	+
O14880	Microsomal glutathione S-transferase 3;Short=Microsomal GST-3;AltName: Full=Microsomal GST-III	NA	+
P14314	Glucosidase 2 subunit beta;AltName: Full=80K-H protein;AltName: Full=Glucosidase II subunit beta;AltName: Full=Protein kinase C substrate 60.1 kDa protein heavy chain;Short=PKCSH;Flags: Precursor	NA	+
Q5T5U3	Rho GTPase-activating protein 21;AltName: Full=Rho GTPase-activating protein 10;AltName: Full=Rho-type GTPase-activating protein 21	NA	+
P00491	Purine nucleoside phosphorylase;Short=PNP;AltName: Full=Inosine phosphorylase;AltName: Full=Inosine-guanosine phosphorylase	NA	+
O95747	Serine/threonine-protein kinase OSR1;AltName: Full=Oxidative stress-responsive 1 protein	NA	+
O75170	Serine/threonine-protein phosphatase 6 regulatory subunit 2;AltName: Full=SAPS domain family member 2	NA	+
P05455	Lupus La protein;AltName: Full=La autoantigen;AltName: Full=La ribonucleoprotein;AltName: Full=Sjoegren syndrome type B antigen;Short=SS-B	NA	+
Q4G0F5	Vacuolar protein sorting-associated protein 26B;AltName: Full=Vesicle protein sorting 26B	NA	+
O95817	BAG family molecular chaperone regulator 3;Short=BAG-3;AltName: Full=Bcl-2-associated athanogene 3;AltName: Full=Bcl-2-binding protein Bis;AltName: Full=Docking protein CAIR-1	NA	+
Q9BXF6	Rab11 family-interacting protein 5;Short=Rab11-FIP5;AltName: Full=Gamma-SNAP-associated factor 1;Short=Gaf-1;AltName: Full=Phosphoprotein pp75;AltName: Full=Rab11-interacting protein Rip11	NA	+
P46060	Ran GTPase-activating protein 1;Short=RanGAP1	NA	+
Q13642	Four and a half LIM domains protein 1;Short=FHL-1;AltName: Full=Skeletal muscle LIM-protein 1;Short=SLIM;Short=SLIM-1	NA	+
Q9H270	Vacuolar protein sorting-associated protein 11 homolog;Short=hVPS11;AltName: Full=RING finger protein 108	NA	+
Q9P253	Vacuolar protein sorting-associated protein 18 homolog;Short=hVPS18	NA	+
O95831	Apoptosis-inducing factor 1, mitochondrial;AltName: Full=Programmed cell death protein 8;Flags: Precursor	NA	+
Q8TAT6	Nuclear protein localization protein 4 homolog;Short=Protein NPL4	NA	+
O95294	RasGAP-activating-like protein 1;AltName: Full=RAS protein activator like 1;AltName: Full=Ras GTPase-activating-like protein	NA	+
P47985	Cytochrome b-c1 complex subunit Rieske, mitochondrial;AltName: Full=Complex III subunit 5;AltName: Full=Cytochrome b-c1 complex subunit 5;AltName: Full=Rieske iron-sulfur protein;Short=RISP;AltName: Full=Ubiquinol-cytochrome c reductase iron-sulfur subunit;Contains: Cytochrome b-c1 complex subunit 11;AltName: Full=Complex III subunit IX;AltName: Full=Ubiquinol-cytochrome c reductase 8 kDa protein…	NA	+
Q9NVJ2	ADP-ribosylation factor-like protein 8B;AltName: Full=ADP-ribosylation factor-like protein 10C;AltName: Full=Novel small G protein indispensable for equal chromosome segregation 1	NA	+
Q9H1V8	Sodium-dependent neutral amino acid transporter SLC6A17;AltName: Full=Sodium-dependent neurotransmitter transporter NTT4;AltName: Full=Solute carrier family 6 member 17	NA	+
Q15436	Protein transport protein Sec23A;AltName: Full=SEC23-related protein A	NA	+
Q00169	Phosphatidylinositol transfer protein alpha isoform;Short=PI-TP-alpha;Short=PtdIns transfer protein alpha;Short=PtdInsTP alpha	NA	+
Q9Y376	Calcium-binding protein 39;AltName: Full=MO25alpha;AltName: Full=Protein Mo25	NA	+
O75533	Splicing factor 3B subunit 1;AltName: Full=Pre-mRNA-splicing factor SF3b 155 kDa subunit;Short=SF3b155;AltName: Full=Spliceosome-associated protein 155;Short=SAP 155	NA	+
Q9UM19	Hippocalcin-like protein 4;Short=HLP4	NA	+
P40121	Macrophage-capping protein;AltName: Full=Actin regulatory protein CAP-G	NA	+
P55265	Double-stranded RNA-specific adenosine deaminase;Short=DRADA;AltName: Full=136 kDa double-stranded RNA-binding protein;Short=p136;AltName: Full=Interferon-inducible protein 4;Short=IFI-4;AltName: Full=K88DSRBP	NA	+
P50897	Palmitoyl-protein thioesterase 1;Short=PPT-1;AltName: Full=Palmitoyl-protein hydrolase 1;Flags: Precursor	NA	+
Q8WUY3	Protein prune homolog 2;AltName: Full=BNIP2 motif-containing molecule at the C-terminal region 1	NA	+
Q6UWR7	Ectonucleotide pyrophosphatase/phosphodiesterase family member 6;Short=E-NPP 6;Short=NPP-6;AltName: Full=Choline-specific glycerophosphodiester phosphodiesterase;AltName: Full=Glycerophosphocholine cholinephosphodiesterase;Short=GPC-Cpde;Flags: Precursor	NA	+
Q8TAF3	WD repeat-containing protein 48;AltName: Full=USP1-associated factor 1;AltName: Full=WD repeat endosomal protein;AltName: Full=p80	NA	+
P35080	Profilin-2;AltName: Full=Profilin II	NA	+
Q9UID3	Vacuolar protein sorting-associated protein 51 homolog;AltName: Full=Another new gene 2 protein;AltName: Full=Protein fat-free homolog	NA	+
P61026	Ras-related protein Rab-10	NA	+
Q15155	Nodal modulator 1;AltName: Full=pM5 protein;Flags: Precursor	NA	+
P22830	Ferrochelatase, mitochondrial;AltName: Full=Heme synthase;AltName: Full=Protoheme ferro-lyase;Flags: Precursor	NA	+
Q8TDQ7	Glucosamine-6-phosphate isomerase 2;AltName: Full=Glucosamine-6-phosphate deaminase 2;Short=GNPDA 2;Short=GlcN6P deaminase 2;AltName: Full=Glucosamine-6-phosphate isomerase SB52	NA	+
Q9UM54	Unconventional myosin-VI;AltName: Full=Unconventional myosin-6	NA	+
Q641Q2	WASH complex subunit FAM21A	NA	+
P07108	Acyl-CoA-binding protein;Short=ACBP;AltName: Full=Diazepam-binding inhibitor;Short=DBI;AltName: Full=Endozepine;Short=EP	NA	+
Q8TCU6	Phosphatidylinositol 3,4,5-trisphosphate-dependent Rac exchanger 1 protein;Short=P-Rex1;Short=PtdIns(3,4,5)-dependent Rac exchanger 1	NA	+
Q9H3Z4	DnaJ homolog subfamily C member 5;AltName: Full=Ceroid-lipofuscinosis neuronal protein 4;AltName: Full=Cysteine string protein;Short=CSP	NA	+
Q9NRW1	Ras-related protein Rab-6B	NA	+
Q9NQ79	Cartilage acidic protein 1;AltName: Full=68 kDa chondrocyte-expressed protein;Short=CEP-68;AltName: Full=ASPIC;Flags: Precursor	NA	+
P26378	ELAV-like protein 4;AltName: Full=Hu-antigen D;Short=HuD;AltName: Full=Paraneoplastic encephalomyelitis antigen HuD	NA	+
Q13564	NEDD8-activating enzyme E1 regulatory subunit;AltName: Full=Amyloid beta precursor protein-binding protein 1, 59 kDa;Short=APP-BP1;AltName: Full=Amyloid protein-binding protein 1;AltName: Full=Proto-oncogene protein 1	NA	+
O14974	Protein phosphatase 1 regulatory subunit 12A;AltName: Full=Myosin phosphatase-targeting subunit 1;Short=Myosin phosphatase target subunit 1;AltName: Full=Protein phosphatase myosin-binding subunit	NA	+
Q14257	Reticulocalbin-2;AltName: Full=Calcium-binding protein ERC-55;AltName: Full=E6-binding protein;Short=E6BP;Flags: Precursor	NA	+
O00217	NADH dehydrogenase [ubiquinone] iron-sulfur protein 8, mitochondrial;AltName: Full=Complex I-23kD;Short=CI-23kD;AltName: Full=NADH-ubiquinone oxidoreductase 23 kDa subunit;AltName: Full=TYKY subunit;Flags: Precursor	NA	+
P51665	26S proteasome non-ATPase regulatory subunit 7;AltName: Full=26S proteasome regulatory subunit RPN8;AltName: Full=26S proteasome regulatory subunit S12;AltName: Full=Mov34 protein homolog;AltName: Full=Proteasome subunit p40	NA	+
P54750	Calcium/calmodulin-dependent 3',5'-cyclic nucleotide phosphodiesterase 1A;Short=Cam-PDE 1A;AltName: Full=61 kDa Cam-PDE;AltName: Full=hCam-1	NA	+
P51858	Hepatoma-derived growth factor;Short=HDGF;AltName: Full=High mobility group protein 1-like 2;Short=HMG-1L2	NA	+
P53992	Protein transport protein Sec24C;AltName: Full=SEC24-related protein C	NA	+
P43121	Cell surface glycoprotein MUC18;AltName: Full=Cell surface glycoprotein P1H12;AltName: Full=Melanoma cell adhesion molecule;AltName: Full=Melanoma-associated antigen A32;AltName: Full=Melanoma-associated antigen MUC18;AltName: Full=S-endo 1 endothelial-associated antigen;AltName: CD_antigen=CD146;Flags: Precursor	NA	+
Q9H0U4	Ras-related protein Rab-1B	NA	+
Q92673	Sortilin-related receptor;AltName: Full=Low-density lipoprotein receptor relative with 11 ligand-binding repeats;Short=LDLR relative with 11 ligand-binding repeats;Short=LR11;AltName: Full=SorLA-1;AltName: Full=Sorting protein-related receptor containing LDLR class A repeats;Short=SorLA;Flags: Precursor	NA	+
Q01995	Transgelin;AltName: Full=22 kDa actin-binding protein;AltName: Full=Protein WS3-10;AltName: Full=Smooth muscle protein 22-alpha;Short=SM22-alpha	NA	+
O95819	Mitogen-activated protein kinase kinase kinase kinase 4;AltName: Full=HPK/GCK-like kinase HGK;AltName: Full=MAPK/ERK kinase kinase kinase 4;Short=MEK kinase kinase 4;Short=MEKKK 4;AltName: Full=Nck-interacting kinase	NA	+
O75110	Probable phospholipid-transporting ATPase IIA;AltName: Full=ATPase class II type 9A	NA	+
O95865	N(G),N(G)-dimethylarginine dimethylaminohydrolase 2;Short=DDAH-2;Short=Dimethylarginine dimethylaminohydrolase 2;AltName: Full=DDAHII;AltName: Full=Dimethylargininase-2;AltName: Full=Protein G6a;AltName: Full=S-phase protein	NA	+
O00629	Importin subunit alpha-3;AltName: Full=Importin alpha Q1;Short=Qip1;AltName: Full=Karyopherin subunit alpha-4	NA	+
Q13263	Transcription intermediary factor 1-beta;Short=TIF1-beta;AltName: Full=E3 SUMO-protein ligase TRIM28;AltName: Full=KRAB-associated protein 1;Short=KAP-1;AltName: Full=KRAB-interacting protein 1;Short=KRIP-1;AltName: Full=Nuclear corepressor KAP-1;AltName: Full=RING finger protein 96;AltName: Full=Tripartite motif-containing protein 28	NA	+
Q96BM9	ADP-ribosylation factor-like protein 8A;AltName: Full=ADP-ribosylation factor-like protein 10B;AltName: Full=Novel small G protein indispensable for equal chromosome segregation 2	NA	+
P31942	Heterogeneous nuclear ribonucleoprotein H3;Short=hnRNP H3;AltName: Full=Heterogeneous nuclear ribonucleoprotein 2H9;Short=hnRNP 2H9	NA	+
Q15223	Nectin-1;AltName: Full=Herpes virus entry mediator C;Short=Herpesvirus entry mediator C;Short=HveC;AltName: Full=Herpesvirus Ig-like receptor;Short=HIgR;AltName: Full=Nectin cell adhesion molecule 1;AltName: Full=Poliovirus receptor-related protein 1;AltName: CD_antigen=CD111;Flags: Precursor	NA	+
P52943	Cysteine-rich protein 2;Short=CRP-2;AltName: Full=Protein ESP1	NA	+
P37235	Hippocalcin-like protein 1;AltName: Full=Calcium-binding protein BDR-1;AltName: Full=HLP2;AltName: Full=Visinin-like protein 3;Short=VILIP-3	NA	+
Q9H6U6	Breast carcinoma-amplified sequence 3;AltName: Full=GAOB1	NA	+
O75431	Metaxin-2;AltName: Full=Mitochondrial outer membrane import complex protein 2	NA	+
P62834	Ras-related protein Rap-1A;AltName: Full=C21KG;AltName: Full=G-22K;AltName: Full=GTP-binding protein smg p21A;AltName: Full=Ras-related protein Krev-1;Flags: Precursor	NA	+
Q9NQW6	Actin-binding protein anillin	NA	+
P52788	Spermine synthase;Short=SPMSY;AltName: Full=Spermidine aminopropyltransferase	NA	+
Q96P47	Arf-GAP with GTPase, ANK repeat and PH domain-containing protein 3;Short=AGAP-3;AltName: Full=CRAM-associated GTPase;Short=CRAG;AltName: Full=Centaurin-gamma-3;Short=Cnt-g3;AltName: Full=MR1-interacting protein;Short=MRIP-1	NA	+
Q9Y266	Nuclear migration protein nudC;AltName: Full=Nuclear distribution protein C homolog	NA	+
P50502	Hsc70-interacting protein;Short=Hip;AltName: Full=Aging-associated protein 2;AltName: Full=Progesterone receptor-associated p48 protein;AltName: Full=Protein FAM10A1;AltName: Full=Putative tumor suppressor ST13;AltName: Full=Renal carcinoma antigen NY-REN-33;AltName: Full=Suppression of tumorigenicity 13 protein	NA	+
P07951	Tropomyosin beta chain;AltName: Full=Beta-tropomyosin;AltName: Full=Tropomyosin-2	NA	+
Q13136	Liprin-alpha-1;AltName: Full=LAR-interacting protein 1;Short=LIP-1;AltName: Full=Protein tyrosine phosphatase receptor type f polypeptide-interacting protein alpha-1;Short=PTPRF-interacting protein alpha-1	NA	+
Q9P0V9	Septin-10	NA	+
P07737	Profilin-1;AltName: Full=Epididymis tissue protein Li 184a;AltName: Full=Profilin I	NA	+
O94875	Sorbin and SH3 domain-containing protein 2;AltName: Full=Arg-binding protein 2;Short=ArgBP2;AltName: Full=Arg/Abl-interacting protein 2;AltName: Full=Sorbin	NA	+
P62191	26S protease regulatory subunit 4;Short=P26s4;AltName: Full=26S proteasome AAA-ATPase subunit RPT2;AltName: Full=Proteasome 26S subunit ATPase 1	NA	+
P04114	Apolipoprotein B-100;Short=Apo B-100;Contains: Apolipoprotein B-48;Short=Apo B-48;Flags: Precursor	NA	+
O95716	Ras-related protein Rab-3D	NA	+
P17844	Probable ATP-dependent RNA helicase DDX5;AltName: Full=DEAD box protein 5;AltName: Full=RNA helicase p68	NA	+
Q8WW22	DnaJ homolog subfamily A member 4;Flags: Precursor	NA	+
Q00796	Sorbitol dehydrogenase;AltName: Full=L-iditol 2-dehydrogenase	NA	+
Q96P70	Importin-9;Short=Imp9;AltName: Full=Ran-binding protein 9;Short=RanBP9	NA	+
O95970	Leucine-rich glioma-inactivated protein 1;AltName: Full=Epitempin-1;Flags: Precursor	NA	+
O43815	Striatin	NA	+
Q9NZL9	Methionine adenosyltransferase 2 subunit beta;AltName: Full=Methionine adenosyltransferase II beta;Short=MAT II beta;AltName: Full=Putative dTDP-4-keto-6-deoxy-D-glucose 4-reductase	NA	+
P45954	Short/branched chain specific acyl-CoA dehydrogenase, mitochondrial;Short=SBCAD;AltName: Full=2-methyl branched chain acyl-CoA dehydrogenase;Short=2-MEBCAD;AltName: Full=2-methylbutyryl-coenzyme A dehydrogenase;Short=2-methylbutyryl-CoA dehydrogenase;Flags: Precursor	NA	+
Q969T9	WW domain-binding protein 2;Short=WBP-2	NA	+
Q92896	Golgi apparatus protein 1;AltName: Full=CFR-1;AltName: Full=Cysteine-rich fibroblast growth factor receptor;AltName: Full=E-selectin ligand 1;Short=ESL-1;AltName: Full=Golgi sialoglycoprotein MG-160;Flags: Precursor	NA	+
Q9BTV5	Fibronectin type III and SPRY domain-containing protein 1;AltName: Full=MID1-related protein 1;AltName: Full=Microtubule-associated protein GLFND	NA	+
P04844	Dolichyl-diphosphooligosaccharide--protein glycosyltransferase subunit 2;AltName: Full=Dolichyl-diphosphooligosaccharide--protein glycosyltransferase 63 kDa subunit;AltName: Full=RIBIIR;AltName: Full=Ribophorin II;Short=RPN-II;AltName: Full=Ribophorin-2;Flags: Precursor	NA	+
P21980	Protein-glutamine gamma-glutamyltransferase 2;AltName: Full=Tissue transglutaminase;AltName: Full=Transglutaminase C;Short=TG(C);Short=TGC;Short=TGase C;AltName: Full=Transglutaminase H;Short=TGase H;AltName: Full=Transglutaminase-2;Short=TGase-2	NA	+
Q9Y224	UPF0568 protein C14orf166;AltName: Full=CLE7 homolog;Short=CLE	NA	+
Q5GLZ8	Probable E3 ubiquitin-protein ligase HERC4;AltName: Full=HECT domain and RCC1-like domain-containing protein 4;AltName: Full=HECT-type E3 ubiquitin transferase HERC4	NA	+
Q9NZN5	Rho guanine nucleotide exchange factor 12;AltName: Full=Leukemia-associated RhoGEF	NA	+
P84095	Rho-related GTP-binding protein RhoG;Flags: Precursor	NA	+
Q6BCY4	NADH-cytochrome b5 reductase 2;Short=b5R.2	NA	+
O15085	Rho guanine nucleotide exchange factor 11;AltName: Full=PDZ-RhoGEF	NA	+
P61088	Ubiquitin-conjugating enzyme E2 N;AltName: Full=Bendless-like ubiquitin-conjugating enzyme;AltName: Full=E2 ubiquitin-conjugating enzyme N;AltName: Full=Ubc13;AltName: Full=UbcH13;AltName: Full=Ubiquitin carrier protein N;AltName: Full=Ubiquitin-protein ligase N	NA	+
O75367	Core histone macro-H2A.1;Short=Histone macroH2A1;Short=mH2A1;AltName: Full=Histone H2A.y;Short=H2A/y;AltName: Full=Medulloblastoma antigen MU-MB-50.205	NA	+
Q96L92	Sorting nexin-27	NA	+
P49006	MARCKS-related protein;AltName: Full=MARCKS-like protein 1;AltName: Full=Macrophage myristoylated alanine-rich C kinase substrate;Short=Mac-MARCKS;Short=MacMARCKS	NA	+
Q86UL8	Membrane-associated guanylate kinase, WW and PDZ domain-containing protein 2;AltName: Full=Atrophin-1-interacting protein 1;Short=AIP-1;AltName: Full=Atrophin-1-interacting protein A;AltName: Full=Membrane-associated guanylate kinase inverted 2;Short=MAGI-2	NA	+
Q10713	Mitochondrial-processing peptidase subunit alpha;AltName: Full=Alpha-MPP;AltName: Full=P-55;Flags: Precursor	NA	+
Q9UBB4	Ataxin-10;AltName: Full=Brain protein E46 homolog;AltName: Full=Spinocerebellar ataxia type 10 protein	NA	+
P26196	Probable ATP-dependent RNA helicase DDX6;AltName: Full=ATP-dependent RNA helicase p54;AltName: Full=DEAD box protein 6;AltName: Full=Oncogene RCK	NA	+
Q00013	55 kDa erythrocyte membrane protein;Short=p55;AltName: Full=Membrane protein, palmitoylated 1	NA	+
P10114	Ras-related protein Rap-2a;AltName: Full=RbBP-30;Flags: Precursor	NA	+
Q9UKA9	Polypyrimidine tract-binding protein 2;AltName: Full=Neural polypyrimidine tract-binding protein;AltName: Full=Neurally-enriched homolog of PTB;AltName: Full=PTB-like protein	NA	+
Q8WXD2	Secretogranin-3;AltName: Full=Secretogranin III;Short=SgIII;Flags: Precursor	NA	+
Q02410	Amyloid beta A4 precursor protein-binding family A member 1;AltName: Full=Adapter protein X11alpha;AltName: Full=Neuron-specific X11 protein;AltName: Full=Neuronal Munc18-1-interacting protein 1;Short=Mint-1	NA	+
P49802	Regulator of G-protein signaling 7;Short=RGS7	NA	+
Q02818	Nucleobindin-1;AltName: Full=CALNUC;Flags: Precursor	NA	+
Q99570	Phosphoinositide 3-kinase regulatory subunit 4;Short=PI3-kinase regulatory subunit 4;AltName: Full=PI3-kinase p150 subunit;AltName: Full=Phosphoinositide 3-kinase adaptor protein	NA	+
Q8IV38	Ankyrin repeat and MYND domain-containing protein 2	NA	+
Q9H4A3	Serine/threonine-protein kinase WNK1;AltName: Full=Erythrocyte 65 kDa protein;Short=p65;AltName: Full=Kinase deficient protein;AltName: Full=Protein kinase lysine-deficient 1;AltName: Full=Protein kinase with no lysine 1;Short=hWNK1	NA	+
O14775	Guanine nucleotide-binding protein subunit beta-5;AltName: Full=Gbeta5;AltName: Full=Transducin beta chain 5	NA	+
Q00535	Cyclin-dependent-like kinase 5;AltName: Full=Cell division protein kinase 5;AltName: Full=Serine/threonine-protein kinase PSSALRE;AltName: Full=Tau protein kinase II catalytic subunit;Short=TPKII catalytic subunit	NA	+
Q01433	AMP deaminase 2;AltName: Full=AMP deaminase isoform L	NA	+
Q9BR01	Sulfotransferase 4A1;Short=ST4A1;AltName: Full=Brain sulfotransferase-like protein;Short=hBR-STL;Short=hBR-STL-1;AltName: Full=Nervous system sulfotransferase;Short=NST	NA	+
Q9H479	Fructosamine-3-kinase	NA	+
P28066	Proteasome subunit alpha type-5;AltName: Full=Macropain zeta chain;AltName: Full=Multicatalytic endopeptidase complex zeta chain;AltName: Full=Proteasome zeta chain	NA	+
Q8N163	Cell cycle and apoptosis regulator protein 2;AltName: Full=Cell division cycle and apoptosis regulator protein 2;AltName: Full=DBIRD complex subunit KIAA1967;AltName: Full=Deleted in breast cancer gene 1 protein;Short=DBC-1;Short=DBC.1;AltName: Full=NET35;AltName: Full=p30 DBC	NA	+
P60953	Cell division control protein 42 homolog;AltName: Full=G25K GTP-binding protein;Flags: Precursor	NA	+
Q9NZB2	Constitutive coactivator of PPAR-gamma-like protein 1;AltName: Full=Oxidative stress-associated Src activator;AltName: Full=Protein FAM120A	NA	+
Q8N6T3	ADP-ribosylation factor GTPase-activating protein 1;Short=ARF GAP 1;AltName: Full=ADP-ribosylation factor 1 GTPase-activating protein;Short=ARF1 GAP;AltName: Full=ARF1-directed GTPase-activating protein	NA	+
P30085	UMP-CMP kinase;AltName: Full=Deoxycytidylate kinase;Short=CK;Short=dCMP kinase;AltName: Full=Nucleoside-diphosphate kinase;AltName: Full=Uridine monophosphate/cytidine monophosphate kinase;Short=UMP/CMP kinase;Short=UMP/CMPK	NA	+
P35498	Sodium channel protein type 1 subunit alpha;AltName: Full=Sodium channel protein brain I subunit alpha;AltName: Full=Sodium channel protein type I subunit alpha;AltName: Full=Voltage-gated sodium channel subunit alpha Nav1.1	NA	+
Q9H4A4	Aminopeptidase B;Short=AP-B;AltName: Full=Arginine aminopeptidase;AltName: Full=Arginyl aminopeptidase	NA	+
Q09028	Histone-binding protein RBBP4;AltName: Full=Chromatin assembly factor 1 subunit C;Short=CAF-1 subunit C;AltName: Full=Chromatin assembly factor I p48 subunit;Short=CAF-I 48 kDa subunit;Short=CAF-I p48;AltName: Full=Nucleosome-remodeling factor subunit RBAP48;AltName: Full=Retinoblastoma-binding protein 4;Short=RBBP-4;AltName: Full=Retinoblastoma-binding protein p48	NA	+
Q99569	Plakophilin-4;AltName: Full=p0071	NA	+
Q13310	Polyadenylate-binding protein 4;Short=PABP-4;Short=Poly(A)-binding protein 4;AltName: Full=Activated-platelet protein 1;Short=APP-1;AltName: Full=Inducible poly(A)-binding protein;Short=iPABP	NA	+
Q9NNW7	Thioredoxin reductase 2, mitochondrial;AltName: Full=Selenoprotein Z;Short=SelZ;AltName: Full=TR-beta;AltName: Full=Thioredoxin reductase TR3;Flags: Precursor	NA	+
Q15121	Astrocytic phosphoprotein PEA-15;AltName: Full=15 kDa phosphoprotein enriched in astrocytes;AltName: Full=Phosphoprotein enriched in diabetes;Short=PED	NA	+
P30043	Flavin reductase (NADPH);Short=FR;AltName: Full=Biliverdin reductase B;Short=BVR-B;AltName: Full=Biliverdin-IX beta-reductase;AltName: Full=Green heme-binding protein;Short=GHBP;AltName: Full=NADPH-dependent diaphorase;AltName: Full=NADPH-flavin reductase;Short=FLR	NA	+
P05388	60S acidic ribosomal protein P0;AltName: Full=60S ribosomal protein L10E	NA	+
Q9NZ32	Actin-related protein 10;AltName: Full=Actin-related protein 11;Short=hARP11	NA	+
P31153	S-adenosylmethionine synthase isoform type-2;Short=AdoMet synthase 2;AltName: Full=Methionine adenosyltransferase 2;Short=MAT 2;AltName: Full=Methionine adenosyltransferase II;Short=MAT-II	NA	+
Q8N0X7	Spartin;AltName: Full=Spastic paraplegia 20 protein;AltName: Full=Trans-activated by hepatitis C virus core protein 1	NA	+
P15170	Eukaryotic peptide chain release factor GTP-binding subunit ERF3A;Short=Eukaryotic peptide chain release factor subunit 3a;Short=eRF3a;AltName: Full=G1 to S phase transition protein 1 homolog	NA	+
P53004	Biliverdin reductase A;Short=BVR A;AltName: Full=Biliverdin-IX alpha-reductase;Flags: Precursor	NA	+
P15056	Serine/threonine-protein kinase B-raf;AltName: Full=Proto-oncogene B-Raf;AltName: Full=p94;AltName: Full=v-Raf murine sarcoma viral oncogene homolog B1	NA	+
Q86YS7	C2 domain-containing protein 5;AltName: Full=C2 domain-containing phosphoprotein of 138 kDa	NA	+
O14490	Disks large-associated protein 1;Short=DAP-1;AltName: Full=Guanylate kinase-associated protein;Short=hGKAP;AltName: Full=PSD-95/SAP90-binding protein 1;AltName: Full=SAP90/PSD-95-associated protein 1;Short=SAPAP1	NA	+
P68036	Ubiquitin-conjugating enzyme E2 L3;AltName: Full=E2 ubiquitin-conjugating enzyme L3;AltName: Full=L-UBC;AltName: Full=UbcH7;AltName: Full=Ubiquitin carrier protein L3;AltName: Full=Ubiquitin-conjugating enzyme E2-F1;AltName: Full=Ubiquitin-protein ligase L3	NA	+
P08865	40S ribosomal protein SA;AltName: Full=37 kDa laminin receptor precursor;Short=37LRP;AltName: Full=37/67 kDa laminin receptor;Short=LRP/LR;AltName: Full=67 kDa laminin receptor;Short=67LR;AltName: Full=Colon carcinoma laminin-binding protein;AltName: Full=Laminin receptor 1;Short=LamR;AltName: Full=Laminin-binding protein precursor p40;Short=LBP/p40;AltName: Full=Multidrug resistance-associated p…	NA	+
P01860	Ig gamma-3 chain C region;AltName: Full=HDC;AltName: Full=Heavy chain disease protein	NA	+
Q3YEC7	Rab-like protein 6;AltName: Full=GTP-binding protein Parf;AltName: Full=Partner of ARF;AltName: Full=Rab-like protein 1;Short=RBEL1	NA	+
Q8IYI6	Exocyst complex component 8;AltName: Full=Exocyst complex 84 kDa subunit	NA	+
P38919	Eukaryotic initiation factor 4A-III;Short=eIF-4A-III;Short=eIF4A-III;AltName: Full=ATP-dependent RNA helicase DDX48;AltName: Full=ATP-dependent RNA helicase eIF4A-3;AltName: Full=DEAD box protein 48;AltName: Full=Eukaryotic initiation factor 4A-like NUK-34;AltName: Full=Eukaryotic translation initiation factor 4A isoform 3;AltName: Full=Nuclear matrix protein 265;Short=NMP 265;Short=hNMP 265;Cont…	NA	+
P05937	Calbindin;AltName: Full=Calbindin D28;AltName: Full=D-28K;AltName: Full=Vitamin D-dependent calcium-binding protein, avian-type	NA	+
Q7L1I2	Synaptic vesicle glycoprotein 2B	NA	+
Q14C86	GTPase-activating protein and VPS9 domain-containing protein 1;AltName: Full=GAPex-5;AltName: Full=Rab5-activating protein 6	NA	+
Q9Y6R7	IgGFc-binding protein;AltName: Full=Fcgamma-binding protein antigen;Short=FcgammaBP;Flags: Precursor	NA	+
Q86UR5	Regulating synaptic membrane exocytosis protein 1;AltName: Full=Rab-3-interacting molecule 1;Short=RIM 1;AltName: Full=Rab-3-interacting protein 2	NA	+
P40763	Signal transducer and activator of transcription 3;AltName: Full=Acute-phase response factor	NA	+
Q96HE7	ERO1-like protein alpha;Short=ERO1-L;Short=ERO1-L-alpha;AltName: Full=Endoplasmic oxidoreductin-1-like protein;AltName: Full=Endoplasmic reticulum oxidoreductase alpha;AltName: Full=Oxidoreductin-1-L-alpha;Flags: Precursor	NA	+
Q9Y3P9	Rab GTPase-activating protein 1;AltName: Full=GAP and centrosome-associated protein;AltName: Full=Rab6 GTPase-activating protein GAPCenA	NA	+
P20340	Ras-related protein Rab-6A;Short=Rab-6	NA	+
Q92616	eIF-2-alpha kinase activator GCN1;AltName: Full=GCN1 eIF-2-alpha kinase activator homolog;AltName: Full=GCN1-like protein 1;AltName: Full=General control of amino-acid synthesis 1-like protein 1;AltName: Full=Translational activator GCN1;Short=HsGCN1	NA	+
P27986	Phosphatidylinositol 3-kinase regulatory subunit alpha;Short=PI3-kinase regulatory subunit alpha;Short=PI3K regulatory subunit alpha;Short=PtdIns-3-kinase regulatory subunit alpha;AltName: Full=Phosphatidylinositol 3-kinase 85 kDa regulatory subunit alpha;Short=PI3-kinase subunit p85-alpha;Short=PtdIns-3-kinase regulatory subunit p85-alpha	NA	+
Q14157	Ubiquitin-associated protein 2-like;AltName: Full=Protein NICE-4	NA	+
Q5VYK3	Proteasome-associated protein ECM29 homolog;Short=Ecm29	NA	+
P12931	Proto-oncogene tyrosine-protein kinase Src;AltName: Full=Proto-oncogene c-Src;AltName: Full=pp60c-src;Short=p60-Src	NA	+
Q8N111	Cell cycle exit and neuronal differentiation protein 1;AltName: Full=BM88 antigen	NA	+
Q3KQU3	MAP7 domain-containing protein 1;AltName: Full=Arginine/proline-rich coiled-coil domain-containing protein 1;AltName: Full=Proline/arginine-rich coiled-coil domain-containing protein 1	NA	+
P30154	Serine/threonine-protein phosphatase 2A 65 kDa regulatory subunit A beta isoform;AltName: Full=PP2A subunit A isoform PR65-beta;AltName: Full=PP2A subunit A isoform R1-beta	NA	+
P61224	Ras-related protein Rap-1b;AltName: Full=GTP-binding protein smg p21B;Flags: Precursor	NA	+
P11274	Breakpoint cluster region protein;AltName: Full=Renal carcinoma antigen NY-REN-26	NA	+
P04181	Ornithine aminotransferase, mitochondrial;AltName: Full=Ornithine delta-aminotransferase;AltName: Full=Ornithine--oxo-acid aminotransferase;Contains: Ornithine aminotransferase, hepatic form;Contains: Ornithine aminotransferase, renal form;Flags: Precursor	NA	+
Q6PIU2	Neutral cholesterol ester hydrolase 1;Short=NCEH;AltName: Full=Arylacetamide deacetylase-like 1	NA	+
Q99733	Nucleosome assembly protein 1-like 4;AltName: Full=Nucleosome assembly protein 2;Short=NAP-2	NA	+
O60610	Protein diaphanous homolog 1;AltName: Full=Diaphanous-related formin-1;Short=DRF1	NA	+
O14818	Proteasome subunit alpha type-7;AltName: Full=Proteasome subunit RC6-1;AltName: Full=Proteasome subunit XAPC7	NA	+
O14908	PDZ domain-containing protein GIPC1;AltName: Full=GAIP C-terminus-interacting protein;AltName: Full=RGS-GAIP-interacting protein;AltName: Full=RGS19-interacting protein 1;AltName: Full=Synectin;AltName: Full=Tax interaction protein 2;Short=TIP-2	NA	+
P25098	Beta-adrenergic receptor kinase 1;Short=Beta-ARK-1;AltName: Full=G-protein coupled receptor kinase 2	NA	+
Q12926	ELAV-like protein 2;AltName: Full=ELAV-like neuronal protein 1;AltName: Full=Hu-antigen B;Short=HuB;AltName: Full=Nervous system-specific RNA-binding protein Hel-N1	NA	+
Q9Y4D8	Probable E3 ubiquitin-protein ligase HECTD4;AltName: Full=HECT domain-containing protein 4;AltName: Full=HECT-type E3 ubiquitin transferase HECTD4	NA	+
O76054	SEC14-like protein 2;AltName: Full=Alpha-tocopherol-associated protein;Short=TAP;Short=hTAP;AltName: Full=Squalene transfer protein;AltName: Full=Supernatant protein factor;Short=SPF	NA	+
O95336	6-phosphogluconolactonase;Short=6PGL	NA	+
Q13620	Cullin-4B;Short=CUL-4B	NA	+
Q9H845	Acyl-CoA dehydrogenase family member 9, mitochondrial;Short=ACAD-9;Flags: Precursor	NA	+
Q8IY17	Neuropathy target esterase;AltName: Full=Patatin-like phospholipase domain-containing protein 6	NA	+
P19623	Spermidine synthase;Short=SPDSY;AltName: Full=Putrescine aminopropyltransferase	NA	+
Q8TBX8	Phosphatidylinositol 5-phosphate 4-kinase type-2 gamma;AltName: Full=Phosphatidylinositol 5-phosphate 4-kinase type II gamma;Short=PI(5)P 4-kinase type II gamma;Short=PIP4KII-gamma	NA	+
Q13510	Acid ceramidase;Short=AC;Short=ACDase;Short=Acid CDase;AltName: Full=Acylsphingosine deacylase;AltName: Full=N-acylsphingosine amidohydrolase;AltName: Full=Putative 32 kDa heart protein;Short=PHP32;Contains: Acid ceramidase subunit alpha;Contains: Acid ceramidase subunit beta;Flags: Precursor	NA	+
O60256	Phosphoribosyl pyrophosphate synthase-associated protein 2;Short=PRPP synthase-associated protein 2;AltName: Full=41 kDa phosphoribosypyrophosphate synthetase-associated protein;Short=PAP41	NA	+
P35237	Serpin B6;AltName: Full=Cytoplasmic antiproteinase;Short=CAP;AltName: Full=Peptidase inhibitor 6;Short=PI-6;AltName: Full=Placental thrombin inhibitor	NA	+
Q8WUD1	Ras-related protein Rab-2B	NA	+
P14543	Nidogen-1;Short=NID-1;AltName: Full=Entactin;Flags: Precursor	NA	+
Q9P121	Neurotrimin;Short=hNT;AltName: Full=IgLON family member 2;Flags: Precursor	NA	+
Q9NR45	Sialic acid synthase;AltName: Full=N-acetylneuraminate synthase;AltName: Full=N-acetylneuraminate-9-phosphate synthase;AltName: Full=N-acetylneuraminic acid phosphate synthase;AltName: Full=N-acetylneuraminic acid synthase	NA	+
Q99961	Endophilin-A2;AltName: Full=EEN fusion partner of MLL;AltName: Full=Endophilin-2;AltName: Full=Extra eleven-nineteen leukemia fusion gene protein;Short=EEN;AltName: Full=SH3 domain protein 2B;AltName: Full=SH3 domain-containing GRB2-like protein 1	NA	+
P28161	Glutathione S-transferase Mu 2;AltName: Full=GST class-mu 2;AltName: Full=GSTM2-2	NA	+
Q9UN37	Vacuolar protein sorting-associated protein 4A;AltName: Full=Protein SKD2;AltName: Full=VPS4-1;Short=hVPS4	NA	+
Q9UMX0	Ubiquilin-1;AltName: Full=Protein linking IAP with cytoskeleton 1;Short=PLIC-1;Short=hPLIC-1	NA	+
P49593	Protein phosphatase 1F;AltName: Full=Ca(2+)/calmodulin-dependent protein kinase phosphatase;Short=CaM-kinase phosphatase;Short=CaMKPase;AltName: Full=Partner of PIX 2;AltName: Full=Protein fem-2 homolog;Short=hFem-2	NA	+
O94905	Erlin-2;AltName: Full=Endoplasmic reticulum lipid raft-associated protein 2;AltName: Full=Stomatin-prohibitin-flotillin-HflC/K domain-containing protein 2;Short=SPFH domain-containing protein 2	NA	+
Q14103	Heterogeneous nuclear ribonucleoprotein D0;Short=hnRNP D0;AltName: Full=AU-rich element RNA-binding protein 1	NA	+
P58876	Histone H2B type 1-D;AltName: Full=HIRA-interacting protein 2;AltName: Full=Histone H2B.1 B;AltName: Full=Histone H2B.b;Short=H2B/b	NA	+
P13645	Keratin, type I cytoskeletal 10;AltName: Full=Cytokeratin-10;Short=CK-10;AltName: Full=Keratin-10;Short=K10	NA	+
P27695	DNA-(apurinic or apyrimidinic site) lyase;AltName: Full=APEX nuclease;Short=APEN;AltName: Full=Apurinic-apyrimidinic endonuclease 1;Short=AP endonuclease 1;Short=APE-1;AltName: Full=REF-1;AltName: Full=Redox factor-1;Contains: DNA-(apurinic or apyrimidinic site) lyase, mitochondrial	NA	+
Q16537	Serine/threonine-protein phosphatase 2A 56 kDa regulatory subunit epsilon isoform;AltName: Full=PP2A B subunit isoform B'-epsilon;AltName: Full=PP2A B subunit isoform B56-epsilon;AltName: Full=PP2A B subunit isoform PR61-epsilon;AltName: Full=PP2A B subunit isoform R5-epsilon	NA	+
Q6P995	Protein FAM171B;Flags: Precursor	NA	+
Q8NDA8	Maestro heat-like repeat-containing protein family member 1;AltName: Full=HEAT repeat-containing protein 7A	NA	+
P36405	ADP-ribosylation factor-like protein 3	NA	+
P30626	Sorcin;AltName: Full=22 kDa protein;AltName: Full=CP-22;Short=CP22;AltName: Full=V19	NA	+
Q9Y6T7	Diacylglycerol kinase beta;Short=DAG kinase beta;AltName: Full=90 kDa diacylglycerol kinase;AltName: Full=Diglyceride kinase beta;Short=DGK-beta	NA	+
P52565	Rho GDP-dissociation inhibitor 1;Short=Rho GDI 1;AltName: Full=Rho-GDI alpha	NA	+
O43143	Pre-mRNA-splicing factor ATP-dependent RNA helicase DHX15;AltName: Full=ATP-dependent RNA helicase #46;AltName: Full=DEAH box protein 15	NA	+
Q9UPQ3	Arf-GAP with GTPase, ANK repeat and PH domain-containing protein 1;Short=AGAP-1;AltName: Full=Centaurin-gamma-2;Short=Cnt-g2;AltName: Full=GTP-binding and GTPase-activating protein 1;Short=GGAP1	NA	+
P51693	Amyloid-like protein 1;Short=APLP;Short=APLP-1;Contains: C30;Flags: Precursor	NA	+
P11233	Ras-related protein Ral-A;Flags: Precursor	NA	+
P16870	Carboxypeptidase E;Short=CPE;AltName: Full=Carboxypeptidase H;Short=CPH;AltName: Full=Enkephalin convertase;AltName: Full=Prohormone-processing carboxypeptidase;Flags: Precursor	NA	+
P52294	Importin subunit alpha-5;AltName: Full=Karyopherin subunit alpha-1;AltName: Full=Nucleoprotein interactor 1;Short=NPI-1;AltName: Full=RAG cohort protein 2;AltName: Full=SRP1-beta;Contains: Importin subunit alpha-5, N-terminally processed	NA	+
P22676	Calretinin;Short=CR;AltName: Full=29 kDa calbindin	NA	+
Q9Y6D6	Brefeldin A-inhibited guanine nucleotide-exchange protein 1;Short=Brefeldin A-inhibited GEP 1;AltName: Full=ADP-ribosylation factor guanine nucleotide-exchange factor 1;AltName: Full=p200 ARF guanine nucleotide exchange factor;AltName: Full=p200 ARF-GEP1	NA	+
Q9P0L2	Serine/threonine-protein kinase MARK1;AltName: Full=MAP/microtubule affinity-regulating kinase 1;AltName: Full=PAR1 homolog c;Short=Par-1c;Short=Par1c	NA	+
Q8TBC4	NEDD8-activating enzyme E1 catalytic subunit;AltName: Full=NEDD8-activating enzyme E1C;AltName: Full=Ubiquitin-activating enzyme E1C;AltName: Full=Ubiquitin-like modifier-activating enzyme 3;Short=Ubiquitin-activating enzyme 3	NA	+
O75410	Transforming acidic coiled-coil-containing protein 1;AltName: Full=Gastric cancer antigen Ga55;AltName: Full=Taxin-1	NA	+
Q9Y5K8	V-type proton ATPase subunit D;Short=V-ATPase subunit D;AltName: Full=V-ATPase 28 kDa accessory protein;AltName: Full=Vacuolar proton pump subunit D	NA	+
Q9UQE7	Structural maintenance of chromosomes protein 3;Short=SMC protein 3;Short=SMC-3;AltName: Full=Basement membrane-associated chondroitin proteoglycan;Short=Bamacan;AltName: Full=Chondroitin sulfate proteoglycan 6;AltName: Full=Chromosome-associated polypeptide;Short=hCAP	NA	+
P09429	High mobility group protein B1;AltName: Full=High mobility group protein 1;Short=HMG-1	NA	+
Q9H269	Vacuolar protein sorting-associated protein 16 homolog;Short=hVPS16	NA	+
P01871	Ig mu chain C region	NA	+
Q9Y485	DmX-like protein 1;Short=X-like 1 protein	NA	+
Q6UWE0	E3 ubiquitin-protein ligase LRSAM1;AltName: Full=Leucine-rich repeat and sterile alpha motif-containing protein 1;AltName: Full=Tsg101-associated ligase;Short=hTAL	NA	+
P68402	Platelet-activating factor acetylhydrolase IB subunit beta;AltName: Full=PAF acetylhydrolase 30 kDa subunit;Short=PAF-AH 30 kDa subunit;AltName: Full=PAF-AH subunit beta;Short=PAFAH subunit beta	NA	+
P01011	Alpha-1-antichymotrypsin;Short=ACT;AltName: Full=Cell growth-inhibiting gene 24/25 protein;AltName: Full=Serpin A3;Contains: Alpha-1-antichymotrypsin His-Pro-less;Flags: Precursor	NA	+
P10253	Lysosomal alpha-glucosidase;AltName: Full=Acid maltase;AltName: Full=Aglucosidase alfa;Contains: 76 kDa lysosomal alpha-glucosidase;Contains: 70 kDa lysosomal alpha-glucosidase;Flags: Precursor	NA	+
Q9BVA0	Katanin p80 WD40 repeat-containing subunit B1;Short=Katanin p80 subunit B1;AltName: Full=p80 katanin	NA	+
Q9UNW9	RNA-binding protein Nova-2;AltName: Full=Astrocytic NOVA1-like RNA-binding protein;AltName: Full=Neuro-oncological ventral antigen 2	NA	+
Q96FC7	Phytanoyl-CoA hydroxylase-interacting protein-like	NA	+
Q8IZU2	WD repeat-containing protein 17	NA	+
Q9C0C2	182 kDa tankyrase-1-binding protein	NA	+
Q4KMP7	TBC1 domain family member 10B;AltName: Full=Rab27A-GAP-beta	NA	+
Q05469	Hormone-sensitive lipase;Short=HSL	NA	+
Q9Y4P8	WD repeat domain phosphoinositide-interacting protein 2;Short=WIPI-2;AltName: Full=WIPI49-like protein 2	NA	+
Q8TF61	F-box only protein 41	NA	+
Q96I99	Succinate--CoA ligase [GDP-forming] subunit beta, mitochondrial;AltName: Full=GTP-specific succinyl-CoA synthetase subunit beta;AltName: Full=Succinyl-CoA synthetase beta-G chain;Short=SCS-betaG;Flags: Precursor	NA	+
Q13148	TAR DNA-binding protein 43;Short=TDP-43	NA	+
Q9NYB9	Abl interactor 2;AltName: Full=Abelson interactor 2;Short=Abi-2;AltName: Full=Abl-binding protein 3;Short=AblBP3;AltName: Full=Arg-binding protein 1;Short=ArgBP1	NA	+
P20339	Ras-related protein Rab-5A	NA	+
O14525	Astrotactin-1;Flags: Precursor	NA	+
Q9GZP4	PITH domain-containing protein 1	NA	+
Q96F85	CB1 cannabinoid receptor-interacting protein 1;Short=CRIP-1	NA	+
Q8WZA2	Rap guanine nucleotide exchange factor 4;AltName: Full=Exchange factor directly activated by cAMP 2;AltName: Full=Exchange protein directly activated by cAMP 2;Short=EPAC 2;AltName: Full=cAMP-regulated guanine nucleotide exchange factor II;Short=cAMP-GEFII	NA	+
Q14315	Filamin-C;Short=FLN-C;Short=FLNc;AltName: Full=ABP-280-like protein;AltName: Full=ABP-L;AltName: Full=Actin-binding-like protein;AltName: Full=Filamin-2;AltName: Full=Gamma-filamin	NA	+
P30519	Heme oxygenase 2;Short=HO-2	NA	+
P49758	Regulator of G-protein signaling 6;Short=RGS6;AltName: Full=S914	NA	+
P61225	Ras-related protein Rap-2b;Flags: Precursor	NA	+
Q9Y496	Kinesin-like protein KIF3A;AltName: Full=Microtubule plus end-directed kinesin motor 3A	NA	+
O95670	V-type proton ATPase subunit G 2;Short=V-ATPase subunit G 2;AltName: Full=V-ATPase 13 kDa subunit 2;AltName: Full=Vacuolar proton pump subunit G 2	NA	+
Q16543	Hsp90 co-chaperone Cdc37;AltName: Full=Hsp90 chaperone protein kinase-targeting subunit;AltName: Full=p50Cdc37;Contains: Hsp90 co-chaperone Cdc37, N-terminally processed	NA	+
Q9Y6C9	Mitochondrial carrier homolog 2;AltName: Full=Met-induced mitochondrial protein	NA	+
Q14832	Metabotropic glutamate receptor 3;Short=mGluR3;Flags: Precursor	NA	+
P25789	Proteasome subunit alpha type-4;AltName: Full=Macropain subunit C9;AltName: Full=Multicatalytic endopeptidase complex subunit C9;AltName: Full=Proteasome component C9;AltName: Full=Proteasome subunit L	NA	+
P23396	40S ribosomal protein S3	NA	+
P02790	Hemopexin;AltName: Full=Beta-1B-glycoprotein;Flags: Precursor	NA	+
P06241	Tyrosine-protein kinase Fyn;AltName: Full=Proto-oncogene Syn;AltName: Full=Proto-oncogene c-Fyn;AltName: Full=Src-like kinase;Short=SLK;AltName: Full=p59-Fyn	NA	+
Q08378	Golgin subfamily A member 3;AltName: Full=Golgi complex-associated protein of 170 kDa;Short=GCP170;AltName: Full=Golgin-160	NA	+
P17812	CTP synthase 1;AltName: Full=CTP synthetase 1;AltName: Full=UTP--ammonia ligase 1	NA	+
Q9H0E2	Toll-interacting protein	NA	+
P11532	Dystrophin	NA	+
Q8TDC3	Serine/threonine-protein kinase BRSK1;AltName: Full=Brain-selective kinase 1;AltName: Full=Brain-specific serine/threonine-protein kinase 1;Short=BR serine/threonine-protein kinase 1;AltName: Full=Serine/threonine-protein kinase SAD-B;AltName: Full=Synapses of Amphids Defective homolog 1;Short=SAD1 homolog;Short=hSAD1	NA	+
Q8NC96	Adaptin ear-binding coat-associated protein 1;AltName: Full=NECAP endocytosis-associated protein 1;Short=NECAP-1	NA	+
O75368	SH3 domain-binding glutamic acid-rich-like protein	NA	+
Q08462	Adenylate cyclase type 2;AltName: Full=ATP pyrophosphate-lyase 2;AltName: Full=Adenylate cyclase type II;AltName: Full=Adenylyl cyclase 2	NA	+
Q9Y3Z3	Deoxynucleoside triphosphate triphosphohydrolase SAMHD1;Short=dNTPase;AltName: Full=Dendritic cell-derived IFNG-induced protein;Short=DCIP;AltName: Full=Monocyte protein 5;Short=MOP-5;AltName: Full=SAM domain and HD domain-containing protein 1	NA	+
P51116	Fragile X mental retardation syndrome-related protein 2	NA	+
Q9Y2H9	Microtubule-associated serine/threonine-protein kinase 1;AltName: Full=Syntrophin-associated serine/threonine-protein kinase	NA	+
Q8NBF6	Late secretory pathway protein AVL9 homolog	NA	+
Q16204	Coiled-coil domain-containing protein 6;AltName: Full=Papillary thyroid carcinoma-encoded protein;AltName: Full=Protein H4	NA	+
P05556	Integrin beta-1;AltName: Full=Fibronectin receptor subunit beta;AltName: Full=Glycoprotein IIa;Short=GPIIA;AltName: Full=VLA-4 subunit beta;AltName: CD_antigen=CD29;Flags: Precursor	NA	+
O75380	NADH dehydrogenase [ubiquinone] iron-sulfur protein 6, mitochondrial;AltName: Full=Complex I-13kD-A;Short=CI-13kD-A;AltName: Full=NADH-ubiquinone oxidoreductase 13 kDa-A subunit;Flags: Precursor	NA	+
O14810	Complexin-1;AltName: Full=Complexin I;Short=CPX I;AltName: Full=Synaphin-2	NA	+
O75439	Mitochondrial-processing peptidase subunit beta;AltName: Full=Beta-MPP;AltName: Full=P-52;Flags: Precursor	NA	+
Q9UBW8	COP9 signalosome complex subunit 7a;Short=SGN7a;Short=Signalosome subunit 7a;AltName: Full=Dermal papilla-derived protein 10;AltName: Full=JAB1-containing signalosome subunit 7a	NA	+
P22307	Non-specific lipid-transfer protein;Short=NSL-TP;AltName: Full=Propanoyl-CoA C-acyltransferase;AltName: Full=SCP-chi;AltName: Full=SCPX;AltName: Full=Sterol carrier protein 2;Short=SCP-2;AltName: Full=Sterol carrier protein X;Short=SCP-X	NA	+
O95671	N-acetylserotonin O-methyltransferase-like protein;Short=ASMTL	NA	+
Q8N8S7	Protein enabled homolog	NA	+
Q8NE62	Choline dehydrogenase, mitochondrial;Short=CDH;Short=CHD;Flags: Precursor	NA	+
O43852	Calumenin;AltName: Full=Crocalbin;AltName: Full=IEF SSP 9302;Flags: Precursor	NA	+
O60229	Kalirin;AltName: Full=Huntingtin-associated protein-interacting protein;AltName: Full=Protein Duo;AltName: Full=Serine/threonine-protein kinase with Dbl- and pleckstrin homology domain	NA	+
Q12904	Aminoacyl tRNA synthase complex-interacting multifunctional protein 1;AltName: Full=Multisynthase complex auxiliary component p43;Contains: Endothelial monocyte-activating polypeptide 2;Short=EMAP-2;AltName: Full=Endothelial monocyte-activating polypeptide II;Short=EMAP-II;AltName: Full=Small inducible cytokine subfamily E member 1	NA	+
P00966	Argininosuccinate synthase;AltName: Full=Citrulline--aspartate ligase	NA	+
O15061	Synemin;AltName: Full=Desmuslin	NA	+
Q9UHD1	Cysteine and histidine-rich domain-containing protein 1;AltName: Full=CHORD domain-containing protein 1;Short=CHORD-containing protein 1;Short=CHP-1;AltName: Full=Protein morgana	NA	+
Q99627	COP9 signalosome complex subunit 8;Short=SGN8;Short=Signalosome subunit 8;AltName: Full=COP9 homolog;Short=hCOP9;AltName: Full=JAB1-containing signalosome subunit 8	NA	+
Q16774	Guanylate kinase;AltName: Full=GMP kinase	NA	+
P50995	Annexin A11;AltName: Full=56 kDa autoantigen;AltName: Full=Annexin XI;AltName: Full=Annexin-11;AltName: Full=Calcyclin-associated annexin 50;Short=CAP-50	NA	+
P45381	Aspartoacylase;AltName: Full=Aminoacylase-2;Short=ACY-2	NA	+
P61758	Prefoldin subunit 3;AltName: Full=HIBBJ46;AltName: Full=Von Hippel-Lindau-binding protein 1;Short=VBP-1;Short=VHL-binding protein 1	NA	+
P54725	UV excision repair protein RAD23 homolog A;Short=HR23A;Short=hHR23A	NA	+
Q6PKG0	La-related protein 1;AltName: Full=La ribonucleoprotein domain family member 1	NA	+
P43686	26S protease regulatory subunit 6B;AltName: Full=26S proteasome AAA-ATPase subunit RPT3;AltName: Full=MB67-interacting protein;AltName: Full=MIP224;AltName: Full=Proteasome 26S subunit ATPase 4;AltName: Full=Tat-binding protein 7;Short=TBP-7	NA	+
O00487	26S proteasome non-ATPase regulatory subunit 14;AltName: Full=26S proteasome regulatory subunit RPN11;AltName: Full=26S proteasome-associated PAD1 homolog 1	NA	+
Q7Z6G3	N-terminal EF-hand calcium-binding protein 2;Short=EF-hand calcium-binding protein 2;AltName: Full=Neuronal calcium-binding protein 2;AltName: Full=Synaptotagmin-interacting protein 2;Short=Stip-2	NA	+
P30419	Glycylpeptide N-tetradecanoyltransferase 1;AltName: Full=Myristoyl-CoA:protein N-myristoyltransferase 1;Short=NMT 1;Short=Type I N-myristoyltransferase;AltName: Full=Peptide N-myristoyltransferase 1	NA	+
P35813	Protein phosphatase 1A;AltName: Full=Protein phosphatase 2C isoform alpha;Short=PP2C-alpha;AltName: Full=Protein phosphatase IA	NA	+
Q6GYQ0	Ral GTPase-activating protein subunit alpha-1;AltName: Full=GAP-related-interacting partner to E12;Short=GRIPE;AltName: Full=GTPase-activating Rap/Ran-GAP domain-like 1;AltName: Full=Tuberin-like protein 1;AltName: Full=p240	NA	+
P29120	Neuroendocrine convertase 1;Short=NEC 1;AltName: Full=Prohormone convertase 1;AltName: Full=Proprotein convertase 1;Short=PC1;Flags: Precursor	NA	+
Q96ID5	Immunoglobulin superfamily member 21;Short=IgSF21;Flags: Precursor	NA	+
P20337	Ras-related protein Rab-3B	NA	+
Q8N3E9	1-phosphatidylinositol 4,5-bisphosphate phosphodiesterase delta-3;AltName: Full=Phosphoinositide phospholipase C-delta-3;AltName: Full=Phospholipase C-delta-3;Short=PLC-delta-3	NA	+
O43272	Proline dehydrogenase 1, mitochondrial;AltName: Full=Proline oxidase;AltName: Full=Proline oxidase 2;AltName: Full=p53-induced gene 6 protein;Flags: Precursor	NA	+
Q9P2U7	Vesicular glutamate transporter 1;Short=VGluT1;AltName: Full=Brain-specific Na(+)-dependent inorganic phosphate cotransporter;AltName: Full=Solute carrier family 17 member 7	NA	+
Q7L7X3	Serine/threonine-protein kinase TAO1;AltName: Full=Kinase from chicken homolog B;Short=hKFC-B;AltName: Full=MARK Kinase;Short=MARKK;AltName: Full=Prostate-derived sterile 20-like kinase 2;Short=PSK-2;Short=PSK2;Short=Prostate-derived STE20-like kinase 2;AltName: Full=Thousand and one amino acid protein kinase 1;Short=TAOK1;Short=hTAOK1	NA	+
Q9UBS5	Gamma-aminobutyric acid type B receptor subunit 1;Short=GABA-B receptor 1;Short=GABA-B-R1;Short=GABA-BR1;Short=GABABR1;Short=Gb1;Flags: Precursor	NA	+
P49792	E3 SUMO-protein ligase RanBP2;AltName: Full=358 kDa nucleoporin;AltName: Full=Nuclear pore complex protein Nup358;AltName: Full=Nucleoporin Nup358;AltName: Full=Ran-binding protein 2;Short=RanBP2;AltName: Full=p270	NA	+
P30040	Endoplasmic reticulum resident protein 29;Short=ERp29;AltName: Full=Endoplasmic reticulum resident protein 28;Short=ERp28;AltName: Full=Endoplasmic reticulum resident protein 31;Short=ERp31;Flags: Precursor	NA	+
Q96G03	Phosphoglucomutase-2;Short=PGM 2;AltName: Full=Glucose phosphomutase 2;AltName: Full=Phosphodeoxyribomutase;AltName: Full=Phosphopentomutase	NA	+
Q765P7	MTSS1-like protein;AltName: Full=Actin-bundling with BAIAP2 homology protein 1;Short=ABBA-1	NA	+
Q6P2E9	Enhancer of mRNA-decapping protein 4;AltName: Full=Autoantigen Ge-1;AltName: Full=Autoantigen RCD-8;AltName: Full=Human enhancer of decapping large subunit;Short=Hedls	NA	+
Q9Y6X4	Soluble lamin-associated protein of 75 kDa;Short=SLAP75;AltName: Full=Protein FAM169A	NA	+
O95292	Vesicle-associated membrane protein-associated protein B/C;Short=VAMP-B/VAMP-C;Short=VAMP-associated protein B/C;Short=VAP-B/VAP-C	NA	+
Q92734	Protein TFG;AltName: Full=TRK-fused gene protein	NA	+
P10586	Receptor-type tyrosine-protein phosphatase F;AltName: Full=Leukocyte common antigen related;Short=LAR;Flags: Precursor	NA	+
Q13867	Bleomycin hydrolase;Short=BH;Short=BLM hydrolase;Short=BMH	NA	+
P26599	Polypyrimidine tract-binding protein 1;Short=PTB;AltName: Full=57 kDa RNA-binding protein PPTB-1;AltName: Full=Heterogeneous nuclear ribonucleoprotein I;Short=hnRNP I	NA	+
Q96CV9	Optineurin;AltName: Full=E3-14.7K-interacting protein;AltName: Full=FIP-2;AltName: Full=Huntingtin yeast partner L;AltName: Full=Huntingtin-interacting protein 7;Short=HIP-7;AltName: Full=Huntingtin-interacting protein L;AltName: Full=NEMO-related protein;AltName: Full=Optic neuropathy-inducing protein;AltName: Full=Transcription factor IIIA-interacting protein;Short=TFIIIA-IntP	NA	+
Q9UJ70	N-acetyl-D-glucosamine kinase;Short=N-acetylglucosamine kinase;AltName: Full=GlcNAc kinase	NA	+
P63215	Guanine nucleotide-binding protein G(I)/G(S)/G(O) subunit gamma-3;Flags: Precursor	NA	+
Q8N8N7	Prostaglandin reductase 2;Short=PRG-2;AltName: Full=15-oxoprostaglandin 13-reductase;AltName: Full=Zinc-binding alcohol dehydrogenase domain-containing protein 1	NA	+
P38117	Electron transfer flavoprotein subunit beta;Short=Beta-ETF	NA	+
Q8N3P4	Vacuolar protein sorting-associated protein 8 homolog	NA	+
P98194	Calcium-transporting ATPase type 2C member 1;Short=ATPase 2C1;AltName: Full=ATP-dependent Ca(2+) pump PMR1	NA	+
Q9BRQ6	MICOS complex subunit MIC25;AltName: Full=Coiled-coil-helix cristae morphology protein 1;AltName: Full=Coiled-coil-helix-coiled-coil-helix domain-containing protein 6	NA	+
P58546	Myotrophin;AltName: Full=Protein V-1	NA	+
P10644	cAMP-dependent protein kinase type I-alpha regulatory subunit;AltName: Full=Tissue-specific extinguisher 1;Short=TSE1;Contains: cAMP-dependent protein kinase type I-alpha regulatory subunit, N-terminally processed	NA	+
P62805	Histone H4	NA	+
Q92556	Engulfment and cell motility protein 1;AltName: Full=Protein ced-12 homolog	NA	+
Q14108	Lysosome membrane protein 2;AltName: Full=85 kDa lysosomal membrane sialoglycoprotein;Short=LGP85;AltName: Full=CD36 antigen-like 2;AltName: Full=Lysosome membrane protein II;Short=LIMP II;AltName: Full=Scavenger receptor class B member 2;AltName: CD_antigen=CD36	NA	+
P60900	Proteasome subunit alpha type-6;AltName: Full=27 kDa prosomal protein;Short=PROS-27;Short=p27K;AltName: Full=Macropain iota chain;AltName: Full=Multicatalytic endopeptidase complex iota chain;AltName: Full=Proteasome iota chain	NA	+
P55290	Cadherin-13;AltName: Full=Heart cadherin;Short=H-cadherin;AltName: Full=P105;AltName: Full=Truncated cadherin;Short=T-cad;Short=T-cadherin;Flags: Precursor	NA	+
P48058	Glutamate receptor 4;Short=GluR-4;Short=GluR4;AltName: Full=AMPA-selective glutamate receptor 4;AltName: Full=GluR-D;AltName: Full=Glutamate receptor ionotropic, AMPA 4;Short=GluA4;Flags: Precursor	NA	+
Q05397	Focal adhesion kinase 1;Short=FADK 1;AltName: Full=Focal adhesion kinase-related nonkinase;Short=FRNK;AltName: Full=Protein phosphatase 1 regulatory subunit 71;Short=PPP1R71;AltName: Full=Protein-tyrosine kinase 2;AltName: Full=p125FAK;AltName: Full=pp125FAK	NA	+
Q92932	Receptor-type tyrosine-protein phosphatase N2;Short=R-PTP-N2;AltName: Full=Islet cell autoantigen-related protein;Short=IAR;Short=ICAAR;AltName: Full=Phogrin;Flags: Precursor	NA	+
P04083	Annexin A1;AltName: Full=Annexin I;AltName: Full=Annexin-1;AltName: Full=Calpactin II;AltName: Full=Calpactin-2;AltName: Full=Chromobindin-9;AltName: Full=Lipocortin I;AltName: Full=Phospholipase A2 inhibitory protein;AltName: Full=p35	NA	+
O75689	Arf-GAP with dual PH domain-containing protein 1;AltName: Full=Centaurin-alpha-1;Short=Cnt-a1;AltName: Full=Putative MAPK-activating protein PM25	NA	+
Q15102	Platelet-activating factor acetylhydrolase IB subunit gamma;AltName: Full=PAF acetylhydrolase 29 kDa subunit;Short=PAF-AH 29 kDa subunit;AltName: Full=PAF-AH subunit gamma;Short=PAFAH subunit gamma	NA	+
P07858	Cathepsin B;AltName: Full=APP secretase;Short=APPS;AltName: Full=Cathepsin B1;Contains: Cathepsin B light chain;Contains: Cathepsin B heavy chain;Flags: Precursor	NA	+
Q9ULH1	Arf-GAP with SH3 domain, ANK repeat and PH domain-containing protein 1;AltName: Full=130 kDa phosphatidylinositol 4,5-bisphosphate-dependent ARF1 GTPase-activating protein;AltName: Full=ADP-ribosylation factor-directed GTPase-activating protein 1;Short=ARF GTPase-activating protein 1;AltName: Full=Development and differentiation-enhancing factor 1;Short=DEF-1;Short=Differentiation-enhancing facto…	NA	+
Q6KCM7	Calcium-binding mitochondrial carrier protein SCaMC-2;AltName: Full=Mitochondrial ATP-Mg/Pi carrier protein 3;AltName: Full=Mitochondrial Ca(2+)-dependent solute carrier protein 3;AltName: Full=Small calcium-binding mitochondrial carrier protein 2;AltName: Full=Solute carrier family 25 member 25	NA	+
Q9NZJ7	Mitochondrial carrier homolog 1;AltName: Full=Presenilin-associated protein	NA	+
P55209	Nucleosome assembly protein 1-like 1;AltName: Full=NAP-1-related protein;Short=hNRP;Flags: Precursor	NA	+
Q66K14	TBC1 domain family member 9B	NA	+
Q96HC4	PDZ and LIM domain protein 5;AltName: Full=Enigma homolog;AltName: Full=Enigma-like PDZ and LIM domains protein	NA	+
Q96KP1	Exocyst complex component 2;AltName: Full=Exocyst complex component Sec5	NA	+
Q8N1I0	Dedicator of cytokinesis protein 4	NA	+
Q9UBT2	SUMO-activating enzyme subunit 2;AltName: Full=Anthracycline-associated resistance ARX;AltName: Full=Ubiquitin-like 1-activating enzyme E1B;AltName: Full=Ubiquitin-like modifier-activating enzyme 2	NA	+
P36578	60S ribosomal protein L4;AltName: Full=60S ribosomal protein L1	NA	+
Q9UBE0	SUMO-activating enzyme subunit 1;AltName: Full=Ubiquitin-like 1-activating enzyme E1A;Contains: SUMO-activating enzyme subunit 1, N-terminally processed	NA	+
Q13362	Serine/threonine-protein phosphatase 2A 56 kDa regulatory subunit gamma isoform;AltName: Full=PP2A B subunit isoform B'-gamma;AltName: Full=PP2A B subunit isoform B56-gamma;AltName: Full=PP2A B subunit isoform PR61-gamma;AltName: Full=PP2A B subunit isoform R5-gamma;AltName: Full=Renal carcinoma antigen NY-REN-29	NA	+
Q96A23	Copine-4;AltName: Full=Copine IV;AltName: Full=Copine-8	NA	+
Q68DU8	BTB/POZ domain-containing protein KCTD16;AltName: Full=Potassium channel tetramerization domain-containing protein 16	NA	+
Q15052	Rho guanine nucleotide exchange factor 6;AltName: Full=Alpha-Pix;AltName: Full=COOL-2;AltName: Full=PAK-interacting exchange factor alpha;AltName: Full=Rac/Cdc42 guanine nucleotide exchange factor 6	NA	+
Q15008	26S proteasome non-ATPase regulatory subunit 6;AltName: Full=26S proteasome regulatory subunit RPN7;AltName: Full=26S proteasome regulatory subunit S10;AltName: Full=Breast cancer-associated protein SGA-113M;AltName: Full=Phosphonoformate immuno-associated protein 4;AltName: Full=Proteasome regulatory particle subunit p44S10;AltName: Full=p42A	NA	+
Q8WVM8	Sec1 family domain-containing protein 1;AltName: Full=SLY1 homolog;Short=Sly1p;AltName: Full=Syntaxin-binding protein 1-like 2	NA	+
Q05682	Caldesmon;Short=CDM	NA	+
P29692	Elongation factor 1-delta;Short=EF-1-delta;AltName: Full=Antigen NY-CO-4	NA	+
Q9NUB1	Acetyl-coenzyme A synthetase 2-like, mitochondrial;AltName: Full=Acetate--CoA ligase 2;AltName: Full=Acetyl-CoA synthetase 2;Short=AceCS2;AltName: Full=Acyl-CoA synthetase short-chain family member 1;Flags: Precursor	NA	+
O43432	Eukaryotic translation initiation factor 4 gamma 3;Short=eIF-4-gamma 3;Short=eIF-4G 3;Short=eIF4G 3;AltName: Full=eIF-4-gamma II;Short=eIF4GII	NA	+
Q9NZ52	ADP-ribosylation factor-binding protein GGA3;AltName: Full=Golgi-localized, gamma ear-containing, ARF-binding protein 3	NA	+
Q96CX2	BTB/POZ domain-containing protein KCTD12;AltName: Full=Pfetin;AltName: Full=Predominantly fetal expressed T1 domain	NA	+
Q13613	Myotubularin-related protein 1;AltName: Full=Phosphatidylinositol-3,5-bisphosphate 3-phosphatase;AltName: Full=Phosphatidylinositol-3-phosphate phosphatase	NA	+
Q01105	Protein SET;AltName: Full=HLA-DR-associated protein II;AltName: Full=Inhibitor of granzyme A-activated DNase;Short=IGAAD;AltName: Full=PHAPII;AltName: Full=Phosphatase 2A inhibitor I2PP2A;Short=I-2PP2A;AltName: Full=Template-activating factor I;Short=TAF-I	NA	+
P46108	Adapter molecule crk;AltName: Full=Proto-oncogene c-Crk;AltName: Full=p38	NA	+
Q9Y265	RuvB-like 1;AltName: Full=49 kDa TATA box-binding protein-interacting protein;Short=49 kDa TBP-interacting protein;AltName: Full=54 kDa erythrocyte cytosolic protein;Short=ECP-54;AltName: Full=INO80 complex subunit H;AltName: Full=Nuclear matrix protein 238;Short=NMP 238;AltName: Full=Pontin 52;AltName: Full=TIP49a;AltName: Full=TIP60-associated protein 54-alpha;Short=TAP54-alpha	NA	+
O60271	C-Jun-amino-terminal kinase-interacting protein 4;Short=JIP-4;Short=JNK-interacting protein 4;AltName: Full=Cancer/testis antigen 89;Short=CT89;AltName: Full=Human lung cancer oncogene 6 protein;Short=HLC-6;AltName: Full=JNK-associated leucine-zipper protein;Short=JLP;AltName: Full=Mitogen-activated protein kinase 8-interacting protein 4;AltName: Full=Proliferation-inducing protein 6;AltName: Ful…	NA	+
Q8NEU8	DCC-interacting protein 13-beta;Short=Dip13-beta;AltName: Full=Adapter protein containing PH domain, PTB domain and leucine zipper motif 2	NA	+
O14773	Tripeptidyl-peptidase 1;Short=TPP-1;AltName: Full=Cell growth-inhibiting gene 1 protein;AltName: Full=Lysosomal pepstatin-insensitive protease;Short=LPIC;AltName: Full=Tripeptidyl aminopeptidase;AltName: Full=Tripeptidyl-peptidase I;Short=TPP-I;Flags: Precursor	NA	+
O43615	Mitochondrial import inner membrane translocase subunit TIM44;Flags: Precursor	NA	+
P02792	Ferritin light chain;Short=Ferritin L subunit	NA	+
P55036	26S proteasome non-ATPase regulatory subunit 4;AltName: Full=26S proteasome regulatory subunit RPN10;AltName: Full=26S proteasome regulatory subunit S5A;AltName: Full=Antisecretory factor 1;Short=AF;Short=ASF;AltName: Full=Multiubiquitin chain-binding protein	NA	+
O94919	Endonuclease domain-containing 1 protein;Flags: Precursor	NA	+
P51572	B-cell receptor-associated protein 31;Short=BCR-associated protein 31;Short=Bap31;AltName: Full=6C6-AG tumor-associated antigen;AltName: Full=Protein CDM;AltName: Full=p28	NA	+
Q9UI08	Ena/VASP-like protein;AltName: Full=Ena/vasodilator-stimulated phosphoprotein-like	NA	+
Q15067	Peroxisomal acyl-coenzyme A oxidase 1;Short=AOX;AltName: Full=Palmitoyl-CoA oxidase;AltName: Full=Straight-chain acyl-CoA oxidase;Short=SCOX	NA	+
Q96SB3	Neurabin-2;AltName: Full=Neurabin-II;AltName: Full=Protein phosphatase 1 regulatory subunit 9B;AltName: Full=Spinophilin	NA	+
P84074	Neuron-specific calcium-binding protein hippocalcin;AltName: Full=Calcium-binding protein BDR-2	NA	+
O15066	Kinesin-like protein KIF3B;AltName: Full=HH0048;AltName: Full=Microtubule plus end-directed kinesin motor 3B;Contains: Kinesin-like protein KIF3B, N-terminally processed	NA	+
Q9Y243	RAC-gamma serine/threonine-protein kinase;AltName: Full=Protein kinase Akt-3;AltName: Full=Protein kinase B gamma;Short=PKB gamma;AltName: Full=RAC-PK-gamma;AltName: Full=STK-2	NA	+
O00170	AH receptor-interacting protein;Short=AIP;AltName: Full=Aryl-hydrocarbon receptor-interacting protein;AltName: Full=HBV X-associated protein 2;Short=XAP-2;AltName: Full=Immunophilin homolog ARA9	NA	+
Q5T1M5	FK506-binding protein 15;Short=FKBP-15;AltName: Full=133 kDa FK506-binding protein;Short=133 kDa FKBP;Short=FKBP-133;AltName: Full=WASP and FKBP-like;Short=WAFL	NA	+
P05387	60S acidic ribosomal protein P2;AltName: Full=Renal carcinoma antigen NY-REN-44	NA	+
Q9H9A6	Leucine-rich repeat-containing protein 40	NA	+
Q9Y2D4	Exocyst complex component 6B;AltName: Full=Exocyst complex component Sec15B;AltName: Full=SEC15-like protein 2	NA	+
P01019	Angiotensinogen;AltName: Full=Serpin A8;Contains: Angiotensin-1;AltName: Full=Angiotensin 1-10;AltName: Full=Angiotensin I;Short=Ang I;Contains: Angiotensin-2;AltName: Full=Angiotensin 1-8;AltName: Full=Angiotensin II;Short=Ang II;Contains: Angiotensin-3;AltName: Full=Angiotensin 2-8;AltName: Full=Angiotensin III;Short=Ang III;AltName: Full=Des-Asp[1]-angiotensin II;Contains: Angiotensin-4;AltNam…	NA	+
Q8N5V2	Ephexin-1;AltName: Full=Eph-interacting exchange protein;AltName: Full=Neuronal guanine nucleotide exchange factor	NA	+
Q96T17	MAP7 domain-containing protein 2	NA	+
Q9P1U1	Actin-related protein 3B;AltName: Full=ARP3-beta;AltName: Full=Actin-like protein 3B;AltName: Full=Actin-related protein ARP4	NA	+
Q9BZC7	ATP-binding cassette sub-family A member 2;AltName: Full=ATP-binding cassette transporter 2;Short=ATP-binding cassette 2	NA	+
P30837	Aldehyde dehydrogenase X, mitochondrial;AltName: Full=Aldehyde dehydrogenase 5;AltName: Full=Aldehyde dehydrogenase family 1 member B1;Flags: Precursor	NA	+
O14744	Protein arginine N-methyltransferase 5;AltName: Full=72 kDa ICln-binding protein;AltName: Full=Histone-arginine N-methyltransferase PRMT5;AltName: Full=Jak-binding protein 1;AltName: Full=Shk1 kinase-binding protein 1 homolog;Short=SKB1 homolog;Short=SKB1Hs;Contains: Protein arginine N-methyltransferase 5, N-terminally processed	NA	+
P01034	Cystatin-C;AltName: Full=Cystatin-3;AltName: Full=Gamma-trace;AltName: Full=Neuroendocrine basic polypeptide;AltName: Full=Post-gamma-globulin;Flags: Precursor	NA	+
Q8IUD2	ELKS/Rab6-interacting/CAST family member 1;Short=ERC-1;AltName: Full=Rab6-interacting protein 2	NA	+
P63027	Vesicle-associated membrane protein 2;Short=VAMP-2;AltName: Full=Synaptobrevin-2	NA	+
Q14689	Disco-interacting protein 2 homolog A;Short=DIP2 homolog A	NA	+
Q8N1B4	Vacuolar protein sorting-associated protein 52 homolog;AltName: Full=SAC2 suppressor of actin mutations 2-like protein	NA	+
Q8IXI2	Mitochondrial Rho GTPase 1;Short=MIRO-1;Short=hMiro-1;AltName: Full=Rac-GTP-binding protein-like protein;AltName: Full=Ras homolog gene family member T1	NA	+
Q96FE5	Leucine-rich repeat and immunoglobulin-like domain-containing nogo receptor-interacting protein 1;AltName: Full=Leucine-rich repeat and immunoglobulin domain-containing protein 1;AltName: Full=Leucine-rich repeat neuronal protein 1;AltName: Full=Leucine-rich repeat neuronal protein 6A;Flags: Precursor	NA	+
Q9H008	Phospholysine phosphohistidine inorganic pyrophosphate phosphatase;Short=hLHPP	NA	+
P15880	40S ribosomal protein S2;AltName: Full=40S ribosomal protein S4;AltName: Full=Protein LLRep3	NA	+
P21953	2-oxoisovalerate dehydrogenase subunit beta, mitochondrial;AltName: Full=Branched-chain alpha-keto acid dehydrogenase E1 component beta chain;Short=BCKDE1B;Short=BCKDH E1-beta;Flags: Precursor	NA	+
O14910	Protein lin-7 homolog A;Short=Lin-7A;Short=hLin-7;AltName: Full=Mammalian lin-seven protein 1;Short=MALS-1;AltName: Full=Tax interaction protein 33;Short=TIP-33;AltName: Full=Vertebrate lin-7 homolog 1;Short=Veli-1	NA	+
Q96AE4	Far upstream element-binding protein 1;Short=FBP;Short=FUSE-binding protein 1;AltName: Full=DNA helicase V;Short=hDH V	NA	+
Q9UNH7	Sorting nexin-6;AltName: Full=TRAF4-associated factor 2;Contains: Sorting nexin-6, N-terminally processed	NA	+
Q8WXF1	Paraspeckle component 1;AltName: Full=Paraspeckle protein 1	NA	+
O95502	Neuronal pentraxin receptor	NA	+
O15540	Fatty acid-binding protein, brain;AltName: Full=Brain lipid-binding protein;Short=BLBP;AltName: Full=Brain-type fatty acid-binding protein;Short=B-FABP;AltName: Full=Fatty acid-binding protein 7;AltName: Full=Mammary-derived growth inhibitor related	NA	+
Q15818	Neuronal pentraxin-1;Short=NP1;AltName: Full=Neuronal pentraxin I;Short=NP-I;Flags: Precursor	NA	+
Q96EY1	DnaJ homolog subfamily A member 3, mitochondrial;AltName: Full=DnaJ protein Tid-1;Short=hTid-1;AltName: Full=Hepatocellular carcinoma-associated antigen 57;AltName: Full=Tumorous imaginal discs protein Tid56 homolog;Flags: Precursor	NA	+
Q99436	Proteasome subunit beta type-7;AltName: Full=Macropain chain Z;AltName: Full=Multicatalytic endopeptidase complex chain Z;AltName: Full=Proteasome subunit Z;Flags: Precursor	NA	+
Q9NVI7	ATPase family AAA domain-containing protein 3A	NA	+
Q9BR76	Coronin-1B;AltName: Full=Coronin-2	NA	+
Q7KZI7	Serine/threonine-protein kinase MARK2;AltName: Full=ELKL motif kinase 1;Short=EMK-1;AltName: Full=MAP/microtubule affinity-regulating kinase 2;AltName: Full=PAR1 homolog;AltName: Full=PAR1 homolog b;Short=Par-1b;Short=Par1b	NA	+
Q9UNE7	E3 ubiquitin-protein ligase CHIP;AltName: Full=Antigen NY-CO-7;AltName: Full=CLL-associated antigen KW-8;AltName: Full=Carboxy terminus of Hsp70-interacting protein;AltName: Full=STIP1 homology and U box-containing protein 1	NA	+
Q6P1M0	Long-chain fatty acid transport protein 4;Short=FATP-4;Short=Fatty acid transport protein 4;AltName: Full=Solute carrier family 27 member 4	NA	+
Q96PU8	Protein quaking;Short=Hqk;Short=HqkI	NA	+
Q7Z6G8	Ankyrin repeat and sterile alpha motif domain-containing protein 1B;AltName: Full=Amyloid-beta protein intracellular domain-associated protein 1;Short=AIDA-1;AltName: Full=E2A-PBX1-associated protein;Short=EB-1	NA	+
Q9BZ29	Dedicator of cytokinesis protein 9;AltName: Full=Cdc42 guanine nucleotide exchange factor zizimin-1	NA	+
O75899	Gamma-aminobutyric acid type B receptor subunit 2;Short=GABA-B receptor 2;Short=GABA-B-R2;Short=GABA-BR2;Short=GABABR2;Short=Gb2;AltName: Full=G-protein coupled receptor 51;AltName: Full=HG20;Flags: Precursor	NA	+
Q14112	Nidogen-2;Short=NID-2;AltName: Full=Osteonidogen;Flags: Precursor	NA	+
Q5VWJ9	Sorting nexin-30	NA	+
Q96T76	MMS19 nucleotide excision repair protein homolog;Short=hMMS19;AltName: Full=MET18 homolog;AltName: Full=MMS19-like protein	NA	+
Q8N987	N-terminal EF-hand calcium-binding protein 1;Short=EF-hand calcium-binding protein 1;AltName: Full=Neuronal calcium-binding protein 1	NA	+
Q16849	Receptor-type tyrosine-protein phosphatase-like N;Short=R-PTP-N;AltName: Full=Islet cell antigen 512;Short=ICA 512;AltName: Full=Islet cell autoantigen 3;AltName: Full=PTP IA-2;Flags: Precursor	NA	+
Q6ZVL6	UPF0606 protein KIAA1549L	NA	+
O75832	26S proteasome non-ATPase regulatory subunit 10;AltName: Full=26S proteasome regulatory subunit p28;AltName: Full=Gankyrin;AltName: Full=p28(GANK)	NA	+
O15372	Eukaryotic translation initiation factor 3 subunit H;Short=eIF3h;AltName: Full=Eukaryotic translation initiation factor 3 subunit 3;AltName: Full=eIF-3-gamma;AltName: Full=eIF3 p40 subunit	NA	+
Q3V6T2	Girdin;AltName: Full=Akt phosphorylation enhancer;Short=APE;AltName: Full=Coiled-coil domain-containing protein 88A;AltName: Full=G alpha-interacting vesicle-associated protein;Short=GIV;AltName: Full=Girders of actin filament;AltName: Full=Hook-related protein 1;Short=HkRP1	NA	+
Q9UPR0	Inactive phospholipase C-like protein 2;Short=PLC-L(2);Short=PLC-L2;Short=Phospholipase C-L2;AltName: Full=Phospholipase C-epsilon-2;Short=PLC-epsilon-2	NA	+
O00442	RNA 3'-terminal phosphate cyclase;Short=RNA cyclase;Short=RNA-3'-phosphate cyclase;AltName: Full=RNA terminal phosphate cyclase domain-containing protein 1;Short=RTC domain-containing protein 1	NA	+
P13693	Translationally-controlled tumor protein;Short=TCTP;AltName: Full=Fortilin;AltName: Full=Histamine-releasing factor;Short=HRF;AltName: Full=p23	NA	+
O75078	Disintegrin and metalloproteinase domain-containing protein 11;Short=ADAM 11;AltName: Full=Metalloproteinase-like, disintegrin-like, and cysteine-rich protein;Short=MDC;Flags: Precursor	NA	+
O75688	Protein phosphatase 1B;AltName: Full=Protein phosphatase 2C isoform beta;Short=PP2C-beta	NA	+
Q9NY47	Voltage-dependent calcium channel subunit alpha-2/delta-2;AltName: Full=Voltage-gated calcium channel subunit alpha-2/delta-2;Contains: Voltage-dependent calcium channel subunit alpha-2-2;Contains: Voltage-dependent calcium channel subunit delta-2;Flags: Precursor	NA	+
O14672	Disintegrin and metalloproteinase domain-containing protein 10;Short=ADAM 10;AltName: Full=CDw156;AltName: Full=Kuzbanian protein homolog;AltName: Full=Mammalian disintegrin-metalloprotease;AltName: CD_antigen=CD156c;Flags: Precursor	NA	+
P25685	DnaJ homolog subfamily B member 1;AltName: Full=DnaJ protein homolog 1;AltName: Full=Heat shock 40 kDa protein 1;Short=HSP40;Short=Heat shock protein 40;AltName: Full=Human DnaJ protein 1;Short=hDj-1	NA	+
Q8IZS8	Voltage-dependent calcium channel subunit alpha-2/delta-3;AltName: Full=Voltage-gated calcium channel subunit alpha-2/delta-3;Contains: Voltage-dependent calcium channel subunit alpha-2-3;Contains: Voltage-dependent calcium channel subunit delta-3;Flags: Precursor	NA	+
O00471	Exocyst complex component 5;AltName: Full=Exocyst complex component Sec10;Short=hSec10	NA	+
Q7L5N1	COP9 signalosome complex subunit 6;Short=SGN6;Short=Signalosome subunit 6;AltName: Full=JAB1-containing signalosome subunit 6;AltName: Full=MOV34 homolog;AltName: Full=Vpr-interacting protein;Short=hVIP	NA	+
Q9H6R3	Acyl-CoA synthetase short-chain family member 3, mitochondrial;AltName: Full=Acyl-CoA synthetase short-chain family member 3;Flags: Precursor	NA	+
Q9H7D7	WD repeat-containing protein 26;AltName: Full=CUL4- and DDB1-associated WDR protein 2;AltName: Full=Myocardial ischemic preconditioning up-regulated protein 2	NA	+
P07099	Epoxide hydrolase 1;AltName: Full=Epoxide hydratase;AltName: Full=Microsomal epoxide hydrolase	NA	+
Q9UJC5	SH3 domain-binding glutamic acid-rich-like protein 2;AltName: Full=Fovea-associated SH3 domain-binding protein	NA	+
P51784	Ubiquitin carboxyl-terminal hydrolase 11;AltName: Full=Deubiquitinating enzyme 11;AltName: Full=Ubiquitin thioesterase 11;AltName: Full=Ubiquitin-specific-processing protease 11	NA	+
P61086	Ubiquitin-conjugating enzyme E2 K;AltName: Full=E2 ubiquitin-conjugating enzyme K;AltName: Full=Huntingtin-interacting protein 2;Short=HIP-2;AltName: Full=Ubiquitin carrier protein;AltName: Full=Ubiquitin-conjugating enzyme E2-25 kDa;Short=Ubiquitin-conjugating enzyme E2(25K);Short=Ubiquitin-conjugating enzyme E2-25K;AltName: Full=Ubiquitin-protein ligase	NA	+
O75663	TIP41-like protein;AltName: Full=Putative MAPK-activating protein PM10;AltName: Full=Type 2A-interacting protein;Short=TIP	NA	+
Q15477	Helicase SKI2W;Short=Ski2;AltName: Full=Helicase-like protein;Short=HLP	NA	+
O60749	Sorting nexin-2;AltName: Full=Transformation-related gene 9 protein;Short=TRG-9	NA	+
Q9Y3L5	Ras-related protein Rap-2c;Flags: Precursor	NA	+
Q14444	Caprin-1;AltName: Full=Cell cycle-associated protein 1;AltName: Full=Cytoplasmic activation- and proliferation-associated protein 1;AltName: Full=GPI-anchored membrane protein 1;AltName: Full=GPI-anchored protein p137;Short=GPI-p137;Short=p137GPI;AltName: Full=Membrane component chromosome 11 surface marker 1;AltName: Full=RNA granule protein 105	NA	+
P49721	Proteasome subunit beta type-2;AltName: Full=Macropain subunit C7-I;AltName: Full=Multicatalytic endopeptidase complex subunit C7-I;AltName: Full=Proteasome component C7-I	NA	+
Q9UD71	Protein phosphatase 1 regulatory subunit 1B;AltName: Full=DARPP-32;AltName: Full=Dopamine- and cAMP-regulated neuronal phosphoprotein	NA	+
O00264	Membrane-associated progesterone receptor component 1;Short=mPR	NA	+
P42330	Aldo-keto reductase family 1 member C3;AltName: Full=17-beta-hydroxysteroid dehydrogenase type 5;Short=17-beta-HSD 5;AltName: Full=3-alpha-HSD type II, brain;AltName: Full=3-alpha-hydroxysteroid dehydrogenase type 2;Short=3-alpha-HSD type 2;AltName: Full=Chlordecone reductase homolog HAKRb;AltName: Full=Dihydrodiol dehydrogenase 3;Short=DD-3;Short=DD3;AltName: Full=Dihydrodiol dehydrogenase type …	NA	+
Q96J02	E3 ubiquitin-protein ligase Itchy homolog;Short=Itch;AltName: Full=Atrophin-1-interacting protein 4;Short=AIP4;AltName: Full=HECT-type E3 ubiquitin transferase Itchy homolog;AltName: Full=NFE2-associated polypeptide 1;Short=NAPP1	NA	+
P11908	Ribose-phosphate pyrophosphokinase 2;AltName: Full=PPRibP;AltName: Full=Phosphoribosyl pyrophosphate synthase II;Short=PRS-II	NA	+
P63000	Ras-related C3 botulinum toxin substrate 1;AltName: Full=Cell migration-inducing gene 5 protein;AltName: Full=Ras-like protein TC25;AltName: Full=p21-Rac1;Flags: Precursor	NA	+
Q5VUB5	Protein FAM171A1;AltName: Full=Astroprincin;Flags: Precursor	NA	+
P09488	Glutathione S-transferase Mu 1;AltName: Full=GST HB subunit 4;AltName: Full=GST class-mu 1;AltName: Full=GSTM1-1;AltName: Full=GSTM1a-1a;AltName: Full=GSTM1b-1b;AltName: Full=GTH4	NA	+
Q86YR5	G-protein-signaling modulator 1;AltName: Full=Activator of G-protein signaling 3	NA	+
Q99259	Glutamate decarboxylase 1;AltName: Full=67 kDa glutamic acid decarboxylase;Short=GAD-67;AltName: Full=Glutamate decarboxylase 67 kDa isoform	NA	+
Q9UPX8	SH3 and multiple ankyrin repeat domains protein 2;Short=Shank2;AltName: Full=Cortactin-binding protein 1;Short=CortBP1;AltName: Full=Proline-rich synapse-associated protein 1	NA	+
P23284	Peptidyl-prolyl cis-trans isomerase B;Short=PPIase B;AltName: Full=CYP-S1;AltName: Full=Cyclophilin B;AltName: Full=Rotamase B;AltName: Full=S-cyclophilin;Short=SCYLP;Flags: Precursor	NA	+
P02730	Band 3 anion transport protein;AltName: Full=Anion exchange protein 1;Short=AE 1;Short=Anion exchanger 1;AltName: Full=Solute carrier family 4 member 1;AltName: CD_antigen=CD233	NA	+
Q92930	Ras-related protein Rab-8B;Flags: Precursor	NA	+
O75064	DENN domain-containing protein 4B	NA	+
Q9H1E3	Nuclear ubiquitous casein and cyclin-dependent kinase substrate 1;AltName: Full=P1	NA	+
P51674	Neuronal membrane glycoprotein M6-a;Short=M6a	NA	+
P41594	Metabotropic glutamate receptor 5;Short=mGluR5;Flags: Precursor	NA	+
Q9UHD9	Ubiquilin-2;AltName: Full=Chap1;AltName: Full=DSK2 homolog;AltName: Full=Protein linking IAP with cytoskeleton 2;Short=PLIC-2;Short=hPLIC-2;AltName: Full=Ubiquitin-like product Chap1/Dsk2	NA	+
P39060	Collagen alpha-1(XVIII) chain;Contains: Endostatin;Flags: Precursor	NA	+
Q9ULA0	Aspartyl aminopeptidase	NA	+
Q02338	D-beta-hydroxybutyrate dehydrogenase, mitochondrial;AltName: Full=3-hydroxybutyrate dehydrogenase;Short=BDH;AltName: Full=Short chain dehydrogenase/reductase family 9C member 1;Flags: Precursor	NA	+
Q13619	Cullin-4A;Short=CUL-4A	NA	+
Q8N145	Leucine-rich repeat LGI family member 3;AltName: Full=LGI1-like protein 4;AltName: Full=Leucine-rich glioma-inactivated protein 3;Flags: Precursor	NA	+
Q96MZ0	Ganglioside-induced differentiation-associated protein 1-like 1;Short=GDAP1-L1	NA	+
P26012	Integrin beta-8;Flags: Precursor	NA	+
Q8N0W3	L-fucose kinase;Short=Fucokinase	NA	+
Q9UJS0	Calcium-binding mitochondrial carrier protein Aralar2;AltName: Full=Citrin;AltName: Full=Mitochondrial aspartate glutamate carrier 2;AltName: Full=Solute carrier family 25 member 13	NA	+
Q13151	Heterogeneous nuclear ribonucleoprotein A0;Short=hnRNP A0	NA	+
Q9UHG2	ProSAAS;AltName: Full=Proprotein convertase subtilisin/kexin type 1 inhibitor;Short=Proprotein convertase 1 inhibitor;AltName: Full=pro-SAAS;Contains: KEP;Contains: Big SAAS;Short=b-SAAS;Contains: Little SAAS;Short=l-SAAS;AltName: Full=N-proSAAS;Contains: Big PEN-LEN;Short=b-PEN-LEN;AltName: Full=SAAS CT(1-49);Contains: PEN;Contains: Little LEN;Short=l-LEN;Contains: Big LEN;Short=b-LEN;AltName: F…	NA	+
O00305	Voltage-dependent L-type calcium channel subunit beta-4;Short=CAB4;AltName: Full=Calcium channel voltage-dependent subunit beta 4	NA	+
P20700	Lamin-B1;Flags: Precursor	NA	+
Q8IVD9	NudC domain-containing protein 3	NA	+
Q96ME1	F-box/LRR-repeat protein 18;AltName: Full=F-box and leucine-rich repeat protein 18	NA	+
P43487	Ran-specific GTPase-activating protein;AltName: Full=Ran-binding protein 1;Short=RanBP1	NA	+
Q9Y5L0	Transportin-3;AltName: Full=Importin-12;Short=Imp12;AltName: Full=Transportin-SR;Short=TRN-SR	NA	+
Q8TCZ2	CD99 antigen-like protein 2;AltName: Full=MIC2-like protein 1;AltName: CD_antigen=CD99;Flags: Precursor	NA	+
Q04828	Aldo-keto reductase family 1 member C1;AltName: Full=20-alpha-hydroxysteroid dehydrogenase;Short=20-alpha-HSD;AltName: Full=Chlordecone reductase homolog HAKRC;AltName: Full=Dihydrodiol dehydrogenase 1/2;Short=DD1/DD2;AltName: Full=High-affinity hepatic bile acid-binding protein;Short=HBAB;AltName: Full=Indanol dehydrogenase;AltName: Full=Trans-1,2-dihydrobenzene-1,2-diol dehydrogenase	NA	+
Q6XQN6	Nicotinate phosphoribosyltransferase;Short=NAPRTase;AltName: Full=FHA-HIT-interacting protein;AltName: Full=Nicotinate phosphoribosyltransferase domain-containing protein 1	NA	+
Q7L2E3	Putative ATP-dependent RNA helicase DHX30;AltName: Full=DEAH box protein 30	NA	+
Q15424	Scaffold attachment factor B1;Short=SAF-B;Short=SAF-B1;AltName: Full=HSP27 estrogen response element-TATA box-binding protein;Short=HSP27 ERE-TATA-binding protein	NA	+
Q9NR31	GTP-binding protein SAR1a;AltName: Full=COPII-associated small GTPase	NA	+
Q9UHY1	Nuclear receptor-binding protein	NA	+
O95886	Disks large-associated protein 3;Short=DAP-3;AltName: Full=PSD-95/SAP90-binding protein 3;AltName: Full=SAP90/PSD-95-associated protein 3;Short=SAPAP3	NA	+
O15530	3-phosphoinositide-dependent protein kinase 1;Short=hPDK1	NA	+
Q9HC56	Protocadherin-9;Flags: Precursor	NA	+
Q9H4G4	Golgi-associated plant pathogenesis-related protein 1;Short=GAPR-1;Short=Golgi-associated PR-1 protein;AltName: Full=Glioma pathogenesis-related protein 2;Short=GliPR 2	NA	+
Q96Q05	Trafficking protein particle complex subunit 9;AltName: Full=NIK- and IKBKB-binding protein;AltName: Full=Tularik gene 1 protein	NA	+
P48444	Coatomer subunit delta;AltName: Full=Archain;AltName: Full=Delta-coat protein;Short=Delta-COP	NA	+
Q14123	Calcium/calmodulin-dependent 3',5'-cyclic nucleotide phosphodiesterase 1C;Short=Cam-PDE 1C;AltName: Full=hCam-3	NA	+
Q96NW7	Leucine-rich repeat-containing protein 7;AltName: Full=Densin-180;Short=Densin;AltName: Full=Protein LAP1	NA	+
P48739	Phosphatidylinositol transfer protein beta isoform;Short=PI-TP-beta;Short=PtdIns transfer protein beta;Short=PtdInsTP beta	NA	+
P10599	Thioredoxin;Short=Trx;AltName: Full=ATL-derived factor;Short=ADF;AltName: Full=Surface-associated sulphydryl protein;Short=SASP	NA	+
P00403	Cytochrome c oxidase subunit 2;AltName: Full=Cytochrome c oxidase polypeptide II	NA	+
P22570	NADPH:adrenodoxin oxidoreductase, mitochondrial;Short=AR;Short=Adrenodoxin reductase;AltName: Full=Ferredoxin--NADP(+) reductase;Short=Ferredoxin reductase;Flags: Precursor	NA	+
P42261	Glutamate receptor 1;Short=GluR-1;AltName: Full=AMPA-selective glutamate receptor 1;AltName: Full=GluR-A;AltName: Full=GluR-K1;AltName: Full=Glutamate receptor ionotropic, AMPA 1;Short=GluA1;Flags: Precursor	NA	+
P12268	Inosine-5'-monophosphate dehydrogenase 2;Short=IMP dehydrogenase 2;Short=IMPD 2;Short=IMPDH 2;AltName: Full=IMPDH-II	NA	+
P62993	Growth factor receptor-bound protein 2;AltName: Full=Adapter protein GRB2;AltName: Full=Protein Ash;AltName: Full=SH2/SH3 adapter GRB2	NA	+
P34913	Bifunctional epoxide hydrolase 2;Includes: Cytosolic epoxide hydrolase 2;Short=CEH;AltName: Full=Epoxide hydratase;AltName: Full=Soluble epoxide hydrolase;Short=SEH;Includes: Lipid-phosphate phosphatase	NA	+
Q53GQ0	Very-long-chain 3-oxoacyl-CoA reductase;AltName: Full=17-beta-hydroxysteroid dehydrogenase 12;Short=17-beta-HSD 12;AltName: Full=3-ketoacyl-CoA reductase;Short=KAR;AltName: Full=Estradiol 17-beta-dehydrogenase 12;AltName: Full=Short chain dehydrogenase/reductase family 12C member 1	NA	+
O75223	Gamma-glutamylcyclotransferase;AltName: Full=Cytochrome c-releasing factor 21	NA	+
Q96KN2	Beta-Ala-His dipeptidase;AltName: Full=CNDP dipeptidase 1;AltName: Full=Carnosine dipeptidase 1;AltName: Full=Glutamate carboxypeptidase-like protein 2;AltName: Full=Serum carnosinase;Flags: Precursor	NA	+
Q6L8Q7	2',5'-phosphodiesterase 12;Short=2'-PDE;Short=2-PDE;AltName: Full=Mitochondrial deadenylase;Flags: Precursor	NA	+
O94874	E3 UFM1-protein ligase 1;AltName: Full=Novel LZAP-binding protein;AltName: Full=Regulator of C53/LZAP and DDRGK1	NA	+
P09455	Retinol-binding protein 1;AltName: Full=Cellular retinol-binding protein;Short=CRBP;AltName: Full=Cellular retinol-binding protein I;Short=CRBP-I	NA	+
Q8N7J2	APC membrane recruitment protein 2;Short=Amer2;AltName: Full=Protein FAM123A	NA	+
P55735	Protein SEC13 homolog;AltName: Full=SEC13-like protein 1;AltName: Full=SEC13-related protein	NA	+
Q8N766	ER membrane protein complex subunit 1;Flags: Precursor	NA	+
Q9UKK9	ADP-sugar pyrophosphatase;AltName: Full=8-oxo-dGDP phosphatase;AltName: Full=Nuclear ATP-synthesis protein NUDIX5;AltName: Full=Nucleoside diphosphate-linked moiety X motif 5;Short=Nudix motif 5;Short=hNUDT5;AltName: Full=YSA1H	NA	+
Q96JJ7	Protein disulfide-isomerase TMX3;AltName: Full=Thioredoxin domain-containing protein 10;AltName: Full=Thioredoxin-related transmembrane protein 3;Flags: Precursor	NA	+
Q8IWT6	Volume-regulated anion channel subunit LRRC8A;AltName: Full=Leucine-rich repeat-containing protein 8A;AltName: Full=Swelling protein 1	NA	+
P62495	Eukaryotic peptide chain release factor subunit 1;Short=Eukaryotic release factor 1;Short=eRF1;AltName: Full=Protein Cl1;AltName: Full=TB3-1	NA	+
Q9UBP4	Dickkopf-related protein 3;Short=Dickkopf-3;Short=Dkk-3;Short=hDkk-3;Flags: Precursor	NA	+
Q53HC9	Protein TSSC1;AltName: Full=EARP-interacting protein;AltName: Full=Endosome-associated recycling protein-interacting protein;AltName: Full=Tumor-suppressing STF cDNA 1 protein;AltName: Full=Tumor-suppressing subchromosomal transferable fragment candidate gene 1 protein	NA	+
Q13347	Eukaryotic translation initiation factor 3 subunit I;Short=eIF3i;AltName: Full=Eukaryotic translation initiation factor 3 subunit 2;AltName: Full=TGF-beta receptor-interacting protein 1;Short=TRIP-1;AltName: Full=eIF-3-beta;AltName: Full=eIF3 p36	NA	+
Q13614	Myotubularin-related protein 2;AltName: Full=Phosphatidylinositol-3,5-bisphosphate 3-phosphatase;AltName: Full=Phosphatidylinositol-3-phosphate phosphatase	NA	+
P42167	Lamina-associated polypeptide 2, isoforms beta/gamma;AltName: Full=Thymopoietin, isoforms beta/gamma;Short=TP beta/gamma;AltName: Full=Thymopoietin-related peptide isoforms beta/gamma;Short=TPRP isoforms beta/gamma;Contains: Thymopoietin;Short=TP;AltName: Full=Splenin;Contains: Thymopentin;AltName: Full=TP5	NA	+
O15400	Syntaxin-7	NA	+
P20618	Proteasome subunit beta type-1;AltName: Full=Macropain subunit C5;AltName: Full=Multicatalytic endopeptidase complex subunit C5;AltName: Full=Proteasome component C5;AltName: Full=Proteasome gamma chain;Flags: Precursor	NA	+
Q9UHL4	Dipeptidyl peptidase 2;AltName: Full=Dipeptidyl aminopeptidase II;AltName: Full=Dipeptidyl peptidase 7;AltName: Full=Dipeptidyl peptidase II;Short=DPP II;AltName: Full=Quiescent cell proline dipeptidase;Flags: Precursor	NA	+
Q5THJ4	Vacuolar protein sorting-associated protein 13D	NA	+
Q9NX63	MICOS complex subunit MIC19;AltName: Full=Coiled-coil-helix-coiled-coil-helix domain-containing protein 3	NA	+
Q9C0H5	Rho GTPase-activating protein 39	NA	+
O60645	Exocyst complex component 3;AltName: Full=Exocyst complex component Sec6	NA	+
P30711	Glutathione S-transferase theta-1;AltName: Full=GST class-theta-1;AltName: Full=Glutathione transferase T1-1	NA	+
Q8ND76	Cyclin-Y;Short=Cyc-Y;AltName: Full=Cyclin box protein 1;AltName: Full=Cyclin fold protein 1;AltName: Full=cyclin-X	NA	+
P02774	Vitamin D-binding protein;Short=DBP;Short=VDB;AltName: Full=Gc protein-derived macrophage activating factor;Short=Gc-MAF;Short=GcMAF;AltName: Full=Gc-globulin;AltName: Full=Group-specific component;Short=Gc;AltName: Full=Vitamin D-binding protein-macrophage activating factor;Short=DBP-maf;Flags: Precursor	NA	+
Q9P2T1	GMP reductase 2;Short=GMPR 2;AltName: Full=Guanosine 5'-monophosphate oxidoreductase 2;Short=Guanosine monophosphate reductase 2	NA	+
Q8WWI5	Choline transporter-like protein 1;AltName: Full=CDw92;AltName: Full=Solute carrier family 44 member 1;AltName: CD_antigen=CD92	NA	+
Q13526	Peptidyl-prolyl cis-trans isomerase NIMA-interacting 1;AltName: Full=Peptidyl-prolyl cis-trans isomerase Pin1;Short=PPIase Pin1;AltName: Full=Rotamase Pin1	NA	+
P27694	Replication protein A 70 kDa DNA-binding subunit;Short=RP-A p70;AltName: Full=Replication factor A protein 1;Short=RF-A protein 1;AltName: Full=Single-stranded DNA-binding protein;Contains: Replication protein A 70 kDa DNA-binding subunit, N-terminally processed	NA	+
Q9Y6B6	GTP-binding protein SAR1b;AltName: Full=GTP-binding protein B;Short=GTBPB	NA	+
Q6WCQ1	Myosin phosphatase Rho-interacting protein;Short=M-RIP;AltName: Full=Rho-interacting protein 3;Short=RIP3;AltName: Full=p116Rip	NA	+
Q13586	Stromal interaction molecule 1;Flags: Precursor	NA	+
Q08380	Galectin-3-binding protein;AltName: Full=Basement membrane autoantigen p105;AltName: Full=Lectin galactoside-binding soluble 3-binding protein;AltName: Full=Mac-2-binding protein;Short=MAC2BP;Short=Mac-2 BP;AltName: Full=Tumor-associated antigen 90K;Flags: Precursor	NA	+
P52888	Thimet oligopeptidase;AltName: Full=Endopeptidase 24.15;AltName: Full=MP78	NA	+
P21589	5'-nucleotidase;Short=5'-NT;AltName: Full=Ecto-5'-nucleotidase;AltName: CD_antigen=CD73;Flags: Precursor	NA	+
O60741	Potassium/sodium hyperpolarization-activated cyclic nucleotide-gated channel 1;AltName: Full=Brain cyclic nucleotide-gated channel 1;Short=BCNG-1	NA	+
Q15746	Myosin light chain kinase, smooth muscle;Short=MLCK;Short=smMLCK;AltName: Full=Kinase-related protein;Short=KRP;AltName: Full=Telokin;Contains: Myosin light chain kinase, smooth muscle, deglutamylated form	NA	+
Q9NT62	Ubiquitin-like-conjugating enzyme ATG3;AltName: Full=Autophagy-related protein 3;Short=APG3-like;Short=hApg3;AltName: Full=Protein PC3-96	NA	+
Q86X10	Ral GTPase-activating protein subunit beta;AltName: Full=p170	NA	+
Q9GZS3	WD repeat-containing protein 61;AltName: Full=Meiotic recombination REC14 protein homolog;AltName: Full=SKI8 homolog;Short=Ski8;Contains: WD repeat-containing protein 61, N-terminally processed	NA	+
Q9NQ48	Leucine zipper transcription factor-like protein 1	NA	+
P10155	60 kDa SS-A/Ro ribonucleoprotein;Short=60 kDa Ro protein;Short=60 kDa ribonucleoprotein Ro;Short=RoRNP;AltName: Full=Ro 60 kDa autoantigen;AltName: Full=Sjoegren syndrome antigen A2;AltName: Full=Sjoegren syndrome type A antigen;Short=SS-A;AltName: Full=TROVE domain family member 2	NA	+
P14867	Gamma-aminobutyric acid receptor subunit alpha-1;AltName: Full=GABA(A) receptor subunit alpha-1;Flags: Precursor	NA	+
O75165	DnaJ homolog subfamily C member 13;AltName: Full=Required for receptor-mediated endocytosis 8;Short=RME-8	NA	+
P18433	Receptor-type tyrosine-protein phosphatase alpha;Short=Protein-tyrosine phosphatase alpha;Short=R-PTP-alpha;Flags: Precursor	NA	+
Q96BY7	Autophagy-related protein 2 homolog B	NA	+
Q9UL15	BAG family molecular chaperone regulator 5;Short=BAG-5;AltName: Full=Bcl-2-associated athanogene 5	NA	+
Q86YQ8	Copine-8;AltName: Full=Copine VIII	NA	+
Q13017	Rho GTPase-activating protein 5;AltName: Full=Rho-type GTPase-activating protein 5;AltName: Full=p190-B	NA	+
P18124	60S ribosomal protein L7	NA	+
P05413	Fatty acid-binding protein, heart;AltName: Full=Fatty acid-binding protein 3;AltName: Full=Heart-type fatty acid-binding protein;Short=H-FABP;AltName: Full=Mammary-derived growth inhibitor;Short=MDGI;AltName: Full=Muscle fatty acid-binding protein;Short=M-FABP	NA	+
Q15119	[Pyruvate dehydrogenase (acetyl-transferring)] kinase isozyme 2, mitochondrial;AltName: Full=Pyruvate dehydrogenase kinase isoform 2;Short=PDH kinase 2;Short=PDKII;Flags: Precursor	NA	+
O95319	CUGBP Elav-like family member 2;Short=CELF-2;AltName: Full=Bruno-like protein 3;AltName: Full=CUG triplet repeat RNA-binding protein 2;Short=CUG-BP2;AltName: Full=CUG-BP- and ETR-3-like factor 2;AltName: Full=ELAV-type RNA-binding protein 3;Short=ETR-3;AltName: Full=Neuroblastoma apoptosis-related RNA-binding protein;Short=hNAPOR;AltName: Full=RNA-binding protein BRUNOL-3	NA	+
Q9HAR2	Adhesion G protein-coupled receptor L3;AltName: Full=Calcium-independent alpha-latrotoxin receptor 3;Short=CIRL-3;AltName: Full=Latrophilin-3;AltName: Full=Lectomedin-3;Flags: Precursor	NA	+
Q9Y3A5	Ribosome maturation protein SBDS;AltName: Full=Shwachman-Bodian-Diamond syndrome protein	NA	+
P45984	Mitogen-activated protein kinase 9;Short=MAP kinase 9;Short=MAPK 9;AltName: Full=JNK-55;AltName: Full=Stress-activated protein kinase 1a;Short=SAPK1a;AltName: Full=Stress-activated protein kinase JNK2;AltName: Full=c-Jun N-terminal kinase 2	NA	+
O00203	AP-3 complex subunit beta-1;AltName: Full=Adaptor protein complex AP-3 subunit beta-1;AltName: Full=Adaptor-related protein complex 3 subunit beta-1;AltName: Full=Beta-3A-adaptin;AltName: Full=Clathrin assembly protein complex 3 beta-1 large chain	NA	+
Q01968	Inositol polyphosphate 5-phosphatase OCRL-1;AltName: Full=Lowe oculocerebrorenal syndrome protein	NA	+
O60493	Sorting nexin-3;AltName: Full=Protein SDP3	NA	+
Q9P2E9	Ribosome-binding protein 1;AltName: Full=180 kDa ribosome receptor homolog;Short=RRp;AltName: Full=ES/130-related protein;AltName: Full=Ribosome receptor protein	NA	+
Q9H0Q3	FXYD domain-containing ion transport regulator 6;AltName: Full=Phosphohippolin;Flags: Precursor	NA	+
Q9Y4E8	Ubiquitin carboxyl-terminal hydrolase 15;AltName: Full=Deubiquitinating enzyme 15;AltName: Full=Ubiquitin thioesterase 15;AltName: Full=Ubiquitin-specific-processing protease 15;AltName: Full=Unph-2;AltName: Full=Unph4	NA	+
Q9UHQ9	NADH-cytochrome b5 reductase 1;Short=b5R.1;AltName: Full=Humb5R2;AltName: Full=NAD(P)H:quinone oxidoreductase type 3 polypeptide A2	NA	+
Q99435	Protein kinase C-binding protein NELL2;AltName: Full=NEL-like protein 2;AltName: Full=Nel-related protein 2;Flags: Precursor	NA	+
Q9UNF0	Protein kinase C and casein kinase substrate in neurons protein 2;AltName: Full=Syndapin-2;AltName: Full=Syndapin-II	NA	+
Q9HBL0	Tensin-1	NA	+
Q9NZD2	Glycolipid transfer protein;Short=GLTP	NA	+
P08603	Complement factor H;AltName: Full=H factor 1;Flags: Precursor	NA	+
O95834	Echinoderm microtubule-associated protein-like 2;Short=EMAP-2;Short=HuEMAP-2	NA	+
P25788	Proteasome subunit alpha type-3;AltName: Full=Macropain subunit C8;AltName: Full=Multicatalytic endopeptidase complex subunit C8;AltName: Full=Proteasome component C8	NA	+
O00303	Eukaryotic translation initiation factor 3 subunit F;Short=eIF3f;AltName: Full=Deubiquitinating enzyme eIF3f;AltName: Full=Eukaryotic translation initiation factor 3 subunit 5;AltName: Full=eIF-3-epsilon;AltName: Full=eIF3 p47	NA	+
Q52LJ0	Protein FAM98B	NA	+
Q9BSU1	UPF0183 protein C16orf70	NA	+
Q92905	COP9 signalosome complex subunit 5;Short=SGN5;Short=Signalosome subunit 5;AltName: Full=Jun activation domain-binding protein 1	NA	+
Q12805	EGF-containing fibulin-like extracellular matrix protein 1;AltName: Full=Extracellular protein S1-5;AltName: Full=Fibrillin-like protein;AltName: Full=Fibulin-3;Short=FIBL-3;Flags: Precursor	NA	+
Q96I15	Selenocysteine lyase;Short=hSCL	NA	+
P11234	Ras-related protein Ral-B;Flags: Precursor	NA	+
P23515	Oligodendrocyte-myelin glycoprotein;Flags: Precursor	NA	+
Q14677	Clathrin interactor 1;AltName: Full=Clathrin-interacting protein localized in the trans-Golgi region;Short=Clint;AltName: Full=Enthoprotin;AltName: Full=Epsin-4;AltName: Full=Epsin-related protein;Short=EpsinR	NA	+
Q14139	Ubiquitin conjugation factor E4 A	NA	+
O75569	Interferon-inducible double-stranded RNA-dependent protein kinase activator A;AltName: Full=PKR-associated protein X;AltName: Full=PKR-associating protein X;AltName: Full=Protein activator of the interferon-induced protein kinase;AltName: Full=Protein kinase, interferon-inducible double-stranded RNA-dependent activator	NA	+
P16930	Fumarylacetoacetase;Short=FAA;AltName: Full=Beta-diketonase;AltName: Full=Fumarylacetoacetate hydrolase	NA	+
Q92574	Hamartin;AltName: Full=Tuberous sclerosis 1 protein	NA	+
Q9BS26	Endoplasmic reticulum resident protein 44;Short=ER protein 44;Short=ERp44;AltName: Full=Thioredoxin domain-containing protein 4;Flags: Precursor	NA	+
P23588	Eukaryotic translation initiation factor 4B;Short=eIF-4B	NA	+
Q96GR2	Long-chain-fatty-acid--CoA ligase ACSBG1;AltName: Full=Acyl-CoA synthetase bubblegum family member 1;Short=hBG1;Short=hsBG;Short=hsBGM;AltName: Full=Lipidosin	NA	+
P56537	Eukaryotic translation initiation factor 6;Short=eIF-6;AltName: Full=B(2)GCN homolog;AltName: Full=B4 integrin interactor;AltName: Full=CAB;AltName: Full=p27(BBP)	NA	+
P61018	Ras-related protein Rab-4B	NA	+
Q86UW8	Hyaluronan and proteoglycan link protein 4;AltName: Full=Brain link protein 2;Flags: Precursor	NA	+
Q99873	Protein arginine N-methyltransferase 1;AltName: Full=Histone-arginine N-methyltransferase PRMT1;AltName: Full=Interferon receptor 1-bound protein 4	NA	+
Q96JN2	Coiled-coil domain-containing protein 136;AltName: Full=Nasopharyngeal carcinoma-associated gene 6 protein	NA	+
P28289	Tropomodulin-1;AltName: Full=Erythrocyte tropomodulin;Short=E-Tmod	NA	+
Q8N122	Regulatory-associated protein of mTOR;Short=Raptor;AltName: Full=p150 target of rapamycin (TOR)-scaffold protein	NA	+
Q5VT25	Serine/threonine-protein kinase MRCK alpha;AltName: Full=CDC42-binding protein kinase alpha;AltName: Full=DMPK-like alpha;AltName: Full=Myotonic dystrophy kinase-related CDC42-binding kinase alpha;Short=MRCK alpha;Short=Myotonic dystrophy protein kinase-like alpha	NA	+
P0CG30	Glutathione S-transferase theta-2B;AltName: Full=GST class-theta-2;AltName: Full=Glutathione S-transferase theta-2	NA	+
Q13907	Isopentenyl-diphosphate Delta-isomerase 1;AltName: Full=Isopentenyl pyrophosphate isomerase 1;Short=IPP isomerase 1;Short=IPPI1	NA	+
P08247	Synaptophysin;AltName: Full=Major synaptic vesicle protein p38	NA	+
P24534	Elongation factor 1-beta;Short=EF-1-beta	NA	+
Q9Y262	Eukaryotic translation initiation factor 3 subunit L;Short=eIF3l;AltName: Full=Eukaryotic translation initiation factor 3 subunit 6-interacting protein;AltName: Full=Eukaryotic translation initiation factor 3 subunit E-interacting protein	NA	+
O43181	NADH dehydrogenase [ubiquinone] iron-sulfur protein 4, mitochondrial;AltName: Full=Complex I-18 kDa;Short=CI-18 kDa;AltName: Full=Complex I-AQDQ;Short=CI-AQDQ;AltName: Full=NADH-ubiquinone oxidoreductase 18 kDa subunit;Flags: Precursor	NA	+
O60825	6-phosphofructo-2-kinase/fructose-2,6-bisphosphatase 2;Short=6PF-2-K/Fru-2,6-P2ase 2;Short=PFK/FBPase 2;AltName: Full=6PF-2-K/Fru-2,6-P2ase heart-type isozyme;Includes: 6-phosphofructo-2-kinase;Includes: Fructose-2,6-bisphosphatase	NA	+
P55263	Adenosine kinase;Short=AK;AltName: Full=Adenosine 5'-phosphotransferase	NA	+
Q7Z6L1	Tectonin beta-propeller repeat-containing protein 1	NA	+
Q13404	Ubiquitin-conjugating enzyme E2 variant 1;Short=UEV-1;AltName: Full=CROC-1;AltName: Full=TRAF6-regulated IKK activator 1 beta Uev1A	NA	+
P50453	Serpin B9;AltName: Full=Cytoplasmic antiproteinase 3;Short=CAP-3;Short=CAP3;AltName: Full=Peptidase inhibitor 9;Short=PI-9	NA	+
Q9UHX1	Poly(U)-binding-splicing factor PUF60;AltName: Full=60 kDa poly(U)-binding-splicing factor;AltName: Full=FUSE-binding protein-interacting repressor;Short=FBP-interacting repressor;AltName: Full=Ro-binding protein 1;Short=RoBP1;AltName: Full=Siah-binding protein 1;Short=Siah-BP1	NA	+
P09525	Annexin A4;AltName: Full=35-beta calcimedin;AltName: Full=Annexin IV;AltName: Full=Annexin-4;AltName: Full=Carbohydrate-binding protein p33/p41;AltName: Full=Chromobindin-4;AltName: Full=Endonexin I;AltName: Full=Lipocortin IV;AltName: Full=P32.5;AltName: Full=PP4-X;AltName: Full=Placental anticoagulant protein II;Short=PAP-II;AltName: Full=Protein II	NA	+
A2RRP1	Neuroblastoma-amplified sequence;AltName: Full=Neuroblastoma-amplified gene protein	NA	+
P11171	Protein 4.1;Short=P4.1;AltName: Full=4.1R;AltName: Full=Band 4.1;AltName: Full=EPB4.1	NA	+
P57737	Coronin-7;Short=Crn7;AltName: Full=70 kDa WD repeat tumor rejection antigen homolog	NA	+
Q8IVF5	T-lymphoma invasion and metastasis-inducing protein 2;Short=TIAM-2;AltName: Full=SIF and TIAM1-like exchange factor	NA	+
Q9NZN4	EH domain-containing protein 2;AltName: Full=PAST homolog 2	NA	+
P60228	Eukaryotic translation initiation factor 3 subunit E;Short=eIF3e;AltName: Full=Eukaryotic translation initiation factor 3 subunit 6;AltName: Full=Viral integration site protein INT-6 homolog;AltName: Full=eIF-3 p48	NA	+
Q9P2K5	Myelin expression factor 2;Short=MEF-2;Short=MyEF-2;AltName: Full=MST156	NA	+
P49902	Cytosolic purine 5'-nucleotidase;AltName: Full=Cytosolic 5'-nucleotidase II	NA	+
Q9H425	Uncharacterized protein C1orf198	NA	+
P49441	Inositol polyphosphate 1-phosphatase;Short=IPP;Short=IPPase	NA	+
P51648	Fatty aldehyde dehydrogenase;AltName: Full=Aldehyde dehydrogenase 10;AltName: Full=Aldehyde dehydrogenase family 3 member A2;AltName: Full=Microsomal aldehyde dehydrogenase	NA	+
A1L0T0	Acetolactate synthase-like protein;AltName: Full=IlvB-like protein	NA	+
P20338	Ras-related protein Rab-4A	NA	+
Q15599	Na(+)/H(+) exchange regulatory cofactor NHE-RF2;Short=NHERF-2;AltName: Full=NHE3 kinase A regulatory protein E3KARP;AltName: Full=SRY-interacting protein 1;Short=SIP-1;AltName: Full=Sodium-hydrogen exchanger regulatory factor 2;AltName: Full=Solute carrier family 9 isoform A3 regulatory factor 2;AltName: Full=Tyrosine kinase activator protein 1;Short=TKA-1	NA	+
P43897	Elongation factor Ts, mitochondrial;Short=EF-Ts;Short=EF-TsMt;Flags: Precursor	NA	+
Q96D71	RalBP1-associated Eps domain-containing protein 1;AltName: Full=RalBP1-interacting protein 1	NA	+
O60888	Protein CutA;AltName: Full=Acetylcholinesterase-associated protein;AltName: Full=Brain acetylcholinesterase putative membrane anchor;Flags: Precursor	NA	+
P21810	Biglycan;AltName: Full=Bone/cartilage proteoglycan I;AltName: Full=PG-S1;Flags: Precursor	NA	+
Q9BRF8	Serine/threonine-protein phosphatase CPPED1;AltName: Full=Calcineurin-like phosphoesterase domain-containing protein 1;AltName: Full=Complete S-transactivated protein 1	NA	+
P42566	Epidermal growth factor receptor substrate 15;Short=Protein Eps15;AltName: Full=Protein AF-1p	NA	+
Q03013	Glutathione S-transferase Mu 4;AltName: Full=GST class-mu 4;AltName: Full=GST-Mu2;AltName: Full=GSTM4-4	NA	+
Q9NPQ8	Synembryn-A;AltName: Full=Protein Ric-8A	NA	+
P07947	Tyrosine-protein kinase Yes;AltName: Full=Proto-oncogene c-Yes;AltName: Full=p61-Yes	NA	+
Q13972	Ras-specific guanine nucleotide-releasing factor 1;Short=Ras-GRF1;AltName: Full=Guanine nucleotide-releasing protein;Short=GNRP;AltName: Full=Ras-specific nucleotide exchange factor CDC25	NA	+
O15126	Secretory carrier-associated membrane protein 1;Short=Secretory carrier membrane protein 1	NA	+
Q9NZL4	Hsp70-binding protein 1;Short=HspBP1;AltName: Full=Heat shock protein-binding protein 1;AltName: Full=Hsp70-binding protein 2;Short=HspBP2;AltName: Full=Hsp70-interacting protein 1;AltName: Full=Hsp70-interacting protein 2	NA	+
Q14416	Metabotropic glutamate receptor 2;Short=mGluR2;Flags: Precursor	NA	+
Q8IV01	Synaptotagmin-12;AltName: Full=Synaptotagmin XII;Short=SytXII	NA	+
O15034	RIMS-binding protein 2;Short=RIM-BP2	NA	+
P25686	DnaJ homolog subfamily B member 2;AltName: Full=DnaJ protein homolog 1;AltName: Full=Heat shock 40 kDa protein 3;AltName: Full=Heat shock protein J1;Short=HSJ-1	NA	+
Q5SSJ5	Heterochromatin protein 1-binding protein 3;AltName: Full=Protein HP1-BP74	NA	+
Q12888	Tumor suppressor p53-binding protein 1;Short=53BP1;Short=p53-binding protein 1;Short=p53BP1	NA	+
P19784	Casein kinase II subunit alpha';Short=CK II alpha'	NA	+
O14950	Myosin regulatory light chain 12B;AltName: Full=MLC-2A;Short=MLC-2;AltName: Full=Myosin regulatory light chain 2-B, smooth muscle isoform;AltName: Full=Myosin regulatory light chain 20 kDa;Short=MLC20;AltName: Full=Myosin regulatory light chain MRLC2;AltName: Full=SHUJUN-1	NA	+
Q9GZN7	Protein rogdi homolog	NA	+
Q96B97	SH3 domain-containing kinase-binding protein 1;AltName: Full=CD2-binding protein 3;Short=CD2BP3;AltName: Full=Cbl-interacting protein of 85 kDa;AltName: Full=Human Src family kinase-binding protein 1;Short=HSB-1	NA	+
Q05586	Glutamate receptor ionotropic, NMDA 1;Short=GluN1;AltName: Full=Glutamate [NMDA] receptor subunit zeta-1;AltName: Full=N-methyl-D-aspartate receptor subunit NR1;Short=NMD-R1;Flags: Precursor	NA	+
P27105	Erythrocyte band 7 integral membrane protein;AltName: Full=Protein 7.2b;AltName: Full=Stomatin	NA	+
P04216	Thy-1 membrane glycoprotein;AltName: Full=CDw90;AltName: Full=Thy-1 antigen;AltName: CD_antigen=CD90;Flags: Precursor	NA	+
P05090	Apolipoprotein D;Short=Apo-D;Short=ApoD;Flags: Precursor	NA	+
Q9Y276	Mitochondrial chaperone BCS1;Short=h-BCS1;AltName: Full=BCS1-like protein	NA	+
Q15907	Ras-related protein Rab-11B;AltName: Full=GTP-binding protein YPT3;Flags: Precursor	NA	+
Q96EQ0	Small glutamine-rich tetratricopeptide repeat-containing protein beta;AltName: Full=Beta-SGT;AltName: Full=Small glutamine-rich protein with tetratricopeptide repeats 2	NA	+
O75436	Vacuolar protein sorting-associated protein 26A;AltName: Full=Vesicle protein sorting 26A;Short=hVPS26	NA	+
A6NDG6	Glycerol-3-phosphate phosphatase;Short=G3PP;AltName: Full=Aspartate-based ubiquitous Mg(2+)-dependent phosphatase;Short=AUM;AltName: Full=Phosphoglycolate phosphatase;Short=PGP	NA	+
P01877	Ig alpha-2 chain C region	NA	+
Q9P0J1	[Pyruvate dehydrogenase [acetyl-transferring]]-phosphatase 1, mitochondrial;Short=PDP 1;AltName: Full=Protein phosphatase 2C;AltName: Full=Pyruvate dehydrogenase phosphatase catalytic subunit 1;Short=PDPC 1;Flags: Precursor	NA	+
Q99614	Tetratricopeptide repeat protein 1;Short=TPR repeat protein 1	NA	+
Q9NVT9	Armadillo repeat-containing protein 1	NA	+
A6NHL2	Tubulin alpha chain-like 3	NA	+
P62826	GTP-binding nuclear protein Ran;AltName: Full=Androgen receptor-associated protein 24;AltName: Full=GTPase Ran;AltName: Full=Ras-like protein TC4;AltName: Full=Ras-related nuclear protein	NA	+
P12429	Annexin A3;AltName: Full=35-alpha calcimedin;AltName: Full=Annexin III;AltName: Full=Annexin-3;AltName: Full=Inositol 1,2-cyclic phosphate 2-phosphohydrolase;AltName: Full=Lipocortin III;AltName: Full=Placental anticoagulant protein III;Short=PAP-III	NA	+
Q9NUP9	Protein lin-7 homolog C;Short=Lin-7C;AltName: Full=Mammalian lin-seven protein 3;Short=MALS-3;AltName: Full=Vertebrate lin-7 homolog 3;Short=Veli-3	NA	+
P51452	Dual specificity protein phosphatase 3;AltName: Full=Dual specificity protein phosphatase VHR;AltName: Full=Vaccinia H1-related phosphatase;Short=VHR	NA	+
Q13884	Beta-1-syntrophin;AltName: Full=59 kDa dystrophin-associated protein A1 basic component 1;Short=DAPA1B;AltName: Full=BSYN2;AltName: Full=Syntrophin-2;AltName: Full=Tax interaction protein 43;Short=TIP-43	NA	+
Q15404	Ras suppressor protein 1;Short=RSP-1;Short=Rsu-1	NA	+
P46976	Glycogenin-1;Short=GN-1;Short=GN1	NA	+
Q9NP72	Ras-related protein Rab-18;Flags: Precursor	NA	+
Q16630	Cleavage and polyadenylation specificity factor subunit 6;AltName: Full=Cleavage and polyadenylation specificity factor 68 kDa subunit;Short=CFIm68;Short=CPSF 68 kDa subunit;AltName: Full=Pre-mRNA cleavage factor Im 68 kDa subunit;AltName: Full=Protein HPBRII-4/7	NA	+
Q9HA65	TBC1 domain family member 17	NA	+
P52594	Arf-GAP domain and FG repeat-containing protein 1;AltName: Full=HIV-1 Rev-binding protein;AltName: Full=Nucleoporin-like protein RIP;AltName: Full=Rev-interacting protein;AltName: Full=Rev/Rex activation domain-binding protein	NA	+
Q9UPT5	Exocyst complex component 7;AltName: Full=Exocyst complex component Exo70	NA	+
Q7Z3U7	Protein MON2 homolog;AltName: Full=Protein SF21	NA	+
Q8IZQ1	WD repeat and FYVE domain-containing protein 3;AltName: Full=Autophagy-linked FYVE protein;Short=Alfy	NA	+
Q99426	Tubulin-folding cofactor B;AltName: Full=Cytoskeleton-associated protein 1;AltName: Full=Cytoskeleton-associated protein CKAPI;AltName: Full=Tubulin-specific chaperone B	NA	+
O43752	Syntaxin-6	NA	+
Q9Y5X1	Sorting nexin-9;AltName: Full=SH3 and PX domain-containing protein 1;Short=Protein SDP1;AltName: Full=SH3 and PX domain-containing protein 3A	NA	+
Q9Y2K2	Serine/threonine-protein kinase SIK3;AltName: Full=Salt-inducible kinase 3;Short=SIK-3;AltName: Full=Serine/threonine-protein kinase QSK	NA	+
Q68D91	Metallo-beta-lactamase domain-containing protein 2	NA	+
O43505	Beta-1,4-glucuronyltransferase 1;AltName: Full=I-beta-1,3-N-acetylglucosaminyltransferase;Short=iGnT;AltName: Full=N-acetyllactosaminide beta-1,3-N-acetylglucosaminyltransferase;AltName: Full=Poly-N-acetyllactosamine extension enzyme;AltName: Full=UDP-GlcNAc:betaGal beta-1,3-N-acetylglucosaminyltransferase 1	NA	+
Q8WXI2	Connector enhancer of kinase suppressor of ras 2;Short=Connector enhancer of KSR 2;AltName: Full=CNK homolog protein 2;Short=CNK2	NA	+
O00186	Syntaxin-binding protein 3;AltName: Full=Platelet Sec1 protein;Short=PSP;AltName: Full=Protein unc-18 homolog 3;Short=Unc18-3;AltName: Full=Protein unc-18 homolog C;Short=Unc-18C	NA	+
Q9Y450	HBS1-like protein;AltName: Full=ERFS	NA	+
P48553	Trafficking protein particle complex subunit 10;AltName: Full=Epilepsy holoprosencephaly candidate 1 protein;Short=EHOC-1;AltName: Full=Protein GT334;AltName: Full=Trafficking protein particle complex subunit TMEM1;AltName: Full=Transport protein particle subunit TMEM1;Short=TRAPP subunit TMEM1	NA	+
Q96CS3	FAS-associated factor 2;AltName: Full=Protein ETEA;AltName: Full=UBX domain-containing protein 3B;AltName: Full=UBX domain-containing protein 8	NA	+
O76003	Glutaredoxin-3;AltName: Full=PKC-interacting cousin of thioredoxin;Short=PICOT;AltName: Full=PKC-theta-interacting protein;Short=PKCq-interacting protein;AltName: Full=Thioredoxin-like protein 2	NA	+
Q9UKV3	Apoptotic chromatin condensation inducer in the nucleus;Short=Acinus	NA	+
Q7Z3J2	UPF0505 protein C16orf62;AltName: Full=Esophageal cancer-associated protein	NA	+
Q04446	1,4-alpha-glucan-branching enzyme;AltName: Full=Brancher enzyme;AltName: Full=Glycogen-branching enzyme	NA	+
Q96AX1	Vacuolar protein sorting-associated protein 33A;Short=hVPS33A	NA	+
Q8N6D5	Ankyrin repeat domain-containing protein 29	NA	+
Q00765	Receptor expression-enhancing protein 5;AltName: Full=Polyposis locus protein 1;AltName: Full=Protein TB2	NA	+
O75155	Cullin-associated NEDD8-dissociated protein 2;AltName: Full=Cullin-associated and neddylation-dissociated protein 2;AltName: Full=Epididymis tissue protein Li 169;AltName: Full=TBP-interacting protein of 120 kDa B;Short=TBP-interacting protein 120B;AltName: Full=p120 CAND2	NA	+
Q9Y2G0	Protein EFR3 homolog B	NA	+
P23677	Inositol-trisphosphate 3-kinase A;AltName: Full=Inositol 1,4,5-trisphosphate 3-kinase A;Short=IP3 3-kinase A;Short=IP3K A;Short=InsP 3-kinase A	NA	+
Q92621	Nuclear pore complex protein Nup205;AltName: Full=205 kDa nucleoporin;AltName: Full=Nucleoporin Nup205	NA	+
O75208	Ubiquinone biosynthesis protein COQ9, mitochondrial;Flags: Precursor	NA	+
P59998	Actin-related protein 2/3 complex subunit 4;AltName: Full=Arp2/3 complex 20 kDa subunit;Short=p20-ARC	NA	+
Q6UUV9	CREB-regulated transcription coactivator 1;AltName: Full=Mucoepidermoid carcinoma translocated protein 1;AltName: Full=Transducer of regulated cAMP response element-binding protein 1;Short=TORC-1;Short=Transducer of CREB protein 1	NA	+
Q5VWQ8	Disabled homolog 2-interacting protein;Short=DAB2 interaction protein;Short=DAB2-interacting protein;AltName: Full=ASK-interacting protein 1;Short=AIP-1;AltName: Full=DOC-2/DAB-2 interactive protein	NA	+
P48681	Nestin	NA	+
Q9UJ14	Gamma-glutamyltransferase 7;Short=GGT 7;AltName: Full=Gamma-glutamyltransferase-like 3;AltName: Full=Gamma-glutamyltransferase-like 5;AltName: Full=Gamma-glutamyltranspeptidase 7;AltName: Full=Glutathione hydrolase 7;Contains: Gamma-glutamyltransferase 7 heavy chain;Contains: Gamma-glutamyltransferase 7 light chain;Flags: Precursor	NA	+
O60733	85/88 kDa calcium-independent phospholipase A2;Short=CaI-PLA2;AltName: Full=Group VI phospholipase A2;Short=GVI PLA2;AltName: Full=Intracellular membrane-associated calcium-independent phospholipase A2 beta;Short=iPLA2-beta;AltName: Full=Patatin-like phospholipase domain-containing protein 9;Short=PNPLA9	NA	+
Q07065	Cytoskeleton-associated protein 4;AltName: Full=63-kDa cytoskeleton-linking membrane protein;Short=Climp-63;Short=p63	NA	+
P36959	GMP reductase 1;Short=GMPR 1;AltName: Full=Guanosine 5'-monophosphate oxidoreductase 1;Short=Guanosine monophosphate reductase 1	NA	+
P12111	Collagen alpha-3(VI) chain;Flags: Precursor	NA	+
Q13126	S-methyl-5'-thioadenosine phosphorylase;AltName: Full=5'-methylthioadenosine phosphorylase;Short=MTA phosphorylase;Short=MTAP;Short=MTAPase	NA	+
Q14624	Inter-alpha-trypsin inhibitor heavy chain H4;Short=ITI heavy chain H4;Short=ITI-HC4;Short=Inter-alpha-inhibitor heavy chain 4;AltName: Full=Inter-alpha-trypsin inhibitor family heavy chain-related protein;Short=IHRP;AltName: Full=Plasma kallikrein sensitive glycoprotein 120;Short=Gp120;Short=PK-120;Contains: 70 kDa inter-alpha-trypsin inhibitor heavy chain H4;Contains: 35 kDa inter-alpha-trypsin …	NA	+
Q9Y4D1	Disheveled-associated activator of morphogenesis 1	NA	+
Q92529	SHC-transforming protein 3;AltName: Full=Neuronal Shc;Short=N-Shc;AltName: Full=Protein Rai;AltName: Full=SHC-transforming protein C;AltName: Full=Src homology 2 domain-containing-transforming protein C3;Short=SH2 domain protein C3	NA	+
Q00688	Peptidyl-prolyl cis-trans isomerase FKBP3;Short=PPIase FKBP3;AltName: Full=25 kDa FK506-binding protein;Short=25 kDa FKBP;Short=FKBP-25;AltName: Full=FK506-binding protein 3;Short=FKBP-3;AltName: Full=Immunophilin FKBP25;AltName: Full=Rapamycin-selective 25 kDa immunophilin;AltName: Full=Rotamase	NA	+
O60941	Dystrobrevin beta;Short=DTN-B;AltName: Full=Beta-dystrobrevin	NA	+
Q15418	Ribosomal protein S6 kinase alpha-1;Short=S6K-alpha-1;AltName: Full=90 kDa ribosomal protein S6 kinase 1;Short=p90-RSK 1;Short=p90RSK1;Short=p90S6K;AltName: Full=MAP kinase-activated protein kinase 1a;Short=MAPK-activated protein kinase 1a;Short=MAPKAP kinase 1a;Short=MAPKAPK-1a;AltName: Full=Ribosomal S6 kinase 1;Short=RSK-1	NA	+
Q9UJY5	ADP-ribosylation factor-binding protein GGA1;AltName: Full=Gamma-adaptin-related protein 1;AltName: Full=Golgi-localized, gamma ear-containing, ARF-binding protein 1	NA	+
P61006	Ras-related protein Rab-8A;AltName: Full=Oncogene c-mel;Flags: Precursor	NA	+
P26368	Splicing factor U2AF 65 kDa subunit;AltName: Full=U2 auxiliary factor 65 kDa subunit;Short=hU2AF(65);Short=hU2AF65;AltName: Full=U2 snRNP auxiliary factor large subunit	NA	+
P60033	CD81 antigen;AltName: Full=26 kDa cell surface protein TAPA-1;AltName: Full=Target of the antiproliferative antibody 1;AltName: Full=Tetraspanin-28;Short=Tspan-28;AltName: CD_antigen=CD81	NA	+
Q96KG9	N-terminal kinase-like protein;AltName: Full=Coated vesicle-associated kinase of 90 kDa;AltName: Full=SCY1-like protein 1;AltName: Full=Telomerase regulation-associated protein;AltName: Full=Telomerase transcriptional element-interacting factor;AltName: Full=Teratoma-associated tyrosine kinase	NA	+
Q99471	Prefoldin subunit 5;AltName: Full=C-Myc-binding protein Mm-1;AltName: Full=Myc modulator 1	NA	+
Q92854	Semaphorin-4D;AltName: Full=A8;AltName: Full=BB18;AltName: Full=GR3;AltName: CD_antigen=CD100;Flags: Precursor	NA	+
Q9Y2I1	Nischarin;AltName: Full=Imidazoline receptor 1;Short=I-1;Short=IR1;AltName: Full=Imidazoline receptor antisera-selected protein;Short=hIRAS;AltName: Full=Imidazoline-1 receptor;Short=I1R;AltName: Full=Imidazoline-1 receptor candidate protein;Short=I-1 receptor candidate protein;Short=I1R candidate protein	NA	+
P16070	CD44 antigen;AltName: Full=CDw44;AltName: Full=Epican;AltName: Full=Extracellular matrix receptor III;Short=ECMR-III;AltName: Full=GP90 lymphocyte homing/adhesion receptor;AltName: Full=HUTCH-I;AltName: Full=Heparan sulfate proteoglycan;AltName: Full=Hermes antigen;AltName: Full=Hyaluronate receptor;AltName: Full=Phagocytic glycoprotein 1;Short=PGP-1;AltName: Full=Phagocytic glycoprotein I;Short=…	NA	+
Q96TC7	Regulator of microtubule dynamics protein 3;Short=RMD-3;Short=hRMD-3;AltName: Full=Cerebral protein 10;AltName: Full=Protein FAM82A2;AltName: Full=Protein FAM82C;AltName: Full=Protein tyrosine phosphatase-interacting protein 51;AltName: Full=TCPTP-interacting protein 51	NA	+
Q9Y512	Sorting and assembly machinery component 50 homolog;AltName: Full=Transformation-related gene 3 protein;Short=TRG-3	NA	+
Q9UPP2	IQ motif and SEC7 domain-containing protein 3	NA	+
Q15813	Tubulin-specific chaperone E;AltName: Full=Tubulin-folding cofactor E	NA	+
O14828	Secretory carrier-associated membrane protein 3;Short=Secretory carrier membrane protein 3	NA	+
Q9UDY4	DnaJ homolog subfamily B member 4;AltName: Full=Heat shock 40 kDa protein 1 homolog;Short=HSP40 homolog;Short=Heat shock protein 40 homolog;AltName: Full=Human liver DnaJ-like protein	NA	+
Q9NRR5	Ubiquilin-4;AltName: Full=Ataxin-1 interacting ubiquitin-like protein;Short=A1Up;AltName: Full=Ataxin-1 ubiquitin-like-interacting protein A1U;AltName: Full=Connexin43-interacting protein of 75 kDa;Short=CIP75	NA	+
P69891	Hemoglobin subunit gamma-1;AltName: Full=Gamma-1-globin;AltName: Full=Hb F Agamma;AltName: Full=Hemoglobin gamma-1 chain;AltName: Full=Hemoglobin gamma-A chain	NA	+
[truncated: 2,460 more rows]

## Sheet: Figure2
Figure 2a-c	See Supplementary Data 2 for further details.

## Sheet: Figure3
Figure 3a-b	See Supplementary Data 4 for further details.
Figure 3c	See Supplementary Data 4 & 6 for further details.

## Sheet: Figure4
Figure 4a	Anti-succinyllysine antibody
		Control			100 nM Rotenone
50 kDa	Cell lysis	100	100	100	66	60	51
	Cytosol	100	100	100	128	117	105
	Mito.	100	100	100	67	47	50
35 kDa	Cell lysis	100	100	100	59	64	61
	Cytosol	100	100	100	129	131	109
	Mito.	100	100	100	38	22	18
Compare each cell mean with the other cell mean in that row
Number of families	1
Number of comparisons per family	6
Alpha	0.05
Bonferroni's multiple comparisons test	Mean Diff.	95.00% CI of diff.	Below threshold?	Summary	Adjusted P Value
Control - 100 nM Rotenone
50 kDa Cell lysis	41	24.79 to 57.21	Yes	****	<0.0001
50 kDa Cytosol	-16.67	-32.87 to -0.4592	Yes	*	0.0413
50 kDa Mito.	45.33	29.13 to 61.54	Yes	****	<0.0001
35 kDa Cell lysis	38.67	22.46 to 54.87	Yes	****	<0.0001
35 kDa Cytosol	-23	-39.21 to -6.793	Yes	**	0.0026
35 kDa Mito.	74	57.79 to 90.21	Yes	****	<0.0001
Test details	Mean 1	Mean 2	Mean Diff.	SE of diff.	N1	N2	t	DF
Control - 100 nM Rotenone
50 kDa Cell lysis	100	59	41	5.637	3	3	7.273	24
50 kDa Cytosol	100	116.7	-16.67	5.637	3	3	2.957	24
50 kDa Mito.	100	54.67	45.33	5.637	3	3	8.042	24
35 kDa Cell lysis	100	61.33	38.67	5.637	3	3	6.859	24
35 kDa Cytosol	100	123	-23	5.637	3	3	4.08	24
35 kDa Mito.	100	26	74	5.637	3	3	13.13	24
Figure 4b	Anti-KGDHC E1k antibody & Anti-KGDHC E2k antibody & Anti-KGDHC E3 antibody & Anti-beta Actin antibody
		Control			100 nM Rotenone			5 μM Rotenone
KGDHC E1k	Cell lysis	100	100	100	124	102	104	117	82	99
	Cytosol	100	100	100	131	100	126	162	118	133
	Mito.	100	100	100	71	94	81	68	76	80
KGDHC E2k	Cell lysis	100	100	100	102	86	103	96	96	88
	Cytosol	100	100	100	127	116	127	144	154	132
	Mito.	100	100	100	89	87	74	82	77	78
KGDHC E3	Cell lysis	100	100	100	105	96	97	107	89	99
	Cytosol	100	100	100	112	112	118	117	134	123
	Mito.	100	100	100	79	91	90	69	92	96
Within each row, compare columns (simple effects within rows)
Number of families	9
Number of comparisons per family	3
Alpha	0.05
Tukey's multiple comparisons test	Mean Diff.	95.00% CI of diff.	Below threshold?	Summary	Adjusted P Value
KGDHC E1k Cell lysis
Control vs. 100 nM Rotenone	-10	-27.75 to 7.754	No	ns	0.3703
Control vs. 5 μM Rotenone	0.6667	-17.09 to 18.42	No	ns	0.9955
100 nM Rotenone vs. 5 μM Rotenone	10.67	-7.088 to 28.42	No	ns	0.324
KGDHC E1k Cytosol
Control vs. 100 nM Rotenone	-19	-36.75 to -1.246	Yes	*	0.0334
Control vs. 5 μM Rotenone	-37.67	-55.42 to -19.91	Yes	****	<0.0001
100 nM Rotenone vs. 5 μM Rotenone	-18.67	-36.42 to -0.9125	Yes	*	0.0372
KGDHC E1k Mito.
Control vs. 100 nM Rotenone	18	0.2458 to 35.75	Yes	*	0.0462
Control vs. 5 μM Rotenone	25.33	7.579 to 43.09	Yes	**	0.0032
100 nM Rotenone vs. 5 μM Rotenone	7.333	-10.42 to 25.09	No	ns	0.5829
KGDHC E2k Cell lysis
Control vs. 100 nM Rotenone	3	-14.75 to 20.75	No	ns	0.9128
Control vs. 5 μM Rotenone	6.667	-11.09 to 24.42	No	ns	0.6396
100 nM Rotenone vs. 5 μM Rotenone	3.667	-14.09 to 21.42	No	ns	0.8727
KGDHC E2k Cytosol
Control vs. 100 nM Rotenone	-23.33	-41.09 to -5.579	Yes	**	0.007
Control vs. 5 μM Rotenone	-43.33	-61.09 to -25.58	Yes	****	<0.0001
100 nM Rotenone vs. 5 μM Rotenone	-20	-37.75 to -2.246	Yes	*	0.0238
KGDHC E2k Mito.
Control vs. 100 nM Rotenone	16.67	-1.088 to 34.42	No	ns	0.07
Control vs. 5 μM Rotenone	21	3.246 to 38.75	Yes	*	0.0167
100 nM Rotenone vs. 5 μM Rotenone	4.333	-13.42 to 22.09	No	ns	0.827
KGDHC E3 Cell lysis
Control vs. 100 nM Rotenone	0.6667	-17.09 to 18.42	No	ns	0.9955
Control vs. 5 μM Rotenone	1.667	-16.09 to 19.42	No	ns	0.9722
100 nM Rotenone vs. 5 μM Rotenone	1	-16.75 to 18.75	No	ns	0.9899
KGDHC E3 Cytosol
Control vs. 100 nM Rotenone	-14	-31.75 to 3.754	No	ns	0.1484
Control vs. 5 μM Rotenone	-24.67	-42.42 to -6.912	Yes	**	0.0042
100 nM Rotenone vs. 5 μM Rotenone	-10.67	-28.42 to 7.088	No	ns	0.324
KGDHC E3 Mito.
Control vs. 100 nM Rotenone	13.33	-4.421 to 31.09	No	ns	0.176
Control vs. 5 μM Rotenone	14.33	-3.421 to 32.09	No	ns	0.1359
100 nM Rotenone vs. 5 μM Rotenone	1	-16.75 to 18.75	No	ns	0.9899
Test details	Mean 1	Mean 2	Mean Diff.	SE of diff.	N1	N2	q	DF
KGDHC E1k Cell lysis
Control vs. 100 nM Rotenone	100	110	-10	7.367	3	3	1.92	54
Control vs. 5 μM Rotenone	100	99.33	0.6667	7.367	3	3	0.128	54
100 nM Rotenone vs. 5 μM Rotenone	110	99.33	10.67	7.367	3	3	2.048	54
KGDHC E1k Cytosol
Control vs. 100 nM Rotenone	100	119	-19	7.367	3	3	3.647	54
Control vs. 5 μM Rotenone	100	137.7	-37.67	7.367	3	3	7.231	54
100 nM Rotenone vs. 5 μM Rotenone	119	137.7	-18.67	7.367	3	3	3.583	54
KGDHC E1k Mito.
Control vs. 100 nM Rotenone	100	82	18	7.367	3	3	3.455	54
Control vs. 5 μM Rotenone	100	74.67	25.33	7.367	3	3	4.863	54
100 nM Rotenone vs. 5 μM Rotenone	82	74.67	7.333	7.367	3	3	1.408	54
KGDHC E2k Cell lysis
Control vs. 100 nM Rotenone	100	97	3	7.367	3	3	0.5759	54
Control vs. 5 μM Rotenone	100	93.33	6.667	7.367	3	3	1.28	54
100 nM Rotenone vs. 5 μM Rotenone	97	93.33	3.667	7.367	3	3	0.7039	54
KGDHC E2k Cytosol
Control vs. 100 nM Rotenone	100	123.3	-23.33	7.367	3	3	4.479	54
Control vs. 5 μM Rotenone	100	143.3	-43.33	7.367	3	3	8.319	54
100 nM Rotenone vs. 5 μM Rotenone	123.3	143.3	-20	7.367	3	3	3.839	54
KGDHC E2k Mito.
Control vs. 100 nM Rotenone	100	83.33	16.67	7.367	3	3	3.199	54
Control vs. 5 μM Rotenone	100	79	21	7.367	3	3	4.031	54
100 nM Rotenone vs. 5 μM Rotenone	83.33	79	4.333	7.367	3	3	0.8319	54
KGDHC E3 Cell lysis
Control vs. 100 nM Rotenone	100	99.33	0.6667	7.367	3	3	0.128	54
Control vs. 5 μM Rotenone	100	98.33	1.667	7.367	3	3	0.3199	54
100 nM Rotenone vs. 5 μM Rotenone	99.33	98.33	1	7.367	3	3	0.192	54
KGDHC E3 Cytosol
Control vs. 100 nM Rotenone	100	114	-14	7.367	3	3	2.688	54
Control vs. 5 μM Rotenone	100	124.7	-24.67	7.367	3	3	4.735	54
100 nM Rotenone vs. 5 μM Rotenone	114	124.7	-10.67	7.367	3	3	2.048	54
KGDHC E3 Mito.
Control vs. 100 nM Rotenone	100	86.67	13.33	7.367	3	3	2.56	54
Control vs. 5 μM Rotenone	100	85.67	14.33	7.367	3	3	2.752	54
100 nM Rotenone vs. 5 μM Rotenone	86.67	85.67	1	7.367	3	3	0.192	54
Figure 4c	Anti-PDH E1 antibody & Anti-PDH E2 antibody & Anti-PDH E3 antibody & Anti-COX4 antibody & Anti-beta Actin antibody
		Control			100 nM Rotenone			5 μM Rotenone
PDH E1	Cell lysis	100	100	100	92	99	102	111	98	107
	Cytosol	100	100	100	133	126	132	132	138	140
	Mito.	100	100	100	80	46	96	44	84	77
PDH E2	Cell lysis	100	100	100	125	30	114	152	84	130
	Cytosol	100	100	100	152	112	145	145	141	149
	Mito.	100	100	100	13	82	36	10	84	28
PDH E3	Cell lysis	100	100	100	123	106	126	153	107	163
	Cytosol	100	100	100	171	116	162	164	121	172
	Mito.	100	100	100	74	94	46	61	80	55
Within each row, compare columns (simple effects within rows)
Number of families	9
Number of comparisons per family	3
Alpha	0.05
Tukey's multiple comparisons test	Mean Diff.	95.00% CI of diff.	Below threshold?	Summary	Adjusted P Value
PDH E1 Cell lysis
Control vs. 100 nM Rotenone	2.333	-15.12 to 19.79	No	ns	0.7455
Control vs. 5 μM Rotenone	-5.333	-27.98 to 17.31	No	ns	0.4861
100 nM Rotenone vs. 5 μM Rotenone	-7.667	-25.50 to 10.16	No	ns	0.3575
PDH E1 Cytosol
Control vs. 100 nM Rotenone	-30.33	-43.21 to -17.46	Yes	**	0.0094
Control vs. 5 μM Rotenone	-36.67	-50.83 to -22.51	Yes	**	0.0078
100 nM Rotenone vs. 5 μM Rotenone	-6.333	-17.96 to 5.294	No	ns	0.2408
PDH E1 Mito.
Control vs. 100 nM Rotenone	26	-60.84 to 112.8	No	ns	0.3694
Control vs. 5 μM Rotenone	31.67	-40.99 to 104.3	No	ns	0.2167
100 nM Rotenone vs. 5 μM Rotenone	5.667	-63.84 to 75.17	No	ns	0.9538
PDH E2 Cell lysis
Control vs. 100 nM Rotenone	10.33	-166.4 to 187.1	No	ns	0.9386
Control vs. 5 μM Rotenone	-22	-140.0 to 96.01	No	ns	0.6014
100 nM Rotenone vs. 5 μM Rotenone	-32.33	-170.1 to 105.4	No	ns	0.6744
PDH E2 Cytosol
Control vs. 100 nM Rotenone	-36.33	-109.0 to 36.32	No	ns	0.1737
Control vs. 5 μM Rotenone	-45	-58.60 to -31.40	Yes	**	0.0046
100 nM Rotenone vs. 5 μM Rotenone	-8.667	-77.60 to 60.26	No	ns	0.7907
PDH E2 Mito.
Control vs. 100 nM Rotenone	56.33	-63.16 to 175.8	No	ns	0.1913
Control vs. 5 μM Rotenone	59.33	-71.92 to 190.6	No	ns	0.2046
100 nM Rotenone vs. 5 μM Rotenone	3	-104.8 to 110.8	No	ns	0.9946
PDH E3 Cell lysis
Control vs. 100 nM Rotenone	-18.33	-55.02 to 18.35	No	ns	0.1739
Control vs. 5 μM Rotenone	-41	-142.6 to 60.58	No	ns	0.2439
100 nM Rotenone vs. 5 μM Rotenone	-22.67	-109.9 to 64.52	No	ns	0.5256
PDH E3 Cytosol
Control vs. 100 nM Rotenone	-49.67	-150.0 to 50.67	No	ns	0.1767
Control vs. 5 μM Rotenone	-52.33	-145.6 to 40.95	No	ns	0.1432
100 nM Rotenone vs. 5 μM Rotenone	-2.667	-85.76 to 80.42	No	ns	0.9928
PDH E3 Mito.
Control vs. 100 nM Rotenone	28.67	-53.34 to 110.7	No	ns	0.3007
Control vs. 5 μM Rotenone	34.67	-9.721 to 79.05	No	ns	0.0794
100 nM Rotenone vs. 5 μM Rotenone	6	-59.04 to 71.04	No	ns	0.9257
Test details	Mean 1	Mean 2	Mean Diff.	SE of diff.	N1	N2	q	DF
PDH E1 Cell lysis
Control vs. 100 nM Rotenone	100	97.67	2.333	2.963	3	3	1.114	2
Control vs. 5 μM Rotenone	100	105.3	-5.333	3.844	3	3	1.962	2
100 nM Rotenone vs. 5 μM Rotenone	97.67	105.3	-7.667	4.853	3	3	2.234	3.756
PDH E1 Cytosol
Control vs. 100 nM Rotenone	100	130.3	-30.33	2.186	3	3	19.63	2
Control vs. 5 μM Rotenone	100	136.7	-36.67	2.404	3	3	21.57	2
100 nM Rotenone vs. 5 μM Rotenone	130.3	136.7	-6.333	3.249	3	3	2.757	3.964
PDH E1 Mito.
Control vs. 100 nM Rotenone	100	74	26	14.74	3	3	2.494	2
Control vs. 5 μM Rotenone	100	68.33	31.67	12.33	3	3	3.631	2
100 nM Rotenone vs. 5 μM Rotenone	74	68.33	5.667	19.22	3	3	0.4169	3.879
PDH E2 Cell lysis
Control vs. 100 nM Rotenone	100	89.67	10.33	30	3	3	0.4871	2
Control vs. 5 μM Rotenone	100	122	-22	20.03	3	3	1.553	2
100 nM Rotenone vs. 5 μM Rotenone	89.67	122	-32.33	36.08	3	3	1.268	3.488
PDH E2 Cytosol
Control vs. 100 nM Rotenone	100	136.3	-36.33	12.33	3	3	4.166	2
Control vs. 5 μM Rotenone	100	145	-45	2.309	3	3	27.56	2
100 nM Rotenone vs. 5 μM Rotenone	136.3	145	-8.667	12.55	3	3	0.9768	2.14
PDH E2 Mito.
Control vs. 100 nM Rotenone	100	43.67	56.33	20.28	3	3	3.928	2
Control vs. 5 μM Rotenone	100	40.67	59.33	22.28	3	3	3.766	2
100 nM Rotenone vs. 5 μM Rotenone	43.67	40.67	3	30.13	3	3	0.1408	3.965
PDH E3 Cell lysis
Control vs. 100 nM Rotenone	100	118.3	-18.33	6.227	3	3	4.164	2
Control vs. 5 μM Rotenone	100	141	-41	17.24	3	3	3.363	2
100 nM Rotenone vs. 5 μM Rotenone	118.3	141	-22.67	18.33	3	3	1.748	2.513
PDH E3 Cytosol
Control vs. 100 nM Rotenone	100	149.7	-49.67	17.03	3	3	4.124	2
Control vs. 5 μM Rotenone	100	152.3	-52.33	15.84	3	3	4.674	2
100 nM Rotenone vs. 5 μM Rotenone	149.7	152.3	-2.667	23.26	3	3	0.1622	3.979
PDH E3 Mito.
Control vs. 100 nM Rotenone	100	71.33	28.67	13.92	3	3	2.912	2
Control vs. 5 μM Rotenone	100	65.33	34.67	7.535	3	3	6.506	2
100 nM Rotenone vs. 5 μM Rotenone	71.33	65.33	6	15.83	3	3	0.5361	3.079
Figure 4d	Integrated density of DLST/ area of COV-IV
Mitochondrial		Cytosolic
Control	100 nM Rotenone	Control	100 nM Rotenone
1291.11	1697.94	2465.68	3531.62
1545.52	1188.26	3443.49	2293.67
1545.86	1486.28	2765.35	2361
1289.18	1153.42	2675.36	2258.37
1248.16	2009.36	2311.23	3750.69
1425.4	1824.69	2591.4	4076.35
1488.71	1749.22	2204.05	3390
1346.39	1198.66	2349.22	2036.4
1443.7	1604.57	2837.26	2930.55
1455.43	2158.97	2435.25	2929.34
1240.6	962.315	1748.02	1755.7
1528.96	1702.47	2116.07	2366.48
864.832	1511.3	1253.85	2416.81
841.262	1766.88	1296.19	2690.23
698.269	2000.61	981.382	3100.06
1369.61	933.459	2194.75	2046.2
1025.03	1652.04	1761.36	3082.62
1092.48	1468.12	1292.08	2821.45
1167.25	1209.99	1257.22	1209.99
1242.48	1513.49	1836.53	2765.2
1198.04	1215.03	1844.03	2099.45
1674.32	742.746	2383.97	1284.59
1372.79	1213.58	1892.57	1903.1
849.708	1510.36	947.38	2284.4
1894.07	1395.08	2750.35	2433.68
722.526	1308.61	1067.51	2107.4
975.038	1174.54	1353.54	1720.34
1025.4	1426.72	1456.38	2238.08
909.786	1020.18	1323.7	1706.14
1064.4	1219.05	1470.4	1860.4
1226.73	1049.07	1623.1	1693.01
1106.58	976.902	1685.25	1646.12
1017.44	827.659	1495.85	1463.65
1299.42	1164.96	1737.77	2070.22
1221	1276.29	2014.15	2186.47
951.522	776.827	1731.18	1434.81
1235.15	1036.72	1826.85	2035.08
1056.47	920.16	1562.89	1701
1515.64	922.569	2384.04	1553.35
1221.67	1088.28	1802.05	1804.28
1262.87	1028.33	1871.08	1747.38
975.966	1246.09	1579.85	2231.09
1377.55	1296.85	1910.65	2263.52
1177.24	1051.85	1841.96	1971.91
1092.48	1093.81	1513.52	1845.19
1167.25	905.08	1612.15	1526.52
1242.48		1508.59
1198.04		1578.99
1674.32		1581.98
1372.79		1582.04
849.708		1552.45
1894.07		1737.32
Compare each cell mean with the other cell mean in that row
Number of families	1
Number of comparisons per family	2
Alpha	0.05
Bonferroni's multiple comparisons test	Predicted (LS) mean diff.	95.00% CI of diff.	Below threshold?	Summary	Adjusted P Value
Control - 100 nM Rotenone
Mitochondrial	-67.13	-280.5 to 146.3	No	ns	0.9562
Cytosolic	-384	-597.4 to -170.7	Yes	***	0.0001
Test details	Predicted (LS) mean 1	Predicted (LS) mean 2	Predicted (LS) mean diff.	SE of diff.	N1	N2	t	DF
Control - 100 nM Rotenone
Mitochondrial	1230	1297	-67.13	94.46	52	46	0.7107	192
Cytosolic	1847	2231	-384	94.46	52	46	4.066	192

## Sheet: Figure5
Figure 5b
	log10(Abundance)
NL	NA	NA	NA	NA	NA	NA	NA	NA	NA	NA
AD	668209	323714	46887.5	NA	170806	1016734	115397	304623	362966	444286
Figure 5c	Suc Lys & NU-4
4 m.o. Tg1999 Mice & WT Mice																10 m.o. Tg1999 Mice & WT Mice
WT GROUP - Succynil Lysine								TG19959 GROUP - Succynil Lysine								WT GROUP - Succynil Lysine								TG19959 GROUP - Succynil Lysine
Label	Area	Mean	RawIntDen	# Neurons	Normalization	x1000		Label	Area	Mean	RawIntDen	# Neurons	Normalization	x1000		Label	Area	Mean	RawIntDen	# Neurons	Normalization	x1000		Label	Area	Mean	RawIntDen	# Neurons	Normalization	x1000
WT 1907 - 405 Dapi 488 ms NU-4 Cy3 rb Suc Lys_1CA1a.jpg:0198-0364:Red	126875	8.028	1018520	48	0.16725	167.25		TG 1161 - 405 Dapi 488 ms NU-4 Cy3 rb Suc Lys_1CA1a.jpg:0175-0362:Red	126875	68.91	8742954	55	1.25291	1252.91		WT 2492 - 405 Dapi 488 ms NU-4 Cy3 rb Suc Lys_1CA1a.jpg:0095-0364:Red	126875	2.549	323394	57	0.0447193	44.7193		TG 2611 - 405 Dapi 488 ms NU-4 Cy3 rb Suc Lys_1CA1a.jpg:0095-0364:Red	126875	20.746	2632162	45	0.461022	461.022
WT 1907 - 405 Dapi 488 ms NU-4 Cy3 rb Suc Lys_1CA1b.jpg:0198-0364:Red	126875	11.378	1443646	50	0.22756	227.56		TG 1161 - 405 Dapi 488 ms NU-4 Cy3 rb Suc Lys_1CA1b.jpg:0150-0363:Red	126875	67.379	8548721	52	1.29575	1295.75		WT 2492 - 405 Dapi 488 ms NU-4 Cy3 rb Suc Lys_1CA1b.jpg:0095-0364:Red	126875	2.421	307137	54	0.0448333	44.8333		TG 2611 - 405 Dapi 488 ms NU-4 Cy3 rb Suc Lys_1CA1b.jpg:0095-0364:Red	126875	25.623	3250862	46	0.557022	557.022
WT 1907 - 405 Dapi 488 ms NU-4 Cy3 rb Suc Lys_1CA1c.jpg:0198-0364:Red	126875	12.057	1529694	53	0.227491	227.491		TG 1161 - 405 Dapi 488 ms NU-4 Cy3 rb Suc Lys_1CA1c.jpg:0170-0362:Red	126875	67.132	8517428	51	1.31631	1316.31		WT 2492 - 405 Dapi 488 ms NU-4 Cy3 rb Suc Lys_1CA1c.jpg:0095-0364:Red	126875	2.929	371576	56	0.0523036	52.3036		TG 2611 - 405 Dapi 488 ms NU-4 Cy3 rb Suc Lys_1CA1c.jpg:0095-0364:Red	126875	22.158	2811320	51	0.434471	434.471
WT 1907 - 405 Dapi 488 ms NU-4 Cy3 rb Suc Lys_1CA2a.jpg:0198-0364:Red	126875	12.54	1591057	55	0.228	228		TG 1161 - 405 Dapi 488 ms NU-4 Cy3 rb Suc Lys_1CA2a.jpg:0170-0362:Red	126875	38.808	4923809	46	0.843652	843.652		WT 2492 - 405 Dapi 488 ms NU-4 Cy3 rb Suc Lys_1CA2a.jpg:0095-0364:Red	126875	2.498	316954	47	0.0531489	53.1489		TG 2611 - 405 Dapi 488 ms NU-4 Cy3 rb Suc Lys_1CA2a.jpg:0095-0364:Red	126875	23.527	2984931	47	0.500574	500.574
WT 1907 - 405 Dapi 488 ms NU-4 Cy3 rb Suc Lys_1CA2b.jpg:0198-0364:Red	126875	10.534	1336557	61	0.172689	172.689		TG 1161 - 405 Dapi 488 ms NU-4 Cy3 rb Suc Lys_1CA2b.jpg:0170-0362:Red	126875	45.176	5731702	39	1.15836	1158.36		WT 2492 - 405 Dapi 488 ms NU-4 Cy3 rb Suc Lys_1CA2b.jpg:0095-0364:Red	126875	2.515	319122	44	0.0571591	57.1591		TG 2611 - 405 Dapi 488 ms NU-4 Cy3 rb Suc Lys_1CA2b.jpg:0095-0364:Red	126875	23.766	3015352	44	0.540136	540.136
WT 1907 - 405 Dapi 488 ms NU-4 Cy3 rb Suc Lys_2CA1a.jpg:0198-0364:Red	126875	9.131	1158553	45	0.202911	202.911		TG 1161 - 405 Dapi 488 ms NU-4 Cy3 rb Suc Lys_2CA1a.jpg:0170-0362:Red	126875	64.161	8140460	35	1.83317	1833.17		WT 2492 - 405 Dapi 488 ms NU-4 Cy3 rb Suc Lys_2CA1a.jpg:0095-0364:Red	126875	5.541	703075	51	0.108647	108.647		TG 2611 - 405 Dapi 488 ms NU-4 Cy3 rb Suc Lys_2CA1a.jpg:0095-0364:Red	126875	23.614	2995982	42	0.562238	562.238
WT 1907 - 405 Dapi 488 ms NU-4 Cy3 rb Suc Lys_2CA1b.jpg:0198-0364:Red	126875	17.437	2212261	47	0.371	371		TG 1161 - 405 Dapi 488 ms NU-4 Cy3 rb Suc Lys_2CA1b.jpg:0148-0523:Red	64872	66.701	4327012	38	1.75529	1755.29		WT 2492 - 405 Dapi 488 ms NU-4 Cy3 rb Suc Lys_2CA1b.jpg:0095-0364:Red	126875	6.01	762478	48	0.125208	125.208		TG 2611 - 405 Dapi 488 ms NU-4 Cy3 rb Suc Lys_2CA1b.jpg:0095-0364:Red	126875	20.929	2655380	44	0.475659	475.659
WT 1907 - 405 Dapi 488 ms NU-4 Cy3 rb Suc Lys_2CA1c.jpg:0198-0364:Red	126875	11.063	1403603	51	0.216922	216.922		TG 1161 - 405 Dapi 488 ms NU-4 Cy3 rb Suc Lys_2CA1c.jpg:0227-0362:Red	126875	40.253	5107109	49	0.82149	821.49		WT 2492 - 405 Dapi 488 ms NU-4 Cy3 rb Suc Lys_2CA1c.jpg:0095-0364:Red	126875	6.444	817641	48	0.13425	134.25		TG 2611 - 405 Dapi 488 ms NU-4 Cy3 rb Suc Lys_2CA1c.jpg:0095-0364:Red	126875	23.735	3011364	39	0.60859	608.59
WT 1907 - 405 Dapi 488 ms NU-4 Cy3 rb Suc Lys_2CA2a.jpg:0198-0364:Red	126875	12.88	1634132	47	0.274043	274.043		TG 1161 - 405 Dapi 488 ms NU-4 Cy3 rb Suc Lys_2CA2a.jpg:0227-0362:Red	126875	49.329	6258677	41	1.20315	1203.15		WT 2492 - 405 Dapi 488 ms NU-4 Cy3 rb Suc Lys_2CA2a.jpg:0095-0364:Red	126875	3.613	458409	45	0.0802889	80.2889		TG 2611 - 405 Dapi 488 ms NU-4 Cy3 rb Suc Lys_2CA2a.jpg:0095-0364:Red	126875	19.478	2471226	44	0.442682	442.682
WT 1907 - 405 Dapi 488 ms NU-4 Cy3 rb Suc Lys_2CA2b.jpg:0198-0364:Red	126875	10.847	1376155	46	0.235804	235.804		TG 1161 - 405 Dapi 488 ms NU-4 Cy3 rb Suc Lys_2CA2b.jpg:0227-0362:Red	126875	51.08	6480832	47	1.08681	1086.81		WT 2492 - 405 Dapi 488 ms NU-4 Cy3 rb Suc Lys_2CA2b.jpg:0095-0364:Red	126875	5.74	728281	50	0.1148	114.8		TG 2611 - 405 Dapi 488 ms NU-4 Cy3 rb Suc Lys_2CA2b.jpg:0095-0364:Red	126875	21.28	2699901	52	0.409231	409.231
WT 1907 - 405 Dapi 488 ms NU-4 Cy3 rb Suc Lys_3CA1a.jpg:0198-0364:Red	126875	9.985	1266836	54	0.184907	184.907		TG 1161 - 405 Dapi 488 ms NU-4 Cy3 rb Suc Lys_3CA1a.jpg:0227-0362:Red	126875	45.978	5833456	51	0.901529	901.529		WT 2492 - 405 Dapi 488 ms NU-4 Cy3 rb Suc Lys_3CA1a.jpg:0095-0364:Red	126875	9.223	1170117	45	0.204956	204.956
WT 1907 - 405 Dapi 488 ms NU-4 Cy3 rb Suc Lys_3CA1b.jpg:0198-0364:Red	126875	9.644	1223631	50	0.19288	192.88		TG 1161 - 405 Dapi 488 ms NU-4 Cy3 rb Suc Lys_3CA1b.jpg:0227-0362:Red	126875	59.497	7548691	52	1.14417	1144.17		WT 2492 - 405 Dapi 488 ms NU-4 Cy3 rb Suc Lys_3CA1b.jpg:0095-0364:Red	126875	6.831	866667	49	0.139408	139.408
WT 1907 - 405 Dapi 488 ms NU-4 Cy3 rb Suc Lys_3CA1c.jpg:0198-0364:Red	126875	8.643	1096636	45	0.192067	192.067		TG 1161 - 405 Dapi 488 ms NU-4 Cy3 rb Suc Lys_3CA1c.jpg:0227-0362:Red	126875	64.584	8194134	43	1.50195	1501.95		WT 2492 - 405 Dapi 488 ms NU-4 Cy3 rb Suc Lys_3CA1c.jpg:0095-0364:Red	126875	2.353	298591	46	0.0511522	51.1522
WT 1907 - 405 Dapi 488 ms NU-4 Cy3 rb Suc Lys_3CA2a.jpg:0198-0364:Red	126875	8.258	1047721	48	0.172042	172.042		TG 1161 - 405 Dapi 488 ms NU-4 Cy3 rb Suc Lys_3CA2a.jpg:0227-0362:Red	126875	58.153	7378108	46	1.2642	1264.2		WT 2492 - 405 Dapi 488 ms NU-4 Cy3 rb Suc Lys_3CA2a.jpg:0095-0364:Red	126875	4.98	631817	48	0.10375	103.75
WT 1907 - 405 Dapi 488 ms NU-4 Cy3 rb Suc Lys_3CA2b.jpg:0198-0364:Red	126875	8.008	1015996	44	0.182	182		TG 1161 - 405 Dapi 488 ms NU-4 Cy3 rb Suc Lys_3CA2b.jpg:0227-0362:Red	126875	42.435	5383889	53	0.80066	800.66		WT 2492 - 405 Dapi 488 ms NU-4 Cy3 rb Suc Lys_3CA2b.jpg:0095-0364:Red	126875	3.952	501461	51	0.0774902	77.4902
Average		10.6955				216.504		Average		55.3051				1211.96		Average		4.5066				92.8076		Average		22.4856				499.162
WT 1927 - 405 Dapi 488 ms NU-4 Cy3 rb Suc Lys_1CA1a.jpg:0198-0364:Red	126875	11.038	1400421	41	0.26922	269.22		TG 1915 - 405 Dapi 488 ms NU-4 Cy3 rb Suc Lys_1CA1a.jpg:0227-0362:Red	126875	27.462	3484188	51	0.538471	538.471		WT 2544 - 405 Dapi 488 ms NU-4 Cy3 rb Suc Lys_1CA1a.jpg:0095-0364:Red	126875	2.784	353263	50	0.05568	55.68		TG 2698 - 405 Dapi 488 ms NU-4 Cy3 rb Suc Lys_1CA1a.jpg:0095-0364:Red	126875	14.513	1841294	54	0.268759	268.759
WT 1927 - 405 Dapi 488 ms NU-4 Cy3 rb Suc Lys_1CA1b.jpg:0198-0364:Red	126875	9.446	1198425	46	0.205348	205.348		TG 1915 - 405 Dapi 488 ms NU-4 Cy3 rb Suc Lys_1CA1b.jpg:0227-0362:Red	126875	29.878	3790741	50	0.59756	597.56		WT 2544 - 405 Dapi 488 ms NU-4 Cy3 rb Suc Lys_1CA1b.jpg:0095-0364:Red	126875	1.736	220227	47	0.0369362	36.9362		TG 2698 - 405 Dapi 488 ms NU-4 Cy3 rb Suc Lys_1CA1b.jpg:0095-0364:Red	126875	7.635	968657	40	0.190875	190.875
WT 1927 - 405 Dapi 488 ms NU-4 Cy3 rb Suc Lys_1CA1c.jpg:0198-0364:Red	126875	5.868	744555	44	0.133364	133.364		TG 1915 - 405 Dapi 488 ms NU-4 Cy3 rb Suc Lys_1CA1c.jpg:0227-0362:Red	126875	29.61	3756787	49	0.604286	604.286		WT 2544 - 405 Dapi 488 ms NU-4 Cy3 rb Suc Lys_1CA1c.jpg:0095-0364:Red	126875	1.077	136635	46	0.023413	23.413		TG 2698 - 405 Dapi 488 ms NU-4 Cy3 rb Suc Lys_1CA1c.jpg:0095-0364:Red	126875	8.894	1128480	48	0.185292	185.292
WT 1927 - 405 Dapi 488 ms NU-4 Cy3 rb Suc Lys_1CA2a.jpg:0198-0364:Red	126875	5.138	651905	47	0.109319	109.319		TG 1915 - 405 Dapi 488 ms NU-4 Cy3 rb Suc Lys_1CA2a.jpg:0187-0364:Red	126875	23.293	2955275	51	0.456725	456.725		WT 2544 - 405 Dapi 488 ms NU-4 Cy3 rb Suc Lys_1CA2a.jpg:0095-0364:Red	126875	0.912	115649	48	0.019	19		TG 2698 - 405 Dapi 488 ms NU-4 Cy3 rb Suc Lys_1CA2a.jpg:0095-0364:Red	126875	10.279	1304114	47	0.218702	218.702
WT 1927 - 405 Dapi 488 ms NU-4 Cy3 rb Suc Lys_1CA2b.jpg:0198-0364:Red	126875	6.307	800227	45	0.140156	140.156		TG 1915 - 405 Dapi 488 ms NU-4 Cy3 rb Suc Lys_1CA2b.jpg:0198-0364:Red	126875	24.288	3081597	50	0.48576	485.76		WT 2544 - 405 Dapi 488 ms NU-4 Cy3 rb Suc Lys_1CA2b.jpg:0095-0364:Red	126875	0.453	57459	43	0.0105349	10.5349		TG 2698 - 405 Dapi 488 ms NU-4 Cy3 rb Suc Lys_1CA2b.jpg:0095-0364:Red	126875	14.581	1849928	53	0.275113	275.113
WT 1927 - 405 Dapi 488 ms NU-4 Cy3 rb Suc Lys_2CA1a.jpg:0198-0364:Red	126875	7.164	908877	44	0.162818	162.818		TG 1915 - 405 Dapi 488 ms NU-4 Cy3 rb Suc Lys_2CA1a.jpg:0198-0364:Red	126875	22.785	2890784	53	0.429906	429.906		WT 2544 - 405 Dapi 488 ms NU-4 Cy3 rb Suc Lys_2CA1a.jpg:0095-0364:Red	126875	1.825	231580	56	0.0325893	32.5893		TG 2698 - 405 Dapi 488 ms NU-4 Cy3 rb Suc Lys_2CA1a.jpg:0095-0364:Red	126875	20.034	2541864	49	0.408857	408.857
WT 1927 - 405 Dapi 488 ms NU-4 Cy3 rb Suc Lys_2CA1b.jpg:0198-0364:Red	126875	7.124	903890	40	0.1781	178.1		TG 1915 - 405 Dapi 488 ms NU-4 Cy3 rb Suc Lys_2CA1b.jpg:0198-0364:Red	126875	14.708	1866120	47	0.312936	312.936		WT 2544 - 405 Dapi 488 ms NU-4 Cy3 rb Suc Lys_2CA1b.jpg:0095-0364:Red	126875	1.099	139478	53	0.0207358	20.7358		TG 2698 - 405 Dapi 488 ms NU-4 Cy3 rb Suc Lys_2CA1b.jpg:0095-0364:Red	126875	20.109	2551300	38	0.529184	529.184
WT 1927 - 405 Dapi 488 ms NU-4 Cy3 rb Suc Lys_2CA1c.jpg:0198-0364:Red	126875	9.327	1183334	39	0.239154	239.154		TG 1915 - 405 Dapi 488 ms NU-4 Cy3 rb Suc Lys_2CA1c.jpg:0198-0364:Red	126875	17.214	2184048	48	0.358625	358.625		WT 2544 - 405 Dapi 488 ms NU-4 Cy3 rb Suc Lys_2CA1c.jpg:0095-0364:Red	126875	0.76	96382	51	0.014902	14.902		TG 2698 - 405 Dapi 488 ms NU-4 Cy3 rb Suc Lys_2CA1c.jpg:0095-0364:Red	126875	18.189	2307784	46	0.395413	395.413
WT 1927 - 405 Dapi 488 ms NU-4 Cy3 rb Suc Lys_2CA2a.jpg:0198-0364:Red	126875	5.073	643647	43	0.117977	117.977		TG 1915 - 405 Dapi 488 ms NU-4 Cy3 rb Suc Lys_2CA2a.jpg:0198-0364:Red	126875	19.058	2418036	44	0.433136	433.136		WT 2544 - 405 Dapi 488 ms NU-4 Cy3 rb Suc Lys_2CA2a.jpg:0095-0364:Red	126875	0.595	75545	49	0.0121429	12.1429		TG 2698 - 405 Dapi 488 ms NU-4 Cy3 rb Suc Lys_2CA2a.jpg:0095-0364:Red	126875	18.813	2386893	50	0.37626	376.26
WT 1927 - 405 Dapi 488 ms NU-4 Cy3 rb Suc Lys_2CA2b.jpg:0198-0364:Red	126875	7.119	903197	49	0.145286	145.286		TG 1915 - 405 Dapi 488 ms NU-4 Cy3 rb Suc Lys_2CA2b.jpg:0198-0364:Red	126875	21.358	2709751	49	0.435878	435.878		WT 2544 - 405 Dapi 488 ms NU-4 Cy3 rb Suc Lys_2CA2b.jpg:0095-0364:Red	126875	0.668	84803	50	0.01336	13.36		TG 2698 - 405 Dapi 488 ms NU-4 Cy3 rb Suc Lys_2CA2b.jpg:0095-0364:Red	126875	17.725	2248867	45	0.393889	393.889
WT 1927 - 405 Dapi 488 ms NU-4 Cy3 rb Suc Lys_3CA1a.jpg:0198-0364:Red	126875	4.926	624957	38	0.129632	129.632		TG 1915 - 405 Dapi 488 ms NU-4 Cy3 rb Suc Lys_3CA1a.jpg:0198-0364:Red	126875	30.553	3876388	42	0.727452	727.452		WT 2544 - 405 Dapi 488 ms NU-4 Cy3 rb Suc Lys_3CA1a.jpg:0095-0364:Red	126875	1.535	194764	56	0.0274107	27.4107		TG 2698 - 405 Dapi 488 ms NU-4 Cy3 rb Suc Lys_3CA1a.jpg:0095-0364:Red	126875	19.372	2457868	46	0.42113	421.13
WT 1927 - 405 Dapi 488 ms NU-4 Cy3 rb Suc Lys_3CA1b.jpg:0198-0364:Red	126875	7.28	923612	50	0.1456	145.6		TG 1915 - 405 Dapi 488 ms NU-4 Cy3 rb Suc Lys_3CA1b.jpg:0198-0364:Red	126875	19.296	2448133	38	0.507789	507.789		WT 2544 - 405 Dapi 488 ms NU-4 Cy3 rb Suc Lys_3CA1b.jpg:0095-0364:Red	126875	1.275	161818	49	0.0260204	26.0204		TG 2698 - 405 Dapi 488 ms NU-4 Cy3 rb Suc Lys_3CA1b.jpg:0095-0364:Red	126875	21.307	2703264	49	0.434837	434.837
WT 1927 - 405 Dapi 488 ms NU-4 Cy3 rb Suc Lys_3CA1c.jpg:0198-0364:Red	126875	6.594	836670	46	0.143348	143.348		TG 1915 - 405 Dapi 488 ms NU-4 Cy3 rb Suc Lys_3CA1c.jpg:0198-0364:Red	126875	17.71	2246953	40	0.44275	442.75		WT 2544 - 405 Dapi 488 ms NU-4 Cy3 rb Suc Lys_3CA1c.jpg:0095-0364:Red	126875	1.028	130445	50	0.02056	20.56		TG 2698 - 405 Dapi 488 ms NU-4 Cy3 rb Suc Lys_3CA1c.jpg:0095-0364:Red	126875	18.897	2397593	48	0.393687	393.687
WT 1927 - 405 Dapi 488 ms NU-4 Cy3 rb Suc Lys_3CA2a.jpg:0198-0364:Red	126875	8.592	1090083	35	0.245486	245.486		TG 1915 - 405 Dapi 488 ms NU-4 Cy3 rb Suc Lys_3CA2a.jpg:0198-0364:Red	126875	22.461	2849762	46	0.488283	488.283		WT 2544 - 405 Dapi 488 ms NU-4 Cy3 rb Suc Lys_3CA2a.jpg:0095-0364:Red	126875	0.707	89701	48	0.0147292	14.7292		TG 2698 - 405 Dapi 488 ms NU-4 Cy3 rb Suc Lys_3CA2a.jpg:0095-0364:Red	126875	19.213	2437597	44	0.436659	436.659
WT 1927 - 405 Dapi 488 ms NU-4 Cy3 rb Suc Lys_3CA2b.jpg:0198-0364:Red	126875	9.263	1175184	31	0.298806	298.806		TG 1915 - 405 Dapi 488 ms NU-4 Cy3 rb Suc Lys_3CA2b.jpg:0198-0364:Red	126875	21.47	2724065	47	0.456809	456.809		WT 2544 - 405 Dapi 488 ms NU-4 Cy3 rb Suc Lys_3CA2b.jpg:0095-0364:Red	126875	0.672	85228	53	0.0126792	12.6792		TG 2698 - 405 Dapi 488 ms NU-4 Cy3 rb Suc Lys_3CA2b.jpg:0095-0364:Red	126875	24.144	3063255	46	0.52487	524.87
Average		7.3506				177.574		Average		22.7429				485.091		Average		1.14173				22.7129		Average		16.9137				363.569
WT 1995 - 405 Dapi 488 ms NU-4 Cy3 rb Suc Lys_1CA1a.jpg:0198-0364:Red	126875	12.799	1623909	43	0.297651	297.651		TG 1960 - 405 Dapi 488 ms NU-4 Cy3 rb Suc Lys_1CA1a.jpg:0198-0364:Red	126875	52.317	6637656	52	1.0061	1006.1		WT 2545 - 405 Dapi 488 ms NU-4 Cy3 rb Suc Lys_1CA1a.jpg:0095-0364:Red	126875	5.365	680697	55	0.0975455	97.5455		TG 2707 - 405 Dapi 488 ms NU-4 Cy3 rb Suc Lys_1CA1a.jpg:0095-0364:Red	126875	39.445	5004627	53	0.744245	744.245
WT 1995 - 405 Dapi 488 ms NU-4 Cy3 rb Suc Lys_1CA1b.jpg:0198-0364:Red	126875	17.175	2179035	41	0.418902	418.902		TG 1960 - 405 Dapi 488 ms NU-4 Cy3 rb Suc Lys_1CA1b.jpg:0198-0364:Red	126875	43.729	5548119	53	0.825075	825.075		WT 2545 - 405 Dapi 488 ms NU-4 Cy3 rb Suc Lys_1CA1b.jpg:0095-0364:Red	126875	5.617	712660	53	0.105981	105.981		TG 2707 - 405 Dapi 488 ms NU-4 Cy3 rb Suc Lys_1CA1b.jpg:0095-0364:Red	126875	37.423	4748066	53	0.706094	706.094
WT 1995 - 405 Dapi 488 ms NU-4 Cy3 rb Suc Lys_1CA1c.jpg:0198-0364:Red	126875	19.403	2461793	50	0.38806	388.06		TG 1960 - 405 Dapi 488 ms NU-4 Cy3 rb Suc Lys_1CA1c.jpg:0198-0364:Red	126875	42.124	5344478	49	0.859673	859.673		WT 2545 - 405 Dapi 488 ms NU-4 Cy3 rb Suc Lys_1CA1c.jpg:0095-0364:Red	126875	4.674	593030	50	0.09348	93.48		TG 2707 - 405 Dapi 488 ms NU-4 Cy3 rb Suc Lys_1CA1c.jpg:0095-0364:Red	126875	35.491	4502946	48	0.739396	739.396
WT 1995 - 405 Dapi 488 ms NU-4 Cy3 rb Suc Lys_1CA2a.jpg:0198-0364:Red	126875	23.249	2949771	54	0.430537	430.537		TG 1960 - 405 Dapi 488 ms NU-4 Cy3 rb Suc Lys_1CA2a.jpg:0198-0364:Red	126875	43.08	5465721	47	0.916596	916.596		WT 2545 - 405 Dapi 488 ms NU-4 Cy3 rb Suc Lys_1CA2a.jpg:0095-0364:Red	126875	5.49	696591	56	0.0980357	98.0357		TG 2707 - 405 Dapi 488 ms NU-4 Cy3 rb Suc Lys_1CA2a.jpg:0095-0364:Red	126875	46.449	5893218	49	0.947939	947.939
WT 1995 - 405 Dapi 488 ms NU-4 Cy3 rb Suc Lys_1CA2b.jpg:0198-0364:Red	126875	19.445	2467048	47	0.413723	413.723		TG 1960 - 405 Dapi 488 ms NU-4 Cy3 rb Suc Lys_1CA2b.jpg:0198-0364:Red	126875	39.484	5009512	47	0.840085	840.085		WT 2545 - 405 Dapi 488 ms NU-4 Cy3 rb Suc Lys_1CA2b.jpg:0095-0364:Red	126875	6.136	778534	53	0.115774	115.774		TG 2707 - 405 Dapi 488 ms NU-4 Cy3 rb Suc Lys_1CA2b.jpg:0095-0364:Red	126875	72.831	9240415	45	1.61847	1618.47
WT 1995 - 405 Dapi 488 ms NU-4 Cy3 rb Suc Lys_2CA1a.jpg:0198-0364:Red	126875	18.774	2381923	51	0.368118	368.118		TG 1960 - 405 Dapi 488 ms NU-4 Cy3 rb Suc Lys_2CA1a.jpg:0198-0364:Red	126875	46.182	5859353	47	0.982596	982.596		WT 2545 - 405 Dapi 488 ms NU-4 Cy3 rb Suc Lys_2CA1a.jpg:0095-0364:Red	126875	5.014	636150	50	0.10028	100.28		TG 2707 - 405 Dapi 488 ms NU-4 Cy3 rb Suc Lys_2CA1a.jpg:0095-0364:Red	126875	20.728	2629851	49	0.42302	423.02
WT 1995 - 405 Dapi 488 ms NU-4 Cy3 rb Suc Lys_2CA1b.jpg:0198-0364:Red	126875	11.809	1498302	46	0.256717	256.717		TG 1960 - 405 Dapi 488 ms NU-4 Cy3 rb Suc Lys_2CA1b.jpg:0198-0364:Red	126875	40.311	5114437	42	0.959786	959.786		WT 2545 - 405 Dapi 488 ms NU-4 Cy3 rb Suc Lys_2CA1b.jpg:0095-0364:Red	126875	7.116	902863	52	0.136846	136.846		TG 2707 - 405 Dapi 488 ms NU-4 Cy3 rb Suc Lys_2CA1b.jpg:0095-0364:Red	126875	18.81	2386492	51	0.368824	368.824
WT 1995 - 405 Dapi 488 ms NU-4 Cy3 rb Suc Lys_2CA1c.jpg:0198-0364:Red	126875	13.525	1716010	46	0.294022	294.022		TG 1960 - 405 Dapi 488 ms NU-4 Cy3 rb Suc Lys_2CA1c.jpg:0198-0364:Red	126875	60.834	7718365	46	1.32248	1322.48		WT 2545 - 405 Dapi 488 ms NU-4 Cy3 rb Suc Lys_2CA1c.jpg:0095-0364:Red	126875	12.516	1587946	52	0.240692	240.692		TG 2707 - 405 Dapi 488 ms NU-4 Cy3 rb Suc Lys_2CA1c.jpg:0095-0364:Red	126875	16.771	2127802	55	0.304927	304.927
WT 1995 - 405 Dapi 488 ms NU-4 Cy3 rb Suc Lys_2CA2a.jpg:0198-0364:Red	126875	15.431	1957857	42	0.367405	367.405		TG 1960 - 405 Dapi 488 ms NU-4 Cy3 rb Suc Lys_2CA2a.jpg:0198-0364:Red	126875	53.763	6821147	45	1.19473	1194.73		WT 2545 - 405 Dapi 488 ms NU-4 Cy3 rb Suc Lys_2CA2a.jpg:0095-0364:Red	126875	7.971	1011280	47	0.169596	169.596		TG 2707 - 405 Dapi 488 ms NU-4 Cy3 rb Suc Lys_2CA2a.jpg:0095-0364:Red	126875	20.061	2545198	50	0.40122	401.22
WT 1995 - 405 Dapi 488 ms NU-4 Cy3 rb Suc Lys_2CA2b.jpg:0198-0364:Red	126875	17.603	2233401	48	0.366729	366.729		TG 1960 - 405 Dapi 488 ms NU-4 Cy3 rb Suc Lys_2CA2b.jpg:0198-0364:Red	126875	49.413	6269266	47	1.05134	1051.34		WT 2545 - 405 Dapi 488 ms NU-4 Cy3 rb Suc Lys_2CA2b.jpg:0095-0364:Red	126875	9.983	1266570	57	0.17514	175.14		TG 2707 - 405 Dapi 488 ms NU-4 Cy3 rb Suc Lys_2CA2b.jpg:0095-0364:Red	126875	17.622	2235736	49	0.359633	359.633
WT 1995 - 405 Dapi 488 ms NU-4 Cy3 rb Suc Lys_3CA1a.jpg:0198-0364:Red	126875	13.272	1683911	38	0.349263	349.263		TG 1960 - 405 Dapi 488 ms NU-4 Cy3 rb Suc Lys_3CA1a.jpg:0198-0364:Red	126875	31.414	3985591	46	0.682913	682.913		WT 2545 - 405 Dapi 488 ms NU-4 Cy3 rb Suc Lys_3CA1a.jpg:0095-0364:Red	126875	6.209	787794	61	0.101787	101.787		TG 2707 - 405 Dapi 488 ms NU-4 Cy3 rb Suc Lys_3CA1a.jpg:0095-0364:Red	126875	28.363	3598548	49	0.578837	578.837
WT 1995 - 405 Dapi 488 ms NU-4 Cy3 rb Suc Lys_3CA1b.jpg:0198-0364:Red	126875	19.528	2477593	42	0.464952	464.952		TG 1960 - 405 Dapi 488 ms NU-4 Cy3 rb Suc Lys_3CA1b.jpg:0198-0364:Red	126875	35.507	4504917	47	0.755468	755.468		WT 2545 - 405 Dapi 488 ms NU-4 Cy3 rb Suc Lys_3CA1b.jpg:0095-0364:Red	126875	8.504	1078929	56	0.151857	151.857		TG 2707 - 405 Dapi 488 ms NU-4 Cy3 rb Suc Lys_3CA1b.jpg:0095-0364:Red	126875	17.132	2173564	46	0.372435	372.435
WT 1995 - 405 Dapi 488 ms NU-4 Cy3 rb Suc Lys_3CA1c.jpg:0198-0364:Red	126875	22.656	2874466	46	0.492522	492.522		TG 1960 - 405 Dapi 488 ms NU-4 Cy3 rb Suc Lys_3CA1c.jpg:0198-0364:Red	126875	36.622	4646437	51	0.718078	718.078		WT 2545 - 405 Dapi 488 ms NU-4 Cy3 rb Suc Lys_3CA1c.jpg:0095-0364:Red	126875	9.958	1263406	58	0.17169	171.69		TG 2707 - 405 Dapi 488 ms NU-4 Cy3 rb Suc Lys_3CA1c.jpg:0095-0364:Red	126875	21.91	2779861	52	0.421346	421.346
WT 1995 - 405 Dapi 488 ms NU-4 Cy3 rb Suc Lys_3CA2a.jpg:0198-0364:Red	126875	19.796	2511564	49	0.404	404		TG 1960 - 405 Dapi 488 ms NU-4 Cy3 rb Suc Lys_3CA2a.jpg:0198-0364:Red	126875	31.134	3950095	49	0.635388	635.388		WT 2545 - 405 Dapi 488 ms NU-4 Cy3 rb Suc Lys_3CA2a.jpg:0095-0364:Red	126875	8.461	1073444	64	0.132203	132.203		TG 2707 - 405 Dapi 488 ms NU-4 Cy3 rb Suc Lys_3CA2a.jpg:0095-0364:Red	126875	22.84	2897846	46	0.496522	496.522
WT 1995 - 405 Dapi 488 ms NU-4 Cy3 rb Suc Lys_3CA2b.jpg:0198-0364:Red	126875	15.737	1996593	57	0.276088	276.088		TG 1960 - 405 Dapi 488 ms NU-4 Cy3 rb Suc Lys_3CA2b.jpg:0198-0364:Red	126875	27.56	3496734	45	0.612444	612.444		WT 2545 - 405 Dapi 488 ms NU-4 Cy3 rb Suc Lys_3CA2b.jpg:0095-0364:Red	126875	8.245	1046051	58	0.142155	142.155		TG 2707 - 405 Dapi 488 ms NU-4 Cy3 rb Suc Lys_3CA2b.jpg:0095-0364:Red	126875	18.521	2349904	50	0.37042	370.42
Average		17.3468				372.579		Average		42.2316				890.85		Average		7.41727				135.537		Average		28.9598				590.222
WT 2000 - 405 Dapi 488 ms NU-4 Cy3 rb Suc Lys_1CA1a.jpg:0198-0364:Red	126875	28.398	3602970	49	0.579551	579.551		TG 1965 - 405 Dapi 488 ms NU-4 Cy3 rb Suc Lys_1CA1a.jpg:0198-0364:Red	126875	50.714	6434337	53	0.956868	956.868		WT 2839 - 405 Dapi 488 ms NU-4 Cy3 rb Suc Lys_1CA1a.jpg:0095-0364:Red	126875	3.511	445467	57	0.0615965	61.5965		TG 2774 - 405 Dapi 488 ms NU-4 Cy3 rb Suc Lys_1CA1a.jpg:0095-0364:Red	126875	23.358	2963589	46	0.507783	507.783
WT 2000 - 405 Dapi 488 ms NU-4 Cy3 rb Suc Lys_1CA1b.jpg:0198-0364:Red	126875	19.691	2498306	58	0.3395	339.5		TG 1965 - 405 Dapi 488 ms NU-4 Cy3 rb Suc Lys_1CA1b.jpg:0198-0364:Red	126875	38.288	4857771	53	0.722415	722.415		WT 2839 - 405 Dapi 488 ms NU-4 Cy3 rb Suc Lys_1CA1b.jpg:0095-0364:Red	126875	2.488	315681	62	0.040129	40.129		TG 2774 - 405 Dapi 488 ms NU-4 Cy3 rb Suc Lys_1CA1b.jpg:0095-0364:Red	126875	29.734	3772503	47	0.632638	632.638
WT 2000 - 405 Dapi 488 ms NU-4 Cy3 rb Suc Lys_1CA1c.jpg:0198-0364:Red	126875	24.808	3147564	53	0.468075	468.075		TG 1965 - 405 Dapi 488 ms NU-4 Cy3 rb Suc Lys_1CA1c.jpg:0198-0364:Red	126875	36.913	4683286	50	0.73826	738.26		WT 2839 - 405 Dapi 488 ms NU-4 Cy3 rb Suc Lys_1CA1c.jpg:0095-0364:Red	126875	1.95	247381	54	0.0361111	36.1111		TG 2774 - 405 Dapi 488 ms NU-4 Cy3 rb Suc Lys_1CA1c.jpg:0095-0364:Red	126875	37.703	4783621	53	0.711377	711.377
WT 2000 - 405 Dapi 488 ms NU-4 Cy3 rb Suc Lys_1CA2a.jpg:0198-0364:Red	126875	24.202	3070626	49	0.493918	493.918		TG 1965 - 405 Dapi 488 ms NU-4 Cy3 rb Suc Lys_1CA2a.jpg:0198-0364:Red	126875	43.383	5504230	45	0.964067	964.067		WT 2839 - 405 Dapi 488 ms NU-4 Cy3 rb Suc Lys_1CA2a.jpg:0095-0364:Red	126875	2.984	378634	49	0.060898	60.898		TG 2774 - 405 Dapi 488 ms NU-4 Cy3 rb Suc Lys_1CA2a.jpg:0095-0364:Red	126875	27.44	3481456	51	0.538039	538.039
WT 2000 - 405 Dapi 488 ms NU-4 Cy3 rb Suc Lys_1CA2b.jpg:0198-0364:Red	126875	20.049	2543704	62	0.323371	323.371		TG 1965 - 405 Dapi 488 ms NU-4 Cy3 rb Suc Lys_1CA2b.jpg:0198-0364:Red	126875	34.896	4427388	51	0.684235	684.235		WT 2839 - 405 Dapi 488 ms NU-4 Cy3 rb Suc Lys_1CA2b.jpg:0095-0364:Red	126875	1.455	184649	47	0.0309574	30.9574		TG 2774 - 405 Dapi 488 ms NU-4 Cy3 rb Suc Lys_1CA2b.jpg:0095-0364:Red	126875	30.657	3889579	54	0.567722	567.722
WT 2000 - 405 Dapi 488 ms NU-4 Cy3 rb Suc Lys_2CA1a.jpg:0198-0364:Red	126875	13.57	1721653	51	0.266078	266.078		TG 1965 - 405 Dapi 488 ms NU-4 Cy3 rb Suc Lys_2CA1a.jpg:0198-0364:Red	126875	35.773	4538720	48	0.745271	745.271		WT 2839 - 405 Dapi 488 ms NU-4 Cy3 rb Suc Lys_2CA1a.jpg:0095-0364:Red	126875	3.731	473324	53	0.0703962	70.3962		TG 2774 - 405 Dapi 488 ms NU-4 Cy3 rb Suc Lys_2CA1a.jpg:0095-0364:Red	126875	19.517	2476180	50	0.39034	390.34
WT 2000 - 405 Dapi 488 ms NU-4 Cy3 rb Suc Lys_2CA1b.jpg:0198-0364:Red	126875	15.32	1943746	55	0.278545	278.545		TG 1965 - 405 Dapi 488 ms NU-4 Cy3 rb Suc Lys_2CA1b.jpg:0198-0364:Red	126875	33.01	4188138	45	0.733556	733.556		WT 2839 - 405 Dapi 488 ms NU-4 Cy3 rb Suc Lys_2CA1b.jpg:0095-0364:Red	126875	3.327	422113	57	0.0583684	58.3684		TG 2774 - 405 Dapi 488 ms NU-4 Cy3 rb Suc Lys_2CA1b.jpg:0095-0364:Red	126875	23.067	2926599	51	0.452294	452.294
WT 2000 - 405 Dapi 488 ms NU-4 Cy3 rb Suc Lys_2CA1c.jpg:0198-0364:Red	126875	18.153	2303224	43	0.422163	422.163		TG 1965 - 405 Dapi 488 ms NU-4 Cy3 rb Suc Lys_2CA1c.jpg:0198-0364:Red	126875	44.179	5605217	47	0.939979	939.979		WT 2839 - 405 Dapi 488 ms NU-4 Cy3 rb Suc Lys_2CA1c.jpg:0095-0364:Red	126875	5.162	654930	52	0.0992692	99.2692		TG 2774 - 405 Dapi 488 ms NU-4 Cy3 rb Suc Lys_2CA1c.jpg:0095-0364:Red	126875	19.32	2451204	49	0.394286	394.286
WT 2000 - 405 Dapi 488 ms NU-4 Cy3 rb Suc Lys_2CA2a.jpg:0198-0364:Red	126875	22.679	2877384	58	0.391017	391.017		TG 1965 - 405 Dapi 488 ms NU-4 Cy3 rb Suc Lys_2CA2a.jpg:0198-0364:Red	126875	39.431	5002776	46	0.857196	857.196		WT 2839 - 405 Dapi 488 ms NU-4 Cy3 rb Suc Lys_2CA2a.jpg:0095-0364:Red	126875	4.732	600423	52	0.091	91		TG 2774 - 405 Dapi 488 ms NU-4 Cy3 rb Suc Lys_2CA2a.jpg:0095-0364:Red	126875	18.809	2386330	38	0.494974	494.974
WT 2000 - 405 Dapi 488 ms NU-4 Cy3 rb Suc Lys_2CA2b.jpg:0198-0364:Red	126875	20.351	2582012	49	0.415327	415.327		TG 1965 - 405 Dapi 488 ms NU-4 Cy3 rb Suc Lys_2CA2b.jpg:0198-0364:Red	126875	36.276	4602554	46	0.788609	788.609		WT 2839 - 405 Dapi 488 ms NU-4 Cy3 rb Suc Lys_2CA2b.jpg:0095-0364:Red	126875	3.652	463400	45	0.0811556	81.1556		TG 2774 - 405 Dapi 488 ms NU-4 Cy3 rb Suc Lys_2CA2b.jpg:0095-0364:Red	126875	19.369	2457500	42	0.461167	461.167
WT 2000 - 405 Dapi 488 ms NU-4 Cy3 rb Suc Lys_3CA1a.jpg:0198-0364:Red	126875	18.541	2352435	48	0.386271	386.271		TG 1965 - 405 Dapi 488 ms NU-4 Cy3 rb Suc Lys_3CA1a.jpg:0198-0364:Red	126875	48.437	6145404	54	0.896981	896.981		WT 2839 - 405 Dapi 488 ms NU-4 Cy3 rb Suc Lys_3CA1a.jpg:0095-0364:Red	126875	3.853	488912	53	0.0726981	72.6981		TG 2774 - 405 Dapi 488 ms NU-4 Cy3 rb Suc Lys_3CA1a.jpg:0095-0364:Red	126875	15.596	1978756	48	0.324917	324.917
WT 2000 - 405 Dapi 488 ms NU-4 Cy3 rb Suc Lys_3CA1b.jpg:0198-0364:Red	126875	9.144	1160165	48	0.1905	190.5		TG 1965 - 405 Dapi 488 ms NU-4 Cy3 rb Suc Lys_3CA1b.jpg:0198-0364:Red	126875	42.517	5394371	54	0.787352	787.352		WT 2839 - 405 Dapi 488 ms NU-4 Cy3 rb Suc Lys_3CA1b.jpg:0095-0364:Red	126875	3.344	424301	51	0.0655686	65.5686		TG 2774 - 405 Dapi 488 ms NU-4 Cy3 rb Suc Lys_3CA1b.jpg:0095-0364:Red	126875	18.624	2362958	44	0.423273	423.273
WT 2000 - 405 Dapi 488 ms NU-4 Cy3 rb Suc Lys_3CA1c.jpg:0198-0364:Red	126875	15.858	2011928	52	0.304962	304.962		TG 1965 - 405 Dapi 488 ms NU-4 Cy3 rb Suc Lys_3CA1c.jpg:0198-0364:Red	126875	47.95	6083603	49	0.978571	978.571		WT 2839 - 405 Dapi 488 ms NU-4 Cy3 rb Suc Lys_3CA1c.jpg:0095-0364:Red	126875	3.692	468447	46	0.0802609	80.2609		TG 2774 - 405 Dapi 488 ms NU-4 Cy3 rb Suc Lys_3CA1c.jpg:0095-0364:Red	126875	20.416	2590315	50	0.40832	408.32
WT 2000 - 405 Dapi 488 ms NU-4 Cy3 rb Suc Lys_3CA2a.jpg:0198-0364:Red	126875	20.125	2553312	56	0.359375	359.375		TG 1965 - 405 Dapi 488 ms NU-4 Cy3 rb Suc Lys_3CA2a.jpg:0198-0364:Red	126875	48.578	6163300	52	0.934192	934.192		WT 2839 - 405 Dapi 488 ms NU-4 Cy3 rb Suc Lys_3CA2a.jpg:0095-0364:Red	126875	3.528	447658	52	0.0678462	67.8462		TG 2774 - 405 Dapi 488 ms NU-4 Cy3 rb Suc Lys_3CA2a.jpg:0095-0364:Red	126875	18.026	2287001	51	0.353451	353.451
WT 2000 - 405 Dapi 488 ms NU-4 Cy3 rb Suc Lys_3CA2b.jpg:0198-0364:Red	126875	20.997	2664009	57	0.368368	368.368		TG 1965 - 405 Dapi 488 ms NU-4 Cy3 rb Suc Lys_3CA2b.jpg:0198-0364:Red	126875	43.129	5471988	47	0.917638	917.638		WT 2839 - 405 Dapi 488 ms NU-4 Cy3 rb Suc Lys_3CA2b.jpg:0095-0364:Red	126875	3.239	410972	43	0.0753256	75.3256		TG 2774 - 405 Dapi 488 ms NU-4 Cy3 rb Suc Lys_3CA2b.jpg:0095-0364:Red	126875	19.001	2410725	53	0.358509	358.509
Average		19.4591				372.468		Average		41.5649				843.013		Average		3.37653				66.1054		Average		22.7091				467.939
WT GROUP - NU-4								TG19959 GROUP - NU-4								WT GROUP - NU-4								TG19959 GROUP - NU-4
Label	Area	Mean	RawIntDen	# Neurons	Normalization	x1000		Label	Area	Mean	RawIntDen	# Neurons	Normalization	x1000		Label	Area	Mean	RawIntDen	# Neurons	Normalization	x1000		Label	Area	Mean	RawIntDen	# Neurons	Normalization	x1000
WT 1907 - 405 Dapi 488 ms NU-4 Cy3 rb Suc Lys_1CA1a.jpg:0198-0364:Green	126875	24.866	3154830	48	0.518042	518.042		TG 1161 - 405 Dapi 488 ms NU-4 Cy3 rb Suc Lys_1CA1a.jpg:0175-0362:Green	126875	22.056	2798297	55	0.401018	401.018		WT 2492 - 405 Dapi 488 ms NU-4 Cy3 rb Suc Lys_1CA1a.jpg:0095-0364:Green	126875	2.866	363593	57	0.0502807	50.2807		TG 2611 - 405 Dapi 488 ms NU-4 Cy3 rb Suc Lys_1CA1a.jpg:0095-0364:Green	126875	7.57	960441	45	0.168222	168.222
WT 1907 - 405 Dapi 488 ms NU-4 Cy3 rb Suc Lys_1CA1b.jpg:0198-0364:Green	126875	18.435	2338987	50	0.3687	368.7		TG 1161 - 405 Dapi 488 ms NU-4 Cy3 rb Suc Lys_1CA1b.jpg:0150-0363:Green	126875	18.602	2360119	52	0.357731	357.731		WT 2492 - 405 Dapi 488 ms NU-4 Cy3 rb Suc Lys_1CA1b.jpg:0095-0364:Green	126875	3.304	419141	54	0.0611852	61.1852		TG 2611 - 405 Dapi 488 ms NU-4 Cy3 rb Suc Lys_1CA1b.jpg:0095-0364:Green	126875	11.672	1480926	46	0.253739	253.739
WT 1907 - 405 Dapi 488 ms NU-4 Cy3 rb Suc Lys_1CA1c.jpg:0198-0364:Green	126875	14.801	1877815	53	0.279264	279.264		TG 1161 - 405 Dapi 488 ms NU-4 Cy3 rb Suc Lys_1CA1c.jpg:0170-0362:Green	126875	16.872	2140606	51	0.330824	330.824		WT 2492 - 405 Dapi 488 ms NU-4 Cy3 rb Suc Lys_1CA1c.jpg:0095-0364:Green	126875	3.538	448938	56	0.0631786	63.1786		TG 2611 - 405 Dapi 488 ms NU-4 Cy3 rb Suc Lys_1CA1c.jpg:0095-0364:Green	126875	8.532	1082446	51	0.167294	167.294
WT 1907 - 405 Dapi 488 ms NU-4 Cy3 rb Suc Lys_1CA2a.jpg:0198-0364:Green	126875	9.977	1265782	55	0.1814	181.4		TG 1161 - 405 Dapi 488 ms NU-4 Cy3 rb Suc Lys_1CA2a.jpg:0170-0362:Green	126875	12.498	1585653	46	0.271696	271.696		WT 2492 - 405 Dapi 488 ms NU-4 Cy3 rb Suc Lys_1CA2a.jpg:0095-0364:Green	126875	1.953	247846	47	0.0415532	41.5532		TG 2611 - 405 Dapi 488 ms NU-4 Cy3 rb Suc Lys_1CA2a.jpg:0095-0364:Green	126875	10.919	1385343	47	0.232319	232.319
WT 1907 - 405 Dapi 488 ms NU-4 Cy3 rb Suc Lys_1CA2b.jpg:0198-0364:Green	126875	9.945	1261739	61	0.163033	163.033		TG 1161 - 405 Dapi 488 ms NU-4 Cy3 rb Suc Lys_1CA2b.jpg:0170-0362:Green	126875	13.164	1670211	39	0.337538	337.538		WT 2492 - 405 Dapi 488 ms NU-4 Cy3 rb Suc Lys_1CA2b.jpg:0095-0364:Green	126875	2.375	301346	44	0.0539773	53.9773		TG 2611 - 405 Dapi 488 ms NU-4 Cy3 rb Suc Lys_1CA2b.jpg:0095-0364:Green	126875	13.234	1679083	44	0.300773	300.773
WT 1907 - 405 Dapi 488 ms NU-4 Cy3 rb Suc Lys_2CA1a.jpg:0198-0364:Green	126875	7.348	932263	45	0.163289	163.289		TG 1161 - 405 Dapi 488 ms NU-4 Cy3 rb Suc Lys_2CA1a.jpg:0170-0362:Green	126875	18.326	2325170	35	0.5236	523.6		WT 2492 - 405 Dapi 488 ms NU-4 Cy3 rb Suc Lys_2CA1a.jpg:0095-0364:Green	126875	5.072	643498	51	0.099451	99.451		TG 2611 - 405 Dapi 488 ms NU-4 Cy3 rb Suc Lys_2CA1a.jpg:0095-0364:Green	126875	20.428	2591860	42	0.486381	486.381
WT 1907 - 405 Dapi 488 ms NU-4 Cy3 rb Suc Lys_2CA1b.jpg:0198-0364:Green	126875	9.754	1237514	47	0.207532	207.532		TG 1161 - 405 Dapi 488 ms NU-4 Cy3 rb Suc Lys_2CA1b.jpg:0148-0523:Green	64872	26.061	1690597	38	0.685816	685.816		WT 2492 - 405 Dapi 488 ms NU-4 Cy3 rb Suc Lys_2CA1b.jpg:0095-0364:Green	126875	4.741	601528	48	0.0987708	98.7708		TG 2611 - 405 Dapi 488 ms NU-4 Cy3 rb Suc Lys_2CA1b.jpg:0095-0364:Green	126875	26.233	3328359	44	0.596205	596.205
WT 1907 - 405 Dapi 488 ms NU-4 Cy3 rb Suc Lys_2CA1c.jpg:0198-0364:Green	126875	6.971	884405	51	0.136686	136.686		TG 1161 - 405 Dapi 488 ms NU-4 Cy3 rb Suc Lys_2CA1c.jpg:0227-0362:Green	126875	14.397	1826567	49	0.293816	293.816		WT 2492 - 405 Dapi 488 ms NU-4 Cy3 rb Suc Lys_2CA1c.jpg:0095-0364:Green	126875	4.181	530517	48	0.0871042	87.1042		TG 2611 - 405 Dapi 488 ms NU-4 Cy3 rb Suc Lys_2CA1c.jpg:0095-0364:Green	126875	11.534	1463393	39	0.295744	295.744
WT 1907 - 405 Dapi 488 ms NU-4 Cy3 rb Suc Lys_2CA2a.jpg:0198-0364:Green	126875	10.002	1269026	47	0.212809	212.809		TG 1161 - 405 Dapi 488 ms NU-4 Cy3 rb Suc Lys_2CA2a.jpg:0227-0362:Green	126875	10.712	1359079	41	0.261268	261.268		WT 2492 - 405 Dapi 488 ms NU-4 Cy3 rb Suc Lys_2CA2a.jpg:0095-0364:Green	126875	3.493	443180	45	0.0776222	77.6222		TG 2611 - 405 Dapi 488 ms NU-4 Cy3 rb Suc Lys_2CA2a.jpg:0095-0364:Green	126875	9.623	1220924	44	0.218705	218.705
WT 1907 - 405 Dapi 488 ms NU-4 Cy3 rb Suc Lys_2CA2b.jpg:0198-0364:Green	126875	6.742	855393	46	0.146565	146.565		TG 1161 - 405 Dapi 488 ms NU-4 Cy3 rb Suc Lys_2CA2b.jpg:0227-0362:Green	126875	12.148	1541227	47	0.258468	258.468		WT 2492 - 405 Dapi 488 ms NU-4 Cy3 rb Suc Lys_2CA2b.jpg:0095-0364:Green	126875	3.9	494858	50	0.078	78		TG 2611 - 405 Dapi 488 ms NU-4 Cy3 rb Suc Lys_2CA2b.jpg:0095-0364:Green	126875	9.331	1183917	52	0.179442	179.442
WT 1907 - 405 Dapi 488 ms NU-4 Cy3 rb Suc Lys_3CA1a.jpg:0198-0364:Green	126875	5.805	736464	54	0.1075	107.5		TG 1161 - 405 Dapi 488 ms NU-4 Cy3 rb Suc Lys_3CA1a.jpg:0227-0362:Green	126875	18.256	2316276	51	0.357961	357.961		WT 2492 - 405 Dapi 488 ms NU-4 Cy3 rb Suc Lys_3CA1a.jpg:0095-0364:Green	126875	5.129	650775	45	0.113978	113.978
WT 1907 - 405 Dapi 488 ms NU-4 Cy3 rb Suc Lys_3CA1b.jpg:0198-0364:Green	126875	4.815	610942	50	0.0963	96.3		TG 1161 - 405 Dapi 488 ms NU-4 Cy3 rb Suc Lys_3CA1b.jpg:0227-0362:Green	126875	18.468	2343127	52	0.355154	355.154		WT 2492 - 405 Dapi 488 ms NU-4 Cy3 rb Suc Lys_3CA1b.jpg:0095-0364:Green	126875	4.785	607088	49	0.0976531	97.6531
WT 1907 - 405 Dapi 488 ms NU-4 Cy3 rb Suc Lys_3CA1c.jpg:0198-0364:Green	126875	5.395	684430	45	0.119889	119.889		TG 1161 - 405 Dapi 488 ms NU-4 Cy3 rb Suc Lys_3CA1c.jpg:0227-0362:Green	126875	16.537	2098110	43	0.384581	384.581		WT 2492 - 405 Dapi 488 ms NU-4 Cy3 rb Suc Lys_3CA1c.jpg:0095-0364:Green	126875	1.606	203713	46	0.034913	34.913
WT 1907 - 405 Dapi 488 ms NU-4 Cy3 rb Suc Lys_3CA2a.jpg:0198-0364:Green	126875	4.501	571105	48	0.0937708	93.7708		TG 1161 - 405 Dapi 488 ms NU-4 Cy3 rb Suc Lys_3CA2a.jpg:0227-0362:Green	126875	13.672	1734609	46	0.297217	297.217		WT 2492 - 405 Dapi 488 ms NU-4 Cy3 rb Suc Lys_3CA2a.jpg:0095-0364:Green	126875	3.619	459147	48	0.0753958	75.3958
WT 1907 - 405 Dapi 488 ms NU-4 Cy3 rb Suc Lys_3CA2b.jpg:0198-0364:Green	126875	4.995	633778	44	0.113523	113.523		TG 1161 - 405 Dapi 488 ms NU-4 Cy3 rb Suc Lys_3CA2b.jpg:0227-0362:Green	126875	12.803	1624329	53	0.241566	241.566		WT 2492 - 405 Dapi 488 ms NU-4 Cy3 rb Suc Lys_3CA2b.jpg:0095-0364:Green	126875	2.718	344811	51	0.0532941	53.2941
Average		9.62347				193.887		Average		16.3048				357.217		Average		3.552				72.4238		Average		12.9076				289.882
WT 1927 - 405 Dapi 488 ms NU-4 Cy3 rb Suc Lys_1CA1a.jpg:0198-0364:Green	126875	3.548	450100	41	0.0865366	86.5366		TG 1915 - 405 Dapi 488 ms NU-4 Cy3 rb Suc Lys_1CA1a.jpg:0227-0362:Green	126875	9.919	1258512	51	0.19449	194.49		WT 2544 - 405 Dapi 488 ms NU-4 Cy3 rb Suc Lys_1CA1a.jpg:0095-0364:Green	126875	4.849	615242	50	0.09698	96.98		TG 2698 - 405 Dapi 488 ms NU-4 Cy3 rb Suc Lys_1CA1a.jpg:0095-0364:Green	126875	10.447	1325439	54	0.193463	193.463
WT 1927 - 405 Dapi 488 ms NU-4 Cy3 rb Suc Lys_1CA1b.jpg:0198-0364:Green	126875	4.657	590796	46	0.101239	101.239		TG 1915 - 405 Dapi 488 ms NU-4 Cy3 rb Suc Lys_1CA1b.jpg:0227-0362:Green	126875	8.378	1062964	50	0.16756	167.56		WT 2544 - 405 Dapi 488 ms NU-4 Cy3 rb Suc Lys_1CA1b.jpg:0095-0364:Green	126875	3.546	449900	47	0.0754468	75.4468		TG 2698 - 405 Dapi 488 ms NU-4 Cy3 rb Suc Lys_1CA1b.jpg:0095-0364:Green	126875	4.177	529900	40	0.104425	104.425
WT 1927 - 405 Dapi 488 ms NU-4 Cy3 rb Suc Lys_1CA1c.jpg:0198-0364:Green	126875	3.661	464441	44	0.0832045	83.2045		TG 1915 - 405 Dapi 488 ms NU-4 Cy3 rb Suc Lys_1CA1c.jpg:0227-0362:Green	126875	8.247	1046306	49	0.168306	168.306		WT 2544 - 405 Dapi 488 ms NU-4 Cy3 rb Suc Lys_1CA1c.jpg:0095-0364:Green	126875	2.299	291703	46	0.0499783	49.9783		TG 2698 - 405 Dapi 488 ms NU-4 Cy3 rb Suc Lys_1CA1c.jpg:0095-0364:Green	126875	4.165	528372	48	0.0867708	86.7708
WT 1927 - 405 Dapi 488 ms NU-4 Cy3 rb Suc Lys_1CA2a.jpg:0198-0364:Green	126875	3.99	506278	47	0.0848936	84.8936		TG 1915 - 405 Dapi 488 ms NU-4 Cy3 rb Suc Lys_1CA2a.jpg:0187-0364:Green	126875	10.134	1285808	51	0.198706	198.706		WT 2544 - 405 Dapi 488 ms NU-4 Cy3 rb Suc Lys_1CA2a.jpg:0095-0364:Green	126875	2.114	268186	48	0.0440417	44.0417		TG 2698 - 405 Dapi 488 ms NU-4 Cy3 rb Suc Lys_1CA2a.jpg:0095-0364:Green	126875	6.127	777424	47	0.130362	130.362
WT 1927 - 405 Dapi 488 ms NU-4 Cy3 rb Suc Lys_1CA2b.jpg:0198-0364:Green	126875	4.153	526929	45	0.0922889	92.2889		TG 1915 - 405 Dapi 488 ms NU-4 Cy3 rb Suc Lys_1CA2b.jpg:0198-0364:Green	126875	9.146	1160399	50	0.18292	182.92		WT 2544 - 405 Dapi 488 ms NU-4 Cy3 rb Suc Lys_1CA2b.jpg:0095-0364:Green	126875	1.197	151905	43	0.0278372	27.8372		TG 2698 - 405 Dapi 488 ms NU-4 Cy3 rb Suc Lys_1CA2b.jpg:0095-0364:Green	126875	6.664	845529	53	0.125736	125.736
WT 1927 - 405 Dapi 488 ms NU-4 Cy3 rb Suc Lys_2CA1a.jpg:0198-0364:Green	126875	2.908	368983	44	0.0660909	66.0909		TG 1915 - 405 Dapi 488 ms NU-4 Cy3 rb Suc Lys_2CA1a.jpg:0198-0364:Green	126875	15.762	1999855	53	0.297396	297.396		WT 2544 - 405 Dapi 488 ms NU-4 Cy3 rb Suc Lys_2CA1a.jpg:0095-0364:Green	126875	2.779	352561	56	0.049625	49.625		TG 2698 - 405 Dapi 488 ms NU-4 Cy3 rb Suc Lys_2CA1a.jpg:0095-0364:Green	126875	4.466	566610	49	0.0911429	91.1429
WT 1927 - 405 Dapi 488 ms NU-4 Cy3 rb Suc Lys_2CA1b.jpg:0198-0364:Green	126875	1.942	246331	40	0.04855	48.55		TG 1915 - 405 Dapi 488 ms NU-4 Cy3 rb Suc Lys_2CA1b.jpg:0198-0364:Green	126875	11.109	1409467	47	0.236362	236.362		WT 2544 - 405 Dapi 488 ms NU-4 Cy3 rb Suc Lys_2CA1b.jpg:0095-0364:Green	126875	1.715	217567	53	0.0323585	32.3585		TG 2698 - 405 Dapi 488 ms NU-4 Cy3 rb Suc Lys_2CA1b.jpg:0095-0364:Green	126875	3.899	494729	38	0.102605	102.605
WT 1927 - 405 Dapi 488 ms NU-4 Cy3 rb Suc Lys_2CA1c.jpg:0198-0364:Green	126875	3.212	407476	39	0.082359	82.359		TG 1915 - 405 Dapi 488 ms NU-4 Cy3 rb Suc Lys_2CA1c.jpg:0198-0364:Green	126875	10.42	1321985	48	0.217083	217.083		WT 2544 - 405 Dapi 488 ms NU-4 Cy3 rb Suc Lys_2CA1c.jpg:0095-0364:Green	126875	1.607	203895	51	0.0315098	31.5098		TG 2698 - 405 Dapi 488 ms NU-4 Cy3 rb Suc Lys_2CA1c.jpg:0095-0364:Green	126875	8.826	1119813	46	0.19187	191.87
WT 1927 - 405 Dapi 488 ms NU-4 Cy3 rb Suc Lys_2CA2a.jpg:0198-0364:Green	126875	1.192	151212	43	0.0277209	27.7209		TG 1915 - 405 Dapi 488 ms NU-4 Cy3 rb Suc Lys_2CA2a.jpg:0198-0364:Green	126875	9.585	1216115	44	0.217841	217.841		WT 2544 - 405 Dapi 488 ms NU-4 Cy3 rb Suc Lys_2CA2a.jpg:0095-0364:Green	126875	1.016	128876	49	0.0207347	20.7347		TG 2698 - 405 Dapi 488 ms NU-4 Cy3 rb Suc Lys_2CA2a.jpg:0095-0364:Green	126875	12.99	1648044	50	0.2598	259.8
WT 1927 - 405 Dapi 488 ms NU-4 Cy3 rb Suc Lys_2CA2b.jpg:0198-0364:Green	126875	2.557	324380	49	0.0521837	52.1837		TG 1915 - 405 Dapi 488 ms NU-4 Cy3 rb Suc Lys_2CA2b.jpg:0198-0364:Green	126875	9.199	1167177	49	0.187735	187.735		WT 2544 - 405 Dapi 488 ms NU-4 Cy3 rb Suc Lys_2CA2b.jpg:0095-0364:Green	126875	1.541	195521	50	0.03082	30.82		TG 2698 - 405 Dapi 488 ms NU-4 Cy3 rb Suc Lys_2CA2b.jpg:0095-0364:Green	126875	11.459	1453906	45	0.254644	254.644
WT 1927 - 405 Dapi 488 ms NU-4 Cy3 rb Suc Lys_3CA1a.jpg:0198-0364:Green	126875	2.048	259874	38	0.0538947	53.8947		TG 1915 - 405 Dapi 488 ms NU-4 Cy3 rb Suc Lys_3CA1a.jpg:0198-0364:Green	126875	19.118	2425586	42	0.45519	455.19		WT 2544 - 405 Dapi 488 ms NU-4 Cy3 rb Suc Lys_3CA1a.jpg:0095-0364:Green	126875	5.802	736129	56	0.103607	103.607		TG 2698 - 405 Dapi 488 ms NU-4 Cy3 rb Suc Lys_3CA1a.jpg:0095-0364:Green	126875	14.739	1870034	46	0.320413	320.413
WT 1927 - 405 Dapi 488 ms NU-4 Cy3 rb Suc Lys_3CA1b.jpg:0198-0364:Green	126875	3.026	383987	50	0.06052	60.52		TG 1915 - 405 Dapi 488 ms NU-4 Cy3 rb Suc Lys_3CA1b.jpg:0198-0364:Green	126875	12.427	1576646	38	0.327026	327.026		WT 2544 - 405 Dapi 488 ms NU-4 Cy3 rb Suc Lys_3CA1b.jpg:0095-0364:Green	126875	2.9	367948	49	0.0591837	59.1837		TG 2698 - 405 Dapi 488 ms NU-4 Cy3 rb Suc Lys_3CA1b.jpg:0095-0364:Green	126875	13.295	1686759	49	0.271327	271.327
WT 1927 - 405 Dapi 488 ms NU-4 Cy3 rb Suc Lys_3CA1c.jpg:0198-0364:Green	126875	1.516	192323	46	0.0329565	32.9565		TG 1915 - 405 Dapi 488 ms NU-4 Cy3 rb Suc Lys_3CA1c.jpg:0198-0364:Green	126875	11.265	1429259	40	0.281625	281.625		WT 2544 - 405 Dapi 488 ms NU-4 Cy3 rb Suc Lys_3CA1c.jpg:0095-0364:Green	126875	2.072	262888	50	0.04144	41.44		TG 2698 - 405 Dapi 488 ms NU-4 Cy3 rb Suc Lys_3CA1c.jpg:0095-0364:Green	126875	8.455	1072718	48	0.176146	176.146
WT 1927 - 405 Dapi 488 ms NU-4 Cy3 rb Suc Lys_3CA2a.jpg:0198-0364:Green	126875	2.601	329941	35	0.0743143	74.3143		TG 1915 - 405 Dapi 488 ms NU-4 Cy3 rb Suc Lys_3CA2a.jpg:0198-0364:Green	126875	10.847	1376245	46	0.235804	235.804		WT 2544 - 405 Dapi 488 ms NU-4 Cy3 rb Suc Lys_3CA2a.jpg:0095-0364:Green	126875	1.148	145672	48	0.0239167	23.9167		TG 2698 - 405 Dapi 488 ms NU-4 Cy3 rb Suc Lys_3CA2a.jpg:0095-0364:Green	126875	7.756	984087	44	0.176273	176.273
WT 1927 - 405 Dapi 488 ms NU-4 Cy3 rb Suc Lys_3CA2b.jpg:0198-0364:Green	126875	1.298	164712	31	0.041871	41.871		TG 1915 - 405 Dapi 488 ms NU-4 Cy3 rb Suc Lys_3CA2b.jpg:0198-0364:Green	126875	11.061	1403398	47	0.23534	235.34		WT 2544 - 405 Dapi 488 ms NU-4 Cy3 rb Suc Lys_3CA2b.jpg:0095-0364:Green	126875	1.008	127883	53	0.0190189	19.0189		TG 2698 - 405 Dapi 488 ms NU-4 Cy3 rb Suc Lys_3CA2b.jpg:0095-0364:Green	126875	10.625	1348082	46	0.230978	230.978
Average		2.8206				65.9083		Average		11.1078				240.226		Average		2.37287				47.0999		Average		8.53933				181.064
WT 1995 - 405 Dapi 488 ms NU-4 Cy3 rb Suc Lys_1CA1a.jpg:0198-0364:Green	126875	4.423	561230	43	0.10286	102.86		TG 1960 - 405 Dapi 488 ms NU-4 Cy3 rb Suc Lys_1CA1a.jpg:0198-0364:Green	126875	45.635	5789973	52	0.877596	877.596		WT 2545 - 405 Dapi 488 ms NU-4 Cy3 rb Suc Lys_1CA1a.jpg:0095-0364:Green	126875	6.921	878099	55	0.125836	125.836		TG 2707 - 405 Dapi 488 ms NU-4 Cy3 rb Suc Lys_1CA1a.jpg:0095-0364:Green	126875	61.166	7760477	53	1.15408	1154.08
WT 1995 - 405 Dapi 488 ms NU-4 Cy3 rb Suc Lys_1CA1b.jpg:0198-0364:Green	126875	6.886	873723	41	0.167951	167.951		TG 1960 - 405 Dapi 488 ms NU-4 Cy3 rb Suc Lys_1CA1b.jpg:0198-0364:Green	126875	39.696	5036377	53	0.748981	748.981		WT 2545 - 405 Dapi 488 ms NU-4 Cy3 rb Suc Lys_1CA1b.jpg:0095-0364:Green	126875	5.847	741794	53	0.110321	110.321		TG 2707 - 405 Dapi 488 ms NU-4 Cy3 rb Suc Lys_1CA1b.jpg:0095-0364:Green	126875	61.325	7780601	53	1.15708	1157.08
WT 1995 - 405 Dapi 488 ms NU-4 Cy3 rb Suc Lys_1CA1c.jpg:0198-0364:Green	126875	9.371	1188931	50	0.18742	187.42		TG 1960 - 405 Dapi 488 ms NU-4 Cy3 rb Suc Lys_1CA1c.jpg:0198-0364:Green	126875	33.343	4230449	49	0.680469	680.469		WT 2545 - 405 Dapi 488 ms NU-4 Cy3 rb Suc Lys_1CA1c.jpg:0095-0364:Green	126875	4.244	538488	50	0.08488	84.88		TG 2707 - 405 Dapi 488 ms NU-4 Cy3 rb Suc Lys_1CA1c.jpg:0095-0364:Green	126875	57.321	7272619	48	1.19419	1194.19
WT 1995 - 405 Dapi 488 ms NU-4 Cy3 rb Suc Lys_1CA2a.jpg:0198-0364:Green	126875	8.999	1141783	54	0.166648	166.648		TG 1960 - 405 Dapi 488 ms NU-4 Cy3 rb Suc Lys_1CA2a.jpg:0198-0364:Green	126875	30.255	3838623	47	0.643723	643.723		WT 2545 - 405 Dapi 488 ms NU-4 Cy3 rb Suc Lys_1CA2a.jpg:0095-0364:Green	126875	4.477	568037	56	0.0799464	79.9464		TG 2707 - 405 Dapi 488 ms NU-4 Cy3 rb Suc Lys_1CA2a.jpg:0095-0364:Green	126875	54.774	6949470	49	1.11784	1117.84
WT 1995 - 405 Dapi 488 ms NU-4 Cy3 rb Suc Lys_1CA2b.jpg:0198-0364:Green	126875	7.745	982628	47	0.164787	164.787		TG 1960 - 405 Dapi 488 ms NU-4 Cy3 rb Suc Lys_1CA2b.jpg:0198-0364:Green	126875	28.325	3593701	47	0.60266	602.66		WT 2545 - 405 Dapi 488 ms NU-4 Cy3 rb Suc Lys_1CA2b.jpg:0095-0364:Green	126875	5.604	710998	53	0.105736	105.736		TG 2707 - 405 Dapi 488 ms NU-4 Cy3 rb Suc Lys_1CA2b.jpg:0095-0364:Green	126875	69.665	8838744	45	1.54811	1548.11
WT 1995 - 405 Dapi 488 ms NU-4 Cy3 rb Suc Lys_2CA1a.jpg:0198-0364:Green	126875	6.357	806585	51	0.124647	124.647		TG 1960 - 405 Dapi 488 ms NU-4 Cy3 rb Suc Lys_2CA1a.jpg:0198-0364:Green	126875	47.647	6045264	47	1.01377	1013.77		WT 2545 - 405 Dapi 488 ms NU-4 Cy3 rb Suc Lys_2CA1a.jpg:0095-0364:Green	126875	4.476	567874	50	0.08952	89.52		TG 2707 - 405 Dapi 488 ms NU-4 Cy3 rb Suc Lys_2CA1a.jpg:0095-0364:Green	126875	58.14	7376479	49	1.18653	1186.53
WT 1995 - 405 Dapi 488 ms NU-4 Cy3 rb Suc Lys_2CA1b.jpg:0198-0364:Green	126875	3.175	402829	46	0.0690217	69.0217		TG 1960 - 405 Dapi 488 ms NU-4 Cy3 rb Suc Lys_2CA1b.jpg:0198-0364:Green	126875	37.329	4736167	42	0.888786	888.786		WT 2545 - 405 Dapi 488 ms NU-4 Cy3 rb Suc Lys_2CA1b.jpg:0095-0364:Green	126875	5.992	760237	52	0.115231	115.231		TG 2707 - 405 Dapi 488 ms NU-4 Cy3 rb Suc Lys_2CA1b.jpg:0095-0364:Green	126875	39.752	5043575	51	0.779451	779.451
WT 1995 - 405 Dapi 488 ms NU-4 Cy3 rb Suc Lys_2CA1c.jpg:0198-0364:Green	126875	4.42	560832	46	0.096087	96.087		TG 1960 - 405 Dapi 488 ms NU-4 Cy3 rb Suc Lys_2CA1c.jpg:0198-0364:Green	126875	20.917	2653841	46	0.454717	454.717		WT 2545 - 405 Dapi 488 ms NU-4 Cy3 rb Suc Lys_2CA1c.jpg:0095-0364:Green	126875	14.322	1817042	52	0.275423	275.423		TG 2707 - 405 Dapi 488 ms NU-4 Cy3 rb Suc Lys_2CA1c.jpg:0095-0364:Green	126875	36.075	4577068	55	0.655909	655.909
WT 1995 - 405 Dapi 488 ms NU-4 Cy3 rb Suc Lys_2CA2a.jpg:0198-0364:Green	126875	5.137	651805	42	0.12231	122.31		TG 1960 - 405 Dapi 488 ms NU-4 Cy3 rb Suc Lys_2CA2a.jpg:0198-0364:Green	126875	16.473	2089979	45	0.366067	366.067		WT 2545 - 405 Dapi 488 ms NU-4 Cy3 rb Suc Lys_2CA2a.jpg:0095-0364:Green	126875	9.893	1255152	47	0.210489	210.489		TG 2707 - 405 Dapi 488 ms NU-4 Cy3 rb Suc Lys_2CA2a.jpg:0095-0364:Green	126875	39.34	4991257	50	0.7868	786.8
WT 1995 - 405 Dapi 488 ms NU-4 Cy3 rb Suc Lys_2CA2b.jpg:0198-0364:Green	126875	8.511	1079833	48	0.177312	177.312		TG 1960 - 405 Dapi 488 ms NU-4 Cy3 rb Suc Lys_2CA2b.jpg:0198-0364:Green	126875	17.285	2193033	47	0.367766	367.766		WT 2545 - 405 Dapi 488 ms NU-4 Cy3 rb Suc Lys_2CA2b.jpg:0095-0364:Green	126875	9.094	1153815	57	0.159544	159.544		TG 2707 - 405 Dapi 488 ms NU-4 Cy3 rb Suc Lys_2CA2b.jpg:0095-0364:Green	126875	38.337	4864018	49	0.782388	782.388
WT 1995 - 405 Dapi 488 ms NU-4 Cy3 rb Suc Lys_3CA1a.jpg:0198-0364:Green	126875	4.749	602534	38	0.124974	124.974		TG 1960 - 405 Dapi 488 ms NU-4 Cy3 rb Suc Lys_3CA1a.jpg:0198-0364:Green	126875	15.329	1944806	46	0.333239	333.239		WT 2545 - 405 Dapi 488 ms NU-4 Cy3 rb Suc Lys_3CA1a.jpg:0095-0364:Green	126875	9.601	1218084	61	0.157393	157.393		TG 2707 - 405 Dapi 488 ms NU-4 Cy3 rb Suc Lys_3CA1a.jpg:0095-0364:Green	126875	77.516	9834812	49	1.58196	1581.96
WT 1995 - 405 Dapi 488 ms NU-4 Cy3 rb Suc Lys_3CA1b.jpg:0198-0364:Green	126875	6.79	861508	42	0.161667	161.667		TG 1960 - 405 Dapi 488 ms NU-4 Cy3 rb Suc Lys_3CA1b.jpg:0198-0364:Green	126875	16.938	2149001	47	0.360383	360.383		WT 2545 - 405 Dapi 488 ms NU-4 Cy3 rb Suc Lys_3CA1b.jpg:0095-0364:Green	126875	10.426	1322769	56	0.186179	186.179		TG 2707 - 405 Dapi 488 ms NU-4 Cy3 rb Suc Lys_3CA1b.jpg:0095-0364:Green	126875	52.053	6604249	46	1.13159	1131.59
WT 1995 - 405 Dapi 488 ms NU-4 Cy3 rb Suc Lys_3CA1c.jpg:0198-0364:Green	126875	7.139	905816	46	0.155196	155.196		TG 1960 - 405 Dapi 488 ms NU-4 Cy3 rb Suc Lys_3CA1c.jpg:0198-0364:Green	126875	15.837	2009362	51	0.310529	310.529		WT 2545 - 405 Dapi 488 ms NU-4 Cy3 rb Suc Lys_3CA1c.jpg:0095-0364:Green	126875	10.629	1348598	58	0.183259	183.259		TG 2707 - 405 Dapi 488 ms NU-4 Cy3 rb Suc Lys_3CA1c.jpg:0095-0364:Green	126875	58.323	7399747	52	1.1216	1121.6
WT 1995 - 405 Dapi 488 ms NU-4 Cy3 rb Suc Lys_3CA2a.jpg:0198-0364:Green	126875	6.032	765274	49	0.123102	123.102		TG 1960 - 405 Dapi 488 ms NU-4 Cy3 rb Suc Lys_3CA2a.jpg:0198-0364:Green	126875	15.427	1957335	49	0.314837	314.837		WT 2545 - 405 Dapi 488 ms NU-4 Cy3 rb Suc Lys_3CA2a.jpg:0095-0364:Green	126875	8.014	1016830	64	0.125219	125.219		TG 2707 - 405 Dapi 488 ms NU-4 Cy3 rb Suc Lys_3CA2a.jpg:0095-0364:Green	126875	101.383	12862964	46	2.20398	2203.98
WT 1995 - 405 Dapi 488 ms NU-4 Cy3 rb Suc Lys_3CA2b.jpg:0198-0364:Green	126875	5.098	646790	57	0.0894386	89.4386		TG 1960 - 405 Dapi 488 ms NU-4 Cy3 rb Suc Lys_3CA2b.jpg:0198-0364:Green	126875	18.971	2406939	45	0.421578	421.578		WT 2545 - 405 Dapi 488 ms NU-4 Cy3 rb Suc Lys_3CA2b.jpg:0095-0364:Green	126875	8.061	1022791	58	0.138983	138.983		TG 2707 - 405 Dapi 488 ms NU-4 Cy3 rb Suc Lys_3CA2b.jpg:0095-0364:Green	126875	55.679	7064290	50	1.11358	1113.58
Average		6.32213				135.561		Average		26.6271				559.006		Average		7.84007				143.197		Average		57.3899				1167.67
WT 2000 - 405 Dapi 488 ms NU-4 Cy3 rb Suc Lys_1CA1a.jpg:0198-0364:Green	126875	18.964	2406081	49	0.38702	387.02		TG 1965 - 405 Dapi 488 ms NU-4 Cy3 rb Suc Lys_1CA1a.jpg:0198-0364:Green	126875	30.01	3807554	53	0.566226	566.226		WT 2839 - 405 Dapi 488 ms NU-4 Cy3 rb Suc Lys_1CA1a.jpg:0095-0364:Green	126875	4.703	596723	57	0.0825088	82.5088		TG 2774 - 405 Dapi 488 ms NU-4 Cy3 rb Suc Lys_1CA1a.jpg:0095-0364:Green	126875	69.163	8775048	46	1.50354	1503.54
WT 2000 - 405 Dapi 488 ms NU-4 Cy3 rb Suc Lys_1CA1b.jpg:0198-0364:Green	126875	6.011	762704	58	0.103638	103.638		TG 1965 - 405 Dapi 488 ms NU-4 Cy3 rb Suc Lys_1CA1b.jpg:0198-0364:Green	126875	26.276	3333737	53	0.495774	495.774		WT 2839 - 405 Dapi 488 ms NU-4 Cy3 rb Suc Lys_1CA1b.jpg:0095-0364:Green	126875	3.888	493323	62	0.0627097	62.7097		TG 2774 - 405 Dapi 488 ms NU-4 Cy3 rb Suc Lys_1CA1b.jpg:0095-0364:Green	126875	71.378	9056046	47	1.51868	1518.68
WT 2000 - 405 Dapi 488 ms NU-4 Cy3 rb Suc Lys_1CA1c.jpg:0198-0364:Green	126875	8.452	1072388	53	0.159472	159.472		TG 1965 - 405 Dapi 488 ms NU-4 Cy3 rb Suc Lys_1CA1c.jpg:0198-0364:Green	126875	27.094	3437525	50	0.54188	541.88		WT 2839 - 405 Dapi 488 ms NU-4 Cy3 rb Suc Lys_1CA1c.jpg:0095-0364:Green	126875	3.066	389019	54	0.0567778	56.7778		TG 2774 - 405 Dapi 488 ms NU-4 Cy3 rb Suc Lys_1CA1c.jpg:0095-0364:Green	126875	81.79	10377069	53	1.54321	1543.21
WT 2000 - 405 Dapi 488 ms NU-4 Cy3 rb Suc Lys_1CA2a.jpg:0198-0364:Green	126875	6.16	781598	49	0.125714	125.714		TG 1965 - 405 Dapi 488 ms NU-4 Cy3 rb Suc Lys_1CA2a.jpg:0198-0364:Green	126875	24.138	3062504	45	0.5364	536.4		WT 2839 - 405 Dapi 488 ms NU-4 Cy3 rb Suc Lys_1CA2a.jpg:0095-0364:Green	126875	2.045	259476	49	0.0417347	41.7347		TG 2774 - 405 Dapi 488 ms NU-4 Cy3 rb Suc Lys_1CA2a.jpg:0095-0364:Green	126875	61.178	7761926	51	1.19957	1199.57
WT 2000 - 405 Dapi 488 ms NU-4 Cy3 rb Suc Lys_1CA2b.jpg:0198-0364:Green	126875	4.489	569497	62	0.0724032	72.4032		TG 1965 - 405 Dapi 488 ms NU-4 Cy3 rb Suc Lys_1CA2b.jpg:0198-0364:Green	126875	19.175	2432770	51	0.37598	375.98		WT 2839 - 405 Dapi 488 ms NU-4 Cy3 rb Suc Lys_1CA2b.jpg:0095-0364:Green	126875	1.894	240342	47	0.0402979	40.2979		TG 2774 - 405 Dapi 488 ms NU-4 Cy3 rb Suc Lys_1CA2b.jpg:0095-0364:Green	126875	69.364	8800619	54	1.28452	1284.52
WT 2000 - 405 Dapi 488 ms NU-4 Cy3 rb Suc Lys_2CA1a.jpg:0198-0364:Green	126875	5.144	652647	51	0.100863	100.863		TG 1965 - 405 Dapi 488 ms NU-4 Cy3 rb Suc Lys_2CA1a.jpg:0198-0364:Green	126875	21.427	2718530	48	0.446396	446.396		WT 2839 - 405 Dapi 488 ms NU-4 Cy3 rb Suc Lys_2CA1a.jpg:0095-0364:Green	126875	3.319	421129	53	0.0626226	62.6226		TG 2774 - 405 Dapi 488 ms NU-4 Cy3 rb Suc Lys_2CA1a.jpg:0095-0364:Green	126875	21.773	2762436	50	0.43546	435.46
WT 2000 - 405 Dapi 488 ms NU-4 Cy3 rb Suc Lys_2CA1b.jpg:0198-0364:Green	126875	4.242	538243	55	0.0771273	77.1273		TG 1965 - 405 Dapi 488 ms NU-4 Cy3 rb Suc Lys_2CA1b.jpg:0198-0364:Green	126875	16.926	2147524	45	0.376133	376.133		WT 2839 - 405 Dapi 488 ms NU-4 Cy3 rb Suc Lys_2CA1b.jpg:0095-0364:Green	126875	3.657	463971	57	0.0641579	64.1579		TG 2774 - 405 Dapi 488 ms NU-4 Cy3 rb Suc Lys_2CA1b.jpg:0095-0364:Green	126875	23.265	2951707	51	0.456176	456.176
WT 2000 - 405 Dapi 488 ms NU-4 Cy3 rb Suc Lys_2CA1c.jpg:0198-0364:Green	126875	5.51	699120	43	0.12814	128.14		TG 1965 - 405 Dapi 488 ms NU-4 Cy3 rb Suc Lys_2CA1c.jpg:0198-0364:Green	126875	22.081	2801516	47	0.469809	469.809		WT 2839 - 405 Dapi 488 ms NU-4 Cy3 rb Suc Lys_2CA1c.jpg:0095-0364:Green	126875	4.446	564105	52	0.0855	85.5		TG 2774 - 405 Dapi 488 ms NU-4 Cy3 rb Suc Lys_2CA1c.jpg:0095-0364:Green	126875	19.43	2465167	49	0.396531	396.531
WT 2000 - 405 Dapi 488 ms NU-4 Cy3 rb Suc Lys_2CA2a.jpg:0198-0364:Green	126875	6.004	761698	58	0.103517	103.517		TG 1965 - 405 Dapi 488 ms NU-4 Cy3 rb Suc Lys_2CA2a.jpg:0198-0364:Green	126875	18.199	2308972	46	0.39563	395.63		WT 2839 - 405 Dapi 488 ms NU-4 Cy3 rb Suc Lys_2CA2a.jpg:0095-0364:Green	126875	4.939	626662	52	0.0949808	94.9808		TG 2774 - 405 Dapi 488 ms NU-4 Cy3 rb Suc Lys_2CA2a.jpg:0095-0364:Green	126875	17.971	2280030	38	0.472921	472.921
WT 2000 - 405 Dapi 488 ms NU-4 Cy3 rb Suc Lys_2CA2b.jpg:0198-0364:Green	126875	4.45	564584	49	0.0908163	90.8163		TG 1965 - 405 Dapi 488 ms NU-4 Cy3 rb Suc Lys_2CA2b.jpg:0198-0364:Green	126875	17.902	2271322	46	0.389174	389.174		WT 2839 - 405 Dapi 488 ms NU-4 Cy3 rb Suc Lys_2CA2b.jpg:0095-0364:Green	126875	4.658	591033	45	0.103511	103.511		TG 2774 - 405 Dapi 488 ms NU-4 Cy3 rb Suc Lys_2CA2b.jpg:0095-0364:Green	126875	17.117	2171727	42	0.407548	407.548
WT 2000 - 405 Dapi 488 ms NU-4 Cy3 rb Suc Lys_3CA1a.jpg:0198-0364:Green	126875	4.167	528653	48	0.0868125	86.8125		TG 1965 - 405 Dapi 488 ms NU-4 Cy3 rb Suc Lys_3CA1a.jpg:0198-0364:Green	126875	25.841	3278562	54	0.478537	478.537		WT 2839 - 405 Dapi 488 ms NU-4 Cy3 rb Suc Lys_3CA1a.jpg:0095-0364:Green	126875	8.751	1110254	53	0.165113	165.113		TG 2774 - 405 Dapi 488 ms NU-4 Cy3 rb Suc Lys_3CA1a.jpg:0095-0364:Green	126875	11.638	1476598	48	0.242458	242.458
WT 2000 - 405 Dapi 488 ms NU-4 Cy3 rb Suc Lys_3CA1b.jpg:0198-0364:Green	126875	1.336	169563	48	0.0278333	27.8333		TG 1965 - 405 Dapi 488 ms NU-4 Cy3 rb Suc Lys_3CA1b.jpg:0198-0364:Green	126875	25.384	3220563	54	0.470074	470.074		WT 2839 - 405 Dapi 488 ms NU-4 Cy3 rb Suc Lys_3CA1b.jpg:0095-0364:Green	126875	7.826	992921	51	0.153451	153.451		TG 2774 - 405 Dapi 488 ms NU-4 Cy3 rb Suc Lys_3CA1b.jpg:0095-0364:Green	126875	9.045	1147600	44	0.205568	205.568
WT 2000 - 405 Dapi 488 ms NU-4 Cy3 rb Suc Lys_3CA1c.jpg:0198-0364:Green	126875	4.542	576302	52	0.0873462	87.3462		TG 1965 - 405 Dapi 488 ms NU-4 Cy3 rb Suc Lys_3CA1c.jpg:0198-0364:Green	126875	23.611	2995619	49	0.481857	481.857		WT 2839 - 405 Dapi 488 ms NU-4 Cy3 rb Suc Lys_3CA1c.jpg:0095-0364:Green	126875	5.189	658343	46	0.112804	112.804		TG 2774 - 405 Dapi 488 ms NU-4 Cy3 rb Suc Lys_3CA1c.jpg:0095-0364:Green	126875	10.161	1289231	50	0.20322	203.22
WT 2000 - 405 Dapi 488 ms NU-4 Cy3 rb Suc Lys_3CA2a.jpg:0198-0364:Green	126875	5.734	727515	56	0.102393	102.393		TG 1965 - 405 Dapi 488 ms NU-4 Cy3 rb Suc Lys_3CA2a.jpg:0198-0364:Green	126875	23.502	2981807	52	0.451962	451.962		WT 2839 - 405 Dapi 488 ms NU-4 Cy3 rb Suc Lys_3CA2a.jpg:0095-0364:Green	126875	4.948	627780	52	0.0951538	95.1538		TG 2774 - 405 Dapi 488 ms NU-4 Cy3 rb Suc Lys_3CA2a.jpg:0095-0364:Green	126875	14.564	1847829	51	0.285569	285.569
WT 2000 - 405 Dapi 488 ms NU-4 Cy3 rb Suc Lys_3CA2b.jpg:0198-0364:Green	126875	4.999	634255	57	0.0877018	87.7018		TG 1965 - 405 Dapi 488 ms NU-4 Cy3 rb Suc Lys_3CA2b.jpg:0198-0364:Green	126875	13.855	1757794	47	0.294787	294.787		WT 2839 - 405 Dapi 488 ms NU-4 Cy3 rb Suc Lys_3CA2b.jpg:0095-0364:Green	126875	4.138	525034	43	0.0962326	96.2326		TG 2774 - 405 Dapi 488 ms NU-4 Cy3 rb Suc Lys_3CA2b.jpg:0095-0364:Green	126875	16.505	2094127	53	0.311415	311.415
Average		6.0136				116.053		Average		22.3614				451.375		Average		4.4978				87.8371		Average		34.2895				697.759
Figure 5d	Suc Lys & Aß
4 m.o. Tg1999 Mice & WT Mice																10 m.o. Tg1999 Mice & WT Mice
WT GROUP - Succynil Lysine								TG19959 GROUP - Succynil Lysine								WT GROUP - Succynil Lysine								TG19959 GROUP - Succynil Lysine
Label	Area	Mean	RawIntDen	# Neurons	Normalization	x1000		Label	Area	Mean	RawIntDen	# Plaques	Normalization	x1000		Label	Area	Mean	RawIntDen	# Neurons	Normalization	x1000		Label	Area	Mean	RawIntDen	# Plaques	Normalization	x1000
WT 2005 - 405 Dapi 488 ms NU-4 Cy3 rb Suc Lys_1CA1a.jpg:0312-0362:Red	113100	32.373	3661350	54	0.5995	599.5		TG 1932 - 405 Dapi 488 ms NU-4 Cy3 rb Suc Lys_1a.jpg:0523-0393:Red	4619	22.825	105429	60	0.380417	380.417		WT 2492 - 405 Dapi 488 ms NU-4 Cy3 rb Suc Lys_1CA1a.jpg:0297-0364:Red	113100	3.949	446667	58	0.0680862	68.0862		TG 2611 - 405 Dapi 488 ms NU-4 Cy3 rb Suc Lys_1a.jpg:0223-0343:Red	8902	24.041	214013	60	0.400683	400.683
WT 2005 - 405 Dapi 488 ms NU-4 Cy3 rb Suc Lys_1CA1b.jpg:0312-0362:Red	113100	19.421	2196463	51	0.380804	380.804		TG 1932 - 405 Dapi 488 ms NU-4 Cy3 rb Suc Lys_1b.jpg:0389-0359:Red	6146	22.211	136507	60	0.370183	370.183		WT 2492 - 405 Dapi 488 ms NU-4 Cy3 rb Suc Lys_1CA1b.jpg:0297-0364:Red	113100	3.813	431242	63	0.0605238	60.5238		TG 2611 - 405 Dapi 488 ms NU-4 Cy3 rb Suc Lys_1b.jpg:0103-0206:Red	3324	18.433	61271	60	0.307217	307.217
WT 2005 - 405 Dapi 488 ms NU-4 Cy3 rb Suc Lys_1CA1c.jpg:0312-0362:Red	113100	15.028	1699686	56	0.268357	268.357		TG 1932 - 405 Dapi 488 ms NU-4 Cy3 rb Suc Lys_2a.jpg:0375-0362:Red	4603	31.911	146888	60	0.53185	531.85		WT 2492 - 405 Dapi 488 ms NU-4 Cy3 rb Suc Lys_1CA1c.jpg:0297-0364:Red	113100	3.811	430977	60	0.0635167	63.5167		TG 2611 - 405 Dapi 488 ms NU-4 Cy3 rb Suc Lys_1c.jpg:0206-0176:Red	5515	27.059	149230	60	0.450983	450.983
WT 2005 - 405 Dapi 488 ms NU-4 Cy3 rb Suc Lys_1CA2a.jpg:0312-0362:Red	113100	18.544	2097307	55	0.337164	337.164		TG 1932 - 405 Dapi 488 ms NU-4 Cy3 rb Suc Lys_2b.jpg:0222-0487:Red	3204	46.512	149023	60	0.7752	775.2		WT 2492 - 405 Dapi 488 ms NU-4 Cy3 rb Suc Lys_1CA2a.jpg:0297-0364:Red	113100	3.931	444631	58	0.0677759	67.7759		TG 2611 - 405 Dapi 488 ms NU-4 Cy3 rb Suc Lys_1d.jpg:0225-0441:Red	51270	21.495	1102027	60	0.35825	358.25
WT 2005 - 405 Dapi 488 ms NU-4 Cy3 rb Suc Lys_1CA2b.jpg:0312-0362:Red	113100	16.506	1866805	60	0.2751	275.1		TG 1932 - 405 Dapi 488 ms NU-4 Cy3 rb Suc Lys_2c.jpg:0166-0325:Red	2839	61.101	173465	60	1.01835	1018.35		WT 2492 - 405 Dapi 488 ms NU-4 Cy3 rb Suc Lys_1CA2b.jpg:0297-0364:Red	113100	4.195	474490	56	0.0749107	74.9107		TG 2611 - 405 Dapi 488 ms NU-4 Cy3 rb Suc Lys_1e.jpg:0224-0264:Red	7313	22.731	166230	60	0.37885	378.85
WT 2005 - 405 Dapi 488 ms NU-4 Cy3 rb Suc Lys_2CA1a.jpg:0312-0362:Red	113100	21.52	2433922	63	0.341587	341.587		TG 1932 - 405 Dapi 488 ms NU-4 Cy3 rb Suc Lys_2d.jpg:0428-0414:Red	4913	16.381	80480	60	0.273017	273.017		WT 2492 - 405 Dapi 488 ms NU-4 Cy3 rb Suc Lys_2CA1a.jpg:0297-0364:Red	113100	2.166	244964	63	0.034381	34.381		TG 2611 - 405 Dapi 488 ms NU-4 Cy3 rb Suc Lys_2a.jpg:0377-0352:Red	11122	15.435	171670	60	0.25725	257.25
WT 2005 - 405 Dapi 488 ms NU-4 Cy3 rb Suc Lys_2CA1b.jpg:0312-0362:Red	113100	15.711	1776940	60	0.26185	261.85		TG 1932 - 405 Dapi 488 ms NU-4 Cy3 rb Suc Lys_2e.jpg:0471-0428:Red	12699	21.335	270927	60	0.355583	355.583		WT 2492 - 405 Dapi 488 ms NU-4 Cy3 rb Suc Lys_2CA1b.jpg:0297-0364:Red	113100	1.924	217648	62	0.0310323	31.0323		TG 2611 - 405 Dapi 488 ms NU-4 Cy3 rb Suc Lys_2b.jpg:0407-0470:Red	11558	22.558	260731	60	0.375967	375.967
WT 2005 - 405 Dapi 488 ms NU-4 Cy3 rb Suc Lys_2CA1c.jpg:0312-0362:Red	113100	13.282	1502150	59	0.225119	225.119		TG 1932 - 405 Dapi 488 ms NU-4 Cy3 rb Suc Lys_2f.jpg:0381-0368:Red	5760	28.611	164798	60	0.47685	476.85		WT 2492 - 405 Dapi 488 ms NU-4 Cy3 rb Suc Lys_2CA1c.jpg:0297-0364:Red	113100	1.857	209980	58	0.0320172	32.0172		TG 2611 - 405 Dapi 488 ms NU-4 Cy3 rb Suc Lys_2c.jpg:0427-0379:Red	13681	12.894	176406	60	0.2149	214.9
WT 2005 - 405 Dapi 488 ms NU-4 Cy3 rb Suc Lys_2CA2a.jpg:0312-0362:Red	113100	8.917	1008540	64	0.139328	139.328		TG 1932 - 405 Dapi 488 ms NU-4 Cy3 rb Suc Lys_3a.jpg:0241-0300:Red	2389	53.919	128812	60	0.89865	898.65		WT 2492 - 405 Dapi 488 ms NU-4 Cy3 rb Suc Lys_2CA2a.jpg:0297-0364:Red	113100	1.508	170553	57	0.0264561	26.4561		TG 2611 - 405 Dapi 488 ms NU-4 Cy3 rb Suc Lys_2d.jpg:0102-0361:Red	6377	5.43	34627	60	0.0905	90.5
WT 2005 - 405 Dapi 488 ms NU-4 Cy3 rb Suc Lys_2CA2b.jpg:0312-0362:Red	113100	14.426	1631573	55	0.262291	262.291		TG 1932 - 405 Dapi 488 ms NU-4 Cy3 rb Suc Lys_3b.jpg:0177-0276:Red	7718	56.515	436180	60	0.941917	941.917		WT 2492 - 405 Dapi 488 ms NU-4 Cy3 rb Suc Lys_2CA2b.jpg:0297-0364:Red	113100	1.544	174576	64	0.024125	24.125		TG 2611 - 405 Dapi 488 ms NU-4 Cy3 rb Suc Lys_2e.jpg:0326-0342:Red	8580	9.053	77678	60	0.150883	150.883
WT 2005 - 405 Dapi 488 ms NU-4 Cy3 rb Suc Lys_3CA1a.jpg:0312-0362:Red	113100	18.745	2120020	62	0.302339	302.339		TG 1932 - 405 Dapi 488 ms NU-4 Cy3 rb Suc Lys_3c.jpg:0413-0337:Red	11328	114.934	1301973	60	1.91557	1915.57		WT 2492 - 405 Dapi 488 ms NU-4 Cy3 rb Suc Lys_3CA1a.jpg:0297-0364:Red	113100	1.218	137805	56	0.02175	21.75		TG 2611 - 405 Dapi 488 ms NU-4 Cy3 rb Suc Lys_3a.jpg:0195-0142:Red	9229	22.279	205609	60	0.371317	371.317
WT 2005 - 405 Dapi 488 ms NU-4 Cy3 rb Suc Lys_3CA1b.jpg:0312-0362:Red	113100	13.641	1542767	58	0.23519	235.19		TG 1932 - 405 Dapi 488 ms NU-4 Cy3 rb Suc Lys_3d.jpg:0139-0323:Red	5366	65.927	353762	60	1.09878	1098.78		WT 2492 - 405 Dapi 488 ms NU-4 Cy3 rb Suc Lys_3CA1b.jpg:0297-0364:Red	113100	1.688	190948	59	0.0286102	28.6102		TG 2611 - 405 Dapi 488 ms NU-4 Cy3 rb Suc Lys_3b.jpg:0321-0381:Red	16030	47.12	755338	60	0.785333	785.333
WT 2005 - 405 Dapi 488 ms NU-4 Cy3 rb Suc Lys_3CA1c.jpg:0312-0362:Red	113100	11.09	1254294	56	0.198036	198.036		TG 1932 - 405 Dapi 488 ms NU-4 Cy3 rb Suc Lys_3e.jpg:0322-0373:Red	8109	47.974	389020	60	0.799567	799.567		WT 2492 - 405 Dapi 488 ms NU-4 Cy3 rb Suc Lys_3CA1c.jpg:0297-0364:Red	113100	1.739	196719	58	0.0299828	29.9828		TG 2611 - 405 Dapi 488 ms NU-4 Cy3 rb Suc Lys_3c.jpg:0468-0074:Red	7128	61.509	438438	60	1.02515	1025.15
WT 2005 - 405 Dapi 488 ms NU-4 Cy3 rb Suc Lys_3CA2a.jpg:0312-0362:Red	113100	9.652	1091673	62	0.155677	155.677		TG 1932 - 405 Dapi 488 ms NU-4 Cy3 rb Suc Lys_3e.jpg:0322-0373:Red	8109	47.974	389020	60	0.799567	799.567		WT 2492 - 405 Dapi 488 ms NU-4 Cy3 rb Suc Lys_3CA2a.jpg:0297-0364:Red	113100	2.014	227806	58	0.0347241	34.7241		TG 2611 - 405 Dapi 488 ms NU-4 Cy3 rb Suc Lys_3d.jpg:0444-0321:Red	14940	35.781	534568	60	0.59635	596.35
WT 2005 - 405 Dapi 488 ms NU-4 Cy3 rb Suc Lys_3CA2b.jpg:0312-0362:Red	113100	9.019	1020077	61	0.147852	147.852		TG 1932 - 405 Dapi 488 ms NU-4 Cy3 rb Suc Lys_3f.jpg:0195-0434:Red	15103	138.63	2093736	60	2.3105	2310.5		WT 2492 - 405 Dapi 488 ms NU-4 Cy3 rb Suc Lys_3CA2b.jpg:0297-0364:Red	113100	2.301	260257	55	0.0418364	41.8364		TG 2611 - 405 Dapi 488 ms NU-4 Cy3 rb Suc Lys_3e.jpg:0500-0138:Red	8850	13.622	120557	60	0.227033	227.033
Average		15.8583				275.346		Average		51.784				863.067		Average		2.51053				42.6486		Average		23.9627				399.378
WT 2009 - 405 Dapi 488 ms NU-4 Cy3 rb Suc Lys_1CA1a.jpg:0312-0362:Red	113100	18.857	2132762	63	0.299317	299.317		TG 1950 - 405 Dapi 488 ms NU-4 Cy3 rb Suc Lys_1a.jpg:0191-0424:Red	14220	45.695	649778	60	0.761583	761.583		WT 2545 - 405 Dapi 488 ms NU-4 Cy3 rb Suc Lys_1CA1a.jpg:0297-0364:Red	113100	2.105	238084	59	0.035678	35.678		TG 2698 - 405 Dapi 488 ms NU-4 Cy3 rb Suc Lys_1a.jpg:0625-0625:Red	5658	24.738	139967	60	0.4123	412.3
WT 2009 - 405 Dapi 488 ms NU-4 Cy3 rb Suc Lys_1CA1b.jpg:0312-0362:Red	113100	13.464	1522827	64	0.210375	210.375		TG 1950 - 405 Dapi 488 ms NU-4 Cy3 rb Suc Lys_1b.jpg:0279-0407:Red	11191	30.041	336184	60	0.500683	500.683		WT 2545 - 405 Dapi 488 ms NU-4 Cy3 rb Suc Lys_1CA1b.jpg:0297-0364:Red	113100	1.902	215065	56	0.0339643	33.9643		TG 2698 - 405 Dapi 488 ms NU-4 Cy3 rb Suc Lys_1b.jpg:0268-0370:Red	7262	29.727	215880	60	0.49545	495.45
WT 2009 - 405 Dapi 488 ms NU-4 Cy3 rb Suc Lys_1CA1c.jpg:0312-0362:Red	113100	12.736	1440479	63	0.202159	202.159		TG 1950 - 405 Dapi 488 ms NU-4 Cy3 rb Suc Lys_1c.jpg:0313-0295:Red	11032	31.034	342367	60	0.517233	517.233		WT 2545 - 405 Dapi 488 ms NU-4 Cy3 rb Suc Lys_1CA1c.jpg:0297-0364:Red	113100	2.376	268698	62	0.0383226	38.3226		TG 2698 - 405 Dapi 488 ms NU-4 Cy3 rb Suc Lys_1c.jpg:0295-0372:Red	5637	52.773	297482	60	0.87955	879.55
WT 2009 - 405 Dapi 488 ms NU-4 Cy3 rb Suc Lys_1CA2a.jpg:0312-0362:Red	113100	12.898	1458723	61	0.211443	211.443		TG 1950 - 405 Dapi 488 ms NU-4 Cy3 rb Suc Lys_1d.jpg:0260-0369:Red	7324	32.905	240994	60	0.548417	548.417		WT 2545 - 405 Dapi 488 ms NU-4 Cy3 rb Suc Lys_1CA2a.jpg:0297-0364:Red	113100	1.279	144707	55	0.0232545	23.2545		TG 2698 - 405 Dapi 488 ms NU-4 Cy3 rb Suc Lys_1d.jpg:0227-0182:Red	5733	24.374	139735	60	0.406233	406.233
WT 2009 - 405 Dapi 488 ms NU-4 Cy3 rb Suc Lys_1CA2b.jpg:0312-0362:Red	113100	9.23	1043868	64	0.144219	144.219		TG 1950 - 405 Dapi 488 ms NU-4 Cy3 rb Suc Lys_1e.jpg:0353-0274:Red	16997	69.002	1172819	60	1.15003	1150.03		WT 2545 - 405 Dapi 488 ms NU-4 Cy3 rb Suc Lys_1CA2b.jpg:0297-0364:Red	113100	1.529	172968	61	0.0250656	25.0656		TG 2698 - 405 Dapi 488 ms NU-4 Cy3 rb Suc Lys_1e.jpg:0452-0456:Red	6555	43.94	288027	60	0.732333	732.333
WT 2009 - 405 Dapi 488 ms NU-4 Cy3 rb Suc Lys_2CA1a.jpg:0312-0362:Red	113100	13.297	1503870	52	0.255712	255.712		TG 1950 - 405 Dapi 488 ms NU-4 Cy3 rb Suc Lys_2a.jpg:0379-0355:Red	19780	25.347	501363	60	0.42245	422.45		WT 2545 - 405 Dapi 488 ms NU-4 Cy3 rb Suc Lys_2CA1a.jpg:0297-0364:Red	113100	0.695	78619	42	0.0165476	16.5476		TG 2698 - 405 Dapi 488 ms NU-4 Cy3 rb Suc Lys_2a.jpg:0223-0350:Red	11484	26.543	304818	60	0.442383	442.383
WT 2009 - 405 Dapi 488 ms NU-4 Cy3 rb Suc Lys_2CA1b.jpg:0312-0362:Red	113100	9.758	1103665	50	0.19516	195.16		TG 1950 - 405 Dapi 488 ms NU-4 Cy3 rb Suc Lys_2b.jpg:0319-0388:Red	22375	31.691	709075	60	0.528183	528.183		WT 2545 - 405 Dapi 488 ms NU-4 Cy3 rb Suc Lys_2CA1b.jpg:0297-0364:Red	113100	0.603	68219	55	0.0109636	10.9636		TG 2698 - 405 Dapi 488 ms NU-4 Cy3 rb Suc Lys_2b.jpg:0460-0579:Red	9031	29.611	267414	60	0.493517	493.517
WT 2009 - 405 Dapi 488 ms NU-4 Cy3 rb Suc Lys_2CA1c.jpg:0312-0362:Red	113100	5.659	640067	57	0.0992807	99.2807		TG 1950 - 405 Dapi 488 ms NU-4 Cy3 rb Suc Lys_2c.jpg:0395-0319:Red	21479	24.237	520597	60	0.40395	403.95		WT 2545 - 405 Dapi 488 ms NU-4 Cy3 rb Suc Lys_2CA1c.jpg:0297-0364:Red	113100	0.517	58516	57	0.00907018	9.07018		TG 2698 - 405 Dapi 488 ms NU-4 Cy3 rb Suc Lys_2c.jpg:0427-0487:Red	1638	67.82	111089	60	1.13033	1130.33
WT 2009 - 405 Dapi 488 ms NU-4 Cy3 rb Suc Lys_2CA2a.jpg:0312-0362:Red	113100	6.299	712396	61	0.103262	103.262		TG 1950 - 405 Dapi 488 ms NU-4 Cy3 rb Suc Lys_2d.jpg:0370-0351:Red	32162	32.597	1048380	60	0.543283	543.283		WT 2545 - 405 Dapi 488 ms NU-4 Cy3 rb Suc Lys_2CA2a.jpg:0297-0364:Red	113100	0.476	53791	63	0.00755556	7.55556		TG 2698 - 405 Dapi 488 ms NU-4 Cy3 rb Suc Lys_2d.jpg:0393-0211:Red	3587	32.313	115905	60	0.53855	538.55
WT 2009 - 405 Dapi 488 ms NU-4 Cy3 rb Suc Lys_2CA2b.jpg:0312-0362:Red	113100	5.517	623954	51	0.108176	108.176		TG 1950 - 405 Dapi 488 ms NU-4 Cy3 rb Suc Lys_2e.jpg:0306-0308:Red	21155	76.894	1626686	60	1.28157	1281.57		WT 2545 - 405 Dapi 488 ms NU-4 Cy3 rb Suc Lys_2CA2b.jpg:0297-0364:Red	113100	0.547	61922	59	0.00927119	9.27119		TG 2698 - 405 Dapi 488 ms NU-4 Cy3 rb Suc Lys_2e.jpg:0344-0537:Red	1512	39.017	58993	60	0.650283	650.283
WT 2009 - 405 Dapi 488 ms NU-4 Cy3 rb Suc Lys_3CA1a.jpg:0312-0362:Red	113100	8.557	967822	57	0.150123	150.123		TG 1950 - 405 Dapi 488 ms NU-4 Cy3 rb Suc Lys_3a.jpg:0336-0402:Red	6723	143.881	967314	60	2.39802	2398.02		WT 2545 - 405 Dapi 488 ms NU-4 Cy3 rb Suc Lys_3CA1a.jpg:0297-0364:Red	113100	0.831	94027	61	0.013623	13.623		TG 2698 - 405 Dapi 488 ms NU-4 Cy3 rb Suc Lys_3a.jpg:0409-0173:Red	13878	34.721	481853	60	0.578683	578.683
WT 2009 - 405 Dapi 488 ms NU-4 Cy3 rb Suc Lys_3CA1b.jpg:0312-0362:Red	113100	12.21	1380930	54	0.226111	226.111		TG 1950 - 405 Dapi 488 ms NU-4 Cy3 rb Suc Lys_3b.jpg:0347-0535:Red	3340	31.737	106000	60	0.52895	528.95		WT 2545 - 405 Dapi 488 ms NU-4 Cy3 rb Suc Lys_3CA1b.jpg:0297-0364:Red	113100	0.944	106804	58	0.0162759	16.2759		TG 2698 - 405 Dapi 488 ms NU-4 Cy3 rb Suc Lys_3b.jpg:0319-0262:Red	1964	60.6	119019	60	1.01	1010
WT 2009 - 405 Dapi 488 ms NU-4 Cy3 rb Suc Lys_3CA1c.jpg:0312-0362:Red	113100	16.263	1839357	58	0.280397	280.397		TG 1950 - 405 Dapi 488 ms NU-4 Cy3 rb Suc Lys_3c.jpg:0081-0660:Red	4111	107.363	441370	60	1.78938	1789.38		WT 2545 - 405 Dapi 488 ms NU-4 Cy3 rb Suc Lys_3CA1c.jpg:0297-0364:Red	113100	1.534	173532	63	0.0243492	24.3492		TG 2698 - 405 Dapi 488 ms NU-4 Cy3 rb Suc Lys_3c.jpg:0155-0400:Red	13990	37.774	528462	60	0.629567	629.567
WT 2009 - 405 Dapi 488 ms NU-4 Cy3 rb Suc Lys_3CA2a.jpg:0312-0362:Red	113100	18.014	2037380	57	0.316035	316.035		TG 1950 - 405 Dapi 488 ms NU-4 Cy3 rb Suc Lys_3d.jpg:0303-0372:Red	13410	97.856	1312253	60	1.63093	1630.93		WT 2545 - 405 Dapi 488 ms NU-4 Cy3 rb Suc Lys_3CA2a.jpg:0297-0364:Red	113100	1.145	129554	56	0.0204464	20.4464		TG 2698 - 405 Dapi 488 ms NU-4 Cy3 rb Suc Lys_3d.jpg:0271-0355:Red	6187	25.177	155769	60	0.419617	419.617
WT 2009 - 405 Dapi 488 ms NU-4 Cy3 rb Suc Lys_3CA2b.jpg:0312-0362:Red	113100	16.825	1902886	57	0.295175	295.175		TG 1950 - 405 Dapi 488 ms NU-4 Cy3 rb Suc Lys_3e.jpg:0353-0356:Red	16123	97.752	1576056	60	1.6292	1629.2		WT 2545 - 405 Dapi 488 ms NU-4 Cy3 rb Suc Lys_3CA2b.jpg:0297-0364:Red	113100	1.347	152384	61	0.022082	22.082		TG 2698 - 405 Dapi 488 ms NU-4 Cy3 rb Suc Lys_3e.jpg:0177-0548:Red	7527	42.282	318255	60	0.7047	704.7
Average		11.9723				206.463		Average		58.5355				975.591		Average		1.18867				20.4313		Average		38.094				634.9
WT 2053 - 405 Dapi 488 ms NU-4 Cy3 rb Suc Lys_1CA1a.jpg:0312-0362:Red	113100	30.714	3473808	64	0.479906	479.906		TG 2024 - 405 Dapi 488 ms NU-4 Cy3 rb Suc Lys_1a.jpg:0092-0267:Red	9589	119.892	1149640	60	1.9982	1998.2		WT 2839 - 405 Dapi 488 ms NU-4 Cy3 rb Suc Lys_1CA1a.jpg:0297-0364:Red	113100	1.291	145987	65	0.0198615	19.8615		TG 2774 - 405 Dapi 488 ms NU-4 Cy3 rb Suc Lys_1a.jpg:0445-0458:Red	3156	49.628	156626	60	0.827133	827.133
WT 2053 - 405 Dapi 488 ms NU-4 Cy3 rb Suc Lys_1CA1b.jpg:0312-0362:Red	113100	25.203	2850478	63	0.400048	400.048		TG 2024 - 405 Dapi 488 ms NU-4 Cy3 rb Suc Lys_1b.jpg:0474-0398:Red	13985	75.17	1051252	60	1.25283	1252.83		WT 2839 - 405 Dapi 488 ms NU-4 Cy3 rb Suc Lys_1CA1b.jpg:0297-0364:Red	113100	1.296	146549	66	0.0196364	19.6364		TG 2774 - 405 Dapi 488 ms NU-4 Cy3 rb Suc Lys_1b.jpg:0510-0521:Red	7917	25.705	203506	60	0.428417	428.417
WT 2053 - 405 Dapi 488 ms NU-4 Cy3 rb Suc Lys_1CA1c.jpg:0312-0362:Red	113100	23.023	2603890	60	0.383717	383.717		TG 2024 - 405 Dapi 488 ms NU-4 Cy3 rb Suc Lys_1c.jpg:0486-0235:Red	15353	118.507	1819434	60	1.97512	1975.12		WT 2839 - 405 Dapi 488 ms NU-4 Cy3 rb Suc Lys_1CA1c.jpg:0297-0364:Red	113100	1.472	166454	57	0.0258246	25.8246		TG 2774 - 405 Dapi 488 ms NU-4 Cy3 rb Suc Lys_1c.jpg:0338-0199:Red	3845	31.439	120882	60	0.523983	523.983
WT 2053 - 405 Dapi 488 ms NU-4 Cy3 rb Suc Lys_1CA2a.jpg:0312-0362:Red	113100	20.3	2295905	61	0.332787	332.787		TG 2024 - 405 Dapi 488 ms NU-4 Cy3 rb Suc Lys_1d.jpg:0224-0374:Red	11400	118.594	1351968	60	1.97657	1976.57		WT 2839 - 405 Dapi 488 ms NU-4 Cy3 rb Suc Lys_1CA2a.jpg:0297-0364:Red	113100	1.903	215268	64	0.0297344	29.7344		TG 2774 - 405 Dapi 488 ms NU-4 Cy3 rb Suc Lys_1d.jpg:0115-0285:Red	11607	37.406	434172	60	0.623433	623.433
WT 2053 - 405 Dapi 488 ms NU-4 Cy3 rb Suc Lys_1CA2b.jpg:0312-0362:Red	113100	20.202	2284896	57	0.354421	354.421		TG 2024 - 405 Dapi 488 ms NU-4 Cy3 rb Suc Lys_1e.jpg:0294-0518:Red	11816	99.284	1173141	60	1.65473	1654.73		WT 2839 - 405 Dapi 488 ms NU-4 Cy3 rb Suc Lys_1CA2b.jpg:0297-0364:Red	113100	3.779	427439	52	0.0726731	72.6731		TG 2774 - 405 Dapi 488 ms NU-4 Cy3 rb Suc Lys_1e.jpg:0516-0574:Red	15244	39.32	599395	60	0.655333	655.333
WT 2053 - 405 Dapi 488 ms NU-4 Cy3 rb Suc Lys_2CA1a.jpg:0312-0362:Red	113100	14.676	1659865	54	0.271778	271.778		TG 2024 - 405 Dapi 488 ms NU-4 Cy3 rb Suc Lys_2a.jpg:0170-0545:Red	4511	55.341	249641	60	0.92235	922.35		WT 2839 - 405 Dapi 488 ms NU-4 Cy3 rb Suc Lys_2CA1a.jpg:0297-0364:Red	113100	1.936	218963	66	0.0293333	29.3333		TG 2774 - 405 Dapi 488 ms NU-4 Cy3 rb Suc Lys_2a.jpg:0457-0399:Red	6465	24.534	158614	60	0.4089	408.9
WT 2053 - 405 Dapi 488 ms NU-4 Cy3 rb Suc Lys_2CA1b.jpg:0312-0362:Red	113100	11.287	1276606	61	0.185033	185.033		TG 2024 - 405 Dapi 488 ms NU-4 Cy3 rb Suc Lys_2b.jpg:0317-0376:Red	6135	105.778	648948	60	1.76297	1762.97		WT 2839 - 405 Dapi 488 ms NU-4 Cy3 rb Suc Lys_2CA1b.jpg:0297-0364:Red	113100	2.158	244061	61	0.035377	35.377		TG 2774 - 405 Dapi 488 ms NU-4 Cy3 rb Suc Lys_2b.jpg:0415-0686:Red	5001	16.149	80759	60	0.26915	269.15
WT 2053 - 405 Dapi 488 ms NU-4 Cy3 rb Suc Lys_2CA1c.jpg:0312-0362:Red	113100	9.916	1121484	58	0.170966	170.966		TG 2024 - 405 Dapi 488 ms NU-4 Cy3 rb Suc Lys_2c.jpg:0451-0272:Red	11804	125.75	1484356	60	2.09583	2095.83		WT 2839 - 405 Dapi 488 ms NU-4 Cy3 rb Suc Lys_2CA1c.jpg:0297-0364:Red	113100	2.449	276997	60	0.0408167	40.8167		TG 2774 - 405 Dapi 488 ms NU-4 Cy3 rb Suc Lys_2c.jpg:0298-0404:Red	2243	31.837	71410	60	0.530617	530.617
WT 2053 - 405 Dapi 488 ms NU-4 Cy3 rb Suc Lys_2CA2a.jpg:0312-0362:Red	113100	10.806	1222151	64	0.168844	168.844		TG 2024 - 405 Dapi 488 ms NU-4 Cy3 rb Suc Lys_2d.jpg:0393-0297:Red	17663	104.408	1844153	60	1.74013	1740.13		WT 2839 - 405 Dapi 488 ms NU-4 Cy3 rb Suc Lys_2CA2a.jpg:0297-0364:Red	113100	1.67	188859	65	0.0256923	25.6923		TG 2774 - 405 Dapi 488 ms NU-4 Cy3 rb Suc Lys_2d.jpg:0207-0655:Red	1259	41.283	51975	60	0.68805	688.05
WT 2053 - 405 Dapi 488 ms NU-4 Cy3 rb Suc Lys_2CA2b.jpg:0312-0362:Red	113100	10.398	1176065	53	0.196189	196.189		TG 2024 - 405 Dapi 488 ms NU-4 Cy3 rb Suc Lys_2e.jpg:0326-0347:Red	19348	46.567	900973	60	0.776117	776.117		WT 2839 - 405 Dapi 488 ms NU-4 Cy3 rb Suc Lys_2CA2b.jpg:0297-0364:Red	113100	2.471	279519	56	0.044125	44.125		TG 2774 - 405 Dapi 488 ms NU-4 Cy3 rb Suc Lys_2e.jpg:0587-0166:Red	4570	14.076	64327	60	0.2346	234.6
WT 2053 - 405 Dapi 488 ms NU-4 Cy3 rb Suc Lys_3CA1a.jpg:0312-0362:Red	113100	22.499	2544633	54	0.416648	416.648		TG 2024 - 405 Dapi 488 ms NU-4 Cy3 rb Suc Lys_3a.jpg:0301-0676:Red	2707	113.827	308131	60	1.89712	1897.12		WT 2839 - 405 Dapi 488 ms NU-4 Cy3 rb Suc Lys_3CA1a.jpg:0297-0364:Red	113100	2.043	231022	57	0.0358421	35.8421		TG 2774 - 405 Dapi 488 ms NU-4 Cy3 rb Suc Lys_3a.jpg:0684-0068:Red	2056	87.044	178962	60	1.45073	1450.73
WT 2053 - 405 Dapi 488 ms NU-4 Cy3 rb Suc Lys_3CA1b.jpg:0312-0362:Red	113100	19.574	2213808	61	0.320885	320.885		TG 2024 - 405 Dapi 488 ms NU-4 Cy3 rb Suc Lys_3b.jpg:0265-0388:Red	11507	138.884	1598133	60	2.31473	2314.73		WT 2839 - 405 Dapi 488 ms NU-4 Cy3 rb Suc Lys_3CA1b.jpg:0297-0364:Red	113100	2.153	243478	67	0.0321343	32.1343		TG 2774 - 405 Dapi 488 ms NU-4 Cy3 rb Suc Lys_3b.jpg:0294-0356:Red	986	81.134	79998	60	1.35223	1352.23
[truncated: 124 more rows]

## Sheet: Figure6
Figure 6b
	log10(Abundance)
NL	NA	NA	NA	NA	NA	NA	NA	NA	NA	NA
AD	358623	171125	12642.2	180082	55693	423521	NA	825436	59619.3	227869
Figure 6c	Suc Lys & T22
4 m.o. P301S Mice & WT Mice																10 m.o. P301S Mice & WT Mice
[truncated: 266 more rows]

## Sheet: Figure7
Figure 7a	Tau self-aggregation assay
Tmie (s)	RFU
[truncated: 449 more rows]

## Sheet: Supplementary Figure
Supplementary Figure 1	See Supplementary Table 3 for further details.
[truncated: 58 more rows]
